# Supplementary material for: Nitrogen-fixing populations of Planctomycetes and Proteobacteria are abundant in surface ocean metagenomes
Source: Nat Microbiol. 2018 Jun 11;3(7):804–13. doi: 10.1038/s41564-018-0176-9 (PMC6792437; doi:10.1038/s41564-018-0176-9)
Supplement: Supplementary file 3 — Summary of the 93 metagenomes from TARA Oceans, and the 12 geographic regions they represent. [file 41564_2018_176_MOESM3_ESM.xlsx]

## Sheet: Metagenomes metadata
								METADATA COLLECTED BY THE TARA OCEANS CONSROTIUM (more details available at https://www.nature.com/articles/sdata201523/fig_tab)
	Metagenomes	Number_of_sequencing_pairs	Number_of_QC_sequencing_pairs	NCBI Biosample		Location	Project	Depth_(m)	Depth_Id	Size_fractionnation_(um)	Year	Month	Day	Latitude	Longitude	Chlorophyll Sensor s	Mean_Temperature	Mean_Salinity	Mean_Oxygen	Mean_Nitrates	NO2	PO4	NO2NO3	SI
	ANE_004_05M	202168446	184535177	SAMEA2619376		Atlantic_Ocean_(North_East)	TARA_Oceans	10	SRF	0.22-1.6	2009	9	15	36.5533	-6.56683	0.078	20.5	36.6	NA	NA	NA	NA	NA	NA
	ANE_004_40M	238146548	211851937	SAMEA2619399		Atlantic_Ocean_(North_East)	TARA_Oceans	38.689	DCM	0.22-1.6	2009	9	15	36.573	-6.53867	0.090621	16.2	36.6	NA	NA	NA	NA	NA	NA
	ANE_150_05M	193884779	174174635	SAMEA2623808		Atlantic_Ocean_(North_East)	TARA_Oceans	5.53017	SRF	0.22-3	2012	3	5	35.907	-37.261	0.048898	17.6	36.3	228.4	-0.3	0.04	0.01	0.17	0.84
	ANE_150_40M	182027367	166816431	SAMEA2623826		Atlantic_Ocean_(North_East)	TARA_Oceans	39.7792	DCM	0.22-3	2012	3	5	35.7512	-37.0512	0.132494	17.7	36.2	230.1	1.2	0.04	0	0.17	0.84
	ANE_151_05M	198143365	177719925	SAMEA2623850		Atlantic_Ocean_(North_East)	TARA_Oceans	5.40208	SRF	0.22-3	2012	3	9	36.1558	-29.0089	0.0419	17.3	36.2	232.1	0.3	0.02	0.01	0.02	0.65
	ANE_151_80M	184769144	167256643	SAMEA2623868		Atlantic_Ocean_(North_East)	TARA_Oceans	77.5699	DCM	0.22-3	2012	3	9	36.1944	-28.8829	0.121845	16.8	36.2	228.5	1.6	0.01	0.01	0.05	0.63
	ANE_152_05M	164620027	154165928	SAMEA2623886		Atlantic_Ocean_(North_East)	TARA_Oceans	5.41367	SRF	0.22-3	2012	3	19	43.6876	-16.8515	0.201016	14.3	36	243.1	3	0.31	0.16	2.16	1.24
	ANW_141_05M	171199015	161109098	SAMEA2623446		Atlantic_Ocean_(North_West)	TARA_Oceans	5.43167	SRF	0.22-3	2011	12	30	9.84907	-80.0384	0.01585	27.1	34.3	195.5	-1.7	0	0.01	0	2.93
	ANW_142_05M	157141812	148931622	SAMEA2623463		Atlantic_Ocean_(North_West)	TARA_Oceans	5.443	SRF	0.22-3	2012	1	9	25.5101	-88.383	0.042495	25	36.2	194.3	-2.2	0.02	0	0.05	1.22
	ANW_145_05M	176015464	164887873	SAMEA2623627		Atlantic_Ocean_(North_West)	TARA_Oceans	5.52908	SRF	0.22-3	2012	2	2	39.2302	-70.0325	0.048898	14.1	35.2	233.9	3.5	0.11	0.35	4.38	2.77
	ANW_146_05M	169471567	159790673	SAMEA2623673		Atlantic_Ocean_(North_West)	TARA_Oceans	11.6915	SRF	0.22-3	2012	2	15	34.6775	-71.3023		19.1	36.5	214.4	0.9	0.22	0.02	0.74	0.94
	ANW_148_05M	173119198	159232942	SAMEA2623734		Atlantic_Ocean_(North_West)	TARA_Oceans	6.0535	SRF	0.22-3	2012	2	24	31.6962	-64.2472	0.224444	20.4	36.6	212.6	NA	0.09	0	0.15	0.73
	ANW_149_05M	178945938	163833487	SAMEA2623774		Atlantic_Ocean_(North_West)	TARA_Oceans	5.53067	SRF	0.22-3	2012	3	1	34.0964	-49.8906	0.163228	18.7	36.4	220.2	-1.2	0.25	0.06	0.68	0.8
	ASE_66_05M	160365680	128766544	SAMEA2620929		Atlantic_Ocean_(South_East)	TARA_Oceans	5.39475	SRF	0.22-3	2010	7	15	-34.9363	17.9366	0.186697	15	35.3	238.9	2.5	0.3	0.34	3.34	2.74
	ASE_66_30M	74927909	69338333	SAMEA2620950		Atlantic_Ocean_(South_East)	TARA_Oceans	28.633	DCM	0.22-3	2010	7	15	-34.8933	18.073	0.181406	15	35.3	240.4	NA	0.26	0.37	3.23	2.47
	ASE_67_05M	78657375	74292359	SAMEA2620970		Atlantic_Ocean_(South_East)	TARA_Oceans	5.45358	SRF	0.22-3	2010	9	7	-32.2315	17.7083	0.129697	12.8	34.8	249.4	0.4	0.17	1.02	7.09	13.88
	ASE_68_05M	147030525	123853925	SAMEA2621013		Atlantic_Ocean_(South_East)	TARA_Oceans	5.42742	SRF	0.22-3	2010	9	14	-31.0302	4.68787	0.353707	16.8	35.7	231.9	NA	0.25	0.23	1.3	2.6
	ASE_68_50M	131371862	110709609	SAMEA2621037		Atlantic_Ocean_(South_East)	TARA_Oceans	40.2689	DCM	0.22-3	2010	9	14	-31.0302	4.68787	0.161808	16.8	35.7	231.7	NA	0.29	0.23	1.08	2.44
	ASE_70_05M	131377324	107588246	SAMEA2621066		Atlantic_Ocean_(South_East)	TARA_Oceans	5.39667	SRF	0.22-3	2010	9	21	-20.4368	-3.18585	0.604752	19.8	36.4	215.7	0.2	0.05	0.36	0.99	1.36
	ASW_72_05M	210038834	192904908	SAMEA2621132		Atlantic_Ocean_(South_West)	TARA_Oceans	5.8434	SRF	0.22-3	2010	10	5	-8.77637	-17.9127	0.17638	25	36.4	199.1	0.3	0	0.1	0.02	0.87
	ASW_72_100M	163810639	150772650	SAMEA2621155		Atlantic_Ocean_(South_West)	TARA_Oceans	95.4033	DCM	0.22-3	2010	10	5	-8.70258	-17.9398	0.020173	24.1	36.6	194.4	0.2	0.01	0.14	0.04	1.32
	ASW_76_05M	230862644	198367593	SAMEA2621198		Atlantic_Ocean_(South_West)	TARA_Oceans	5.46125	SRF	0.22-3	2010	10	16	-20.9406	-35.196	0.47554	23.3	37.1	206.2	0	0	0.06	0	0.81
	ASW_78_05M	237321718	210418876	SAMEA2621254		Atlantic_Ocean_(South_West)	TARA_Oceans	5.5735	SRF	0.22-3	2010	11	4	-30.1381	-43.29	0.006724	19.9	36.3	221.5	-0.4	0	0	0.02	0.48
	ASW_82_05M	134447282	126027308	SAMEA2621401		Atlantic_Ocean_(South_West)	TARA_Oceans	5.48033	SRF	0.22-3	2010	12	6	-47.1847	-58.295	0.388348	7.3	34	305	17.1	0.15	1.3	18.15	1.82
	ASW_82_40M	222110286	204045433	SAMEA2621423		Atlantic_Ocean_(South_West)	TARA_Oceans	41.7669	DCM	0.22-3	2010	12	6	-47.2129	-58.0594	0.026898	7	34.1	306.2	17.1	0.14	1.42	19.07	3.08
	ION_36_05M	125582958	115835461	SAMEA2619927		Indian_Ocean_(North)	TARA_Oceans	5.47242	SRF	0.22-1.6	2010	3	12	20.8183	63.5046		25.6	36.5	210.9	NA	0.05	0.37	0.13	1.2
	ION_36_17M	201050825	185733267	SAMEA2619952		Indian_Ocean_(North)	TARA_Oceans	17.3917	DCM	0.22-1.6	2010	3	12	20.8176	63.5121	0.176565	25.4	36.5	211.6	0.4	0.51	0.51	2.08	1.79
	ION_38_05M	130920132	117679280	SAMEA2620000		Indian_Ocean_(North)	TARA_Oceans	5.45433	SRF	0.1-0.22	2010	3	15	19.0386	64.4937	0.394226	26.2	36.6	199.9	0.9	0.01	0.32	0.06	1.18
	ION_38_25M	209843333	173872925	SAMEA2620021		Indian_Ocean_(North)	TARA_Oceans	25.3365	DCM	0.22-1.6	2010	3	15	19.0258	64.6227	0.04282	25.5	NA	154.7	1.2	0.7	0.42	1.86	1.63
	ION_39_25M	169022446	159412842	SAMEA2620081		Indian_Ocean_(North)	TARA_Oceans	25.3126	DCM	0.22-1.6	2010	3	18	18.5702	66.4861	0.085544	26.8	36.3	193	-0.6	0.02	0.26	0.09	1.28
	ION_41_05M	220252033	204303488	SAMEA2620194		Indian_Ocean_(North)	TARA_Oceans	5.48592	SRF	0.1-0.22	2010	3	30	14.5954	69.981	0.032278	29.1	36	187.4	-1.3	0	0.14	0.09	1.47
	ION_41_60M	231699645	208618571	SAMEA2620217		Indian_Ocean_(North)	TARA_Oceans	58.151	DCM	0.22-1.6	2010	3	30	14.56	70.0117	0.089746	27.1	36.5	148.3	-0.2	0.07	0.34	0.49	1.38
	ION_42_05M	200861532	180677310	SAMEA2620230		Indian_Ocean_(North)	TARA_Oceans	5.41783	SRF	0.22-1.6	2010	4	4	6.03133	73.8941	0.162993	30	34.6	189.3	-1.5	0	0.08	0.03	2.21
	ION_42_80M	215019897	192312083	SAMEA2620259		Indian_Ocean_(North)	TARA_Oceans	79.0212	DCM	0.22-1.6	2010	4	4	5.99968	73.9015	0.214573	27.7	35.1	132.8	0.6	0.15	0.34	1.39	3.2
	ION_45_05M	195519241	185301437	SAMEA2620339		Indian_Ocean_(North)	TARA_Oceans	5.47558	SRF	0.22-1.6	2010	4	13	0.004567	71.644	0.215292	30.5	35.1	185.2	2.6	0.02	1.94	28.64	15.14
	ION_48_05M	249646209	226080809	SAMEA2620404		Indian_Ocean_(North)	TARA_Oceans	5.43733	SRF	0.22-1.6	2010	4	19	-9.39212	66.4236	0.272648	29.8	34.2	187.3	-2.2	0.01	0.08	0.06	2.12
	IOS_52_05M	202283992	187291556	SAMEA2620542		Indian_Ocean_(South)	TARA_Oceans	5.53958	SRF	0.22-1.6	2010	5	17	-16.957	53.9852	0.250054	27.9	34.6	191.7	NA	0	0.12	0	2.67
	IOS_52_75M	194473583	180129647	SAMEA2620570		Indian_Ocean_(South)	TARA_Oceans	79.0177	DCM	0.22-1.6	2010	5	17	-16.9598	54.0134	0.424363	24.9	34.9	192.6	0.2	0.03	0.18	0.47	3.22
	IOS_56_05M	162387844	155153486	SAMEA2620651		Indian_Ocean_(South)	TARA_Oceans	5.46283	SRF	0.22-3	2010	6	26	-15.3379	43.2948	1.55149	27.3	35	193.1	NA	NA	NA	NA	NA
	IOS_57_05M	168192870	159888236	SAMEA2620672		Indian_Ocean_(South)	TARA_Oceans	5.56225	SRF	0.22-3	2010	6	27	-17.0238	42.7415	0.201517	27	35.1	190.1	NA	0.02	0	0	2.81
	IOS_58_66M	168855931	157754314	SAMEA2620734		Indian_Ocean_(South)	TARA_Oceans	67.0711	DCM	0.22-3	2010	6	29	-17.3189	42.2853	0.42458	25.3	35.2	185	0.8	0.03	0	0.06	2.51
	IOS_62_05M	145714747	140649515	SAMEA2620756		Indian_Ocean_(South)	TARA_Oceans	5.42992	SRF	0.22-3	2010	7	2	-21.3753	39.5633	0.324315	25.1	35.3	199.9	-0.2	NA	NA	NA	NA
	IOS_64_05M	230323899	215719049	SAMEA2620786		Indian_Ocean_(South)	TARA_Oceans	5.49492	SRF	0.22-3	2010	7	7	-29.5022	37.9904	0.050608	22.2	35.3	210	NA	0	0.08	0	1.77
	IOS_64_65M	205189498	186912485	SAMEA2620828		Indian_Ocean_(South)	TARA_Oceans	63.6355	DCM	0.22-3	2010	7	8	-29.5436	37.9356	0.263939	22.3	35.3	207.4	-0.1	0	0.08	0.02	1.75
	IOS_65_05M	145100047	119319836	SAMEA2620855		Indian_Ocean_(South)	TARA_Oceans	5.9038	SRF	0.22-3	2010	7	12	-35.1889	26.289	0.033622	21.8	35.4	207	NA	NA	NA	NA	NA
	IOS_65_30M	216783228	199804520	SAMEA2620890		Indian_Ocean_(South)	TARA_Oceans	28.6815	DCM	0.22-3	2010	7	12	-35.2468	26.3096	0.053173	21.8	NA	206.4	NA	NA	NA	NA	NA
	MED_18_05M	207488154	185051872	SAMEA2619667		Mediterranean_Sea	TARA_Oceans	5.42567	SRF	0.22-1.6	2009	11	2	35.7577	14.2609	0.310844	21.4	37.9	207.8	NA	0.02	0.03	0.12	0.56
	MED_18_60M	204010591	181043056	SAMEA2619678		Mediterranean_Sea	TARA_Oceans	61.635	DCM	0.22-1.6	2009	11	2	35.7606	14.2522	1.01772	18.4	37.9	237.9	NA	0.03	0.01	0.02	0.62
	MED_23_05M	74783005	65438469	SAMEA2591084		Mediterranean_Sea	TARA_Oceans	5.47283	SRF	0.22-1.6	2009	11	18	42.2054	17.714	0.109555	17.6	38.2	220	NA	0.01	0.01	0.04	1.38
	MED_25_05M	228780211	204497785	SAMEA2619766		Mediterranean_Sea	TARA_Oceans	5.516	SRF	0.22-1.6	2009	11	23	39.3877	19.391	0.065273	18.3	38.2	218	NA	0	0.01	0.03	1.05
	MED_25_50M	193313908	178792412	SAMEA2619782		Mediterranean_Sea	TARA_Oceans	51.6951	DCM	0.22-1.6	2009	11	23	39.4085	19.3807	0.540091	15.2	38.5	229.5	NA	0.07	0.07	0.15	1.82
	MED_30_05M	239392791	222536191	SAMEA2591108		Mediterranean_Sea	TARA_Oceans	5.3955	SRF	0.22-1.6	2009	12	15	33.9179	32.8944	0.387495	20.5	39.4	207.6	-0.7	0	0	0.05	0.82
	MED_30_70M	157823204	150115341	SAMEA2591122		Mediterranean_Sea	TARA_Oceans	69.0713	DCM	0.22-1.6	2009	12	15	33.9253	32.7741	1.10473	19	39.3	218.1	0.3	0.01	0	0.02	0.67
	PON_132_05M	166713789	157339296	SAMEA2623059		Pacific_Ocean_(North)	TARA_Oceans	5.45342	SRF	0.22-3	2011	10	4	31.5206	-158.998	0.147822	25.2	35.2	197.7	-1	0	0.01	0.01	2.43
	PON_133_05M	269556882	241270531	SAMEA2623116		Pacific_Ocean_(North)	TARA_Oceans	5.4605	SRF	0.22-3	2011	10	18	35.4068	-127.743	0.044093	19.2	33.1	224.4	-0.7	0	0.29	0.02	1.91
	PON_133_45M	179642130	166437015	SAMEA2623135		Pacific_Ocean_(North)	TARA_Oceans	47.2148	DCM	0.22-3	2011	10	19	35.4171	-127.695	0.013449	13.2	33.2	227.7	4.8	0.08	0.46	1.3	2.84
	PON_137_05M	185571189	172429037	SAMEA2623275		Pacific_Ocean_(North)	TARA_Oceans	5.37067	SRF	0.22-3	2011	12	2	14.2022	-116.629	0.037733	26.4	33.9	195.1	3.2	0.07	0.46	2.44	2.54
	PON_137_40M	192535521	183983234	SAMEA2623295		Pacific_Ocean_(North)	TARA_Oceans	44.1742	DCM	0.22-3	2011	12	2	14.1749	-116.707	0.287892	18.6	34.4	95.4	11	0.31	0.88	6.05	4.66
	PON_138_05M	171139183	161149347	SAMEA2623350		Pacific_Ocean_(North)	TARA_Oceans	5.35292	SRF	0.22-3	2011	12	10	6.3332	-102.943	0.366887	26.6	33.4	196.9	-1.2	0	0.16	0	1.19
	PON_138_60M	195911486	180638151	SAMEA2623370		Pacific_Ocean_(North)	TARA_Oceans	58.103	DCM	0.22-3	2011	12	11	6.33698	-102.98	0.238224	19	34.6	77	22.1	0.83	1.11	12.9	8.07
	PON_140_05M	185167291	172959746	SAMEA2623426		Pacific_Ocean_(North)	TARA_Oceans	5.41025	SRF	0.22-3	2011	12	21	7.41172	-79.3026	0.728939	26.6	28.9	205.3	-3.8	0	0.08	0	0.54
	PSE_100_05M	186567128	178806708	SAMEA2622097		Pacific_Ocean_(South_East)	TARA_Oceans	5.479	SRF	0.22-3	2011	4	15	-12.9945	-95.9855	0.28167	25.3	35.8	200.2	4.6	0.14	0.68	6.2	1.2
	PSE_100_50M	170541918	160202146	SAMEA2622119		Pacific_Ocean_(South_East)	TARA_Oceans	57.6225	DCM	0.22-3	2011	4	15	-12.9945	-95.9855	0.737378	20.6	35.5	216.8	1.5	0.16	0.78	5.7	1.9
	PSE_102_05M	168946455	159774738	SAMEA2622173		Pacific_Ocean_(South_East)	TARA_Oceans	5.4785	SRF	0.22-3	2011	4	21	-5.25233	-85.161	0.317793	24.9	34.7	206	11.7	0.32	1	12.6	5
	PSE_102_40M	204588052	194489634	SAMEA2622219		Pacific_Ocean_(South_East)	TARA_Oceans	45.659	DCM	0.22-3	2011	4	22	-5.26967	-85.2287	0.460366	19.6	34.9	103.9	20.3	1.2	1.86	24.4	10.5
	PSE_109_05M	186059482	173906475	SAMEA2622316		Pacific_Ocean_(South_East)	TARA_Oceans	5.40058	SRF	0.22-3	2011	5	12	1.99282	-84.5766	0.203347	27.6	33.4	198.6	1.2	0.04	0.27	0.9	1.7
	PSE_109_30M	170004329	161900698	SAMEA2622336		Pacific_Ocean_(South_East)	TARA_Oceans	29.8068	DCM	0.22-3	2011	5	13	2.07667	-84.5203	0.378549	26.5	34.3	203.1	3.9	0.11	0.5	4.6	3.2
	PSE_110_05M	160898544	152406691	SAMEA2622376		Pacific_Ocean_(South_East)	TARA_Oceans	5.46492	SRF	0.22-3	2011	5	21	-2.009	-84.5897	0.04895	23.9	35	190.8	6.7	0.31	0.75	8.2	3.9
	PSE_110_50M	211750391	191740452	SAMEA2622402		Pacific_Ocean_(South_East)	TARA_Oceans	48.6913	DCM	0.22-3	2011	5	21	-1.83782	-84.6323	0.166512	21.8	35.1	144.6	10.9	0.41	0.93	10.7	6
	PSE_111_05M	190182767	176459274	SAMEA2622452		Pacific_Ocean_(South_East)	TARA_Oceans	5.8897	SRF	0.22-3	2011	5	31	-16.9604	-100.63	0.319103	22.8	36	208.9	2.6	0.04	0.5	2.68	1
	PSE_111_90M	187063957	173792479	SAMEA2622478		Pacific_Ocean_(South_East)	TARA_Oceans	88.9896	DCM	0.22-3	2011	5	31	-16.9619	-100.696	0.286662	19.9	35.7	211.5	1.4	0.2	0.44	0.93	0.9
	PSE_93_05M	137491742	133182810	SAMEA2621779		Pacific_Ocean_(South_East)	TARA_Oceans	5.33183	SRF	0.22-3	2011	3	12	-34.0487	-73.0843	0.233673	18	34.3	244.9	-1.5	0.01	0.52	0.02	0.09
	PSE_93_35M	169305863	156224214	SAMEA2621812		Pacific_Ocean_(South_East)	TARA_Oceans	33.7675	DCM	0.22-3	2011	3	12	-33.8792	-73.0465	0.288205	16.4	34.3	237.2	0.7	0.37	1.07	7.55	0.59
	PSE_94_05M	230009431	216238865	SAMEA2621839		Pacific_Ocean_(South_East)	TARA_Oceans	5.43008	SRF	0.22-3	2011	3	18	-32.7848	-87.0852	0.451256	21.1	34.7	219.2	-0.4	0	0.28	0.03	0.09
	PSE_96_05M	188910040	177958391	SAMEA2621859		Pacific_Ocean_(South_East)	TARA_Oceans	5.51125	SRF	0.22-3	2011	3	24	-29.7238	-101.16	0.057131	23.8	35.8	204.1	-0.4	0	0.16	0.02	0.53
	PSE_98_05M	126571370	119525182	SAMEA2621990		Pacific_Ocean_(South_East)	TARA_Oceans	5.55817	SRF	0.22-3	2011	4	3	-25.8252	-111.776	0.038221	25.1	36.4	200.5	-1.6	0	0.2	0.05	0.38
	PSE_99_05M	169274791	139771207	SAMEA2622074		Pacific_Ocean_(South_East)	TARA_Oceans	5.39817	SRF	0.22-3	2011	4	9	-21.1465	-104.793	0.436597	23.8	36.1	204	-1.7	0	0.29	0.04	0.55
	PSW_112_05M	199504187	183825084	SAMEA2622518		Pacific_Ocean_(South_West)	TARA_Oceans	5.43925	SRF	0.22-3	2011	6	14	-23.281	-129.395	0.290611	24.2	36.5	202.2	-0.9	0.01	0.14	0.03	0.8
	PSW_122_05M	139190159	133142079	SAMEA2622652		Pacific_Ocean_(South_West)	TARA_Oceans	5.8596	SRF	0.22-3	2011	7	26	-8.98992	-139.213		26.5	35.4	186.2	4	0.12	0.57	5.46	2.19
	PSW_123_05M	171142153	160447865	SAMEA2622710		Pacific_Ocean_(South_West)	TARA_Oceans	5.53792	SRF	0.22-3	2011	7	31	-8.90655	-140.284	0.013449	26.6	35.4	189.8	3.9	0.14	0.53	4.9	2.22
	PSW_124_05M	184209882	176765172	SAMEA2622759		Pacific_Ocean_(South_West)	TARA_Oceans	9.8985	SRF	0.22-3	2011	8	5	-9.10966	-140.576	0.334076	26.5	35.4	190.7	5.1	0.16	0.63	6.18	2.52
	PSW_125_05M	164252574	157449184	SAMEA2622817		Pacific_Ocean_(South_West)	TARA_Oceans	5.45642	SRF	0.22-3	2011	8	8	-8.91113	-142.557	0.040695	26.8	35.4	187.3	5	0.19	0.56	3.73	1.8
	PSW_128_05M	153192261	125277547	SAMEA2622901		Pacific_Ocean_(South_West)	TARA_Oceans	5.4465	SRF	0.22-3	2011	9	4	-0.000383	-153.679	0.126428	26.1	35.1	179.9	2.5	0.27	0.54	5.08	2.67
	PSW_128_40M	148907935	142551731	SAMEA2622923		Pacific_Ocean_(South_West)	TARA_Oceans	41.6574	DCM	0.22-3	2011	9	4	0.000467	-153.675	0.163338	26.1	35.1	177	4.4	0.28	0.55	5.26	2.74
	RED_31_05M	200875762	179887395	SAMEA2619802		Red_Sea	TARA_Oceans	5.43008	SRF	0.22-1.6	2010	1	9	27.155	34.83	0.296307	25.1	40	188.8	-0.1	0.01	0.02	0.03	0.82
	RED_32_05M	176489756	169546486	SAMEA2619818		Red_Sea	TARA_Oceans	5.42533	SRF	0.22-1.6	2010	1	11	23.36	37.2183	0.12799	25.8	39.7	188.4	-0.5	0.01	0.02	0	0.87
	RED_32_80M	197011370	181509024	SAMEA2619840		Red_Sea	TARA_Oceans	85.4737	DCM	0.22-1.6	2010	1	11	23.38	37.2917	0.166512	26.1	40.2	180	1.2	0.01	0.03	0.01	0.85
	RED_33_05M	127535172	115924494	SAMEA2619857		Red_Sea	TARA_Oceans	5.374	SRF	0.22-1.6	2010	1	13	21.98	38.235	0.214174	27.3	38.9	182.8	0	0	0.05	0	1.15
	RED_34_05M	120654212	111236295	SAMEA2619879		Red_Sea	TARA_Oceans	5.42733	SRF	0.22-1.6	2010	1	20	18.3967	39.8767	0.196921	27.6	38.6	184.1	-0.9	0.02	0.19	0.03	3.91
	RED_34_60M	224708079	205417117	SAMEA2619907		Red_Sea	TARA_Oceans	60.1309	DCM	0.22-1.6	2010	1	20	18.3983	39.8617	0.339591	27.6	38.9	175.4	0.1	0.27	0.09	0.64	1.35
	SOC_84_05M	221165348	204696214	SAMEA2621487		Southern_Ocean	TARA_Oceans	5.9026	SRF	0.22-3	2011	1	3	-60.2324	-60.6451	0.040347	1.8	33.7	338.3	24.4	0.27	1.72	25.3	16.55
	SOC_85_05M	200850545	169641632	SAMEA2621509		Southern_Ocean	TARA_Oceans	5.9412	SRF	0.22-3	2011	1	6	-62.0349	-49.5383	0.247378	0.7	34.4	343.4	27.5	0.11	2.11	28.5	79.52
	SOC_85_90M	218489282	196949989	SAMEA2621536		Southern_Ocean	TARA_Oceans	87.4383	DCM	0.22-3	2011	1	6	-62.2437	-49.1827	0.238225	-0.8	34.3	325.4	33.1	0.06	2.31	31	81.82
