# Supplementary material for: Nitrogen-fixing populations of Planctomycetes and Proteobacteria are abundant in surface ocean metagenomes
Source: Nat Microbiol. 2018 Jun 11;3(7):804–13. doi: 10.1038/s41564-018-0176-9 (PMC6792437; doi:10.1038/s41564-018-0176-9)
Supplement: Supplementary file 4 — Summary of the co-assembly and binning outputs for each metagenomic set. [file 41564_2018_176_MOESM4_ESM.xlsx]

## Sheet: Co-assemblies metadata
	Region	Number of metagenomes	Reads (in billion)	Scaffolds >1Kbp	Genes in scaffolds >1kbp	Number of nifH genes	Scaffolds >2.5Kbp	Total length for scaffolds >2.5Kbp (in Mbp)	Genes in scaffolds >2.5kbp	CONCOCT clusters	Manual Bins	Defined as MAGs	Non-redundant MAGs
	ANE	7	2.47304	1382239	3758802	1	250172	1260.9	1370931	100	2895	100	90
	ANW	6	1.91557	1267057	3390341	2	223940	1143.8	1220557	100	2020	88	80
	ASE	6	1.2291	766472	1885331	0	107759	493.346	529576	100	885	36	31
	ASW	6	2.16507	989154	2578512	1	158640	780.798	838172	100	1354	47	40
	ION	11	3.89965	1608737	4358073	1	272745	1321.93	1480494	100	3373	74	61
	IOS	10	3.40525	1475271	3813343	0	229550	1071.64	1197892	100	3226	78	67
	MED	7	2.37495	1146485	3419642	0	243494	1357.04	1490318	100	3101	143	141
	PON	8	2.87241	1663221	4465243	5	279231	1426.82	1537807	100	2781	88	73
	PSE	16	5.33276	2722083	7304492	8	449817	2259.61	2479672	150	5818	150	130
	PSW	7	2.15892	1124813	3145304	5	203431	1142.42	1215058	100	2361	136	118
	RED	6	1.92704	1039053	2998970	1	205415	1144.38	1222405	100	2054	123	113
	SOC	3	1.14258	415693	1075554	0	19,160 *	185.494	182952	25	376	14	13
	Sum	93	30.8963	15600278	42193607	24	2624194	13588.2	14765834	1175	30244	1077	957
							* >5Kbp
