# Supplementary material for: Nitrogen-fixing populations of Planctomycetes and Proteobacteria are abundant in surface ocean metagenomes
Source: Nat Microbiol. 2018 Jun 11;3(7):804–13. doi: 10.1038/s41564-018-0176-9 (PMC6792437; doi:10.1038/s41564-018-0176-9)
Supplement: Supplementary file 5 — Genomic features of 957 MAGs from the non-redundant genomic database. A two-sided t-test was performed to compare the relative distribution of each MAG in the Pacific Ocean compared to all other locales. [file 41564_2018_176_MOESM5_ESM.xlsx]

## Sheet: metadata non-redundant database
	Statistical analysis:	Welch's test with no corrections
		Group 1 corresponds to the Pacific Ocean (n=31 metagenomes)
		Group 2 corresponds to all the other regions (n=62 metagenomes)
		Measurements correspond to relative distributions based on quantitative reads recruitments and were taken from distinct samples
		We do not have replications for the same metagenome
		Average relative distributions are summarized in the columns 'X', 'AA' and 'AB'
		p-values are described in the column 'Z'
	MAGs	HBD database	Genomic replicates	total_length	num_contigs	N50	GC_content	CheckM-Completion	CheckM-Redundancy	Anvio-Completion 4databases	Anvio-Redundancy 4databases	Anvio-Completion 1database	Anvio-Redundancy 1database	Unique_markers	Multicopy	Domain	Phylum	Class	Order	Family	Genus	Species	Average_relative_distribution	Pacific-versus-others	p-values-Pacific-versus-others	Other_relative_distribution	Pacific_relative_distribution
	TARA_IOS_MAG_00011		0	1769542	178	13844	42.99	94.83	0	92.93	1.77	95.6835	0.719424	39	0	Bacteria	Actinobacteria	Actinobacteria	na	na	na	na	0.0286059	na	0.0544374	0.0417637	0.00229022
	TARA_ANE_MAG_00076		0	1184128	227	5608	44.56	66.99	2.04	71.53	7	61.8705	2.15827	34	2	Bacteria	Actinobacteria	Actinobacteria	na	na	na	na	0.0266803	na	0.0629445	0.030712	0.0186167
	TARA_ANW_MAG_00052		0	1364737	229	6982	44.67	84.56	0.16	76.55	6.19	76.9784	0.719424	33	1	Bacteria	Actinobacteria	Actinobacteria	na	na	na	na	0.0248088	na	0.053071	0.0366518	0.00112282
	TARA_IOS_MAG_00027		0	2156714	377	6329	66.02	77.98	0	86.69	5.74	81.295	0.719424	39	0	Bacteria	Actinobacteria	Actinobacteria	na	na	na	na	0.0164884	na	0.61253	0.0175441	0.0143769
	TARA_PSW_MAG_00066		0	2033721	101	33069	52.76	87.07	1.72	83.02	3.93	82.7338	1.43885	39	0	Bacteria	Actinobacteria	Actinobacteria	na	na	na	na	0.0152797	na	0.0722989	0.0189481	0.00794283
	TARA_MED_MAG_00024		0	1872758	130	28877	43.11	98.28	1.72	95.14	3.93	95.6835	1.43885	42	0	Bacteria	Actinobacteria	Actinobacteria	na	na	na	na	0.0142231	Significant	0.00258015	0.0201618	0.00234581
	TARA_MED_MAG_00023		0	1928213	26	121416	44.25	98.28	1.72	95.37	4.09	95.6835	0.719424	42	0	Bacteria	Actinobacteria	Actinobacteria	na	na	na	na	0.0139577	Significant	0.00170798	0.0181078	0.00565747
	TARA_ASE_MAG_00014		0	1584976	256	6981	44.43	83.96	2.9	76.77	6.6	81.295	5.7554	29	2	Bacteria	Actinobacteria	Actinobacteria	na	na	na	na	0.0138069	na	0.597421	0.0118383	0.0177441
	TARA_ANE_MAG_00074		0	2017898	297	7920	61.86	81.05	6.03	70.29	5.33	75.5396	4.31655	29	0	Bacteria	Actinobacteria	Actinobacteria	Actinomycetales	na	na	na	0.0135495	na	0.595379	0.0144192	0.0118101
	TARA_PSW_MAG_00017		2	5964731	305	30356	67.94	98.28	1.72	97.84	5.04	98.5612	3.59712	43	0	Bacteria	Actinobacteria	Actinobacteria	Actinomycetales	Mycobacteriaceae	Mycobacterium	na	0.0129656	Significant	0.0396471	0.00662079	0.0256553
	TARA_IOS_MAG_00046		0	1601565	241	8256	52.83	75.55	2.59	78.51	5.14	70.5036	2.8777	39	1	Bacteria	Actinobacteria	Actinobacteria	na	na	na	na	0.0126812	Significant	0.000394095	0.0181491	0.00174533
	TARA_ASE_MAG_00004		1	2390320	158	23244	51.95	98.28	5.96	94.69	8.44	92.0863	7.91367	36	5	Bacteria	Actinobacteria	Actinobacteria	na	na	na	na	0.0121432	Significant	5.83913e-05	0.0180043	0.000420925
	TARA_ANE_MAG_00007		4	2448482	282	11448	67.39	93.1	0	94.9	3.2	94.964	1.43885	42	0	Bacteria	Actinobacteria	Actinobacteria	Actinomycetales	Microbacteriaceae	Microbacterium	na	0.0112097	Significant	0.0118302	0.0054617	0.0227058
	TARA_PSW_MAG_00049		0	1821452	183	14314	45.89	90.86	1.72	90.19	6.26	89.9281	1.43885	40	0	Bacteria	Actinobacteria	Actinobacteria	na	na	na	na	0.010318	Significant	0.00130572	0.0135062	0.0039417
	TARA_ASW_MAG_00015		0	1186771	158	9734	42.47	68.97	0	79.75	1.59	74.8201	0	39	0	Bacteria	Actinobacteria	Actinobacteria	na	na	na	na	0.0102059	na	0.154045	0.0126163	0.00538497
	TARA_MED_MAG_00078		0	1717290	205	10828	42.48	86.91	6.9	86.61	5.69	84.8921	6.47482	36	0	Bacteria	Actinobacteria	Actinobacteria	na	na	na	na	0.0100961	Significant	0.0158606	0.0137165	0.00285515
	TARA_MED_MAG_00048		0	1531502	243	7478	62.21	84.48	0.34	91.67	5.48	89.9281	2.8777	41	0	Bacteria	Actinobacteria	Actinobacteria	Actinomycetales	na	na	na	0.00997946	na	0.0770353	0.0117401	0.00645812
	TARA_MED_MAG_00029		0	2295313	53	93296	51.91	100	1.88	95.86	5.37	94.964	2.8777	40	1	Bacteria	Actinobacteria	Actinobacteria	na	na	na	na	0.00961094	Significant	8.46147e-05	0.014271	0.000290754
	TARA_ANE_MAG_00059		0	1921614	352	5939	65.71	67.82	0.16	76.31	4.16	74.8201	1.43885	36	0	Bacteria	Actinobacteria	Actinobacteria	na	na	na	na	0.00916721	na	0.625576	0.00964991	0.00820181
	TARA_IOS_MAG_00033		0	2003483	201	13255	56.63	83.33	1.72	81.39	4.09	79.8561	0	37	0	Bacteria	Actinobacteria	Actinobacteria	na	na	na	na	0.00878206	Significant	0.00217543	0.0119857	0.00237484
	TARA_ION_MAG_00055		0	1230383	248	5239	52.88	57.18	1.72	71.13	3.13	59.7122	0.719424	35	0	Bacteria	Actinobacteria	Actinobacteria	na	na	na	na	0.00808267	Significant	0.000355507	0.0115537	0.00114053
	TARA_ANW_MAG_00054		0	1415007	157	11458	42.32	76.47	2.59	71.36	1.26	74.1007	0.719424	32	0	Bacteria	Actinobacteria	Actinobacteria	na	na	na	na	0.00768788	na	0.380781	0.00393382	0.015196
	TARA_ASW_MAG_00025		0	860883	143	7472	44.63	59.95	1.88	71.2	4.96	57.554	2.15827	28	2	Bacteria	Actinobacteria	Actinobacteria	na	na	na	na	0.00724186	na	0.0509948	0.010479	0.000767562
	TARA_RED_MAG_00083		0	1203399	188	7005	45.86	69.59	2.74	79.16	7.28	72.6619	2.15827	34	0	Bacteria	Actinobacteria	Actinobacteria	na	na	na	na	0.00553105	Significant	0.000277506	0.00753985	0.00151345
	TARA_PON_MAG_00009		0	1930128	62	58079	43.07	94.83	1.72	92.43	2.84	92.0863	0.719424	41	0	Bacteria	Actinobacteria	Actinobacteria	na	na	na	na	0.00506919	na	0.37868	0.00324778	0.00871199
	TARA_MED_MAG_00131		0	2598506	321	10039	65.1	85.07	2.59	72.73	6.26	79.1367	1.43885	25	2	Bacteria	Actinobacteria	Actinobacteria	na	na	na	na	0.00499255	na	0.957525	0.0050293	0.00491905
	TARA_ION_MAG_00028		0	1032139	173	6849	46.07	77.59	0	82.76	1.59	79.1367	0	38	0	Bacteria	Actinobacteria	Actinobacteria	na	na	na	na	0.00440634	Significant	0.000261609	0.00595519	0.00130863
	TARA_PSE_MAG_00046		0	1919891	218	12506	51.58	97.96	2.7	92.72	9.6	92.0863	5.7554	38	1	Bacteria	Actinobacteria	Actinobacteria	na	na	na	na	0.00438684	na	0.0766809	0.00183089	0.00949873
	TARA_ASW_MAG_00010		0	2239951	154	24364	70.12	89.66	3.45	90.67	4.74	92.0863	2.15827	38	1	Bacteria	Actinobacteria	Actinobacteria	Actinomycetales	Microbacteriaceae	na	na	0.00353389	na	0.391345	0.00482857	0.000944539
	TARA_RED_MAG_00048		0	2804542	123	39082	59.77	92.24	6.03	88.48	3.78	88.4892	2.8777	38	0	Bacteria	Actinobacteria	Actinobacteria	na	na	na	na	0.00252516	na	0.159314	0.00369605	0.000183375
	TARA_ANW_MAG_00062		0	2164139	475	4651	47.92	70.27	5.33	70.59	6.51	66.9065	3.59712	31	2	Bacteria	Actinobacteria	Actinobacteria	na	na	na	na	0.00248566	na	0.42549	0.00302931	0.00139835
	TARA_ION_MAG_00015		0	2980441	91	54194	70.12	93.73	0.73	94.7	5.51	92.8058	5.03597	34	2	Bacteria	Actinobacteria	Actinobacteria	Actinomycetales	Microbacteriaceae	Microbacterium	na	0.00236356	na	0.18326	0.00325385	0.00058296
	TARA_PSE_MAG_00052		0	1753804	266	7901	46.21	78.29	0.86	87.03	6.1	80.5755	2.15827	42	0	Bacteria	Actinobacteria	Actinobacteria	na	na	na	na	0.00211289	na	0.16844	0.000923707	0.00449126
	TARA_ANW_MAG_00060		0	1006534	252	4070	57.25	59.34	5.17	72.26	7.6	64.7482	5.03597	37	1	Bacteria	Actinobacteria	Actinobacteria	na	na	na	na	0.00208836	na	0.436177	0.00243436	0.00139638
	TARA_ASW_MAG_00026		0	2014761	191	14127	69.02	68.03	0	63.47	2.52	60.4317	2.15827	24	0	Bacteria	Actinobacteria	Actinobacteria	Actinomycetales	Microbacteriaceae	Microbacterium	na	0.00200017	na	0.179659	0.00281922	0.000362056
	TARA_PSE_MAG_00091		0	1295258	283	4571	56.27	66.9	0	72.19	4.22	71.9424	1.43885	30	0	Bacteria	Actinobacteria	Actinobacteria	na	na	na	na	0.00185104	na	0.284426	0.00158338	0.00238638
	TARA_PSE_MAG_00041		0	1114913	120	11580	50.9	93.81	0	87.51	2.84	87.7698	0	41	0	Bacteria	Actinobacteria	Actinobacteria	Actinomycetales	Microbacteriaceae	na	na	0.00063819	na	0.104765	1.53226e-05	0.00188392
	TARA_PSW_MAG_00074		0	1189144	130	11539	31.9	78.53	0.16	80.54	3.36	83.4532	0.719424	34	1	Bacteria	Proteobacteria	Alphaproteobacteria	Rickettsiales	na	na	na	0.0552143	Significant	0.0433227	0.0635985	0.0384459
	TARA_MED_MAG_00103		0	1716554	286	7097	47.1	75.08	1.72	77.89	5.14	79.1367	2.15827	36	0	Bacteria	Proteobacteria	Alphaproteobacteria	Rhodospirillales	Rhodospirillaceae	na	na	0.050494	na	0.873233	0.0497742	0.0519337
	TARA_ASE_MAG_00022		0	2274327	378	6755	51.33	77.59	1.02	52.95	4.85	69.7842	2.15827	20	1	Bacteria	Proteobacteria	Alphaproteobacteria	Rhodobacterales	Rhodobacteraceae	na	na	0.044433	na	0.251818	0.0548736	0.0235517
	TARA_PSW_MAG_00048		0	1681719	167	13600	29.84	87.46	0	88.99	4.31	89.2086	0	36	0	Bacteria	Proteobacteria	Alphaproteobacteria	na	na	na	na	0.0386486	Significant	0.0057366	0.0503174	0.0153108
	TARA_ANE_MAG_00032		0	1808585	276	8016	57.53	81.03	0.31	85.16	4.88	86.3309	4.31655	37	2	Bacteria	Proteobacteria	Alphaproteobacteria	Rhodospirillales	Rhodospirillaceae	na	na	0.0249005	na	0.812265	0.0260585	0.0225846
	TARA_ANE_MAG_00035		0	866617	105	10809	29.22	73.28	6.03	84.2	4.19	81.295	3.59712	36	0	Bacteria	Proteobacteria	Alphaproteobacteria	Rickettsiales	Pelagibacteraceae	na	na	0.0225385	na	0.0613789	0.0241293	0.0193568
	TARA_ION_MAG_00074		0	2827442	615	4741	35.5	1.72	0	3.71	0	2.46914	0	2	0	Bacteria	Proteobacteria	Alphaproteobacteria	Rickettsiales	na	na	na	0.0217371	na	0.279074	0.0181328	0.0289455
	TARA_ANE_MAG_00002		4	3133556	10	658627	58.63	100	0	98.47	5.63	99.2806	0.719424	43	0	Bacteria	Proteobacteria	Alphaproteobacteria	na	na	na	na	0.0198017	Significant	0.00140617	0.0279435	0.00351815
	TARA_PSE_MAG_00073		0	772086	37	30640	28.67	79.31	0	76.07	2.84	75.5396	0	25	0	Bacteria	Proteobacteria	Alphaproteobacteria	Rickettsiales	Pelagibacteraceae	na	na	0.0169917	na	0.0982666	0.015256	0.0204632
	TARA_PSW_MAG_00084		0	2974357	490	6869	52.87	79.23	2.38	77.6	3.96	79.8561	3.59712	32	2	Bacteria	Proteobacteria	Alphaproteobacteria	Rhodospirillales	Rhodospirillaceae	na	na	0.0160218	Significant	0.00313204	0.0218375	0.00439042
	TARA_PSE_MAG_00027		0	3567538	252	21492	55.07	96.55	0	96.85	5.36	97.1223	2.15827	43	0	Bacteria	Proteobacteria	Alphaproteobacteria	Rhodospirillales	Rhodospirillaceae	na	na	0.01269	Significant	0.0179653	0.0157392	0.00659155
	TARA_ANW_MAG_00001		3	3686209	15	411334	62.38	100	0	98.69	4.2	99.2806	0	43	0	Bacteria	Proteobacteria	Alphaproteobacteria	Rhizobiales	na	na	na	0.0123541	Significant	0.0345893	0.00543885	0.0261846
	TARA_RED_MAG_00001		2	2849757	10	657617	64.85	98.28	0	98.87	4.38	100	0.719424	43	0	Bacteria	Proteobacteria	Alphaproteobacteria	Sphingomonadales	Erythrobacteraceae	Citromicrobium	na	0.0120661	Significant	0.0461904	0.0166163	0.00296587
	TARA_MED_MAG_00104		0	740412	24	44416	28.94	65.52	3.45	77.02	4.57	70.5036	2.8777	39	0	Bacteria	Proteobacteria	Alphaproteobacteria	Rickettsiales	Pelagibacteraceae	na	na	0.0119176	na	0.133516	0.0126168	0.0105192
	TARA_IOS_MAG_00023		0	4138368	81	86124	63.74	91.69	3.45	89.84	6.13	89.2086	4.31655	31	1	Bacteria	Proteobacteria	Alphaproteobacteria	Rhodospirillales	Rhodospirillaceae	na	na	0.0114072	na	0.271475	0.00671029	0.0208009
	TARA_ANE_MAG_00017		0	853034	32	37802	29.03	82.76	1.72	90.35	3.31	88.4892	1.43885	41	0	Bacteria	Proteobacteria	Alphaproteobacteria	Rickettsiales	Pelagibacteraceae	na	na	0.0113189	na	0.418226	0.0117095	0.0105377
	TARA_MED_MAG_00081		0	731674	17	60721	30.05	75.86	3.45	83.97	3.35	77.6978	0.719424	42	0	Bacteria	Proteobacteria	Alphaproteobacteria	Rickettsiales	Pelagibacteraceae	na	na	0.0107267	na	0.41931	0.0110417	0.0100969
	TARA_PSW_MAG_00098		0	715149	52	19815	29.7	56.11	3.45	72.26	3.6	64.7482	2.15827	30	0	Bacteria	Proteobacteria	Alphaproteobacteria	Rickettsiales	Pelagibacteraceae	na	na	0.010686	Significant	0.000583655	0.00969255	0.012673
	TARA_IOS_MAG_00008		2	3359870	72	81492	63.9	100	0	97.48	4.74	97.8417	2.15827	43	0	Bacteria	Proteobacteria	Alphaproteobacteria	Rhodobacterales	Hyphomonadaceae	Oceanicaulis	Oceanicaulis_alexandrii	0.0106043	na	0.417553	0.00943547	0.0129421
	TARA_PSW_MAG_00115		0	2686481	578	4799	56.52	64.89	4.31	57.22	4.48	62.5899	5.03597	24	2	Bacteria	Proteobacteria	Alphaproteobacteria	Rhodospirillales	Rhodospirillaceae	na	na	0.0103769	na	0.190811	0.0120943	0.00694207
	TARA_RED_MAG_00103		0	2983347	440	8008	62.59	83.15	8.62	58.27	6.76	73.3813	9.35252	18	3	Bacteria	Proteobacteria	Alphaproteobacteria	Sphingomonadales	Erythrobacteraceae	na	na	0.00982244	na	0.159156	0.00711582	0.0152357
	TARA_MED_MAG_00032		0	1252970	47	45406	31.4	89.66	3.45	92.78	2.8	93.5252	1.43885	42	0	Bacteria	Proteobacteria	Alphaproteobacteria	Rhizobiales	na	na	na	0.00973188	na	0.54843	0.0104236	0.00834836
	TARA_ASE_MAG_00010		0	3184547	598	5933	56.79	83.54	1.88	80.23	6.21	81.295	2.15827	34	1	Bacteria	Proteobacteria	Alphaproteobacteria	Rickettsiales	na	na	na	0.0094815	na	0.0723788	0.0115709	0.00530279
	TARA_PSE_MAG_00092		0	619516	57	14062	28.25	51.72	1.88	70.2	2.53	63.3094	2.8777	24	1	Bacteria	Proteobacteria	Alphaproteobacteria	Rickettsiales	Pelagibacteraceae	na	na	0.00940464	na	0.153334	0.00856782	0.0110783
	TARA_MED_MAG_00059		0	1210435	95	25059	33.5	81.03	0	89.74	5.74	89.2086	1.43885	41	0	Bacteria	Proteobacteria	Alphaproteobacteria	Rhizobiales	na	na	na	0.00938923	na	0.900061	0.00913616	0.00989538
	TARA_MED_MAG_00091		0	1929551	327	6976	37.86	71.24	0	81.04	3.08	78.4173	1.43885	40	0	Bacteria	Proteobacteria	Alphaproteobacteria	Rhodospirillales	Rhodospirillaceae	na	na	0.00918635	Significant	0.0182802	0.013191	0.00117695
	TARA_ANE_MAG_00009		0	5226535	317	23634	62.49	99.84	0	98.06	6.76	98.5612	5.03597	41	1	Bacteria	Proteobacteria	Alphaproteobacteria	Rhizobiales	Rhizobiaceae	na	na	0.00913815	na	0.581396	0.00795465	0.0115052
	TARA_PSE_MAG_00084		0	749413	41	31705	29.24	56.9	0	70.45	0.63	64.7482	0	25	0	Bacteria	Proteobacteria	Alphaproteobacteria	Rickettsiales	Pelagibacteraceae	na	na	0.00888088	na	0.139197	0.00845861	0.00972542
	TARA_ANE_MAG_00069		0	2090499	236	11176	32.37	80.39	5.64	72.95	5.78	79.8561	12.2302	23	9	Bacteria	Proteobacteria	Alphaproteobacteria	Rickettsiales	na	na	na	0.0087812	na	0.729179	0.00793663	0.0104703
	TARA_PSE_MAG_00002		2	3411210	71	79530	65.41	100	0.57	98.65	3.02	100	0.719424	42	1	Bacteria	Proteobacteria	Alphaproteobacteria	Rhodobacterales	Hyphomonadaceae	Oceanicaulis	na	0.00874003	na	0.0950825	0.00654083	0.0131384
	TARA_PSW_MAG_00040		0	3100748	145	31972	57.78	94.83	0.86	92.96	5.59	93.5252	2.15827	39	1	Bacteria	Proteobacteria	Alphaproteobacteria	Rhodospirillales	Rhodospirillaceae	na	na	0.00860019	na	0.35953	0.00571143	0.0143777
	TARA_ANE_MAG_00050		0	958701	149	7917	35.58	81.08	2.19	80.17	4.39	76.259	6.47482	36	2	Bacteria	Proteobacteria	Alphaproteobacteria	Rhizobiales	na	na	na	0.00858611	na	0.239167	0.00572943	0.0142994
	TARA_PSW_MAG_00077		0	1568171	266	7112	46.92	85.13	2.46	80.86	4.36	86.3309	3.59712	32	2	Bacteria	Proteobacteria	Alphaproteobacteria	Rhodospirillales	Rhodospirillaceae	na	na	0.0084081	Significant	0.000634612	0.00485775	0.0155088
	TARA_ANW_MAG_00038		0	754332	57	16059	28.74	70.69	1.72	78.13	0.86	76.9784	0.719424	38	0	Bacteria	Proteobacteria	Alphaproteobacteria	Rickettsiales	Pelagibacteraceae	na	na	0.00812818	Significant	0.0158572	0.00951276	0.00535902
	TARA_ASW_MAG_00002		0	4012046	28	214194	62.29	98.28	0	98.65	5.36	100	2.15827	43	0	Bacteria	Proteobacteria	Alphaproteobacteria	Rhodospirillales	Rhodospirillaceae	na	na	0.00799882	na	0.193472	0.00971245	0.00457157
	TARA_IOS_MAG_00060		0	2848082	476	6689	57.3	90.5	5.17	61.93	7.83	72.6619	4.31655	24	1	Bacteria	Proteobacteria	Alphaproteobacteria	Rhodospirillales	Rhodospirillaceae	na	na	0.00790417	Significant	0.0165085	0.0116966	0.000319325
	TARA_ANW_MAG_00064		0	1194586	120	18524	28.03	63.79	13.79	70.21	8.87	64.7482	10.7914	25	1	Bacteria	Proteobacteria	Alphaproteobacteria	Rickettsiales	na	na	na	0.00766913	na	0.191952	0.00855311	0.00590116
	TARA_ANW_MAG_00051		0	707381	48	30669	28.39	47.96	0	71.88	1.1	57.554	1.43885	38	0	Bacteria	Proteobacteria	Alphaproteobacteria	Rickettsiales	Pelagibacteraceae	na	na	0.00758147	Significant	0.0420447	0.00845515	0.00583412
	TARA_PSE_MAG_00016		0	6084730	128	83329	68.4	100	0.16	98.24	5.41	99.2806	1.43885	42	1	Bacteria	Proteobacteria	Alphaproteobacteria	Rhodospirillales	na	na	na	0.00689702	na	0.126318	0.00245696	0.0157771
	TARA_IOS_MAG_00004		1	2981990	79	55332	48.33	96.55	0	97.61	4.49	98.5612	0.719424	43	0	Bacteria	Proteobacteria	Alphaproteobacteria	Rhodospirillales	Rhodospirillaceae	na	na	0.00688811	Significant	0.00222446	0.0100209	0.000622499
	TARA_PON_MAG_00046		0	1436968	183	10205	28.9	73.75	0.86	78.48	4.63	82.0144	2.15827	33	2	Bacteria	Proteobacteria	Alphaproteobacteria	Rickettsiales	na	na	na	0.00685151	na	0.89362	0.0069839	0.00658674
	TARA_IOS_MAG_00003		1	4064019	41	188567	59.37	100	0	98.65	4.74	100	2.15827	43	0	Bacteria	Proteobacteria	Alphaproteobacteria	na	na	na	na	0.00682891	na	0.100275	0.00784873	0.00478927
	TARA_ASW_MAG_00008		2	3571655	265	18420	61.57	98.43	1.72	93.89	5.51	92.0863	5.03597	35	0	Bacteria	Proteobacteria	Alphaproteobacteria	Rhodobacterales_2	Hyphomonadaceae	na	na	0.00680998	na	0.116641	0.00282407	0.0147818
	TARA_MED_MAG_00107		0	623266	29	31994	29.18	70.53	0	74.15	2.35	70.5036	2.15827	34	0	Bacteria	Proteobacteria	Alphaproteobacteria	Rickettsiales	Pelagibacteraceae	na	na	0.00661732	na	0.479968	0.00685203	0.00614789
	TARA_PSE_MAG_00010		1	4593238	88	101948	65.66	98.28	1.72	98.51	4.78	98.5612	1.43885	43	0	Bacteria	Proteobacteria	Alphaproteobacteria	Rhizobiales	Rhodobacteraceae	na	na	0.00650554	Significant	1.64402e-06	0.00095685	0.0176029
	TARA_ION_MAG_00053		0	635503	34	33356	29.02	62.07	0.69	73.43	4.05	68.3453	1.43885	26	0	Bacteria	Proteobacteria	Alphaproteobacteria	Rickettsiales	Pelagibacteraceae	na	na	0.00632888	Significant	0.0498044	0.00667397	0.00563869
	TARA_PSE_MAG_00124		0	2025031	424	4487	63.63	36.13	1.88	40.15	5	34.5324	0.719424	14	0	Bacteria	Proteobacteria	Alphaproteobacteria	Rhodospirillales	Rhodospirillaceae	na	na	0.00632503	na	0.147829	0.00161726	0.0157406
	TARA_PSW_MAG_00020		0	6607997	143	72460	70.11	98.28	0.16	98.47	6.13	99.2806	4.31655	42	1	Bacteria	Proteobacteria	Alphaproteobacteria	Rhodospirillales	na	na	na	0.00613943	Significant	0.0110192	0.00108845	0.0162414
	TARA_MED_MAG_00042		0	1495481	110	27281	27.63	86.21	0	90.42	2.75	89.9281	2.15827	41	0	Bacteria	Proteobacteria	Alphaproteobacteria	Rickettsiales	na	na	na	0.00612695	Significant	0.0404822	0.00752799	0.00332486
	TARA_ASE_MAG_00027		0	2072055	408	5329	51.54	32.13	0	23.28	0	25.8993	0	13	0	Bacteria	Proteobacteria	Alphaproteobacteria	Rhodospirillales	Rhodospirillaceae	na	na	0.0061051	Significant	1.34865e-05	0.00901993	0.000275425
	TARA_RED_MAG_00122		0	2449984	619	3823	26.77	7.21	3.45	5.6	0.58	7.91367	1.43885	2	0	Bacteria	Proteobacteria	Alphaproteobacteria	Rickettsiales	Anaplasmataceae	na	na	0.00572903	na	0.14389	0.00637895	0.00442918
	TARA_IOS_MAG_00070		0	2207053	424	5523	50.87	21.54	6.03	29.13	1.17	31.6547	2.8777	12	0	Bacteria	Proteobacteria	Alphaproteobacteria	Rhodospirillales	Rhodospirillaceae	na	na	0.00572249	Significant	1.20253e-05	0.0084817	0.000204065
	TARA_PSW_MAG_00032		1	4510814	247	25629	65.98	94.12	0	94	4.6	91.3669	0.719424	35	0	Bacteria	Proteobacteria	Alphaproteobacteria	Rhizobiales	Rhodobacteraceae	na	na	0.00570801	Significant	0.00255208	0.00149105	0.0141419
	TARA_RED_MAG_00059		0	993069	83	16056	29.65	73.28	0.78	81.38	1.93	82.0144	4.31655	33	3	Bacteria	Proteobacteria	Alphaproteobacteria	Rickettsiales	na	na	na	0.00568598	na	0.434774	0.00549546	0.00606702
	TARA_RED_MAG_00026		0	3586771	325	14968	58.6	94.83	1.88	95.23	5.41	94.2446	1.43885	43	0	Bacteria	Proteobacteria	Alphaproteobacteria	na	na	na	na	0.0054749	na	0.176204	0.00815473	0.000115243
	TARA_PSW_MAG_00106		0	2248577	378	6947	45.02	66.83	1.02	67.7	3.35	71.223	0.719424	30	0	Bacteria	Proteobacteria	Alphaproteobacteria	Rhodospirillales	Rhodospirillaceae	na	na	0.00545524	Significant	0.00180721	0.00164534	0.013075
	TARA_RED_MAG_00045		0	2493810	335	8932	42.69	91.46	0.16	87.99	2.75	89.9281	2.15827	37	1	Bacteria	Proteobacteria	Alphaproteobacteria	Rhodospirillales	Rhodospirillaceae	na	na	0.00544813	na	0.184237	0.00801645	0.000311494
	TARA_PSE_MAG_00101		0	2557726	394	7805	64.6	65.3	0	59.05	1.48	62.5899	0	18	0	Bacteria	Proteobacteria	Alphaproteobacteria	Sphingomonadales	Erythrobacteraceae	na	na	0.00539379	Significant	0.012171	0.00377159	0.00863817
	TARA_SOC_MAG_00001		2	2320476	23	140807	47.54	98.28	0	98.69	4.2	99.2806	0	43	0	Bacteria	Proteobacteria	Alphaproteobacteria	na	na	na	na	0.00521454	Significant	0.0207573	0.00716617	0.00131128
	TARA_RED_MAG_00015		0	1291189	27	92870	29.04	94.83	1.72	95.63	4.16	94.2446	1.43885	43	0	Bacteria	Proteobacteria	Alphaproteobacteria	Rickettsiales	na	na	na	0.00504154	na	0.314986	0.00555298	0.00401866
	TARA_RED_MAG_00006		0	3754020	107	49852	49.73	96.55	3.45	97.26	4	97.8417	2.15827	43	0	Bacteria	Proteobacteria	Alphaproteobacteria	Rhodospirillales	Rhodospirillaceae	na	na	0.00491766	na	0.0769881	0.00658392	0.00158514
	TARA_PSE_MAG_00024		0	4253894	104	69863	67.74	94.83	1.72	97.48	5.59	97.1223	2.15827	42	0	Bacteria	Proteobacteria	Alphaproteobacteria	Rhodobacterales	Rhodobacteraceae	na	na	0.00474365	Significant	0.0418742	0.00198195	0.0102671
	TARA_PSE_MAG_00074		0	442426	37	18810	27.86	60.34	0	74.57	1.36	59.7122	0	39	0	Bacteria	Proteobacteria	Alphaproteobacteria	Rickettsiales	na	na	na	0.00459558	Significant	0.000362457	0.00336057	0.00706558
	TARA_ANW_MAG_00031		0	2155750	404	5616	40.13	75.2	0	81.09	2.39	77.6978	0.719424	40	0	Bacteria	Proteobacteria	Alphaproteobacteria	Rhodospirillales	Rhodospirillaceae	na	na	0.00444431	Significant	0.000271034	0.00640436	0.000524205
	TARA_PSW_MAG_00010		0	2084563	18	143913	31.02	98.28	0	98.47	4.82	99.2806	0	43	0	Bacteria	Proteobacteria	Alphaproteobacteria	na	na	na	na	0.00437275	na	0.55417	0.00354133	0.00603559
	TARA_MED_MAG_00020		0	1576433	35	73507	27.45	93.1	1.72	95.64	4	94.964	2.15827	42	0	Bacteria	Proteobacteria	Alphaproteobacteria	Rickettsiales	na	na	na	0.00419194	na	0.582749	0.00444212	0.00369157
	TARA_PON_MAG_00031		0	1776304	349	5554	50.64	58.62	0.34	79.3	0.36	74.1007	1.43885	37	0	Bacteria	Proteobacteria	Alphaproteobacteria	Rhodobacterales	Rhodobacteraceae	na	na	0.00415517	na	0.107644	0.00198355	0.00849841
	TARA_PON_MAG_00039		0	2282633	255	10555	45	67.24	3.76	79.46	2.93	77.6978	2.8777	34	2	Bacteria	Proteobacteria	Alphaproteobacteria	Rhodospirillales	Rhodospirillaceae	na	na	0.00410887	Significant	0.0058025	0.00158243	0.00916176
	TARA_PSW_MAG_00029		0	3033342	109	41165	67.97	100	0.47	98.06	7.31	98.5612	3.59712	39	3	Bacteria	Proteobacteria	Alphaproteobacteria	Rhodobacterales	Rhodobacteraceae	Roseovarius	na	0.00408959	Significant	0.010621	0.0018174	0.00863398
	TARA_MED_MAG_00017		0	2869724	171	29118	42.8	96.55	1.72	95.91	4	94.2446	2.15827	43	0	Bacteria	Proteobacteria	Alphaproteobacteria	Rhodobacterales	Rhodobacteraceae	na	na	0.00406256	na	0.398527	0.00446856	0.00325056
	TARA_ION_MAG_00025		0	6266622	630	13172	59.05	94.2	1.72	87.98	4.9	93.5252	5.7554	33	0	Bacteria	Proteobacteria	Alphaproteobacteria	Rhizobiales	Rhodobacteraceae	Labrenzia	na	0.00405052	na	0.823818	0.00390699	0.00433758
	TARA_RED_MAG_00105		0	2068332	380	5835	65.18	69.67	0	52.02	1.61	63.3094	1.43885	12	0	Bacteria	Proteobacteria	Alphaproteobacteria	Sphingomonadales	Erythrobacteraceae	na	na	0.0039619	na	0.253191	0.00349014	0.00490542
	TARA_IOS_MAG_00020		0	1450534	94	23648	28.98	90.44	6.03	90.84	5.95	87.7698	4.31655	36	0	Bacteria	Proteobacteria	Alphaproteobacteria	Rickettsiales	na	na	na	0.00395214	Significant	0.0490618	0.00449896	0.00285851
	TARA_MED_MAG_00083		0	1572137	176	11263	56.49	92.63	1.72	84.3	3.82	89.2086	1.43885	36	0	Bacteria	Proteobacteria	Alphaproteobacteria	Rhizobiales	na	na	na	0.0039352	na	0.314423	0.0044689	0.0028678
	TARA_PSE_MAG_00077		0	2765508	74	56388	65.97	93.1	1.72	74.61	3.64	84.8921	0.719424	24	0	Bacteria	Proteobacteria	Alphaproteobacteria	Sphingomonadales	Erythrobacteraceae	na	na	0.0039141	Significant	0.0225995	0.00199614	0.00775003
	TARA_ANE_MAG_00058		0	1512383	227	7422	37.62	78.51	5.33	75.41	2.3	72.6619	2.8777	35	1	Bacteria	Proteobacteria	Alphaproteobacteria	Rhodobacterales	na	na	na	0.00384287	na	0.447015	0.00295894	0.00561074
	TARA_PSW_MAG_00036		0	1165348	101	15852	35.66	92.53	0	92.28	3.98	92.8058	0.719424	41	0	Bacteria	Proteobacteria	Alphaproteobacteria	Rhizobiales	na	na	na	0.00376926	Significant	0.0103813	0.00208951	0.00712877
	TARA_MED_MAG_00085		0	2598995	330	9819	55.28	94.36	0.34	86.25	6.95	91.3669	2.15827	37	1	Bacteria	Proteobacteria	Alphaproteobacteria	Rhodospirillales	Rhodospirillaceae	Nisaea	na	0.0037337	na	0.240109	0.00473261	0.00173588
	TARA_PSE_MAG_00106		0	3409887	291	16834	61.82	74.11	0	52.4	3.82	61.8705	1.43885	11	0	Bacteria	Proteobacteria	Alphaproteobacteria	Rhodobacterales_2	Hyphomonadaceae	na	na	0.00371326	Significant	0.000885078	0.00138909	0.00836161
	TARA_RED_MAG_00102		0	2168506	408	5647	58.08	50.55	0	54.28	2.05	57.554	0.719424	22	0	Bacteria	Proteobacteria	Alphaproteobacteria	Rhodospirillales	Rhodospirillaceae	na	na	0.00365132	Significant	0.000755252	0.00512961	0.000694738
	TARA_ANW_MAG_00003		0	2383660	26	147783	48.58	100	0	98.87	4.82	100	0	43	0	Bacteria	Proteobacteria	Alphaproteobacteria	na	na	na	na	0.00364468	na	0.719585	0.00385851	0.00321703
	TARA_MED_MAG_00006		0	2951863	29	193837	45.84	98.28	0	97.84	4.92	98.5612	2.8777	43	0	Bacteria	Proteobacteria	Alphaproteobacteria	Rhodospirillales	Rhodospirillaceae	na	na	0.00352987	Significant	0.043773	0.00524755	9.45047e-05
	TARA_PSW_MAG_00046		0	4422249	189	38055	65.75	96.87	0	92.06	6.52	90.6475	4.31655	35	0	Bacteria	Proteobacteria	Alphaproteobacteria	na	na	na	na	0.00348254	na	0.156439	0.000463788	0.00952004
	TARA_PON_MAG_00005		0	2736532	20	251316	43.54	100	0	97.62	5.22	99.2806	0	42	0	Bacteria	Proteobacteria	Alphaproteobacteria	na	na	na	na	0.00342816	na	0.149234	0.00157865	0.00712719
	TARA_ION_MAG_00048		0	1573997	391	3882	54.79	52.51	1.72	74.88	4.44	61.1511	1.43885	34	1	Bacteria	Proteobacteria	Alphaproteobacteria	Rhodospirillales	Rhodospirillaceae	Thalassospira	na	0.00340084	Significant	0.0421629	0.0049283	0.000345917
	TARA_ANE_MAG_00020		0	1274336	19	110203	28.26	85.27	0	86.38	1.25	84.1727	0	34	0	Bacteria	Proteobacteria	Alphaproteobacteria	Rickettsiales	na	na	na	0.00328819	na	0.363147	0.00287854	0.0041075
	TARA_MED_MAG_00064		0	1112207	139	10234	33.13	75.86	0	87.5	3.75	83.4532	0.719424	41	0	Bacteria	Proteobacteria	Alphaproteobacteria	Rhizobiales	na	na	na	0.00327261	na	0.128727	0.00481993	0.000177977
	TARA_ASW_MAG_00016		0	2623217	434	7044	58.49	85.55	1.88	83.57	6.79	77.6978	3.59712	31	2	Bacteria	Proteobacteria	Alphaproteobacteria	Rhodobacterales_2	Hyphomonadaceae	na	na	0.00327241	Significant	0.00331531	0.00443799	0.000941239
	TARA_ANE_MAG_00094		0	2084911	592	3382	60.3	32.4	6.03	22.46	5.51	28.777	5.03597	4	1	Bacteria	Proteobacteria	Alphaproteobacteria	Rhodospirillales	Rhodospirillaceae	na	na	0.00321801	na	0.160827	0.0014594	0.00673524
	TARA_ION_MAG_00060		0	1634903	353	4802	27.74	70.09	12.07	70.43	5.56	68.3453	9.35252	30	1	Bacteria	Proteobacteria	Alphaproteobacteria	Rickettsiales	na	na	na	0.00315415	na	0.191878	0.00339472	0.00267301
	TARA_PSW_MAG_00085		0	1173499	225	5594	30.01	72.35	1.72	78.06	4.99	75.5396	5.03597	31	1	Bacteria	Proteobacteria	Alphaproteobacteria	Rickettsiales	na	na	na	0.00313886	Significant	0.00309818	0.000904493	0.00760759
	TARA_MED_MAG_00028		0	1537072	29	80000	34.38	86.21	0	94.15	3.53	93.5252	0.719424	43	0	Bacteria	Proteobacteria	Alphaproteobacteria	Rhodospirillales	Rhodospirillaceae	na	na	0.00313398	na	0.64548	0.00340738	0.00258717
	TARA_ANE_MAG_00066		0	1221441	276	4451	38.3	59.4	2.59	73.54	4.47	66.9065	3.59712	34	0	Bacteria	Proteobacteria	Alphaproteobacteria	Rhodobacterales	na	na	na	0.0030901	Significant	0.00171402	0.00443446	0.000401393
	TARA_IOS_MAG_00012		0	1152042	76	22309	29.04	98.28	3.61	96.58	5.52	97.1223	2.15827	41	1	Bacteria	Proteobacteria	Alphaproteobacteria	Rickettsiales	na	na	na	0.00308473	Significant	0.0137826	0.00376902	0.00171616
	TARA_PSW_MAG_00059		0	1293109	73	23565	29.72	86.21	0	85.34	4.15	87.0504	0.719424	40	0	Bacteria	Proteobacteria	Alphaproteobacteria	Rickettsiales	na	na	na	0.00298027	Significant	0.00525449	0.00159512	0.00575058
	TARA_ANW_MAG_00026		0	1602682	95	27912	27.77	87.3	3.45	88.85	5.84	87.0504	4.31655	36	0	Bacteria	Proteobacteria	Alphaproteobacteria	Rickettsiales	na	na	na	0.00294233	Significant	5.44022e-05	0.00383794	0.0011511
	TARA_IOS_MAG_00017		0	2258247	210	15147	38.7	94.83	1	91.63	4.01	91.3669	2.8777	40	2	Bacteria	Proteobacteria	Alphaproteobacteria	Rhodobacterales	na	na	na	0.00286774	Significant	0.0018504	0.00389172	0.000819782
	TARA_ION_MAG_00029		0	2680014	361	9004	63.84	84.33	1.72	82.19	2.07	76.259	2.15827	32	0	Bacteria	Proteobacteria	Alphaproteobacteria	Sphingomonadales	Sphingomonadaceae_3	Sphingobium	na	0.00285661	Significant	0.0245401	0.00375872	0.0010524
	TARA_MED_MAG_00072		0	1996491	332	6935	36.77	76.96	1.72	84.01	1.66	84.1727	0.719424	37	0	Bacteria	Proteobacteria	Alphaproteobacteria	Rhodobacterales	na	na	na	0.00284715	Significant	0.0204695	0.00364678	0.0012479
	TARA_IOS_MAG_00053		0	704182	108	8266	31.1	64.58	6.9	73.1	4.77	68.3453	5.03597	36	0	Bacteria	Proteobacteria	Alphaproteobacteria	Rickettsiales	na	na	na	0.00268295	na	0.086516	0.00311102	0.0018268
	TARA_ASW_MAG_00022		0	2027223	504	4038	62.45	59.4	0.16	71.17	1.32	68.3453	1.43885	32	0	Bacteria	Proteobacteria	Alphaproteobacteria	Rhizobiales	Rhizobiaceae	na	na	0.00268123	na	0.292994	0.00198305	0.00407759
	TARA_ANE_MAG_00001		0	1826698	77	31204	28.59	96.55	1.72	97.48	3.75	97.1223	0.719424	43	0	Bacteria	Proteobacteria	Alphaproteobacteria	Rhodospirillales	Rhodospirillaceae	na	na	0.00265476	Significant	0.00290135	0.00337617	0.00121192
	TARA_RED_MAG_00007		0	2516156	78	49495	61.89	99.37	1.72	97.52	4.42	96.4029	0	39	1	Bacteria	Proteobacteria	Alphaproteobacteria	Rhodospirillales	Rhodospirillaceae	na	na	0.00265081	na	0.0775819	0.00395175	4.89189e-05
	TARA_RED_MAG_00004		0	2103638	32	89886	37.12	93.97	0	97.48	4.2	97.1223	0	43	0	Bacteria	Proteobacteria	Alphaproteobacteria	na	na	na	na	0.00262499	na	0.145914	0.00383904	0.000196883
	TARA_ANW_MAG_00020		0	3989233	192	31982	60.63	92.63	2.59	93.54	6.93	94.964	5.03597	40	0	Bacteria	Proteobacteria	Alphaproteobacteria	Rhodospirillales	Rhodospirillaceae	na	na	0.00262046	Significant	0.0333249	0.00344412	0.000973138
	TARA_ION_MAG_00022		1	1307001	159	10441	27.94	92.24	6.9	89.89	4.29	88.4892	2.8777	33	0	Bacteria	Proteobacteria	Alphaproteobacteria	Rickettsiales	na	na	na	0.00254054	Significant	2.73425e-06	0.00336353	0.000894563
	TARA_ION_MAG_00026		0	1674225	243	8185	64.43	66.38	0.47	86.56	4	79.8561	2.15827	39	3	Bacteria	Proteobacteria	Alphaproteobacteria	Rhodospirillales	Rhodospirillaceae	na	na	0.00253246	na	0.100745	0.0034393	0.000718775
	TARA_ANW_MAG_00018		0	2300803	279	9934	38.26	87.07	0.16	95.59	6.55	94.964	2.15827	42	1	Bacteria	Proteobacteria	Alphaproteobacteria	Rhodospirillales	Rhodospirillaceae	na	na	0.0025313	Significant	0.00595125	0.00377162	5.06473e-05
	TARA_PSW_MAG_00002		0	1969578	13	221488	40.56	100	0	97.66	2.5	97.8417	0	43	0	Bacteria	Proteobacteria	Alphaproteobacteria	Rhodospirillales	Rhodospirillaceae	na	na	0.00252675	na	0.583547	0.00219911	0.00318201
	TARA_MED_MAG_00129		0	2402393	453	5658	38.03	66.07	6.33	71.21	3.94	70.5036	6.47482	30	4	Bacteria	Proteobacteria	Alphaproteobacteria	Rhodobacterales	na	na	na	0.00250727	Significant	0.00802686	0.00351788	0.00048605
	TARA_ANW_MAG_00011		0	4118582	237	27640	64.18	100	0.16	96.99	6.01	98.5612	4.31655	43	0	Bacteria	Proteobacteria	Alphaproteobacteria	Rhodobacterales	Rhodobacteraceae	na	na	0.00248811	na	0.433976	0.0032217	0.00102093
	TARA_MED_MAG_00057		0	1812124	90	29831	53.84	93.1	1.88	89.3	5.18	87.0504	1.43885	30	1	Bacteria	Proteobacteria	Alphaproteobacteria	Rhizobiales	na	na	na	0.00242239	na	0.122028	0.00351878	0.000229591
	TARA_PSW_MAG_00128		0	3169933	657	4658	62.27	31.03	5.52	37.78	4.66	34.5324	5.03597	11	2	Bacteria	Proteobacteria	Alphaproteobacteria	Rhizobiales	Rhizobiaceae	na	na	0.00242096	na	0.1637	0.000845852	0.00557118
	TARA_ANE_MAG_00044		0	1112456	184	7136	28.89	83.62	4.31	81.38	3.89	82.7338	2.8777	38	0	Bacteria	Proteobacteria	Alphaproteobacteria	Rickettsiales	na	na	na	0.00240217	na	0.169267	0.00284244	0.00152162
	TARA_PSE_MAG_00019		0	2468928	122	30665	40.39	98.28	0	97.39	4.6	98.5612	0.719424	43	0	Bacteria	Proteobacteria	Alphaproteobacteria	Rhodospirillales	Rhodospirillaceae	na	na	0.00236005	na	0.178925	0.0003398	0.00640054
	TARA_ION_MAG_00038		0	1215632	122	13928	28.72	82.76	5.17	80.92	4.64	77.6978	3.59712	27	0	Bacteria	Proteobacteria	Alphaproteobacteria	Rickettsiales	na	na	na	0.00229377	na	0.131121	0.00258486	0.00171158
	TARA_PON_MAG_00053		0	2639996	99	41184	58.7	63.79	1.72	73.64	3.35	66.9065	0	39	0	Bacteria	Proteobacteria	Alphaproteobacteria	na	na	na	na	0.00228848	na	0.330793	8.97599e-05	0.00668593
	TARA_MED_MAG_00136		0	2052314	297	7967	38.22	84.48	7.76	59.85	8.9	69.0647	4.31655	17	3	Bacteria	Proteobacteria	Alphaproteobacteria	Rhodospirillales	Rhodospirillaceae	na	na	0.00225655	na	0.218822	0.00270805	0.00135356
	TARA_PSE_MAG_00090		0	1222474	234	5443	27.77	67.71	2.74	72.9	4.51	74.8201	2.15827	29	0	Bacteria	Proteobacteria	Alphaproteobacteria	Rickettsiales	na	na	na	0.0022095	na	0.109306	0.00174699	0.00313452
	TARA_RED_MAG_00109		0	2708472	105	41167	62.89	82.76	0	49.71	3.46	65.4676	0	10	0	Bacteria	Proteobacteria	Alphaproteobacteria	na	na	na	na	0.00218754	na	0.205462	0.00323403	9.45615e-05
	TARA_ANW_MAG_00004		0	2825991	51	77408	54.69	100	0	98.65	4.82	100	0	43	0	Bacteria	Proteobacteria	Alphaproteobacteria	na	na	na	na	0.00214407	na	0.371474	0.00302101	0.000390193
	TARA_RED_MAG_00111		0	2205644	384	6331	63.7	38.87	0	38.66	0	41.7266	0	22	0	Bacteria	Proteobacteria	Alphaproteobacteria	na	na	na	na	0.00211382	na	0.112547	0.00308919	0.00016309
	TARA_RED_MAG_00110		0	2154784	15	219019	39.79	81.9	0	48.09	3.46	62.5899	0	10	0	Bacteria	Proteobacteria	Alphaproteobacteria	na	na	na	na	0.00208195	na	0.0825891	0.00308686	7.21184e-05
	TARA_RED_MAG_00035		0	1182977	74	32011	24.96	87.93	5.17	93.25	5.82	89.9281	7.19424	43	0	Bacteria	Proteobacteria	Alphaproteobacteria	Rickettsiales	na	na	na	0.00203916	na	0.220307	0.00243547	0.00124656
	TARA_PSE_MAG_00025		0	2973798	221	22040	43.14	97.41	0	95.77	4.09	96.4029	0	42	0	Bacteria	Proteobacteria	Alphaproteobacteria	Rhodobacterales	Rhodobacteraceae	na	na	0.00203469	na	0.104638	0.00104966	0.00400475
	TARA_IOS_MAG_00052		0	1763461	229	9802	30.92	77.93	0	72.71	4.09	73.3813	0	25	0	Bacteria	Proteobacteria	Alphaproteobacteria	Rickettsiales	na	na	na	0.00202677	Significant	0.00823655	0.0026237	0.000832898
	TARA_PSE_MAG_00062		0	1590745	290	6162	36.97	75.39	0.16	78.4	1.1	79.8561	1.43885	37	0	Bacteria	Proteobacteria	Alphaproteobacteria	Rhodobacterales	Rhodobacteraceae	na	na	0.00200601	na	0.770812	0.00190204	0.00221395
	TARA_PSW_MAG_00069		0	1781453	273	7986	39.24	86.76	0.34	84.75	5.96	84.1727	0.719424	39	1	Bacteria	Proteobacteria	Alphaproteobacteria	Rhodospirillales	Rhodospirillaceae	na	na	0.00199413	Significant	0.0163865	0.00107937	0.00382366
	TARA_IOS_MAG_00010		1	1800217	88	26905	40.82	89.66	0	94.18	2.46	92.0863	1.43885	42	0	Bacteria	Proteobacteria	Alphaproteobacteria	Rhodospirillales	Rhodospirillaceae	na	na	0.00197058	na	0.154045	0.00237491	0.00116192
	TARA_MED_MAG_00001		0	1412765	25	80000	29.08	94.83	1.72	96.58	2.17	97.1223	1.43885	42	0	Bacteria	Proteobacteria	Alphaproteobacteria	Rickettsiales	na	na	na	0.0019551	na	0.65608	0.00215587	0.00155355
	TARA_ANW_MAG_00032		0	2005933	276	9031	39.67	88.79	7.05	86.91	8.3	89.2086	6.47482	35	5	Bacteria	Proteobacteria	Alphaproteobacteria	Rhodobacterales	na	na	na	0.00195403	na	0.217698	0.00236958	0.00112293
	TARA_PSE_MAG_00100		0	2687641	607	4398	54.88	48.23	1.02	61.82	4.22	58.9928	2.15827	27	1	Bacteria	Proteobacteria	Alphaproteobacteria	Rhodospirillales	Rhodospirillaceae	Thalassospira	na	0.00193788	na	0.0700485	0.00106482	0.003684
	TARA_MED_MAG_00016		0	1639879	19	120000	28.75	95.69	1.72	96.45	4.51	96.4029	2.15827	43	0	Bacteria	Proteobacteria	Alphaproteobacteria	Rickettsiales	na	na	na	0.00192374	Significant	0.0173985	0.0026666	0.000438015
	TARA_ION_MAG_00057		0	1553598	303	5542	34.02	82.19	0.86	71.25	3.75	69.7842	0.719424	34	0	Bacteria	Proteobacteria	Alphaproteobacteria	Rhodospirillales	Rhodospirillaceae	na	na	0.00191647	Significant	0.028621	0.00252928	0.000690844
	TARA_PSE_MAG_00056		0	1247442	122	13528	30.34	88.15	6.9	86.3	6.87	87.0504	5.03597	40	1	Bacteria	Proteobacteria	Alphaproteobacteria	Rickettsiales	na	na	na	0.00191509	Significant	0.00844787	0.000718222	0.00430883
	TARA_ANW_MAG_00040		0	3168685	470	8006	61.71	79.86	0.16	80.16	4.85	79.8561	2.15827	30	1	Bacteria	Proteobacteria	Alphaproteobacteria	Rhodobacterales_2	Hyphomonadaceae	na	na	0.00189371	na	0.410874	0.0021677	0.00134572
	TARA_PSE_MAG_00111		0	2970621	352	10742	60.84	64.95	0	48.66	4.58	57.554	2.8777	13	0	Bacteria	Proteobacteria	Alphaproteobacteria	Sphingomonadales	Erythrobacteraceae	na	na	0.00188648	na	0.341209	0.00127511	0.00310922
	TARA_ION_MAG_00002		0	3232488	92	53659	67.4	98.28	1.72	98.29	3.93	98.5612	1.43885	43	0	Bacteria	Proteobacteria	Alphaproteobacteria	Caulobacterales	Caulobacteraceae	Brevundimonas	na	0.00188023	na	0.0683478	0.00276457	0.000111564
	TARA_RED_MAG_00086		0	1273133	60	33285	29.81	84.56	3.79	75.59	5.04	77.6978	3.59712	24	0	Bacteria	Proteobacteria	Alphaproteobacteria	Rickettsiales	na	na	na	0.00185438	Significant	0.0261408	0.00230958	0.000943987
	TARA_PSE_MAG_00055		0	1963282	374	5602	63.83	84.64	2.07	87.24	7.73	80.5755	1.43885	30	2	Bacteria	Proteobacteria	Alphaproteobacteria	Rhodospirillales	Rhodospirillaceae	na	na	0.00182128	na	0.766266	0.00169673	0.00207037
	TARA_PSE_MAG_00103		0	3242486	563	6472	63.65	58.56	0.86	55.58	3.42	58.9928	1.43885	15	1	Bacteria	Proteobacteria	Alphaproteobacteria	Rhodobacterales	Rhodobacteraceae	Roseovarius	na	0.00180358	Significant	0.0400367	0.000966498	0.00347774
	TARA_MED_MAG_00039		0	1367825	50	38371	28.11	87.93	1.88	93.62	4.7	92.0863	3.59712	40	1	Bacteria	Proteobacteria	Alphaproteobacteria	Rickettsiales	na	na	na	0.00179674	na	0.204073	0.00215758	0.00107505
	TARA_ANW_MAG_00057		0	1981511	152	16537	37.64	92.24	1.72	71.22	3.64	81.295	0.719424	22	0	Bacteria	Proteobacteria	Alphaproteobacteria	na	na	na	na	0.00179028	Significant	0.00241581	0.00267001	3.08204e-05
	TARA_ANW_MAG_00050		0	1205652	219	6070	45.18	68.65	0	75.87	5.05	71.9424	0	38	0	Bacteria	Proteobacteria	Alphaproteobacteria	Rhodospirillales	Rhodospirillaceae	na	na	0.0017635	Significant	0.000385562	0.00262427	4.19549e-05
	TARA_MED_MAG_00034		0	1959070	204	12125	47.58	86.21	0	91.07	1.36	92.0863	0	41	0	Bacteria	Proteobacteria	Alphaproteobacteria	Rhodospirillales	Rhodospirillaceae	na	na	0.00175668	na	0.130319	0.0025906	8.88427e-05
	TARA_MED_MAG_00011		0	2170755	121	30718	38.29	89.66	3.45	95.45	3.09	93.5252	2.15827	42	0	Bacteria	Proteobacteria	Alphaproteobacteria	Rhodobacterales	na	na	na	0.00173388	na	0.463458	0.00191382	0.00137401
	TARA_ANE_MAG_00016		0	1991194	173	17152	31.35	92.24	2.07	94.4	5.99	94.964	2.15827	42	0	Bacteria	Proteobacteria	Alphaproteobacteria	na	na	na	na	0.00171864	na	0.972772	0.0017295	0.00169693
	TARA_MED_MAG_00097		0	982411	168	6725	36.08	78.53	1.72	79.83	4.74	80.5755	2.15827	35	0	Bacteria	Proteobacteria	Alphaproteobacteria	Rhodobacterales	na	na	na	0.00167634	Significant	0.0182324	0.00211599	0.000797042
	TARA_PSE_MAG_00093		0	1620450	114	19516	28.64	76.49	3.45	70.22	3.05	74.1007	3.59712	21	0	Bacteria	Proteobacteria	Alphaproteobacteria	Rhodobacterales	na	na	na	0.00161662	Significant	0.0057851	0.000401768	0.00404631
	TARA_PSE_MAG_00038		0	2044754	105	30983	45.58	96.39	1.72	94.08	6.64	97.1223	4.31655	41	0	Bacteria	Proteobacteria	Alphaproteobacteria	Rhodospirillales	Rhodospirillaceae	na	na	0.00161335	Significant	0.0370609	0.00066999	0.00350006
	TARA_ION_MAG_00016		0	2566670	80	69866	44.09	97.81	1.72	92.26	4.6	96.4029	0.719424	40	0	Bacteria	Proteobacteria	Alphaproteobacteria	na	na	na	na	0.00160611	na	0.183578	0.00239517	2.8006e-05
	TARA_MED_MAG_00054		0	1233820	18	100248	29.27	87.93	3.45	88.63	3.89	87.0504	2.15827	40	0	Bacteria	Proteobacteria	Alphaproteobacteria	Rickettsiales	na	na	na	0.00156833	Significant	0.0119627	0.00206943	0.000566114
	TARA_ANW_MAG_00059		0	3331133	655	5507	61.95	69.37	0.16	75.46	8.67	70.5036	3.59712	36	1	Bacteria	Proteobacteria	Alphaproteobacteria	Rhizobiales	Rhodobacteraceae	na	na	0.00156344	na	0.513896	0.00175402	0.00118227
	TARA_RED_MAG_00101		0	2501429	555	4513	62.27	75.25	4.31	63.44	3.72	66.1871	2.8777	24	0	Bacteria	Proteobacteria	Alphaproteobacteria	Rhodospirillales	Rhodospirillaceae	na	na	0.00155492	na	0.160559	0.00227407	0.000116625
	TARA_RED_MAG_00066		0	1134492	82	24193	47.41	75.86	0.16	78.73	2.17	74.8201	0.719424	37	1	Bacteria	Proteobacteria	Alphaproteobacteria	na	na	na	na	0.00153824	na	0.087104	0.0022758	6.31035e-05
	TARA_MED_MAG_00013		0	1262638	41	40000	29	94.83	1.72	95.86	3.53	94.2446	0.719424	43	0	Bacteria	Proteobacteria	Alphaproteobacteria	Rickettsiales	na	na	na	0.00152249	Significant	0.0427133	0.00183299	0.00090149
	TARA_RED_MAG_00094		0	2522684	519	5134	51.8	60.4	0.16	68.71	2.79	61.8705	0.719424	28	0	Bacteria	Proteobacteria	Alphaproteobacteria	Rhodospirillales	Rhodospirillaceae	na	na	0.00148028	Significant	0.0215759	0.00210522	0.000230399
	TARA_RED_MAG_00034		0	2440868	84	42715	53.55	90.52	0	91.92	3.75	91.3669	0.719424	42	0	Bacteria	Proteobacteria	Alphaproteobacteria	na	na	na	na	0.00146329	na	0.144068	0.00217808	3.36884e-05
	TARA_RED_MAG_00037		0	2018209	245	10199	52.48	89.03	0	92.99	5.99	91.3669	2.15827	41	0	Bacteria	Proteobacteria	Alphaproteobacteria	Rickettsiales	na	na	na	0.00146186	na	0.921219	0.00150006	0.00138547
	TARA_MED_MAG_00043		0	1095487	41	37133	29.8	86.21	0	92.35	4.71	89.2086	0.719424	43	0	Bacteria	Proteobacteria	Alphaproteobacteria	Rickettsiales	na	na	na	0.00143234	na	0.842826	0.0014673	0.00136242
	TARA_PSW_MAG_00134		0	2227252	536	4073	62.13	34.83	0	18.1	0.58	28.0576	1.43885	5	0	Bacteria	Proteobacteria	Alphaproteobacteria	Rhizobiales	Rhizobiaceae	na	na	0.00138748	Significant	0.0299337	0.000236681	0.00368906
	TARA_MED_MAG_00050		0	1396903	200	8302	28.92	85.74	1.72	89.91	3.89	85.6115	2.15827	41	0	Bacteria	Proteobacteria	Alphaproteobacteria	Rickettsiales	na	na	na	0.00137899	na	0.0744266	0.00171634	0.000704297
	TARA_ANW_MAG_00070		0	2068611	461	4432	61.24	41.91	1.72	38.3	0.41	35.9712	0.719424	11	1	Bacteria	Proteobacteria	Alphaproteobacteria	Rhodobacterales_2	Hyphomonadaceae	na	na	0.00133804	na	0.0566612	0.00170589	0.000602344
	TARA_PSE_MAG_00080		0	1156989	192	7158	48.95	81.66	3.61	75.44	5.1	74.8201	4.31655	30	0	Bacteria	Proteobacteria	Alphaproteobacteria	Rhodospirillales	Rhodospirillaceae	na	na	0.0012911	Significant	0.0309539	0.000486505	0.00290028
	TARA_SOC_MAG_00008		0	1150357	63	24311	29.72	65.52	0	78.9	1.25	70.5036	0	28	0	Bacteria	Proteobacteria	Alphaproteobacteria	Rickettsiales	na	na	na	0.00122415	na	0.189711	0.00150334	0.000665766
	TARA_ANE_MAG_00011		0	2368516	57	62552	39.95	91.38	0.16	94.68	3.75	95.6835	0.719424	41	1	Bacteria	Proteobacteria	Alphaproteobacteria	Rickettsiales	na	na	na	0.00120629	na	0.183249	0.00169804	0.000222784
	TARA_PSW_MAG_00124		0	2516850	641	3923	60.11	42.07	0.86	42.77	0.18	39.5683	0.719424	17	0	Bacteria	Proteobacteria	Alphaproteobacteria	Rhodospirillales	Rhodospirillaceae	na	na	0.00116785	Significant	0.0129179	0.00022244	0.00305867
	TARA_MED_MAG_00111		0	848198	133	6958	34.8	65.52	1.72	73.64	2.35	70.5036	2.15827	39	0	Bacteria	Proteobacteria	Alphaproteobacteria	Rhodobacterales	na	na	na	0.00111208	na	0.991094	0.0011102	0.00111584
	TARA_ANE_MAG_00008		0	1713062	85	31681	41.29	96.08	0	96.62	5	96.4029	0.719424	41	0	Bacteria	Proteobacteria	Alphaproteobacteria	na	na	na	na	0.00109068	na	0.965841	0.00110671	0.00105863
	TARA_PSE_MAG_00017		0	1223865	59	31666	35.59	94.83	0	97.25	4.42	97.1223	0	42	0	Bacteria	Proteobacteria	Alphaproteobacteria	Rhizobiales	na	na	na	0.0010696	na	0.0954377	0.000437247	0.00233431
	TARA_ION_MAG_00001		0	2070973	83	31708	43.48	96.55	1.88	98.65	4.11	100	2.15827	42	1	Bacteria	Proteobacteria	Alphaproteobacteria	na	na	na	na	0.00106772	na	0.252149	0.00158002	4.3117e-05
	TARA_PSW_MAG_00024		0	1569057	117	17956	50.75	99.37	0	96.44	4.82	95.6835	0	40	0	Bacteria	Proteobacteria	Alphaproteobacteria	na	na	na	na	0.00106432	na	0.0590269	6.58985e-05	0.00306117
	TARA_MED_MAG_00066		0	1166754	41	34460	30.27	72.41	0.16	87.36	3.93	84.8921	1.43885	41	0	Bacteria	Proteobacteria	Alphaproteobacteria	Rickettsiales	na	na	na	0.000985536	na	0.0860077	0.00121521	0.00052619
	TARA_MED_MAG_00113		0	753160	20	58192	29.9	55.17	0	75.18	3.97	66.1871	0	37	0	Bacteria	Proteobacteria	Alphaproteobacteria	Rickettsiales	na	na	na	0.000980916	Significant	0.0142343	0.00123971	0.000463336
	TARA_MED_MAG_00076		0	1475546	86	22424	37.4	77.59	1.72	84.5	3.2	82.7338	1.43885	40	0	Bacteria	Proteobacteria	Alphaproteobacteria	Rhodobacterales	na	na	na	0.000980458	Significant	0.0119126	0.00141295	0.000115464
	TARA_MED_MAG_00074		0	2446339	208	17628	45.34	93.73	0	85.95	4.31	94.2446	0	35	0	Bacteria	Proteobacteria	Alphaproteobacteria	na	na	na	na	0.000954107	na	0.0902993	0.00141814	2.60505e-05
	TARA_ANE_MAG_00073		0	1471377	256	6438	37.45	63.5	4.31	70.15	4.86	71.9424	2.8777	31	0	Bacteria	Proteobacteria	Alphaproteobacteria	Rhodobacterales	na	na	na	0.000946015	Significant	0.00403619	0.00134402	0.000150003
	TARA_PSE_MAG_00119		0	2062126	483	4294	63.81	47.07	0.86	40.86	1.21	45.3237	1.43885	11	0	Bacteria	Proteobacteria	Alphaproteobacteria	Rhodobacterales	Rhodobacteraceae	Roseovarius	na	0.000915187	Significant	0.00704776	0.000269438	0.00220668
	TARA_RED_MAG_00091		0	2284967	391	6483	57.14	78.32	3.45	73.34	4.8	74.1007	2.8777	28	0	Bacteria	Proteobacteria	Alphaproteobacteria	na	na	na	na	0.000848682	na	0.132774	0.00125256	4.09345e-05
	TARA_ANW_MAG_00041		0	1676457	332	5539	46.92	64.14	2.04	79.5	4.74	76.9784	2.15827	39	2	Bacteria	Proteobacteria	Alphaproteobacteria	na	na	na	na	0.000798846	Significant	0.0177098	0.00114432	0.000107908
	TARA_MED_MAG_00125		0	1209509	115	17262	54.5	72.88	0	70.14	1.79	71.223	2.15827	33	0	Bacteria	Proteobacteria	Alphaproteobacteria	Rhodospirillales	Rhodospirillaceae	na	na	0.000797733	na	0.175766	0.00115655	8.01045e-05
	TARA_PON_MAG_00086		0	2081417	408	5631	66.27	25.86	0	13.9	0	19.4245	0	1	0	Bacteria	Proteobacteria	Alphaproteobacteria	Rhodospirillales	Rhodospirillaceae	Azospirillum	na	0.000791965	na	0.329137	1.95038e-05	0.00233689
	TARA_MED_MAG_00102		0	1450688	331	4572	42.15	74.61	0	77.42	4.09	74.1007	0	36	0	Bacteria	Proteobacteria	Alphaproteobacteria	na	na	na	na	0.000769784	Significant	0.0202247	0.00112746	5.44281e-05
	TARA_MED_MAG_00116		0	798962	32	29016	28.68	56.58	1.72	73.06	2.39	65.4676	0.719424	35	0	Bacteria	Proteobacteria	Alphaproteobacteria	Rickettsiales	na	na	na	0.000733853	na	0.172448	0.000889501	0.000422558
	TARA_PSE_MAG_00045		0	1519890	195	9894	52.09	78.29	0	88.23	4.18	86.3309	2.8777	39	0	Bacteria	Proteobacteria	Alphaproteobacteria	Rickettsiales	na	na	na	0.000675919	na	0.237564	0.000175067	0.00167762
	TARA_PSE_MAG_00063		0	1020891	219	4874	29.63	62.62	0	78.96	1.72	74.1007	1.43885	35	0	Bacteria	Proteobacteria	Alphaproteobacteria	Rickettsiales	na	na	na	0.000547353	Significant	0.00929972	0.000237084	0.00116789
	TARA_RED_MAG_00117		0	3555685	95	81794	59.22	35.34	0	22.93	2.61	30.9353	0	1	0	Bacteria	Firmicutes	Bacilli	na	na	na	na	0.00344247	na	0.169029	0.00515495	1.75064e-05
	TARA_ION_MAG_00004		1	3376283	40	129173	52.36	98.28	0	98.33	4.82	97.8417	0	43	0	Bacteria	Proteobacteria	Betaproteobacteria	Burkholderiales	na	na	na	0.00591773	na	0.639073	0.00539783	0.00695752
	TARA_ASE_MAG_00008		0	1160037	48	47723	30.75	85.97	0	79.26	5.12	77.6978	1.43885	27	0	Bacteria	Proteobacteria	Betaproteobacteria	Methylophilales	na	na	na	0.00539003	Significant	0.00466898	0.0077712	0.000627683
	TARA_ANW_MAG_00042		0	1263428	151	11751	31.13	87.93	4.31	80.18	5.44	82.0144	4.31655	34	0	Bacteria	Proteobacteria	Betaproteobacteria	Methylophilales	na	na	na	0.00509119	na	0.0861252	0.00600216	0.00326925
	TARA_MED_MAG_00015		0	1779538	54	54932	37.62	98.28	0.16	96.31	4.27	94.964	1.43885	42	1	Bacteria	Proteobacteria	Betaproteobacteria	Burkholderiales	na	na	na	0.00468081	na	0.0724441	0.00687308	0.000296281
	TARA_PSW_MAG_00042		0	1605991	162	15359	38.4	91.38	0	89.55	2.73	88.4892	0	40	0	Bacteria	Proteobacteria	Betaproteobacteria	Burkholderiales	na	na	na	0.0032759	Significant	0.00520696	0.000253176	0.00932136
	TARA_MED_MAG_00087		0	1220351	191	7028	35.11	76.1	1.88	81.71	3.08	76.9784	1.43885	38	1	Bacteria	Proteobacteria	Betaproteobacteria	Burkholderiales	na	na	na	0.00225167	Significant	0.0458064	0.00291275	0.00092951
	TARA_IOS_MAG_00040		0	1148126	233	5498	34.81	73.51	2.04	78.31	2.79	69.0647	1.43885	36	2	Bacteria	Proteobacteria	Betaproteobacteria	na	na	na	na	0.00124166	na	0.603355	0.00132941	0.00106615
	TARA_MED_MAG_00049		0	1389229	20	110017	29.78	74.14	0	87.8	1.7	83.4532	0	41	0	Bacteria	Proteobacteria	Betaproteobacteria	Burkholderiales	Oxalobacteraceae	na	na	0.00102304	na	0.156218	0.00139116	0.000286805
	TARA_MED_MAG_00067		0	1295446	28	72714	33.54	77.59	0	87.62	4.2	79.1367	0	40	0	Bacteria	Proteobacteria	Betaproteobacteria	na	na	na	na	0.000862208	na	0.0619907	0.00125919	6.82357e-05
	TARA_MED_MAG_00089		0	1333209	58	29653	34.43	73.28	0	80.39	1.88	71.9424	0	29	0	Bacteria	Proteobacteria	Betaproteobacteria	Burkholderiales	na	na	na	0.000842913	Significant	0.0191232	0.00116022	0.000208299
	TARA_ASW_MAG_00003	Ca. A. thalassa	0	1431901	14	175086	30.98	93.1	0.16	96.71	3.98	94.964	0.719424	43	0	Bacteria	Cyanobacteria	Chroococcales	Chroococcales	Cyanothece	Cyanothece	na	0.00649463	na	0.233836	0.00971365	5.66068e-05
	TARA_MED_MAG_00108		0	1248452	232	5751	55.09	63.64	0.16	75.02	3.31	71.9424	1.43885	35	0	Bacteria	Cyanobacteria	Chroococcales	Chroococcales	Cyanobium	na	na	0.0122167	na	0.518844	0.0136978	0.00925445
	TARA_ANW_MAG_00068		0	2733339	279	14462	50.85	64.58	5.17	54.07	4.45	63.3094	2.15827	20	0	Bacteria	Cyanobacteria	Chroococcales	Chroococcales	Cyanobium	na	na	0.00459535	na	0.0764741	0.0063227	0.00114064
	TARA_PON_MAG_00030		0	1274257	140	11749	52.94	73.98	0.16	84.39	4.16	79.1367	1.43885	39	0	Bacteria	Cyanobacteria	Chroococcales	Chroococcales	Cyanobium	na	na	0.003259	na	0.340134	0.0024981	0.0047808
	TARA_PSE_MAG_00065		0	4506238	865	5578	34	67.96	1.88	84.26	7.24	77.6978	7.19424	39	0	Bacteria	Firmicutes	Clostridia	Clostridiales	na	na	na	0.00152629	na	0.0612228	2.86318e-05	0.0045216
	TARA_ANW_MAG_00084		0	2677074	873	2983	57.6672	6.46	0	7.79986	0.179856	11.5108	0.719424	5	0	Eukaryota	Cryptophyta	Cryptophyceae	Pyrenomonadales	Geminigeraceae	Guillardia	na	0.0018515	Significant	0.0102615	0.00254898	0.000456527
	TARA_PSE_MAG_00014		1	6116266	194	50752	42.71	100	0	97.07	3.93	96.4029	1.43885	43	0	Bacteria	Bacteroidetes	Cytophagia	Cytophagales	Flammeovirgaceae	na	na	0.0133019	na	0.183025	9.8465e-05	0.0397088
	TARA_ANE_MAG_00070		0	980282	171	6122	31.39	65.19	0.47	70.29	3.44	66.1871	2.8777	34	1	Bacteria	Bacteroidetes	Cytophagia	na	na	na	na	0.0100587	na	0.168466	0.0119078	0.00636034
	TARA_PSE_MAG_00018		0	4269232	55	104205	43.43	100	0	96.72	3.93	95.6835	1.43885	43	0	Bacteria	Bacteroidetes	Cytophagia	Cytophagales	Flammeovirgaceae	na	na	0.00530117	na	0.058984	0.00163858	0.0126264
	TARA_MED_MAG_00010		0	2737786	224	17615	37.84	93.1	0	95.41	2.95	94.964	0	43	0	Bacteria	Bacteroidetes	Cytophagia	Cytophagales	Flammeovirgaceae	na	na	0.0049253	Significant	0.0160263	0.0067958	0.0011843
	TARA_ION_MAG_00051		0	2587706	562	4843	43.9	62.98	2.59	72.24	2.7	66.9065	2.8777	32	0	Bacteria	Bacteroidetes	Cytophagia	Cytophagales	Flammeovirgaceae	na	na	0.00136076	na	0.124516	0.000742162	0.00259796
	TARA_ION_MAG_00037		0	3189943	605	5834	39.54	82.81	0	79.83	3.53	84.8921	0.719424	37	0	Bacteria	Bacteroidetes	Cytophagia	Cytophagales	Cyclobacteriaceae	Algoriphagus	na	0.00135604	na	0.53937	0.00154649	0.000975123
	TARA_PSW_MAG_00081		0	934890	145	7475	31.15	78.68	0	75.75	0.23	71.223	0	36	0	Bacteria	Chloroflexi	Dehalococcoidetes	na	na	na	na	0.0357717	Significant	0.0074738	0.0470443	0.0132265
	TARA_ANE_MAG_00028		0	1236140	114	15607	30.53	97.65	1.72	83.35	0.92	85.6115	0.719424	36	0	Bacteria	Chloroflexi	Dehalococcoidetes	na	na	na	na	0.00851356	na	0.10575	0.0110371	0.00346658
	TARA_ANE_MAG_00039		1	1212848	143	10864	30.58	78.84	3.45	81.21	2.11	82.0144	0.719424	34	0	Bacteria	Chloroflexi	Dehalococcoidetes	na	na	na	na	0.00749491	na	0.110344	0.00928176	0.00392121
	TARA_RED_MAG_00053		0	1204038	122	14077	33.8	86.6	0	86.58	3.53	89.9281	0.719424	38	0	Bacteria	Chloroflexi	Dehalococcoidetes	na	na	na	na	0.00732831	na	0.0891136	0.0109196	0.000145636
	TARA_RED_MAG_00038		0	1318137	137	12397	31.63	95.69	2.74	93.97	7.01	89.2086	2.8777	41	1	Bacteria	Chloroflexi	Dehalococcoidetes	na	na	na	na	0.00515912	Significant	0.00198463	0.00732956	0.000818234
	TARA_ANW_MAG_00025		1	1013203	196	5539	34.11	87.07	5.9	88	4.92	86.3309	2.8777	39	2	Bacteria	Chloroflexi	Dehalococcoidetes	na	na	na	na	0.00459898	Significant	0.00168533	0.00677217	0.000252581
	TARA_RED_MAG_00010		0	1469377	47	72588	40.58	97.26	0	96.31	4.15	94.2446	0.719424	41	0	Bacteria	Chloroflexi	Dehalococcoidetes	na	na	na	na	0.00393655	na	0.0837474	0.00589191	2.58325e-05
	TARA_RED_MAG_00033		0	1522479	34	71319	38.84	96.08	0	92.15	3.97	92.0863	0	39	0	Bacteria	Chloroflexi	Dehalococcoidetes	na	na	na	na	0.00382646	na	0.179599	0.00570151	7.63537e-05
	TARA_ANE_MAG_00015		0	1459822	118	19080	39.86	95.69	1.72	94.02	4.92	88.4892	2.8777	41	0	Bacteria	Chloroflexi	Dehalococcoidetes	na	na	na	na	0.00366984	Significant	0.00861083	0.00548534	3.88483e-05
	TARA_RED_MAG_00039		0	1880932	167	16305	46.26	94.83	0.16	91.52	4.89	91.3669	0.719424	39	1	Bacteria	Chloroflexi	Dehalococcoidetes	na	na	na	na	0.00363172	na	0.338905	0.00470087	0.00149341
	TARA_RED_MAG_00064		0	1443958	180	10820	42.15	85.66	1.72	81.8	3.83	84.1727	2.15827	32	1	Bacteria	Chloroflexi	Dehalococcoidetes	na	na	na	na	0.00315614	na	0.204952	0.00470538	5.76373e-05
	TARA_RED_MAG_00052		1	1198370	61	34896	33.37	84.48	0	84.38	1.25	87.0504	0	35	0	Bacteria	Chloroflexi	Dehalococcoidetes	na	na	na	na	0.00313664	Significant	0.04895	0.00426492	0.000880078
	TARA_RED_MAG_00044		0	1286805	95	21924	35.95	81.9	0	88.96	3.35	82.0144	0	42	0	Bacteria	Chloroflexi	Dehalococcoidetes	na	na	na	na	0.00294434	na	0.192141	0.00439266	4.76901e-05
	TARA_PSE_MAG_00081		0	726237	43	18373	31.99	56.03	0	70.19	0	62.5899	0	33	0	Bacteria	Chloroflexi	Dehalococcoidetes	na	na	na	na	0.00269611	na	0.118825	0.00329345	0.00150142
	TARA_RED_MAG_00061		0	1643467	231	8372	43.6	85.66	0.86	83.51	4.33	72.6619	1.43885	35	0	Bacteria	Chloroflexi	Dehalococcoidetes	na	na	na	na	0.00266145	na	0.248396	0.00398481	1.47332e-05
	TARA_RED_MAG_00028		0	1208415	35	74717	33.6	94.83	0.16	93.2	3.75	94.2446	0.719424	41	1	Bacteria	Chloroflexi	Dehalococcoidetes	na	na	na	na	0.00264543	Significant	0.00049319	0.00372282	0.00049065
	TARA_PSW_MAG_00044		0	1151636	165	8678	31.38	91.58	2.74	89.59	3.49	87.0504	2.15827	38	2	Bacteria	Chloroflexi	Dehalococcoidetes	na	na	na	na	0.00260562	na	0.321213	0.00301261	0.00179163
	TARA_MED_MAG_00118		0	365980	53	10243	30.45	53.45	0	70.84	0.92	59.7122	0.719424	36	0	Bacteria	Chloroflexi	Dehalococcoidetes	na	na	na	na	0.00259668	Significant	0.0219623	0.00357063	0.000648791
	TARA_ANE_MAG_00033		0	1063449	128	9901	34.64	90.36	1.72	89.75	9.61	90.6475	2.15827	37	2	Bacteria	Chloroflexi	Dehalococcoidetes	na	na	na	na	0.00226941	Significant	0.000177888	0.00338688	3.44862e-05
	TARA_RED_MAG_00075		0	831198	22	95775	31.23	53.45	0	74.85	1.36	67.6259	0	37	0	Bacteria	Chloroflexi	Dehalococcoidetes	na	na	na	na	0.00185359	na	0.145994	0.00272705	0.000106663
	TARA_RED_MAG_00076		0	1865826	262	8646	61.5	58.46	0	75.54	2.21	68.3453	0	35	0	Bacteria	Chloroflexi	Dehalococcoidetes	na	na	na	na	0.00171119	na	0.297832	0.00254161	5.03542e-05
	TARA_RED_MAG_00023		0	1532452	27	93475	30.6	95.69	0	93.78	3.24	92.0863	0	41	0	Bacteria	Chloroflexi	Dehalococcoidetes	na	na	na	na	0.00143995	na	0.148666	0.00213029	5.92795e-05
	TARA_RED_MAG_00014		0	1613292	33	82197	38.39	92.24	1.72	94.2	2.51	93.5252	0.719424	41	0	Bacteria	Chloroflexi	Dehalococcoidetes	na	na	na	na	0.00138128	na	0.123993	0.00202574	9.23704e-05
	TARA_ASW_MAG_00020		0	734295	79	11566	31.44	49.14	1.02	76.09	1.83	66.9065	1.43885	37	1	Bacteria	Chloroflexi	Dehalococcoidetes	na	na	na	na	0.0013659	na	0.11442	0.00170535	0.000686996
	TARA_RED_MAG_00070		0	1580741	165	13676	44.77	72.26	0.31	76.58	1.54	70.5036	0.719424	34	2	Bacteria	Chloroflexi	Dehalococcoidetes	na	na	na	na	0.00133065	na	0.129913	0.00197729	3.73559e-05
	TARA_ANE_MAG_00056		0	1524396	105	20748	39.68	86.99	3.45	78.62	4.27	83.4532	1.43885	32	0	Bacteria	Chloroflexi	Dehalococcoidetes	na	na	na	na	0.00121325	na	0.386579	0.0015083	0.000623145
	TARA_ANW_MAG_00055		0	1123121	226	5407	42.87	73.9	2.59	70.77	2.62	67.6259	1.43885	25	1	Bacteria	Chloroflexi	Dehalococcoidetes	na	na	na	na	0.00109414	Significant	0.0165021	0.0016322	1.8014e-05
	TARA_PON_MAG_00043		0	1912945	45	85777	61.64	80.17	0	75.64	1.25	67.6259	0	28	0	Bacteria	Chloroflexi	Dehalococcoidetes	na	na	na	na	0.0010157	na	0.329869	2.86328e-05	0.00298983
	TARA_RED_MAG_00031		0	1182310	16	207728	40.86	93.97	0	93.07	4.2	89.2086	0	41	0	Bacteria	Chloroflexi	Dehalococcoidetes	na	na	na	na	0.000821959	na	0.218363	0.00122558	1.4719e-05
	TARA_RED_MAG_00077		0	911956	24	132055	43.03	48.28	0	73.48	0.63	58.2734	0	36	0	Bacteria	Chloroflexi	Dehalococcoidetes	na	na	na	na	0.000702468	na	0.144655	0.00100732	9.276e-05
	TARA_PSW_MAG_00013	HBD-01	0	3667697	118	48153	52.57	98.28	0.16	97.7	4.42	97.1223	0	43	0	Bacteria	Proteobacteria	Deltaproteobacteria	Desulfovibrionales	Desulfovibrionaceae	Desulfovibrio	na	0.0020728	na	0.168836	0.000144712	0.00592898
	TARA_PSW_MAG_00026	HBD-02	0	5995730	405	20964	53.07	95.22	0	97.12	5.95	95.6835	3.59712	39	0	Bacteria	Proteobacteria	Deltaproteobacteria	Desulfobacterales	Desulfobacteraceae	na	na	0.002683	na	0.232302	8.85155e-06	0.00803129
	TARA_PON_MAG_00013		2	10152466	260	64027	51.24	97.41	3.76	97.12	8.07	96.4029	10.0719	41	2	Bacteria	Proteobacteria	Deltaproteobacteria	na	na	na	na	0.0191954	na	0.167677	0.00443729	0.0487115
	TARA_PSE_MAG_00039		0	8212457	1235	7769	73.95	85.42	1.88	92.27	6.31	88.4892	5.7554	39	1	Bacteria	Proteobacteria	Deltaproteobacteria	Myxococcales	na	na	na	0.00667432	Significant	0.0268453	0.00198289	0.0160572
	TARA_PON_MAG_00006		0	8701567	799	14889	70.9	98.28	0.16	97.12	6.74	95.6835	7.91367	42	1	Bacteria	Proteobacteria	Deltaproteobacteria	na	na	na	na	0.00637863	na	0.0755502	0.000904429	0.017327
	TARA_ANW_MAG_00065		0	5058444	705	8789	50.42	81.57	0	67.35	8.62	71.223	9.35252	20	0	Bacteria	Proteobacteria	Deltaproteobacteria	Myxococcales	na	na	na	0.00464801	Significant	0.00783065	0.006226	0.00149203
	TARA_PSW_MAG_00030		0	4528474	215	31659	51.71	98.28	0.86	97.17	6.47	99.2806	4.31655	43	0	Bacteria	Proteobacteria	Deltaproteobacteria	Myxococcales	na	na	na	0.00382481	na	0.290707	0.0016579	0.00815865
	TARA_IOS_MAG_00057		0	3008856	489	7295	56.05	73.82	1.72	72.41	6.13	76.259	4.31655	37	0	Bacteria	Proteobacteria	Deltaproteobacteria	Myxococcales	na	na	na	0.00287241	na	0.980326	0.00285623	0.00290478
	TARA_IOS_MAG_00066		0	3094410	693	4610	65.06	54.95	1.72	37.1	1.12	43.1655	3.59712	9	0	Bacteria	Proteobacteria	Deltaproteobacteria	na	na	na	na	0.00286784	Significant	0.0212292	0.004219	0.000165539
	TARA_PON_MAG_00070		0	2003204	528	3719	53.12	28.7	0.31	39.22	2.11	45.3237	5.03597	15	1	Bacteria	Proteobacteria	Deltaproteobacteria	na	na	na	na	0.0027262	Significant	0.00208503	0.000627351	0.00692389
	TARA_PSW_MAG_00064		0	3020418	521	6343	56.2	74.71	0.16	85.49	5.26	84.1727	3.59712	36	2	Bacteria	Proteobacteria	Deltaproteobacteria	na	na	na	na	0.00269886	na	0.172005	0.00163576	0.00482506
	TARA_PSW_MAG_00071		0	4675294	535	11092	54.49	88.56	0	81.89	3.56	87.0504	3.59712	35	0	Bacteria	Proteobacteria	Deltaproteobacteria	na	na	na	na	0.00245438	na	0.26689	0.0013105	0.00474214
	TARA_PSE_MAG_00139		0	2763675	737	3671	38.03	33.03	1.72	21.72	1.16	27.3381	2.15827	5	0	Bacteria	Proteobacteria	Deltaproteobacteria	Myxococcales	na	na	na	0.00239941	Significant	0.0354891	0.000888537	0.00542115
	TARA_PSE_MAG_00121		0	2355103	517	4738	59.07	60.03	1.72	41.88	4.11	49.6403	2.15827	18	0	Bacteria	Proteobacteria	Deltaproteobacteria	na	na	na	na	0.00209635	na	0.0909951	0.000373826	0.0055414
	TARA_PON_MAG_00015		0	4804116	321	20304	52.74	91.38	2.04	94.27	7.79	94.2446	5.7554	41	2	Bacteria	Proteobacteria	Deltaproteobacteria	Myxococcales	na	na	na	0.00179591	na	0.235181	0.000251978	0.00488376
	TARA_PSE_MAG_00072		0	2625566	558	4947	45.68	78.86	0	76.59	2.13	71.9424	2.15827	29	0	Bacteria	Proteobacteria	Deltaproteobacteria	Myxococcales	na	na	na	0.0016971	Significant	0.0403588	0.000474458	0.0041424
	TARA_RED_MAG_00024		0	4064886	233	28824	54.82	94.83	0.34	96.58	6.13	97.8417	5.03597	43	0	Bacteria	Proteobacteria	Deltaproteobacteria	Myxococcales	na	na	na	0.0015414	na	0.356421	0.00221428	0.000195637
	TARA_RED_MAG_00032		0	4199784	433	13166	62.94	86.21	0	90.89	2.26	91.3669	4.31655	42	0	Bacteria	Proteobacteria	Deltaproteobacteria	na	na	na	na	0.00130729	na	0.31757	0.00192463	7.26076e-05
	TARA_PSW_MAG_00126		0	2600752	636	4133	46.84	51.88	0	37	0.8	44.6043	0.719424	17	0	Bacteria	Proteobacteria	Deltaproteobacteria	Desulfobacterales	Desulfobulbaceae	na	na	0.00128408	na	0.0524258	0.000403021	0.00304621
	TARA_PON_MAG_00060		0	4635266	1042	4600	64.37	57.66	1.72	67.58	5.65	57.554	2.8777	31	1	Bacteria	Proteobacteria	Deltaproteobacteria	na	na	na	na	0.00105344	na	0.280057	0.000144003	0.00287231
	TARA_IOS_MAG_00069		0	2768772	664	4215	59.87	48.92	0	32.44	3.2	42.446	1.43885	7	0	Bacteria	Proteobacteria	Deltaproteobacteria	Myxococcales	na	na	na	0.00101184	na	0.075332	0.00134012	0.000355285
	TARA_PSW_MAG_00118		0	2094419	525	3959	51.62	48.51	0	53.04	1.79	49.6403	2.15827	24	0	Bacteria	Proteobacteria	Deltaproteobacteria	Myxococcales	na	na	na	0.000995031	Significant	0.00357519	0.000121405	0.00274228
	TARA_PSE_MAG_00102		0	2707112	676	4141	54.08	57.37	2.04	56.62	0.36	56.1151	1.43885	24	2	Bacteria	Proteobacteria	Deltaproteobacteria	na	na	na	na	0.000992721	na	0.338554	0.000181808	0.00261455
	TARA_IOS_MAG_00062		0	2188516	565	3887	62.61	44.78	0	44.77	1.26	45.3237	0.719424	16	0	Bacteria	Proteobacteria	Deltaproteobacteria	Myxococcales	na	na	na	0.000781549	na	0.0518932	0.00106972	0.000205203
	TARA_PON_MAG_00063		0	2595125	552	4801	56.74	53.13	0	59.09	3.83	50.3597	2.15827	24	0	Bacteria	Proteobacteria	Deltaproteobacteria	Myxococcales	na	na	na	0.000709327	na	0.316645	1.13408e-05	0.0021053
	TARA_PON_MAG_00088		0	2391730	619	3846	56.2	12.64	0	9.69	0.18	12.9496	0.719424	3	0	Bacteria	Proteobacteria	Deltaproteobacteria	Myxococcales	Myxococcaceae	na	na	0.000553041	na	0.336158	4.42929e-05	0.00157054
	TARA_PSE_MAG_00131		0	2122955	187	15597	27.46	50.17	0	28.78	1.48	40.2878	0	6	0	Bacteria	Proteobacteria	Epsilonproteobacteria	Campylobacterales	Campylobacteraceae	Arcobacter	na	0.00254877	na	0.309368	2.55342e-06	0.00764119
	TARA_ANW_MAG_00073		0	2223039	294	10268	39.84	4.39	0	25.37	0.54	12.9496	2.15827	15	0	Bacteria	Bacteroidetes	Flavobacteriia	Flavobacteriales	na	na	na	0.0342301	Significant	0.0280129	0.0450004	0.0126897
	TARA_ANE_MAG_00026		0	1357143	206	7876	30.55	81.03	3.76	86.55	3.67	84.1727	2.8777	40	1	Bacteria	Bacteroidetes	Flavobacteriia	Flavobacteriales	na	na	na	0.0266851	Significant	0.00141243	0.0199796	0.0400961
	TARA_MED_MAG_00112		0	977435	122	10085	32.79	62.93	2.04	74.33	3.11	71.223	3.59712	33	2	Bacteria	Bacteroidetes	Flavobacteriia	Flavobacteriales	na	na	na	0.023005	na	0.165677	0.016061	0.036893
	TARA_ANW_MAG_00076		0	5101853	1283	3878	35.92	14.26	3.61	20.79	1.62	20.8633	6.47482	15	1	Bacteria	Bacteroidetes	Flavobacteriia	Flavobacteriales	na	na	na	0.0204971	na	0.118685	0.0231607	0.0151698
	TARA_ION_MAG_00039		0	1530244	289	5523	29.75	70.45	0	80.64	4.89	77.6978	1.43885	30	0	Bacteria	Bacteroidetes	Flavobacteriia	Flavobacteriales	na	na	na	0.0190255	na	0.871283	0.0185806	0.0199153
	TARA_PSE_MAG_00007		1	3338622	81	72973	36.04	100	0	97.84	3.75	98.5612	0.719424	42	0	Bacteria	Bacteroidetes	Flavobacteriia	Flavobacteriales	na	na	na	0.0186225	Significant	0.0220811	0.001523	0.0528215
	TARA_ANW_MAG_00082		0	3186425	558	6361	38.91	4.55	0	12.59	1.08	10.0719	4.31655	7	0	Bacteria	Bacteroidetes	Flavobacteriia	Flavobacteriales	na	na	na	0.0178186	na	0.0876951	0.0213472	0.0107614
	TARA_PSW_MAG_00003		1	2692266	34	124475	35.32	100	0	98.33	3.75	97.8417	0.719424	43	0	Bacteria	Bacteroidetes	Flavobacteriia	Flavobacteriales	na	na	na	0.0173085	na	0.190492	0.00184692	0.0482318
	TARA_PSE_MAG_00005		0	3339769	27	213812	31.83	100	0	98.47	3.93	99.2806	1.43885	43	0	Bacteria	Bacteroidetes	Flavobacteriia	Flavobacteriales	Flavobacteriaceae	Olleya	na	0.0167569	na	0.277975	0.000677123	0.0489165
	TARA_MED_MAG_00101		0	1246628	251	5323	31.29	69.91	0.85	77.53	4.12	69.0647	2.8777	38	1	Bacteria	Bacteroidetes	Flavobacteriia	Flavobacteriales	na	na	na	0.0162369	na	0.0836323	0.0128856	0.0229393
	TARA_MED_MAG_00062		0	1283464	190	8032	36.01	81.03	0.31	91.45	7.6	86.3309	4.31655	42	1	Bacteria	Bacteroidetes	Flavobacteriia	Flavobacteriales	na	na	na	0.0155461	Significant	0.0278081	0.00720774	0.0322229
	TARA_ION_MAG_00035		0	1319630	217	6775	31.07	77.08	0	81.82	4.2	76.9784	0	39	0	Bacteria	Bacteroidetes	Flavobacteriia	Flavobacteriales	na	na	na	0.0149208	na	0.493386	0.013421	0.0179206
	TARA_MED_MAG_00093		0	1206176	73	30768	30.79	70.69	1.72	81.06	3.53	80.5755	1.43885	38	0	Bacteria	Bacteroidetes	Flavobacteriia	Flavobacteriales	na	na	na	0.0144979	na	0.111032	0.00588887	0.031716
	TARA_PSW_MAG_00041		0	1570910	58	43357	30.48	89.66	0.16	92.69	5.65	94.2446	2.8777	41	1	Bacteria	Bacteroidetes	Flavobacteriia	Flavobacteriales	Flavobacteriaceae	na	na	0.0120662	na	0.226476	0.0136823	0.00883398
	TARA_ANE_MAG_00040		0	1640092	78	35044	27.89	89.66	0.86	83.35	4.6	82.7338	0.719424	27	1	Bacteria	Bacteroidetes	Flavobacteriia	Flavobacteriales	na	na	na	0.0114471	na	0.523878	0.0123006	0.00974005
	TARA_ANE_MAG_00051		0	1129719	126	11917	28.58	74.14	0	78.15	2.84	70.5036	0	29	0	Bacteria	Bacteroidetes	Flavobacteriia	Flavobacteriales	na	na	na	0.0096346	na	0.676158	0.00914619	0.0106114
	TARA_PSE_MAG_00078		0	1165688	128	11055	41.18	80.45	0.86	73.35	2.57	83.4532	1.43885	33	0	Bacteria	Bacteroidetes	Flavobacteriia	Flavobacteriales	Flavobacteriaceae	na	na	0.00937556	na	0.110692	0.0129961	0.00213447
	TARA_PSW_MAG_00100		0	1384155	218	7250	28.18	85.86	3.61	74.8	6.51	73.3813	3.59712	30	1	Bacteria	Bacteroidetes	Flavobacteriia	Flavobacteriales	na	na	na	0.00876512	na	0.15704	0.00654726	0.0132009
	TARA_MED_MAG_00124		0	1219567	211	6082	35.13	67.79	0.31	74.56	6.06	68.3453	4.31655	33	2	Bacteria	Bacteroidetes	Flavobacteriia	Flavobacteriales	na	na	na	0.00861401	na	0.13045	0.0113615	0.00311899
	TARA_ANE_MAG_00025		0	1934443	145	18039	58.51	96.68	3.45	86	2.79	89.2086	0.719424	35	0	Bacteria	Bacteroidetes	Flavobacteriia	Flavobacteriales	na	na	na	0.00813044	na	0.590144	0.00883167	0.00672798
	TARA_ASW_MAG_00018		0	2217978	184	17183	37.64	90.8	0	76.63	1.66	83.4532	0.719424	33	0	Bacteria	Bacteroidetes	Flavobacteriia	Flavobacteriales	Cryomorphaceae	na	na	0.0078208	na	0.315425	0.00631734	0.0108277
	TARA_PSE_MAG_00009		2	3639767	22	236768	43.58	100	0	97.44	3.57	98.5612	0	43	0	Bacteria	Bacteroidetes	Flavobacteriia	Flavobacteriales	na	na	na	0.00764736	na	0.0521046	0.00364376	0.0156546
	TARA_ANE_MAG_00060		0	1291471	99	19182	38.41	89.03	0	74.97	3.02	82.7338	0.719424	30	0	Bacteria	Bacteroidetes	Flavobacteriia	Flavobacteriales	Flavobacteriaceae	na	na	0.00755738	na	0.133469	0.00966199	0.00334815
	TARA_PSE_MAG_00145		0	3014065	599	5355	34.97	14.92	1.72	13.58	0.62	17.2662	5.03597	12	0	Bacteria	Bacteroidetes	Flavobacteriia	Flavobacteriales	Flavobacteriaceae	na	na	0.00709893	na	0.815281	0.00734496	0.00660686
	TARA_ANW_MAG_00023		0	1467503	147	13753	30.13	89.5	0.16	87.88	3.65	90.6475	1.43885	40	0	Bacteria	Bacteroidetes	Flavobacteriia	Flavobacteriales	na	na	na	0.00706279	na	0.247769	0.00882879	0.0035308
	TARA_PSE_MAG_00075		0	899033	131	9351	32.32	59.48	6.27	80.66	8.54	74.8201	11.5108	35	6	Bacteria	Bacteroidetes	Flavobacteriia	Flavobacteriales	na	na	na	0.00704846	Significant	0.000895377	0.00413976	0.0128658
	TARA_PON_MAG_00051		0	1040644	188	6190	31.53	58.88	3.45	73.57	2.57	68.3453	1.43885	36	0	Bacteria	Bacteroidetes	Flavobacteriia	Flavobacteriales	na	na	na	0.00690061	Significant	0.0162532	0.00225062	0.0162006
	TARA_ANE_MAG_00023		0	1451325	189	8715	32.12	83.62	0	86.78	2.79	84.1727	0.719424	39	0	Bacteria	Bacteroidetes	Flavobacteriia	Flavobacteriales	Flavobacteriaceae	na	na	0.0068786	na	0.662357	0.00757886	0.00547807
	TARA_ANW_MAG_00029		0	1235550	209	6570	29.11	78.53	0	85.34	2.97	82.0144	1.43885	37	0	Bacteria	Bacteroidetes	Flavobacteriia	Flavobacteriales	na	na	na	0.00680794	na	0.257999	0.00545607	0.00951166
	TARA_ANW_MAG_00021		1	1581522	55	42099	29.86	90.52	0	89.98	3.42	90.6475	0.719424	38	0	Bacteria	Bacteroidetes	Flavobacteriia	Flavobacteriales	na	na	na	0.00670102	Significant	0.00185544	0.00888244	0.00233817
	TARA_PON_MAG_00012		0	1463332	101	30088	29.78	87.93	3.45	92.26	3.13	87.7698	0.719424	43	0	Bacteria	Bacteroidetes	Flavobacteriia	Flavobacteriales	na	na	na	0.00668099	na	0.161804	0.0042742	0.0114946
	TARA_PON_MAG_00007		0	1496682	74	31568	29.26	94.83	0	94.7	4.38	92.8058	0.719424	42	0	Bacteria	Bacteroidetes	Flavobacteriia	Flavobacteriales	na	na	na	0.00659064	na	0.0554434	0.00324551	0.0132809
	TARA_MED_MAG_00004		0	2106270	141	21624	58.72	98.28	1.72	96.99	3.8	98.5612	0	42	0	Bacteria	Bacteroidetes	Flavobacteriia	Flavobacteriales	na	na	na	0.00642336	na	0.980222	0.00640598	0.0064581
	TARA_PSW_MAG_00047		0	2170786	254	11200	37.05	92.24	4.31	90.96	5.47	91.3669	2.15827	41	0	Bacteria	Bacteroidetes	Flavobacteriia	Flavobacteriales	Cryomorphaceae	na	na	0.00625566	Significant	0.000163439	0.00163678	0.0154934
	TARA_PSE_MAG_00013		0	3509141	32	160470	33.53	100	2.59	98.69	5.47	99.2806	2.15827	42	1	Bacteria	Bacteroidetes	Flavobacteriia	Flavobacteriales	Flavobacteriaceae	na	na	0.00617419	na	0.153201	0.00249438	0.0135338
	TARA_SOC_MAG_00011		0	2520155	162	20867	30.13	77.27	1.72	59.45	3.65	64.7482	1.43885	17	0	Bacteria	Bacteroidetes	Flavobacteriia	Flavobacteriales	Flavobacteriaceae	Polaribacter	na	0.00599459	na	0.154107	0.00886139	0.000260989
	TARA_ASE_MAG_00025		0	5244766	1371	3687	37.64	20.75	1.88	29.05	4.68	29.4964	18.705	13	3	Bacteria	Bacteroidetes	Flavobacteriia	Flavobacteriales	na	na	na	0.0059102	na	0.763349	0.0064699	0.0047908
	TARA_SOC_MAG_00004		0	2708830	120	29057	36.1	94.83	0	95	3.93	93.5252	1.43885	42	0	Bacteria	Bacteroidetes	Flavobacteriia	Flavobacteriales	na	na	na	0.00589812	na	0.256695	0.00883477	2.48185e-05
	TARA_PSE_MAG_00079		0	1070654	62	26011	34.63	63.79	0	71.43	0.85	58.2734	0	30	0	Bacteria	Bacteroidetes	Flavobacteriia	Flavobacteriales	Flavobacteriaceae	na	na	0.00586373	na	0.402544	0.00446591	0.00865937
	TARA_MED_MAG_00035		0	1551707	186	10141	37.49	94.51	0	92.64	3.49	90.6475	2.15827	41	0	Bacteria	Bacteroidetes	Flavobacteriia	Flavobacteriales	Flavobacteriaceae	na	na	0.00581972	na	0.13608	0.00838548	0.000688194
	TARA_PSE_MAG_00006		0	3399122	20	258513	35.6	100	0	98.24	3.75	99.2806	0.719424	43	0	Bacteria	Bacteroidetes	Flavobacteriia	Flavobacteriales	na	na	na	0.00576385	na	0.0745395	0.00220536	0.0128808
	TARA_SOC_MAG_00006		0	1648770	103	19206	38.12	72.41	0	86.08	0.74	82.0144	0	40	0	Bacteria	Bacteroidetes	Flavobacteriia	Flavobacteriales	na	na	na	0.00565005	na	0.0819377	0.00845933	3.1472e-05
	TARA_PSW_MAG_00061		0	1322691	145	12321	32.15	80.17	3.45	82.26	1.32	84.1727	1.43885	39	0	Bacteria	Bacteroidetes	Flavobacteriia	Flavobacteriales	na	na	na	0.0055888	Significant	0.00176487	0.00339241	0.0099816
	TARA_MED_MAG_00115		0	1158634	203	6276	36.1	72.45	1.72	77.12	6.31	76.9784	5.03597	37	0	Bacteria	Bacteroidetes	Flavobacteriia	Flavobacteriales	na	na	na	0.00545941	na	0.137136	0.00676419	0.00284984
	TARA_PON_MAG_00016		0	1472662	64	36118	28.3	90.52	0	88.9	2.84	90.6475	0	38	0	Bacteria	Bacteroidetes	Flavobacteriia	Flavobacteriales	na	na	na	0.00541357	Significant	0.0260237	0.00218337	0.011874
	TARA_MED_MAG_00084		0	1370752	220	7392	28.76	85.49	0	83	2.86	76.259	2.15827	35	0	Bacteria	Bacteroidetes	Flavobacteriia	Flavobacteriales	Flavobacteriaceae	na	na	0.00488562	Significant	0.0223131	0.00300251	0.00865185
	TARA_ANE_MAG_00043		0	1590729	198	11275	30.64	85.74	1.72	81.5	3.96	87.0504	3.59712	32	0	Bacteria	Bacteroidetes	Flavobacteriia	Flavobacteriales	na	na	na	0.00473955	na	0.590793	0.00436214	0.00549438
	TARA_PSE_MAG_00083		1	3850852	401	13046	34.64	89.08	0	73.02	3.2	76.259	1.43885	20	0	Bacteria	Bacteroidetes	Flavobacteriia	Flavobacteriales	Flavobacteriaceae	na	na	0.00462743	na	0.194649	0.00334984	0.00718262
	TARA_MED_MAG_00119		0	1249671	137	10464	32.57	71.72	1.88	75.01	5.1	71.9424	3.59712	35	1	Bacteria	Bacteroidetes	Flavobacteriia	Flavobacteriales	na	na	na	0.00461253	na	0.78635	0.00470383	0.00442994
	TARA_ASW_MAG_00012		0	4451478	104	64927	35.97	93.1	1.72	89.12	3.82	86.3309	1.43885	31	0	Bacteria	Bacteroidetes	Flavobacteriia	Flavobacteriales	Flavobacteriaceae	Maribacter	na	0.00459141	na	0.746572	0.00497543	0.00382336
	TARA_PSW_MAG_00090		0	2079206	261	9741	31.44	80.96	3.79	75.7	4.01	76.9784	2.8777	29	0	Bacteria	Bacteroidetes	Flavobacteriia	Flavobacteriales	Cryomorphaceae	na	na	0.00452351	na	0.115098	0.00370345	0.00616364
	TARA_ANW_MAG_00048		0	1171140	92	17916	31.34	65.17	0	75.03	2.9	68.3453	0.719424	40	0	Bacteria	Bacteroidetes	Flavobacteriia	Flavobacteriales	na	na	na	0.0045134	na	0.303251	0.003998	0.00554422
	TARA_MED_MAG_00018		0	1550848	45	47111	33.21	96.55	0	94.73	2.84	94.964	0	42	0	Bacteria	Bacteroidetes	Flavobacteriia	Flavobacteriales	na	na	na	0.00449938	Significant	0.00205067	0.00609402	0.00131009
	TARA_PSW_MAG_00104		0	2111061	354	6823	32.67	75.63	2.74	72.6	5.59	77.6978	2.8777	31	0	Bacteria	Bacteroidetes	Flavobacteriia	Flavobacteriales	na	na	na	0.00435782	na	0.220301	0.00333996	0.00639353
	TARA_PSE_MAG_00098		0	3881530	515	9652	36.19	79.8	0	62.29	3.02	73.3813	0.719424	19	0	Bacteria	Bacteroidetes	Flavobacteriia	Flavobacteriales	Flavobacteriaceae	na	na	0.00433623	na	0.207374	0.00292489	0.00715891
	TARA_MED_MAG_00090		0	2141649	249	11066	38.16	83.78	0	78.7	0.63	82.0144	0	33	0	Bacteria	Bacteroidetes	Flavobacteriia	Flavobacteriales	Cryomorphaceae	na	na	0.00433512	na	0.0880991	0.00307593	0.00685352
	TARA_MED_MAG_00019		0	1524236	70	37484	26.42	98.28	0	95.82	3.93	95.6835	1.43885	42	0	Bacteria	Bacteroidetes	Flavobacteriia	Flavobacteriales	na	na	na	0.00417454	na	0.370097	0.00494984	0.00262396
	TARA_RED_MAG_00046		0	1522052	202	9969	28.98	91.07	1.72	88.54	3.42	89.2086	1.43885	37	0	Bacteria	Bacteroidetes	Flavobacteriia	Flavobacteriales	na	na	na	0.004063	Significant	0.0420523	0.00505979	0.0020694
	TARA_ANW_MAG_00034		0	1404930	193	9192	28.02	84.84	5.17	84	5.91	83.4532	5.03597	37	0	Bacteria	Bacteroidetes	Flavobacteriia	Flavobacteriales	na	na	na	0.0040005	Significant	0.0480573	0.00497052	0.00206046
	TARA_ANE_MAG_00036		0	1200065	116	15268	28.2	78.45	0	82.72	3.24	84.8921	0.719424	35	0	Bacteria	Bacteroidetes	Flavobacteriia	Flavobacteriales	na	na	na	0.00392862	na	0.179343	0.00317101	0.00544384
	TARA_PSW_MAG_00068		0	1330506	140	13836	29.55	74.14	0	80.78	1.99	79.1367	0	38	0	Bacteria	Bacteroidetes	Flavobacteriia	Flavobacteriales	na	na	na	0.00362185	na	0.1775	0.00179477	0.00727602
	TARA_ANE_MAG_00041		0	1515503	156	12222	28.3	90.6	2.59	82.72	4.72	86.3309	0.719424	34	0	Bacteria	Bacteroidetes	Flavobacteriia	Flavobacteriales	na	na	na	0.00361235	na	0.120164	0.00428722	0.00226262
	TARA_PON_MAG_00036		0	1543517	179	12035	30.26	72.41	0	81.24	3.93	76.259	1.43885	29	0	Bacteria	Bacteroidetes	Flavobacteriia	Flavobacteriales	na	na	na	0.00359617	na	0.515578	0.00309619	0.00459612
	TARA_ASE_MAG_00015		0	1872923	304	6996	39.52	64.73	12.07	76.32	6.55	71.9424	7.19424	30	1	Bacteria	Bacteroidetes	Flavobacteriia	Flavobacteriales	na	na	na	0.00351581	na	0.777504	0.0032519	0.00404363
	TARA_PSE_MAG_00127		0	2433815	400	7068	34.96	10.66	0	33.01	0.18	29.4964	0.719424	23	0	Bacteria	Bacteroidetes	Flavobacteriia	Flavobacteriales	na	na	na	0.0035062	na	0.370277	0.00261201	0.00529459
	TARA_PSW_MAG_00114		0	2586877	119	32613	33.8	77.82	1.72	56.88	3.6	71.9424	2.15827	21	0	Bacteria	Bacteroidetes	Flavobacteriia	Flavobacteriales	na	na	na	0.00346273	na	0.703393	0.00304639	0.00429542
	TARA_ANE_MAG_00010		0	1667110	86	30841	37.23	94.14	0.16	92.89	1.77	92.8058	0.719424	40	1	Bacteria	Bacteroidetes	Flavobacteriia	Flavobacteriales	Flavobacteriaceae	na	na	0.00343093	Significant	0.0117698	0.00194772	0.00639736
	TARA_IOS_MAG_00019		0	2176465	336	7875	32.62	90.52	1.33	92.68	7.42	93.5252	4.31655	39	3	Bacteria	Bacteroidetes	Flavobacteriia	Flavobacteriales	na	na	na	0.0034016	na	0.541376	0.00366625	0.00287231
	TARA_PSE_MAG_00050		0	1485589	58	46099	30.44	86.21	0	85.66	4.16	81.295	2.15827	30	0	Bacteria	Bacteroidetes	Flavobacteriia	Flavobacteriales	na	na	na	0.00295105	na	0.44736	0.00191698	0.0050192
	TARA_ION_MAG_00047		0	2067447	333	7487	36.03	82.52	1.88	73.41	2.46	79.1367	1.43885	28	1	Bacteria	Bacteroidetes	Flavobacteriia	Flavobacteriales	Cryomorphaceae	na	na	0.00294852	na	0.165951	0.00408156	0.000682448
	TARA_IOS_MAG_00031		0	1474611	200	9888	29.74	74.79	0	78.61	0.63	82.7338	0	34	0	Bacteria	Bacteroidetes	Flavobacteriia	Flavobacteriales	na	na	na	0.00288392	na	0.879945	0.0029582	0.00273537
	TARA_PSW_MAG_00012		0	2877209	65	97129	34.73	98.28	1.72	98.24	4.92	99.2806	3.59712	42	0	Bacteria	Bacteroidetes	Flavobacteriia	Flavobacteriales	na	na	na	0.00276908	na	0.323967	0.00112026	0.00606672
	TARA_ION_MAG_00006		1	1398014	104	19430	30.62	93.1	0	93.21	0.63	91.3669	0	42	0	Bacteria	Bacteroidetes	Flavobacteriia	Flavobacteriales	na	na	na	0.00272731	Significant	0.0341871	0.00382381	0.000534304
	TARA_PSW_MAG_00103		0	888812	181	5118	28.21	67.24	0.31	74.55	7.06	70.5036	2.8777	37	2	Bacteria	Bacteroidetes	Flavobacteriia	Flavobacteriales	na	na	na	0.00267368	na	0.616416	0.00286403	0.00229299
	TARA_PSW_MAG_00096		0	1706461	195	12086	29.21	80.97	0	71.22	1.77	76.9784	0.719424	33	0	Bacteria	Bacteroidetes	Flavobacteriia	Flavobacteriales	Cryomorphaceae	na	na	0.0026596	na	0.217428	0.00200384	0.00397112
	TARA_PSW_MAG_00054		0	1428841	178	10483	30.04	84.48	1.88	85.41	3.24	87.7698	0.719424	34	2	Bacteria	Bacteroidetes	Flavobacteriia	Flavobacteriales	na	na	na	0.00257348	na	0.847943	0.00250614	0.00270816
	TARA_SOC_MAG_00012		0	3253762	193	20940	37.3	83.04	0	50.7	4.11	66.9065	2.15827	12	0	Bacteria	Bacteroidetes	Flavobacteriia	Flavobacteriales	na	na	na	0.0025466	na	0.2133	0.00186185	0.0039161
	TARA_PSW_MAG_00065		0	3071969	378	9923	44.75	86.77	0	82.21	3.02	84.8921	0.719424	34	0	Bacteria	Bacteroidetes	Flavobacteriia	Flavobacteriales	Flavobacteriaceae	na	na	0.00253717	Significant	0.00335661	0.0010973	0.0054169
	TARA_MED_MAG_00122		0	868207	63	25799	26.55	50	1.72	73.25	3.75	66.1871	0.719424	38	0	Bacteria	Bacteroidetes	Flavobacteriia	Flavobacteriales	na	na	na	0.00252355	na	0.595334	0.00265659	0.00225749
	TARA_ANE_MAG_00013		0	2029860	253	10689	57.33	91.95	0.34	91.98	2.51	92.0863	0.719424	40	0	Bacteria	Bacteroidetes	Flavobacteriia	Flavobacteriales	na	na	na	0.00240398	na	0.298133	0.00297768	0.00125657
	TARA_MED_MAG_00106		0	1589419	253	7213	31.27	68.79	0.31	74.58	2.62	69.0647	0.719424	34	2	Bacteria	Bacteroidetes	Flavobacteriia	Flavobacteriales	na	na	na	0.00232716	na	0.363583	0.00259372	0.00179405
	TARA_PSE_MAG_00033		0	1412137	64	30767	31.54	93.79	0	92.85	3.57	89.9281	0	42	0	Bacteria	Bacteroidetes	Flavobacteriia	Flavobacteriales	na	na	na	0.00230439	na	0.388815	0.00142702	0.00405913
	TARA_PSE_MAG_00020		0	1549255	133	16075	34.15	95.69	0	96.89	4.16	95.6835	1.43885	43	0	Bacteria	Bacteroidetes	Flavobacteriia	Flavobacteriales	na	na	na	0.00230122	na	0.0958089	0.00117574	0.00455219
	TARA_RED_MAG_00099		0	2023840	364	6300	33.8	74.76	1.88	65.87	3.38	70.5036	2.15827	28	1	Bacteria	Bacteroidetes	Flavobacteriia	Flavobacteriales	na	na	na	0.00226687	na	0.834535	0.00238049	0.00203964
	TARA_SOC_MAG_00003		0	1857767	98	25729	42.45	95.69	0	95.82	4.38	95.6835	0.719424	42	0	Bacteria	Bacteroidetes	Flavobacteriia	Flavobacteriales	na	na	na	0.00208387	na	0.080308	0.00309669	5.82117e-05
	TARA_PON_MAG_00069		0	2036487	269	10422	31.25	62.93	0	41.29	3.33	53.2374	2.8777	6	0	Bacteria	Bacteroidetes	Flavobacteriia	Flavobacteriales	na	na	na	0.00207293	na	0.28103	0.00119309	0.00383259
	TARA_ANW_MAG_00044		0	1224834	219	6113	30.33	76.02	0	76.44	2.91	73.3813	1.43885	27	0	Bacteria	Bacteroidetes	Flavobacteriia	Flavobacteriales	na	na	na	0.00197855	na	0.188391	0.0024744	0.000986838
	TARA_ASW_MAG_00023		0	1594234	30	86473	35.16	90.52	0.78	74.26	4.47	84.1727	3.59712	27	3	Bacteria	Bacteroidetes	Flavobacteriia	Flavobacteriales	na	na	na	0.00185839	na	0.163873	0.00258031	0.000414533
	TARA_IOS_MAG_00028		0	1610285	199	10677	41.32	90.56	0.86	89.18	8.29	89.9281	5.03597	38	0	Bacteria	Bacteroidetes	Flavobacteriia	Flavobacteriales	na	na	na	0.00180868	na	0.328496	0.00220985	0.00100635
	TARA_PSE_MAG_00114		0	2258363	502	4470	35.72	52.51	2.59	45.82	3.2	53.2374	2.15827	16	0	Bacteria	Bacteroidetes	Flavobacteriia	Flavobacteriales	Flavobacteriaceae	na	na	0.00171999	na	0.119616	0.000780987	0.00359798
	TARA_ANW_MAG_00010		0	2730469	372	8749	39.51	98.28	0.16	96.71	5.58	98.5612	2.15827	42	1	Bacteria	Bacteroidetes	Flavobacteriia	Flavobacteriales	Flavobacteriaceae	na	na	0.0017057	na	0.411189	0.00207961	0.000957871
	TARA_ANW_MAG_00061		0	1149603	33	51128	36.82	55.17	3.45	70.39	5.9	56.8345	5.03597	29	0	Bacteria	Bacteroidetes	Flavobacteriia	Flavobacteriales	na	na	na	0.00158873	na	0.177934	0.00213863	0.000488916
	TARA_PON_MAG_00019		0	2458233	60	70732	36.53	84.95	1.72	86.78	1.39	84.1727	2.15827	34	0	Bacteria	Bacteroidetes	Flavobacteriia	Flavobacteriales	Flavobacteriaceae	na	na	0.00158698	na	0.3661	0.000582198	0.00359654
	TARA_PSE_MAG_00126		0	2062872	421	5207	40.37	56.27	3.45	34.44	0.99	48.2014	2.15827	11	0	Bacteria	Bacteroidetes	Flavobacteriia	Flavobacteriales	Flavobacteriaceae	na	na	0.00156983	na	0.586758	0.0013554	0.0019987
	TARA_PSE_MAG_00107		0	2021841	476	4254	36.96	63.24	0	49.85	1.39	57.554	2.15827	24	0	Bacteria	Bacteroidetes	Flavobacteriia	Flavobacteriales	Flavobacteriaceae	na	na	0.00131973	na	0.276462	0.000544539	0.00287012
	TARA_MED_MAG_00114		0	982178	49	33144	40.1	58.62	1.72	71.64	0.8	60.4317	0.719424	27	0	Bacteria	Bacteroidetes	Flavobacteriia	Flavobacteriales	Flavobacteriaceae	na	na	0.00126382	na	0.141543	0.00181956	0.000152329
	TARA_ANW_MAG_00069		0	2211370	374	6776	41.15	67.55	3.45	44.39	4.09	51.7986	0.719424	10	0	Bacteria	Bacteroidetes	Flavobacteriia	Flavobacteriales	na	na	na	0.00105721	na	0.333027	0.00153951	9.26054e-05
	TARA_PSE_MAG_00053		0	1488994	49	57476	44.9	77.59	0.86	81.51	1.14	83.4532	0.719424	38	0	Bacteria	Bacteroidetes	Flavobacteriia	Flavobacteriales	na	na	na	0.00105084	na	0.319714	0.000382308	0.0023879
	TARA_PSE_MAG_00031		0	1412199	153	12215	30.68	97.41	0	95.19	4.42	94.964	0	42	0	Bacteria	Bacteroidetes	Flavobacteriia	Flavobacteriales	na	na	na	0.00103717	na	0.120499	0.000253149	0.00260521
	TARA_SOC_MAG_00005		0	1615633	62	44901	37.02	94.83	0	94.29	3.35	91.3669	0.719424	41	0	Bacteria	Bacteroidetes	Flavobacteriia	Flavobacteriales	na	na	na	0.000978231	na	0.228118	0.00136751	0.000199677
	TARA_ION_MAG_00014	HBD-03	0	4469063	110	57949	52.39	95.69	0.16	97.48	8.07	97.1223	5.03597	42	1	Bacteria	Proteobacteria	Gammaproteobacteria	Oceanospirillales	Oceanospirillaceae	na	na	0.00299988	na	0.69322	0.00329875	0.00240215
	TARA_PON_MAG_00023	HBD-04	1	4291755	138	48897	52.4	91.54	0.16	89.71	6.12	87.7698	3.59712	30	1	Bacteria	Proteobacteria	Gammaproteobacteria	Oceanospirillales	Oceanospirillaceae	na	na	0.0036724	na	0.162868	0.00149902	0.00801915
	TARA_PSE_MAG_00116	HBD-05	0	4148751	94	65098	53.28	82.59	0	47.68	5.79	66.1871	4.31655	9	0	Bacteria	Proteobacteria	Gammaproteobacteria	Oceanospirillales	Oceanospirillaceae	na	na	0.00878286	na	0.166698	7.01366e-05	0.0262083
	TARA_ANW_MAG_00006	HBD-06	3	5485499	112	76792	54.23	98.28	0	98.11	5.59	97.8417	2.15827	43	0	Bacteria	Proteobacteria	Gammaproteobacteria	Pseudomonadales	na	na	na	0.0246148	Significant	0.000670269	0.00567566	0.0624931
	TARA_ANW_MAG_00019	HBD-07	1	3991736	487	10488	58.72	89.34	2.46	91.2	4.27	92.8058	1.43885	42	1	Bacteria	Proteobacteria	Gammaproteobacteria	Pseudomonadales	na	na	na	0.00283813	na	0.109189	0.00372	0.0010744
	TARA_PON_MAG_00061		6	4476822	195	44594	44.51	81.11	0	64.89	4.27	73.3813	0.719424	27	0	Bacteria	Proteobacteria	Gammaproteobacteria	Alteromonadales	Alteromonadaceae	Alteromonas	na	0.135052	na	0.287855	0.0970453	0.211065
	TARA_MED_MAG_00110		0	890789	64	17006	35.85	68.1	1.72	71.86	0.41	69.0647	0.719424	25	0	Bacteria	Proteobacteria	Gammaproteobacteria	na	na	na	na	0.0773281	na	0.829459	0.0753668	0.0812507
	TARA_MED_MAG_00139		0	3108602	498	7117	40.23	43.26	0	27.17	2.91	30.2158	0.719424	3	0	Bacteria	Proteobacteria	Gammaproteobacteria	Alteromonadales_2	Pseudoalteromonadaceae	Pseudoalteromonas	na	0.055908	na	0.259765	0.00581348	0.156097
	TARA_PSW_MAG_00129		0	2607126	521	5426	44.97	46.47	1.72	32.19	1.43	36.6906	0.719424	9	0	Bacteria	Proteobacteria	Gammaproteobacteria	Alteromonadales	Alteromonadaceae	Alteromonas	Alteromonas_macleodii	0.0475402	na	0.145571	0.0381116	0.0663975
	TARA_SOC_MAG_00002		0	4429622	109	60000	48.74	98.28	0	96.52	4.2	97.8417	0	43	0	Bacteria	Proteobacteria	Gammaproteobacteria	Alteromonadales	Alteromonadaceae	na	na	0.0384801	Significant	0.0131997	0.0154192	0.0846018
	TARA_MED_MAG_00026		0	1378810	71	43262	38.81	92.24	0	92.53	1.59	91.3669	0	42	0	Bacteria	Proteobacteria	Gammaproteobacteria	na	na	na	na	0.035962	Significant	0.00487698	0.0471703	0.0135455
	TARA_ANE_MAG_00096		0	2071192	474	4300	44.71	15.67	0	10.11	0.23	10.4938	2.46914	2	0	Bacteria	Proteobacteria	Gammaproteobacteria	Alteromonadales	Alteromonadaceae	Alteromonas	Alteromonas_macleodii	0.0292509	na	0.1399	0.0232641	0.0412244
	TARA_MED_MAG_00142		0	3019715	463	7810	41.05	36.21	0	18.15	0.63	20.8633	0	2	0	Bacteria	Proteobacteria	Gammaproteobacteria	Alteromonadales_2	Pseudoalteromonadaceae	Pseudoalteromonas	na	0.0285052	na	0.206255	0.00554615	0.0744233
	TARA_ASE_MAG_00031		0	2195948	459	4655	44.01	28.45	0	16.54	0.18	17.9856	0.719424	3	0	Bacteria	Proteobacteria	Gammaproteobacteria	Alteromonadales	Alteromonadaceae	Alteromonas	Alteromonas_macleodii	0.027898	na	0.0723079	0.0202358	0.0432222
	TARA_PSW_MAG_00004		2	4269650	83	92616	65.99	98.28	0	98.69	4.38	99.2806	0.719424	43	0	Bacteria	Proteobacteria	Gammaproteobacteria	Oceanospirillales	Alcanivoracaceae	Alcanivorax	na	0.0193199	na	0.328495	0.00958908	0.0387816
	TARA_IOS_MAG_00061		0	2227962	382	6618	53.31	50.03	3.61	49.38	4.23	56.1151	2.15827	21	0	Bacteria	Proteobacteria	Gammaproteobacteria	Alteromonadales_3	Alteromonadaceae	na	na	0.0189369	na	0.153646	0.0219492	0.0129124
	TARA_ANE_MAG_00087		0	3171046	630	5338	48.93	53.76	0	33.96	1.72	42.446	1.43885	8	0	Bacteria	Proteobacteria	Gammaproteobacteria	Alteromonadales	Alteromonadaceae	na	na	0.0169998	Significant	0.00325753	0.00588351	0.0392325
	TARA_MED_MAG_00092		0	1407426	188	9597	35.4	80.02	0	80.7	2.84	82.0144	0	34	0	Bacteria	Proteobacteria	Gammaproteobacteria	na	na	na	na	0.0165755	na	0.873399	0.0170223	0.0156819
	TARA_ANE_MAG_00018		0	1079517	115	12585	34.64	75.86	0.78	90.05	3.12	83.4532	4.31655	38	3	Bacteria	Proteobacteria	Gammaproteobacteria	na	na	na	na	0.0162983	Significant	0.00889388	0.0222913	0.00431227
	TARA_ANW_MAG_00049		0	1404808	93	34970	36.25	74.84	0	74.4	3.46	68.3453	0	28	0	Bacteria	Proteobacteria	Gammaproteobacteria	na	na	na	na	0.0153628	na	0.797148	0.0160506	0.0139873
	TARA_PSE_MAG_00026		0	3973211	48	122827	48.39	100	0	98.29	6.77	98.5612	1.43885	43	0	Bacteria	Proteobacteria	Gammaproteobacteria	na	na	na	na	0.0151916	na	0.309955	4.68679e-05	0.045481
	TARA_MED_MAG_00051		0	967888	90	15672	31.15	87.15	0	88.75	2.84	83.4532	0	38	0	Bacteria	Proteobacteria	Gammaproteobacteria	na	na	na	na	0.0149378	Significant	0.000870547	0.0214427	0.00192807
	TARA_IOS_MAG_00006		4	3234375	124	40083	65.04	99.53	0.86	97.88	4.82	97.8417	0	40	0	Bacteria	Proteobacteria	Gammaproteobacteria	Oceanospirillales	Alcanivoracaceae	Alcanivorax	na	0.0148327	na	0.495081	0.0125763	0.0193456
	TARA_PSW_MAG_00019		0	2261306	155	25909	42.65	96.55	0.16	96.12	3.42	97.1223	1.43885	43	0	Bacteria	Proteobacteria	Gammaproteobacteria	na	na	na	na	0.0147554	na	0.0619893	0.0177953	0.00867554
	TARA_MED_MAG_00096		0	778050	110	8674	34.41	77.59	0.16	77.04	0.76	71.223	2.15827	35	1	Bacteria	Proteobacteria	Gammaproteobacteria	na	na	na	na	0.0143012	na	0.783653	0.0131086	0.0166864
	TARA_ION_MAG_00070		0	2257910	350	7258	49.41	40.83	0	27.12	0.8	34.5324	0.719424	7	0	Bacteria	Proteobacteria	Gammaproteobacteria	Alteromonadales	Alteromonadaceae	na	na	0.0136178	Significant	0.00399831	0.00441184	0.0320296
	TARA_ASW_MAG_00029		1	3864562	181	33768	61.57	77.76	0	44.97	6.17	61.8705	2.8777	7	0	Bacteria	Proteobacteria	Gammaproteobacteria	Pseudomonadales	na	na	na	0.013159	na	0.521531	0.0112386	0.0169998
	TARA_ION_MAG_00017		0	3389873	184	36571	47.58	90.23	0.16	93.87	6.4	93.5252	3.59712	40	1	Bacteria	Proteobacteria	Gammaproteobacteria	na	na	na	na	0.0121491	Significant	5.42259e-05	0.0175605	0.00132631
	TARA_IOS_MAG_00067		0	2931784	357	10818	57.96	54.86	0	38.12	4.09	53.2374	0	14	0	Bacteria	Proteobacteria	Gammaproteobacteria	Oceanospirillales	Alteromonadaceae_2	Marinobacter	na	0.0119593	na	0.105791	0.00831917	0.0192396
	TARA_MED_MAG_00068		0	2571986	370	7912	52.61	82.76	0.16	87.68	4.71	87.7698	0.719424	39	1	Bacteria	Proteobacteria	Gammaproteobacteria	na	na	na	na	0.0114501	na	0.124628	0.0147544	0.00484153
	TARA_SOC_MAG_00010		0	2051317	181	13112	52.51	83.23	1.57	71.21	3.65	71.9424	6.47482	30	7	Bacteria	Proteobacteria	Gammaproteobacteria	na	na	na	na	0.0112073	na	0.0794494	0.0165927	0.000436441
	TARA_ION_MAG_00005		3	4164337	54	135871	68.05	100	1.72	98.65	5.77	100	2.8777	43	0	Bacteria	Proteobacteria	Gammaproteobacteria	Alteromonadales_3	Alteromonadaceae	Haliea	na	0.0111882	na	0.943348	0.0110872	0.0113902
	TARA_ANE_MAG_00080		0	2018150	390	5610	54.18	87.84	4.31	67.49	5.81	69.0647	2.15827	26	1	Bacteria	Proteobacteria	Gammaproteobacteria	Alteromonadales_3	Alteromonadaceae	na	na	0.0109553	na	0.212791	0.00395589	0.0249541
	TARA_ASE_MAG_00006		3	2981946	545	6001	60.11	74.83	0.16	86.64	4.56	85.6115	1.43885	42	0	Bacteria	Proteobacteria	Gammaproteobacteria	Pseudomonadales	na	na	na	0.0109535	na	0.603692	0.0100339	0.0127927
	TARA_PSW_MAG_00007		0	1564183	93	28076	43.3	94.83	1.72	96.22	2.35	95.6835	1.43885	43	0	Bacteria	Proteobacteria	Gammaproteobacteria	na	na	na	na	0.0109118	na	0.224687	0.0123781	0.00797932
	TARA_ANW_MAG_00087		0	2714349	423	7601	35.78	2.61	0	4.84	0.36	5.7554	1.43885	4	0	Bacteria	Proteobacteria	Gammaproteobacteria	na	na	na	na	0.0108203	na	0.157679	0.0125522	0.00735645
	TARA_ASW_MAG_00031		0	2212212	419	5754	57.82	55.17	0	33.83	0.41	41.0072	0.719424	7	0	Bacteria	Proteobacteria	Gammaproteobacteria	Oceanospirillales	Alteromonadaceae_2	Marinobacter	na	0.0107798	na	0.0604664	0.00500693	0.0223256
	TARA_RED_MAG_00104		0	2927257	496	6485	57.3	60.58	0	53.51	2.37	60.4317	3.59712	24	0	Bacteria	Proteobacteria	Gammaproteobacteria	Oceanospirillales	Alteromonadaceae_2	Marinobacter	na	0.0106693	na	0.128181	0.00806646	0.015875
	TARA_MED_MAG_00137		2	3110655	438	8949	45.1	63.09	2.59	33.07	3.82	44.6043	1.43885	7	0	Bacteria	Proteobacteria	Gammaproteobacteria	Alteromonadales	Alteromonadaceae	Alteromonas	Alteromonas_macleodii	0.0106605	na	0.825909	0.0103516	0.0112784
	TARA_PSW_MAG_00062		1	3467416	576	6976	61.31	93.03	0	86.24	5.45	89.9281	0.719424	38	1	Bacteria	Proteobacteria	Gammaproteobacteria	Pseudomonadales	na	na	na	0.01047	na	0.0570968	0.0048183	0.0217733
	TARA_ANE_MAG_00071		0	846969	133	7465	29.45	70.69	8.62	74.13	7.54	65.4676	5.03597	32	4	Bacteria	Proteobacteria	Gammaproteobacteria	na	na	na	na	0.0104238	na	0.314826	0.0117379	0.00779571
	TARA_PSE_MAG_00035		1	3384971	459	9032	63.25	92.53	7.05	94	5.44	94.2446	4.31655	41	0	Bacteria	Proteobacteria	Gammaproteobacteria	Oceanospirillales	Halomonadaceae	na	na	0.0103004	na	0.667755	0.0117698	0.00736156
	TARA_IOS_MAG_00026		0	1599775	365	4398	52.14	75.86	5.49	85.69	4.21	78.4173	5.7554	40	2	Bacteria	Proteobacteria	Gammaproteobacteria	na	na	na	na	0.00996297	na	0.966156	0.00990982	0.0100693
	TARA_ASW_MAG_00044		0	2373764	652	3598	39.78	25.86	2.59	11.81	2.3	20.1439	2.8777	2	0	Bacteria	Proteobacteria	Gammaproteobacteria	Alteromonadales_2	Pseudoalteromonadaceae	Pseudoalteromonas	na	0.00984992	na	0.215663	0.00217986	0.02519
	TARA_IOS_MAG_00029		0	2507845	353	8263	53.9	91.85	1.88	85.47	5.41	87.7698	1.43885	35	0	Bacteria	Proteobacteria	Gammaproteobacteria	na	na	na	na	0.00972275	Significant	0.00332502	0.00141264	0.026343
	TARA_PSE_MAG_00150		0	3163741	488	8039	38.97	7.52	0	7.41	0.62	12.9496	5.03597	4	0	Bacteria	Proteobacteria	Gammaproteobacteria	Pseudomonadales	Moraxellaceae	na	na	0.00971784	na	0.529723	0.00827181	0.0126099
	TARA_ANE_MAG_00078		0	1977950	307	7996	48.48	87.6	7.99	72.23	8.03	76.259	7.19424	25	7	Bacteria	Proteobacteria	Gammaproteobacteria	na	na	na	na	0.00949332	Significant	0.000830999	0.0120318	0.00441629
	TARA_ASE_MAG_00007		0	1647928	330	5246	44.81	69.83	0.82	85.13	4.58	82.7338	3.59712	39	3	Bacteria	Proteobacteria	Gammaproteobacteria	na	na	na	na	0.00912281	na	0.40243	0.011424	0.00452036
	TARA_ASE_MAG_00019		0	2068822	499	4231	48.78	54.91	1.18	72.64	3.81	58.2734	5.03597	34	1	Bacteria	Proteobacteria	Gammaproteobacteria	na	na	na	na	0.00894732	na	0.370636	0.0122968	0.00224833
	TARA_ION_MAG_00023		2	3076003	136	38979	63.35	98.84	0	90.56	5.85	96.4029	0.719424	39	0	Bacteria	Proteobacteria	Gammaproteobacteria	Oceanospirillales	na	na	na	0.00894515	na	0.738523	0.00814636	0.0105427
	TARA_PSE_MAG_00142		0	3126293	428	9145	61.86	32.76	0	18.85	0.8	25.8993	0.719424	3	0	Bacteria	Proteobacteria	Gammaproteobacteria	Pseudomonadales	na	na	na	0.00870233	na	0.335252	0.0026295	0.020848
	TARA_ASW_MAG_00014		0	1502364	328	4620	52.96	70.95	0.16	82.48	3.71	79.8561	1.43885	37	0	Bacteria	Proteobacteria	Gammaproteobacteria	na	na	na	na	0.00861008	na	0.106297	0.0101346	0.00556101
	TARA_PSE_MAG_00132		0	4212701	222	34216	40.73	52.9	0	29.75	3.24	37.4101	0.719424	7	0	Bacteria	Proteobacteria	Gammaproteobacteria	Alteromonadales_2	Pseudoalteromonadaceae	Pseudoalteromonas	na	0.00854908	na	0.256231	0.00315725	0.0193327
	TARA_PSE_MAG_00047		0	818217	65	18087	34.6	75.86	0	82.74	0	82.7338	0	36	0	Bacteria	Proteobacteria	Gammaproteobacteria	na	na	na	na	0.00804488	na	0.462416	0.00879158	0.0065515
	TARA_MED_MAG_00030		0	1775473	204	11918	42.66	98.12	1.72	96.98	6.72	97.8417	2.15827	43	0	Bacteria	Proteobacteria	Gammaproteobacteria	na	na	na	na	0.00773098	na	0.259678	0.0099591	0.00327474
	TARA_PSE_MAG_00138		0	2171009	538	3955	53.32	36.21	11.21	24.98	4.22	31.6547	6.47482	4	1	Bacteria	Proteobacteria	Gammaproteobacteria	Alteromonadales_3	Alteromonadaceae	na	na	0.00768182	na	0.286238	0.00428616	0.0144731
	TARA_IOS_MAG_00013		0	5490803	613	11912	58.88	96.55	1.02	96.4	7.58	96.4029	2.8777	42	1	Bacteria	Proteobacteria	Gammaproteobacteria	na	na	na	na	0.0073528	Significant	0.0284618	0.0100962	0.00186608
	TARA_RED_MAG_00087		0	1483655	289	5463	43.46	70.03	8.62	77.36	6.96	77.6978	7.91367	36	3	Bacteria	Proteobacteria	Gammaproteobacteria	na	na	na	na	0.00730006	na	0.242587	0.00814431	0.00561156
	TARA_MED_MAG_00008		0	2307908	220	13796	56.41	96.55	0.16	97.43	4.78	97.8417	1.43885	42	1	Bacteria	Proteobacteria	Gammaproteobacteria	na	na	na	na	0.00719271	na	0.0710205	0.010079	0.00142009
	TARA_MED_MAG_00012		0	1663360	100	25409	42.85	94.67	0	95.19	2.84	94.964	0	41	0	Bacteria	Proteobacteria	Gammaproteobacteria	na	na	na	na	0.00678839	na	0.0951847	0.00917408	0.002017
	TARA_ANE_MAG_00048		0	1063669	204	5480	34.75	73.12	1.72	78.52	2.35	76.259	2.15827	41	0	Bacteria	Proteobacteria	Gammaproteobacteria	na	na	na	na	0.00670416	Significant	0.00671608	0.00888062	0.00235125
	TARA_PSW_MAG_00116		0	2413023	117	33430	57.32	75.96	0	55.42	3.24	68.3453	0	18	0	Bacteria	Proteobacteria	Gammaproteobacteria	Alteromonadales_3	Alteromonadaceae	na	na	0.00659161	na	0.373407	0.00549788	0.00877907
	TARA_MED_MAG_00031		0	3397978	337	14092	55.25	94.83	1.72	95.01	4.78	94.2446	1.43885	43	0	Bacteria	Proteobacteria	Gammaproteobacteria	na	na	na	na	0.00636993	na	0.078398	0.00953237	4.50533e-05
	TARA_PSW_MAG_00109		0	2014779	401	5202	54.03	69.44	3.03	67.96	5.7	69.7842	2.8777	29	2	Bacteria	Proteobacteria	Gammaproteobacteria	na	na	na	na	0.00631358	Significant	0.0022812	0.000879534	0.0171817
	TARA_PSW_MAG_00078		0	670241	96	9898	33.46	68.62	0	77.72	1.59	71.223	0	39	0	Bacteria	Proteobacteria	Gammaproteobacteria	na	na	na	na	0.00623785	na	0.328447	0.00491055	0.00889244
	TARA_MED_MAG_00038		0	2950023	348	10743	52.59	92.95	2.07	93.93	5.01	94.2446	1.43885	42	0	Bacteria	Proteobacteria	Gammaproteobacteria	na	na	na	na	0.00619567	Significant	0.0468588	0.00927144	4.41241e-05
	TARA_PSE_MAG_00104		0	4696093	78	88962	48.62	79.97	0	54.36	3.69	61.8705	0	15	0	Bacteria	Proteobacteria	Gammaproteobacteria	Alteromonadales	Alteromonadaceae	na	na	0.00617902	na	0.359911	0.00288665	0.0127638
	TARA_PSE_MAG_00110		0	2124994	392	6154	40.53	67.24	2.41	47.17	1.79	56.1151	2.8777	7	0	Bacteria	Proteobacteria	Gammaproteobacteria	Oceanospirillales	Oceanospirillaceae	na	na	0.00606252	na	0.2453	0.000170681	0.0178462
	TARA_ANW_MAG_00009		0	5050254	86	98958	64.9	95.69	0	96.53	4.82	94.2446	0	43	0	Bacteria	Proteobacteria	Gammaproteobacteria	Alteromonadales_3	Alteromonadaceae	Haliea	na	0.00604857	na	0.109297	0.00864307	0.000859567
	TARA_ANW_MAG_00053		0	787141	128	6424	34.75	51.96	0	73.21	2.94	67.6259	3.59712	35	0	Bacteria	Proteobacteria	Gammaproteobacteria	na	na	na	na	0.00573279	Significant	0.00464066	0.00731807	0.00256223
	TARA_PSE_MAG_00123		1	2964488	367	10350	58.04	79.31	0	41.68	5.95	57.554	3.59712	8	0	Bacteria	Proteobacteria	Gammaproteobacteria	Oceanospirillales	Alteromonadaceae_2	Marinobacter	na	0.00555704	Significant	0.0307526	0.00237688	0.0119174
	TARA_ANE_MAG_00034		0	1271082	236	5644	36.89	79.31	1.33	84.72	4.7	82.0144	3.59712	39	1	Bacteria	Proteobacteria	Gammaproteobacteria	na	na	na	na	0.0055438	Significant	0.0387687	0.0078968	0.000837802
	TARA_ANE_MAG_00049		0	989609	143	8411	34.02	65.52	0.86	77.09	1.26	66.1871	0.719424	27	0	Bacteria	Proteobacteria	Gammaproteobacteria	na	na	na	na	0.00546526	na	0.692099	0.00608239	0.00423102
	TARA_ANE_MAG_00022		0	2656647	396	8044	43.66	77.59	1.88	86.47	2.42	82.0144	2.8777	38	1	Bacteria	Proteobacteria	Gammaproteobacteria	na	na	na	na	0.00542178	na	0.0526219	0.00800238	0.000260591
	TARA_ASW_MAG_00004		1	3202824	282	14735	51.7	92.53	2.04	95.99	5.72	95.6835	3.59712	40	2	Bacteria	Proteobacteria	Gammaproteobacteria	Oceanospirillales	Oceanospirillaceae	na	na	0.00531702	na	0.0820648	0.00763303	0.000685002
	TARA_ION_MAG_00050		0	467414	44	15057	31.79	56.9	0.31	71.93	2.13	61.1511	2.15827	37	2	Bacteria	Proteobacteria	Gammaproteobacteria	na	na	na	na	0.00524817	na	0.755313	0.00532726	0.00508997
	TARA_PSE_MAG_00015		1	5166000	380	21185	69.51	100	3.45	98.2	5.32	100	3.59712	43	0	Bacteria	Proteobacteria	Gammaproteobacteria	na	na	na	na	0.00519242	Significant	0.000370754	0.000939245	0.0136988
	TARA_ION_MAG_00058		0	5118753	132	58905	64.78	78.21	1.72	71.43	4.05	75.5396	1.43885	22	0	Bacteria	Proteobacteria	Gammaproteobacteria	Pseudomonadales	Pseudomonadaceae	Pseudomonas	Pseudomonas_mendocina	0.00501722	na	0.898102	0.00488316	0.00528533
	TARA_ANW_MAG_00005		2	2343823	21	203212	42.78	100	0	98.29	5.05	98.5612	0	43	0	Bacteria	Proteobacteria	Gammaproteobacteria	na	na	na	na	0.00501376	na	0.245067	0.00373669	0.00756791
	TARA_RED_MAG_00025		0	2082691	191	15963	44.16	97.96	1.88	94.45	4.34	94.964	2.15827	41	1	Bacteria	Proteobacteria	Gammaproteobacteria	na	na	na	na	0.00460999	na	0.633558	0.00499293	0.00384411
	TARA_MED_MAG_00082		0	1820885	108	25506	50.69	87.93	0	84.05	3.46	83.4532	0	29	0	Bacteria	Proteobacteria	Gammaproteobacteria	na	na	na	na	0.00459543	na	0.244225	0.00590261	0.00198105
	TARA_PSW_MAG_00092		0	1074595	46	64482	33.83	79.39	9.56	78.97	7.6	80.5755	9.35252	28	6	Bacteria	Proteobacteria	Gammaproteobacteria	na	na	na	na	0.00445965	Significant	0.00236995	0.00245229	0.00847436
	TARA_ION_MAG_00020		1	943990	118	11019	33.96	83.62	0	88.38	2.32	89.2086	0	41	0	Bacteria	Proteobacteria	Gammaproteobacteria	na	na	na	na	0.00443609	Significant	0.0498653	0.00306376	0.00718076
	TARA_ASE_MAG_00012		0	898180	96	10676	35.85	71.55	0.57	73.63	3.13	74.8201	0.719424	39	1	Bacteria	Proteobacteria	Gammaproteobacteria	na	na	na	na	0.00443019	Significant	0.0169228	0.00573633	0.00181791
	TARA_RED_MAG_00063		0	2808044	382	9096	61.2	77.59	3.79	83.37	5.33	78.4173	4.31655	41	0	Bacteria	Proteobacteria	Gammaproteobacteria	na	na	na	na	0.00440191	na	0.210961	0.00648986	0.000226015
	TARA_IOS_MAG_00025		0	833487	75	15072	32.52	79.15	0.86	84.44	1.66	82.7338	1.43885	37	0	Bacteria	Proteobacteria	Gammaproteobacteria	na	na	na	na	0.00426997	Significant	4.77009e-05	0.00586418	0.00108155
	TARA_MED_MAG_00046		0	2959786	90	70003	53.13	86.21	1.72	91.62	4.96	86.3309	2.15827	43	0	Bacteria	Proteobacteria	Gammaproteobacteria	na	na	na	na	0.00412773	Significant	0.0297914	0.00570024	0.000982718
	TARA_MED_MAG_00052		0	1678367	107	32916	44.11	86.21	3.45	89.81	4.16	90.6475	1.43885	39	1	Bacteria	Proteobacteria	Gammaproteobacteria	na	na	na	na	0.00407878	Significant	0.0141323	0.00594181	0.000352721
	TARA_PSW_MAG_00089		0	2103552	316	7959	54.34	81	7.05	80.68	8.78	81.295	3.59712	30	3	Bacteria	Proteobacteria	Gammaproteobacteria	Alteromonadales_3	Alteromonadaceae	na	na	0.00398911	Significant	0.00302714	0.00201658	0.00793418
	TARA_ANE_MAG_00083		0	2313498	514	4544	47.72	52.27	0	52.08	0.94	58.9928	2.8777	20	0	Bacteria	Proteobacteria	Gammaproteobacteria	na	na	na	na	0.00396055	Significant	0.000538378	0.00530992	0.00126179
	TARA_ION_MAG_00045		0	1068602	215	5225	36.07	64.66	2.46	78.33	6.34	74.1007	3.59712	36	2	Bacteria	Proteobacteria	Gammaproteobacteria	na	na	na	na	0.00385512	Significant	0.00580419	0.00182306	0.00791925
	TARA_PSW_MAG_00060		0	2442486	312	9388	49.62	85.03	0.16	85.59	4.6	87.7698	0.719424	38	0	Bacteria	Proteobacteria	Gammaproteobacteria	na	na	na	na	0.00373944	Significant	0.0264649	0.000249553	0.0107192
	TARA_ANE_MAG_00057		0	2370711	379	7460	55.04	87.87	0.16	78.63	5.36	79.8561	2.15827	35	0	Bacteria	Proteobacteria	Gammaproteobacteria	na	na	na	na	0.00369113	Significant	0.036471	0.00190867	0.00725606
	TARA_MED_MAG_00071		0	852559	119	8461	32	72.41	0	86.22	3.76	80.5755	1.43885	41	0	Bacteria	Proteobacteria	Gammaproteobacteria	na	na	na	na	0.00364323	Significant	0.00160901	0.00519021	0.000549264
	TARA_MED_MAG_00099		0	665338	90	10158	36.08	66.61	0	74.26	0.41	71.223	0.719424	34	0	Bacteria	Proteobacteria	Gammaproteobacteria	na	na	na	na	0.00361764	na	0.126751	0.00486862	0.00111567
	TARA_PSE_MAG_00096		0	1531211	323	5175	42.82	70.38	2.59	70.49	6.51	69.0647	3.59712	28	1	Bacteria	Proteobacteria	Gammaproteobacteria	na	na	na	na	0.00351387	na	0.173279	0.001928	0.00668563
	TARA_ANW_MAG_00002		0	3031081	179	25594	63.5	100	0	98.87	4.56	100	1.43885	43	0	Bacteria	Proteobacteria	Gammaproteobacteria	Xanthomonadales	na	na	na	0.00332232	na	0.835442	0.00354387	0.0028792
	TARA_ION_MAG_00032		0	3679393	231	23602	56.82	89.66	0	84.16	4.94	83.4532	0	29	0	Bacteria	Proteobacteria	Gammaproteobacteria	Alteromonadales_3	Alteromonadaceae	na	na	0.00325349	na	0.997888	0.0032555	0.00324947
	TARA_PSE_MAG_00144		0	3839010	251	23028	41.21	29.31	0	16.2	0.63	21.5827	0	2	0	Bacteria	Proteobacteria	Gammaproteobacteria	Alteromonadales_2	Pseudoalteromonadaceae	Pseudoalteromonas	na	0.00322469	na	0.317181	0.000327174	0.00901972
	TARA_RED_MAG_00022		0	3655333	42	188874	51.33	98.28	0	96.34	5.63	97.1223	0.719424	43	0	Bacteria	Proteobacteria	Gammaproteobacteria	Oceanospirillales	Oceanospirillaceae	na	na	0.00320994	na	0.0698247	0.00463408	0.000361666
	TARA_MED_MAG_00045		0	1948575	234	10583	53.58	91.38	2.59	89.16	2.42	88.4892	2.8777	41	0	Bacteria	Proteobacteria	Gammaproteobacteria	Alteromonadales_3	Alteromonadaceae	na	na	0.00316984	na	0.105838	0.00470677	9.59758e-05
	TARA_ANW_MAG_00036		0	3386422	289	17150	64.38	89.26	0	83.46	5.77	86.3309	2.8777	31	0	Bacteria	Proteobacteria	Gammaproteobacteria	Xanthomonadales	na	na	na	0.00311484	na	0.540278	0.0036903	0.00196392
	TARA_PSE_MAG_00022		0	3894688	309	18012	64.23	91.22	0	94.25	2.17	92.8058	1.43885	42	0	Bacteria	Proteobacteria	Gammaproteobacteria	Xanthomonadales	na	na	na	0.00307546	Significant	1.6378e-05	0.000283541	0.00865931
	TARA_ANE_MAG_00092		0	3160019	503	7075	44.08	33.78	0	20.61	1.99	25.8993	0	2	0	Bacteria	Proteobacteria	Gammaproteobacteria	Alteromonadales	Alteromonadaceae	Alteromonas	Alteromonas_macleodii	0.00301954	na	0.400193	0.00356732	0.00192398
	TARA_ANW_MAG_00016		0	866720	59	20628	33.52	86.21	1.72	90.86	1.77	88.4892	0.719424	41	0	Bacteria	Proteobacteria	Gammaproteobacteria	na	na	na	na	0.00301567	Significant	0.018312	0.0035908	0.00186539
	TARA_RED_MAG_00060		0	3809448	400	13622	58.51	77.59	0	83.97	4.67	81.295	1.43885	39	0	Bacteria	Proteobacteria	Gammaproteobacteria	na	na	na	na	0.00300509	na	0.153261	0.00448709	4.10946e-05
	TARA_PSE_MAG_00120		0	2768210	415	7714	56.75	75	0	42.68	4.05	56.1151	1.43885	9	0	Bacteria	Proteobacteria	Gammaproteobacteria	Pseudomonadales	na	na	na	0.00289789	na	0.194477	7.58146e-05	0.00854204
	TARA_ANE_MAG_00037		0	3266448	194	23973	51.78	89.86	0.16	86.07	6.9	82.7338	2.8777	32	1	Bacteria	Proteobacteria	Gammaproteobacteria	Oceanospirillales	Oceanospirillaceae	na	na	0.00286382	na	0.0655426	0.00399662	0.000598225
	TARA_PON_MAG_00055		0	1781940	345	5767	55.12	75	4.31	72.77	4.56	73.3813	2.15827	31	0	Bacteria	Proteobacteria	Gammaproteobacteria	na	na	na	na	0.00282096	na	0.218041	0.00195148	0.00455993
	TARA_IOS_MAG_00063		0	2753388	107	39800	56.45	67.41	0	42.19	2.46	56.8345	1.43885	7	0	Bacteria	Proteobacteria	Gammaproteobacteria	Oceanospirillales	Alteromonadaceae_2	Marinobacter	na	0.00273598	na	0.543496	0.0031407	0.00192652
	TARA_MED_MAG_00002		0	1431420	37	60279	34.12	96.55	0	95.45	1.77	97.8417	0.719424	42	0	Bacteria	Proteobacteria	Gammaproteobacteria	na	na	na	na	0.00272813	na	0.112483	0.00397337	0.000237658
	TARA_PON_MAG_00001		0	3583974	49	136290	57.17	100	0	98.69	5.18	99.2806	1.43885	43	0	Bacteria	Proteobacteria	Gammaproteobacteria	Alteromonadales_3	Alteromonadaceae	na	na	0.00269144	na	0.116006	0.00107269	0.00592894
	TARA_MED_MAG_00065		0	1791206	63	52671	42.95	89.03	0	87.94	4.2	90.6475	0	38	0	Bacteria	Proteobacteria	Gammaproteobacteria	na	na	na	na	0.00265543	Significant	0.0267686	0.00384839	0.000269507
	TARA_MED_MAG_00009		0	1174934	110	17168	42.41	86.21	0	94.96	2.44	91.3669	0	42	0	Bacteria	Proteobacteria	Gammaproteobacteria	na	na	na	na	0.00259832	na	0.134595	0.00361718	0.000560619
	TARA_PON_MAG_00058		0	2056034	338	7002	47.44	92.32	4.23	72.67	6.6	83.4532	6.47482	24	5	Bacteria	Proteobacteria	Gammaproteobacteria	Alteromonadales	Idiomarinaceae	Idiomarina	na	0.00256339	na	0.0642673	0.00103838	0.00561341
	TARA_IOS_MAG_00058		0	2278176	478	5115	52.66	66.76	1.72	62.93	2.15	66.1871	4.31655	27	0	Bacteria	Proteobacteria	Gammaproteobacteria	na	na	na	na	0.00253539	Significant	0.00121002	0.00361879	0.000368591
	TARA_MED_MAG_00086		0	3341961	296	18280	51.99	89.66	1.72	83.98	5.08	82.7338	2.15827	29	0	Bacteria	Proteobacteria	Gammaproteobacteria	na	na	na	na	0.00250675	Significant	0.0165022	0.00355473	0.000410794
	TARA_IOS_MAG_00015		1	982818	54	27885	31.69	92.76	0	90.98	2.21	89.9281	0	42	0	Bacteria	Proteobacteria	Gammaproteobacteria	na	na	na	na	0.00250028	Significant	3.25405e-05	0.0032517	0.000997435
	TARA_PSE_MAG_00071		0	1594608	177	12189	42.36	75.69	0	75.83	1.25	73.3813	0	36	0	Bacteria	Proteobacteria	Gammaproteobacteria	na	na	na	na	0.00239486	na	0.608645	0.0021138	0.00295698
	TARA_PSE_MAG_00004		0	2201353	36	109729	45.17	100	0	98.87	3.57	100	0	43	0	Bacteria	Proteobacteria	Gammaproteobacteria	Legionellales	na	na	na	0.00238892	na	0.167548	0.000140347	0.00688607
	TARA_IOS_MAG_00064		0	2244211	555	4035	63.61	41.29	0	41.01	2.15	43.1655	4.31655	20	0	Bacteria	Proteobacteria	Gammaproteobacteria	na	na	na	na	0.00238184	na	0.0845932	0.00347627	0.000192973
	TARA_PON_MAG_00052		0	1019374	72	18868	52.23	48.28	1.88	71.66	1.1	57.554	1.43885	38	1	Bacteria	Proteobacteria	Gammaproteobacteria	na	na	na	na	0.00237379	na	0.159543	0.000800547	0.00552027
	TARA_PSE_MAG_00109		0	2531001	293	11499	63.93	71.96	0.86	50.38	3.42	55.3957	1.43885	11	1	Bacteria	Proteobacteria	Gammaproteobacteria	na	na	na	na	0.00231763	na	0.0614056	0.000431816	0.00608926
	TARA_PSE_MAG_00130		0	2657260	345	10379	44.61	63.79	0	30.44	2.79	46.0432	0.719424	6	0	Bacteria	Proteobacteria	Gammaproteobacteria	Oceanospirillales	Oceanospirillaceae	na	na	0.00227117	na	0.284816	4.56542e-06	0.00680439
	TARA_MED_MAG_00003		0	3362945	77	65336	50.59	96.55	1.72	95.95	2.53	97.1223	2.8777	42	0	Bacteria	Proteobacteria	Gammaproteobacteria	na	na	na	na	0.00224595	na	0.119757	0.0033462	4.54572e-05
	TARA_PSE_MAG_00094		0	811977	188	4263	48.59	64.23	0	70.29	3.69	65.4676	0	37	0	Bacteria	Proteobacteria	Gammaproteobacteria	na	na	na	na	0.00220066	Significant	0.00390734	0.000880265	0.00484145
	TARA_MED_MAG_00058		0	3389560	375	11475	51.7	88.87	0	90.12	6.03	88.4892	1.43885	37	0	Bacteria	Proteobacteria	Gammaproteobacteria	Oceanospirillales	Oceanospirillaceae	na	na	0.00219685	na	0.0801039	0.00306793	0.000454684
	TARA_RED_MAG_00080		0	599984	35	24380	33.52	63.79	0.16	75.73	3.53	70.5036	1.43885	36	1	Bacteria	Proteobacteria	Gammaproteobacteria	na	na	na	na	0.00212826	Significant	0.0167828	0.00265184	0.0010811
	TARA_PSE_MAG_00118		0	3648165	464	9818	43.43	35.11	0	42.11	1.66	37.4101	0.719424	16	0	Bacteria	Proteobacteria	Gammaproteobacteria	Oceanospirillales	Oceanospirillaceae	na	na	0.00208351	na	0.216866	0.000245367	0.0057598
	TARA_IOS_MAG_00037		0	674727	81	11375	32.91	66.38	0	77.23	0.85	72.6619	0	37	0	Bacteria	Proteobacteria	Gammaproteobacteria	na	na	na	na	0.00206255	na	0.0505762	0.00134668	0.00349429
	TARA_ION_MAG_00018		1	779316	62	17416	31.19	84.48	0	88.86	1.99	83.4532	0.719424	42	0	Bacteria	Proteobacteria	Gammaproteobacteria	na	na	na	na	0.00202917	Significant	9.53836e-05	0.00269333	0.000700863
	TARA_PON_MAG_00042		0	2277919	232	13751	47.35	85.89	0	80.1	5.56	84.1727	0	27	0	Bacteria	Proteobacteria	Gammaproteobacteria	Alteromonadales	Idiomarinaceae	Idiomarina	na	0.00200015	na	0.341696	0.00110088	0.00379869
	TARA_PSE_MAG_00042		0	4347149	468	12585	57.2	93.26	0	87.81	3.34	89.2086	3.59712	34	0	Bacteria	Proteobacteria	Gammaproteobacteria	Pseudomonadales	Pseudomonadaceae	Pseudomonas	na	0.00200012	na	0.269151	0.000386146	0.00522807
	TARA_ION_MAG_00024		1	905795	118	9507	43.48	82.6	0.16	88.66	4.38	88.4892	0.719424	41	1	Bacteria	Proteobacteria	Gammaproteobacteria	na	na	na	na	0.00198515	na	0.0597572	0.00238948	0.00117649
	TARA_ANE_MAG_00031		0	2158947	382	6503	44.11	81.39	1.72	86.02	5.03	85.6115	2.8777	38	0	Bacteria	Proteobacteria	Gammaproteobacteria	Pseudomonadales	Moraxellaceae	Psychrobacter	na	0.00190147	na	0.079512	0.00269822	0.000307981
	TARA_ANE_MAG_00006		0	1424655	69	37360	35.18	96.55	0	96.09	4.38	94.964	0.719424	43	0	Bacteria	Proteobacteria	Gammaproteobacteria	na	na	na	na	0.00182073	Significant	0.00174766	0.0025928	0.000276572
	TARA_PSE_MAG_00128		0	2560385	568	4741	41.93	66.13	0.86	36.06	4.85	51.7986	2.15827	10	0	Bacteria	Proteobacteria	Gammaproteobacteria	Vibrionales	Vibrionaceae	Vibrio	na	0.00179459	na	0.0716325	0.000535501	0.00431276
	TARA_ASW_MAG_00001		0	2270481	83	46097	44.05	100	0	97.61	4.2	98.5612	0	43	0	Bacteria	Proteobacteria	Gammaproteobacteria	na	na	na	na	0.00179405	na	0.183882	0.00252067	0.000340809
	TARA_MED_MAG_00047		0	1531601	121	17229	47.19	95.53	0	90.24	3.82	93.5252	1.43885	38	0	Bacteria	Proteobacteria	Gammaproteobacteria	na	na	na	na	0.00177169	na	0.0717363	0.00265444	6.17711e-06
	TARA_MED_MAG_00132		0	2055643	312	7334	46.8	71.43	0.86	65.6	4.11	66.1871	2.15827	32	1	Bacteria	Proteobacteria	Gammaproteobacteria	Alteromonadales_3	Alteromonadaceae	na	na	0.00176858	na	0.616958	0.00191268	0.00148036
	TARA_ION_MAG_00067		0	2941447	345	10655	51.65	68.45	0.86	40.14	5.63	51.7986	0.719424	8	1	Bacteria	Proteobacteria	Gammaproteobacteria	Oceanospirillales	Oceanospirillaceae	na	na	0.00175821	Significant	0.0315709	0.00257385	0.000126941
	TARA_ION_MAG_00054		0	593001	52	19471	33	58.62	3.45	73.92	5.1	66.1871	4.31655	37	1	Bacteria	Proteobacteria	Gammaproteobacteria	na	na	na	na	0.00173173	na	0.188285	0.00214713	0.000900911
	TARA_MED_MAG_00127		0	2355500	260	12033	53.42	85.11	1.72	72.86	4.83	76.9784	0.719424	22	0	Bacteria	Proteobacteria	Gammaproteobacteria	na	na	na	na	0.0016878	na	0.124308	0.00248964	8.41163e-05
	TARA_MED_MAG_00088		0	337575	15	27708	33.1	68.97	2.59	80.33	1.73	71.9424	2.15827	41	0	Bacteria	Proteobacteria	Gammaproteobacteria	na	na	na	na	0.00168659	na	0.211341	0.00094108	0.00317761
	TARA_ION_MAG_00009		0	1912389	60	57586	44.59	96.55	0	95.44	3.46	97.1223	0	40	0	Bacteria	Proteobacteria	Gammaproteobacteria	Oceanospirillales	Oceanospirillaceae	na	na	0.00158136	na	0.144552	0.00217416	0.000395753
	TARA_PON_MAG_00035		0	1227576	229	6061	38.07	77.69	3.61	81.34	3.56	79.8561	3.59712	33	2	Bacteria	Proteobacteria	Gammaproteobacteria	na	na	na	na	0.00150767	na	0.100722	0.000845006	0.00283299
	TARA_PSE_MAG_00059		0	845754	74	15240	31.94	81.03	1.72	80.42	1.84	82.7338	2.15827	36	0	Bacteria	Proteobacteria	Gammaproteobacteria	na	na	na	na	0.00147396	Significant	0.00746536	0.000489624	0.00344262
	TARA_ASW_MAG_00033		0	2135916	592	3501	45.9	26.25	5.17	25.86	1.62	25.1799	2.8777	10	0	Bacteria	Proteobacteria	Gammaproteobacteria	na	na	na	na	0.00145288	na	0.0640516	0.00199959	0.000359455
	TARA_PON_MAG_00038		0	1532647	197	9670	47.22	73.28	0.16	82.46	5.81	78.4173	1.43885	37	1	Bacteria	Proteobacteria	Gammaproteobacteria	na	na	na	na	0.00143197	na	0.226914	0.000572906	0.00315011
	TARA_SOC_MAG_00007		0	2918716	242	14088	46.09	76.8	0	87.12	6.14	79.8561	1.43885	39	0	Bacteria	Proteobacteria	Gammaproteobacteria	na	na	na	na	0.00138966	na	0.162478	0.00207724	1.44947e-05
	TARA_PSE_MAG_00011		0	1694098	195	11192	38.33	91.22	0	95.5	1.77	92.8058	0.719424	42	0	Bacteria	Proteobacteria	Gammaproteobacteria	na	na	na	na	0.00138463	na	0.128947	0.000713658	0.00272657
	TARA_ION_MAG_00052		0	602911	69	12390	32.42	65.52	1.33	74.8	5.37	72.6619	3.59712	33	3	Bacteria	Proteobacteria	Gammaproteobacteria	na	na	na	na	0.0013607	Significant	0.0206292	0.00181765	0.000446811
	TARA_RED_MAG_00003		0	2006846	24	129267	43.37	96.55	0	98.24	4.2	99.2806	0	43	0	Bacteria	Proteobacteria	Gammaproteobacteria	na	na	na	na	0.00132376	na	0.179226	0.00196981	3.1648e-05
	TARA_PON_MAG_00057		0	635718	66	12772	37.19	53.46	0	70.01	3.53	56.8345	0.719424	40	0	Bacteria	Proteobacteria	Gammaproteobacteria	na	na	na	na	0.00131421	Significant	0.0076847	0.000406609	0.00312942
	TARA_ION_MAG_00049		0	1256771	228	5936	38.36	72.15	0.16	70.56	0.18	69.0647	0.719424	33	1	Bacteria	Proteobacteria	Gammaproteobacteria	na	na	na	na	0.00126621	na	0.914903	0.0012933	0.00121203
	TARA_ANE_MAG_00012		0	1104700	39	64284	40.01	96.55	7.05	94.83	5.21	93.5252	4.31655	40	3	Bacteria	Proteobacteria	Gammaproteobacteria	Legionellales	na	na	na	0.00121139	na	0.0853749	0.00173603	0.000162096
	TARA_PSE_MAG_00133		0	2637354	483	5801	46.56	51.03	0	29.65	3.5	46.0432	2.8777	2	0	Bacteria	Proteobacteria	Gammaproteobacteria	Oceanospirillales	Oceanospirillaceae	na	na	0.00116676	na	0.187202	0.000194532	0.0031112
	TARA_PON_MAG_00004		0	1745536	72	36072	41.08	94.83	1.72	97.3	4.6	96.4029	0.719424	43	0	Bacteria	Proteobacteria	Gammaproteobacteria	Legionellales	na	na	na	0.00116472	na	0.49214	0.000726564	0.00204102
	TARA_PSW_MAG_00011		0	1368843	27	105654	36.08	100	0	98.47	4.83	99.2806	0.719424	43	0	Bacteria	Proteobacteria	Gammaproteobacteria	Chromatiales	na	na	na	0.0011495	Significant	0.0147179	2.42461e-05	0.00340002
	TARA_PSW_MAG_00014		0	1388985	20	127892	37.3	100	1.72	98.06	4.83	98.5612	0.719424	43	0	Bacteria	Proteobacteria	Gammaproteobacteria	Chromatiales	na	na	na	0.00114927	na	0.147951	4.25577e-05	0.00336268
	TARA_PSE_MAG_00051		0	1275451	94	19580	36.82	68.97	0	85.29	3.97	77.6978	0	38	0	Bacteria	Proteobacteria	Gammaproteobacteria	na	na	na	na	0.00110882	na	0.219768	0.000432657	0.00246115
	TARA_PON_MAG_00008		0	1922892	70	41988	39.57	98.28	1.72	95.68	5.81	94.2446	2.15827	42	0	Bacteria	Proteobacteria	Gammaproteobacteria	Alteromonadales	na	na	na	0.00109905	na	0.295197	0.000104171	0.00308881
	TARA_RED_MAG_00005		0	2210524	48	64611	41.34	98.28	1.72	97.84	4.56	98.5612	2.15827	43	0	Bacteria	Proteobacteria	Gammaproteobacteria	na	na	na	na	0.00109296	na	0.234189	0.00162861	2.16567e-05
	TARA_MED_MAG_00056		0	2649290	344	9444	52.56	90.19	2.59	91.02	6.55	88.4892	2.15827	40	1	Bacteria	Proteobacteria	Gammaproteobacteria	na	na	na	na	0.00104663	na	0.0869796	0.00155646	2.69792e-05
	TARA_MED_MAG_00138		0	2515313	526	5135	45.68	34.64	1.72	28.24	1.99	33.8129	0	5	0	Bacteria	Proteobacteria	Gammaproteobacteria	Alteromonadales	Alteromonadaceae	na	na	0.000995399	na	0.410473	0.00123784	0.000510516
	TARA_PON_MAG_00076		0	2710859	549	5133	65.53	40.67	0	31.57	1.25	36.6906	0	9	0	Bacteria	Proteobacteria	Gammaproteobacteria	Xanthomonadales	na	na	na	0.000976991	na	0.34572	0.000191552	0.00254787
	TARA_PSE_MAG_00087		0	993227	186	5712	44.67	80.64	0	71.67	2.17	76.259	0.719424	35	0	Bacteria	Proteobacteria	Gammaproteobacteria	Legionellales	na	na	na	0.000952392	na	0.315702	0.000586088	0.001685
	TARA_PON_MAG_00018		0	1461293	145	12687	42.19	91.22	0.16	86.88	1.48	87.0504	0	37	1	Bacteria	Proteobacteria	Gammaproteobacteria	Legionellales	na	na	na	0.000912977	na	0.374791	0.000388571	0.00196179
	TARA_PSE_MAG_00076		0	856888	88	12893	31.57	75.86	0	74.59	3.2	70.5036	1.43885	29	0	Bacteria	Proteobacteria	Gammaproteobacteria	na	na	na	na	0.000886145	Significant	0.00322166	0.000404692	0.00184905
	TARA_PSE_MAG_00021		0	1334008	77	23968	37.55	94.83	0	96.52	4.42	97.1223	0	41	0	Bacteria	Proteobacteria	Gammaproteobacteria	Chromatiales	na	na	na	0.000812492	Significant	0.0124045	3.28637e-05	0.00237175
	TARA_PSE_MAG_00085		0	618894	105	6889	31.46	61.44	2.07	71.19	1.61	69.7842	1.43885	30	0	Bacteria	Proteobacteria	Gammaproteobacteria	na	na	na	na	0.000779848	Significant	0.0221187	0.000209209	0.00192113
	TARA_MED_MAG_00061		0	970962	82	15346	35.35	88.17	0.16	89.21	5.34	88.4892	0.719424	37	0	Bacteria	Proteobacteria	Gammaproteobacteria	Legionellales	na	na	na	0.00076242	na	0.0780696	0.00105178	0.000183705
	TARA_MED_MAG_00120		0	1029395	95	14287	43.51	74.22	0	71.88	2.1	71.223	0	28	0	Bacteria	Proteobacteria	Gammaproteobacteria	na	na	na	na	0.00069992	na	0.0788019	0.00102566	4.84477e-05
	TARA_PSE_MAG_00054		0	1170469	242	5008	37.55	76.65	0	81.11	1.54	78.4173	0.719424	33	0	Bacteria	Proteobacteria	Gammaproteobacteria	na	na	na	na	0.000691966	Significant	0.00375083	7.1741e-05	0.00193242
	TARA_MED_MAG_00123		0	988523	174	6390	36.78	74.29	0	70.27	1.39	69.0647	2.15827	32	0	Bacteria	Proteobacteria	Gammaproteobacteria	Legionellales	na	na	na	0.000546904	Significant	0.00339601	0.000790976	5.87607e-05
	TARA_PSW_MAG_00021		0	1162385	84	18245	40.85	96.55	1.88	94.68	2.39	94.964	0.719424	42	1	Bacteria	Proteobacteria	Gammaproteobacteria	Legionellales	na	na	na	0.000457849	na	0.271103	3.08222e-05	0.0013119
	TARA_PON_MAG_00027		0	3160434	619	5545	31.9	76.44	2.38	82.87	1.57	84.1727	2.8777	35	2	Bacteria	Ignavibacteriae	Ignavibacteria	Ignavibacteriales	na	na	na	0.00272851	na	0.118073	0.00138604	0.00541344
	TARA_PSW_MAG_00130	HBD-08	0	4027331	480	10413	52.57	42.68	7.76	33.46	6.01	42.446	8.63309	7	1	Bacteria	Planctomycetes	na	na	na	na	na	0.00221628	na	0.119923	0.000824539	0.00499975
	TARA_MED_MAG_00040		0	1716686	142	19067	35.9	85.34	0.16	89.69	1.1	86.3309	1.43885	40	1	Bacteria	Candidatus_Marinimicrobia	na	na	na	na	na	0.0455643	na	0.775614	0.0463051	0.0440826
	TARA_PSW_MAG_00131		1	7879370	1920	4097	70.128	34.63	11.27	36.3438	12.7483	37.6543	25.3086	11	10	Eukaryota	na	na	na	na	na	na	0.0381475	Significant	2.70617e-05	0.00463826	0.105166
	TARA_ION_MAG_00066		0	22651752	5543	4093	41.1763	45.47	6.38	54.2242	18.0133	58.642	32.0988	21	9	Eukaryota	na	na	na	na	na	na	0.0343594	na	0.838594	0.0349709	0.0331364
	TARA_RED_MAG_00062		0	1266249	176	8530	38.0552	26.04	2.74	82.0988	3.7037	82.0988	3.7037	35	0	Archaea	Euryarchaeota	na	na	na	na	na	0.0320787	Significant	0.00257007	0.0448135	0.00660915
	TARA_PSW_MAG_00045		0	2758566	382	8856	54.9	91.38	8.26	93.89	8.18	94.964	5.7554	40	2	Bacteria	Proteobacteria	na	na	na	na	na	0.0319621	Significant	0.000131993	0.0454715	0.00494332
	TARA_IOS_MAG_00022		0	1336692	105	17568	38.0272	29.64	0.16	85.8025	1.85185	85.8025	1.85185	39	0	Archaea	Euryarchaeota	na	na	na	na	na	0.0313535	na	0.541172	0.0278555	0.0383495
	TARA_PSE_MAG_00001		2	3950680	51	190794	42.7	100	0	98.47	2.84	99.2806	0	43	0	Bacteria	Bacteroidetes	na	na	na	na	na	0.0306123	Significant	0.0132819	0.00151087	0.0888153
	TARA_MED_MAG_00105		0	1782733	302	7095	55.17	73.71	0	73.76	1.57	79.1367	2.8777	33	0	Bacteria	Proteobacteria	na	na	na	na	na	0.0234798	Significant	0.000713619	0.0344648	0.00150996
	TARA_IOS_MAG_00045		1	1184019	149	10357	48.6376	31.29	0.16	74.0741	0.617284	74.0741	0.617284	35	0	Archaea	Euryarchaeota	na	na	na	na	na	0.0229532	Significant	0.0408328	0.0339478	0.000964118
	TARA_ASW_MAG_00011		0	1963677	138	22355	42.3963	33.09	0.16	86.4198	0.617284	86.4198	0.617284	40	0	Archaea	Euryarchaeota	na	na	na	na	na	0.0228615	Significant	0.0247038	0.00484482	0.0588948
	TARA_PSW_MAG_00057		0	1441360	29	104022	50.2886	33.09	0.16	82.0988	0.617284	82.0988	0.617284	38	0	Archaea	Euryarchaeota	na	na	na	na	na	0.022447	na	0.106494	0.0164332	0.0344746
	TARA_MED_MAG_00141		0	14084407	3238	4347	33.1648	23.55	5.88	38.8889	14.8148	38.8889	14.8148	7	11	Eukaryota	na	na	na	na	na	na	0.022119	na	0.0586441	0.0253628	0.0156315
	TARA_ANW_MAG_00033		0	1323836	91	24621	47.8152	30.43	0	79.0123	0.617284	79.0123	0.617284	32	0	Archaea	Euryarchaeota	na	na	na	na	na	0.0216412	Significant	0.0195209	0.0306427	0.0036383
	TARA_PSW_MAG_00076		0	3567362	430	10800	43.96	87.3	3.28	83.99	6.88	87.0504	5.7554	37	0	Bacteria	Proteobacteria	na	na	na	na	na	0.0209913	na	0.564674	0.0194423	0.0240893
	TARA_MED_MAG_00070		0	886127	112	10503	31.4	81.74	1.88	90.79	8.09	87.7698	2.8777	39	1	Bacteria	Proteobacteria	na	na	na	na	na	0.0194242	Significant	0.00149601	0.0290293	0.000214168
	TARA_PSW_MAG_00075		0	1416115	79	26221	50.0596	31.37	0.16	78.3951	1.23457	78.3951	1.23457	31	0	Archaea	Euryarchaeota	na	na	na	na	na	0.0189929	na	0.147356	0.0230765	0.0108258
	TARA_ASW_MAG_00021		0	1145839	205	6322	48.1252	23.3	2.01	73.4568	3.08642	73.4568	3.08642	34	3	Archaea	Euryarchaeota	na	na	na	na	na	0.0177092	na	0.762281	0.0183811	0.0163655
	TARA_PSE_MAG_00137		0	12785141	3368	3732	33.9634	27.8	8.31	29.3123	7.79456	33.9506	17.284	9	9	Eukaryota	na	na	na	na	na	na	0.0174845	na	0.150084	0.0193118	0.0138298
	TARA_ION_MAG_00027		0	2170694	209	16172	46.63	91.38	10.5	89.06	6.58	89.9281	9.35252	40	1	Bacteria	Candidatus_Marinimicrobia	na	na	na	na	na	0.0171091	na	0.340189	0.00149354	0.0483403
	TARA_IOS_MAG_00038		0	1551590	269	6391	44.3829	27.06	0	77.1605	1.23457	77.1605	1.23457	36	0	Archaea	Euryarchaeota	na	na	na	na	na	0.0166587	Significant	0.00782141	0.00178536	0.0464054
	TARA_ANE_MAG_00091		0	11715560	3076	3721	34.1707	16.6	5.8	24.9714	5.92257	25.9259	14.8148	10	10	Eukaryota	na	na	na	na	na	na	0.0160196	Significant	0.0413184	0.0183006	0.0114577
	TARA_RED_MAG_00009		0	930732	61	25712	30.27	92.24	0	96.4	4.2	92.8058	0	43	0	Bacteria	Proteobacteria	na	na	na	na	na	0.0141791	Significant	0.000205424	0.0197607	0.00301599
	TARA_IOS_MAG_00068		0	11476843	3199	3475	62.6869	34.67	2.19	36.3785	4.32342	35.2518	9.35252	16	1	Eukaryota	na	na	na	na	na	na	0.013511	na	0.211218	0.0153802	0.00977259
	TARA_IOS_MAG_00039		0	1270583	130	14363	48.6246	32.07	0.31	78.3951	2.46914	78.3951	2.46914	37	0	Archaea	Euryarchaeota	na	na	na	na	na	0.0132814	Significant	0.00675514	0.00124018	0.0373639
	TARA_ANE_MAG_00004		0	2301261	65	71969	39.61	90.52	0	94.7	2.21	92.8058	0	41	0	Bacteria	Bacteroidetes	na	na	na	na	na	0.0126969	na	0.153967	0.0161831	0.00572472
	TARA_IOS_MAG_00024		0	895557	94	12955	28.61	87.07	1.88	90.75	7.18	89.2086	2.8777	42	0	Bacteria	Proteobacteria	na	na	na	na	na	0.0125003	Significant	0.0414302	0.00455114	0.0283985
	TARA_MED_MAG_00140		0	6745678	1411	4972	32.9768	14.11	1.72	27.1605	3.08642	27.1605	3.08642	13	0	Eukaryota	na	na	na	na	na	na	0.0121393	Significant	0.0485916	0.0141957	0.00802636
	TARA_ION_MAG_00071		0	6917290	1922	3504	43.6164	27.05	1.25	27.3602	4.50328	34.5679	18.5185	13	5	Eukaryota	na	na	na	na	na	na	0.0117575	Significant	0.000674975	0.0162823	0.00270784
	TARA_RED_MAG_00123		0	2096511	139	31520	28	3.45	0	1.57	0.76	3.59712	2.15827	0	0	Bacteria	na	na	na	na	na	na	0.0116298	Significant	0.0432587	0.0136385	0.00761241
	TARA_MED_MAG_00135		0	2035025	369	5975	32.67	68.45	6.03	58.47	4.77	63.3094	5.03597	26	1	Bacteria	Candidatus_Marinimicrobia	na	na	na	na	na	0.0116275	na	0.284012	0.0124733	0.00993602
	TARA_PSW_MAG_00086		0	1907850	254	8987	41.7096	28.65	0.16	76.5432	3.7037	76.5432	3.7037	35	0	Archaea	Euryarchaeota	na	na	na	na	na	0.010951	Significant	0.037416	0.004186	0.024481
	TARA_MED_MAG_00079		0	1714244	190	11970	48.3002	32.39	0.16	82.716	1.85185	82.716	1.85185	40	0	Archaea	Euryarchaeota	na	na	na	na	na	0.0109281	na	0.178485	0.0135762	0.00563188
	TARA_PSW_MAG_00056		0	1859782	157	16994	56.0421	29.78	0	83.9506	2.46914	83.9506	2.46914	35	0	Archaea	Euryarchaeota	na	na	na	na	na	0.010892	na	0.183186	0.0134025	0.00587081
	TARA_MED_MAG_00095		0	1413342	42	57016	49.0708	30.59	0.16	77.1605	0.617284	77.1605	0.617284	35	0	Archaea	Euryarchaeota	na	na	na	na	na	0.0104751	na	0.954091	0.0103992	0.010627
	TARA_PSE_MAG_00037		0	10717318	691	22203	71.82	93.97	3.45	94.95	6.55	94.964	6.47482	40	1	Bacteria	na	na	na	na	na	na	0.0102584	na	0.0969494	0.0031617	0.0244519
	TARA_ASE_MAG_00016		0	1345578	202	8356	47.3774	27.76	2.19	75.9259	6.17284	75.9259	6.17284	35	4	Archaea	Euryarchaeota	na	na	na	na	na	0.0101375	na	0.066051	0.00655733	0.0172979
	TARA_PSW_MAG_00133		0	4053059	1074	3544	69.3154	13.19	0.31	19.5113	1.66407	22.2222	5.55556	9	2	Eukaryota	na	na	na	na	na	na	0.00989006	na	0.0674543	0.0114324	0.00680533
	TARA_PSW_MAG_00016		2	3020619	59	88046	45	96.55	0	97.43	4.56	97.8417	1.43885	43	0	Bacteria	Proteobacteria	na	na	na	na	na	0.00961143	Significant	0.0453033	0.00267387	0.0234866
	TARA_RED_MAG_00112		0	13083156	2921	4610	52.6645	55.56	31.35	59.9201	28.6178	56.1728	35.8025	21	11	Eukaryota	na	na	na	na	na	na	0.0095477	na	0.105046	0.0122277	0.00418765
	TARA_ANW_MAG_00043		1	1179335	129	12574	47.669	25.33	0.31	75.9259	1.85185	75.9259	1.85185	33	2	Archaea	Euryarchaeota	na	na	na	na	na	0.0091391	na	0.213229	0.00675453	0.0139082
	TARA_ANE_MAG_00042		0	1899402	132	20505	46.1716	32.96	0.16	80.2469	2.46914	80.2469	2.46914	38	0	Archaea	Euryarchaeota	na	na	na	na	na	0.00910288	na	0.246057	0.0107885	0.00573164
	TARA_PSW_MAG_00022		0	4264159	412	14712	34.96	94.83	0.16	96.13	3.94	94.2446	2.15827	42	1	Bacteria	Proteobacteria	na	na	na	na	na	0.00906467	na	0.323534	0.00754477	0.0121045
	TARA_PSW_MAG_00135		0	3998261	1243	3097	63.9534	6.22	0	10.7917	0	11.1111	0.617284	8	0	Eukaryota	na	na	na	na	na	na	0.00875848	na	0.335777	0.00785846	0.0105585
	TARA_RED_MAG_00072		0	1635506	211	9607	40.9828	28.42	0.16	77.1605	2.46914	77.1605	2.46914	31	0	Archaea	Euryarchaeota	na	na	na	na	na	0.00870562	Significant	0.0321777	0.0113542	0.00340856
	TARA_ANE_MAG_00005		1	2402163	115	38648	54.97	95.69	0	96.67	4.83	95.6835	0.719424	42	0	Bacteria	na	na	na	na	na	na	0.0086945	Significant	0.000543452	0.0125663	0.000950883
	TARA_MED_MAG_00053		0	1787286	132	21666	39.7894	33.25	0.16	86.4198	1.23457	86.4198	1.23457	40	0	Archaea	Euryarchaeota	na	na	na	na	na	0.0085307	Significant	0.0202235	0.0107378	0.00411646
	TARA_PON_MAG_00087		0	2281455	415	5812	33.7	10.67	0	11.69	0.72	14.3885	2.8777	5	0	Bacteria	na	na	na	na	na	na	0.00827518	na	0.140429	0.00983195	0.00516165
	TARA_ASW_MAG_00041		0	4365563	880	5374	60.0033	17.55	3.45	17.9012	4.93827	17.9012	4.93827	6	2	Eukaryota	na	na	na	na	na	na	0.00827157	na	0.152927	0.0123009	0.000212856
	TARA_IOS_MAG_00076		0	2867483	848	3208	71.2844	8.57	0.34	9.25926	0.617284	10.0719	0.719424	2	0	Eukaryota	na	na	na	na	na	na	0.00826866	Significant	0.0375298	0.00978337	0.00523923
	TARA_ANE_MAG_00014		0	946546	64	24056	30.75	93.1	2.23	96.94	7.51	94.964	2.15827	42	1	Bacteria	Proteobacteria	na	na	na	na	na	0.00820425	na	0.340414	0.00938827	0.0058362
	TARA_PSW_MAG_00043		0	1777024	163	15767	62.6637	33.25	0.16	87.037	0.617284	87.037	0.617284	41	0	Archaea	Euryarchaeota	na	na	na	na	na	0.00812992	na	0.286989	0.00459503	0.0151997
	TARA_MED_MAG_00060		0	1624172	266	7031	54.1538	33.09	3.21	86.4198	2.46914	86.4198	2.46914	37	3	Archaea	Euryarchaeota	na	na	na	na	na	0.0081128	Significant	0.0222112	0.0115291	0.00128013
	TARA_ION_MAG_00043		0	1967998	302	7834	34.09	79.87	2.04	76.89	2.75	76.9784	2.15827	36	1	Bacteria	Candidatus_Marinimicrobia	na	na	na	na	na	0.00810245	Significant	0.0053567	0.0100409	0.00422561
	TARA_IOS_MAG_00065		0	2013982	438	4784	50.99	43.43	1.72	37.99	1.79	41.7266	2.15827	14	0	Bacteria	na	na	na	na	na	na	0.00796401	Significant	0.0188885	0.00371992	0.0164522
	TARA_ANW_MAG_00012		3	2187424	236	12022	34.51	84.48	1.88	92.67	1.9	88.4892	2.15827	41	1	Bacteria	Candidatus_Marinimicrobia	na	na	na	na	na	0.00791612	Significant	0.0335736	0.010035	0.00367843
	TARA_RED_MAG_00055		0	1823078	123	27668	42.707	31.37	0.16	82.716	1.23457	82.716	1.23457	37	1	Archaea	Euryarchaeota	na	na	na	na	na	0.00785322	na	0.0768958	0.00975533	0.00404901
	TARA_ASE_MAG_00009		0	1010836	143	7942	51.5442	27.92	0.16	74.6914	0.617284	74.6914	0.617284	38	1	Archaea	Euryarchaeota	na	na	na	na	na	0.0077279	Significant	0.00584795	0.0115127	0.00015821
	TARA_PSW_MAG_00102		0	1513205	267	6370	58.2927	27.32	0	70.3704	2.46914	70.3704	2.46914	33	0	Archaea	Euryarchaeota	na	na	na	na	na	0.00767676	na	0.466715	0.00495606	0.0131182
	TARA_RED_MAG_00040		0	2112073	248	11173	54.69	88.21	5.17	91.55	5.1	85.6115	4.31655	37	0	Bacteria	na	na	na	na	na	na	0.00766922	Significant	0.0399407	0.0111312	0.000745165
	TARA_ANE_MAG_00024		0	1885787	95	38546	42.9231	30.92	0	84.5679	1.23457	84.5679	1.23457	35	0	Archaea	Euryarchaeota	na	na	na	na	na	0.00752855	Significant	0.0392328	0.00889233	0.00480098
	TARA_ASE_MAG_00017		0	713096	173	4004	32.26	54.67	4.62	76.06	6.6	65.4676	6.47482	35	5	Bacteria	Cyanobacteria	na	na	na	na	na	0.00748715	na	0.148274	0.00425623	0.013949
	TARA_IOS_MAG_00047		0	1626217	213	8668	43.5857	28.42	0.86	72.8395	0.617284	72.8395	0.617284	32	1	Archaea	Euryarchaeota	na	na	na	na	na	0.00723828	na	0.0688781	0.00396293	0.013789
	TARA_PSW_MAG_00039		1	715158	29	77172	33.46	87.93	0	89.36	1.54	82.7338	0.719424	40	0	Bacteria	na	na	na	na	na	na	0.00717978	Significant	0.00811476	0.00246597	0.0166074
	TARA_RED_MAG_00090		0	1631684	187	11082	39.7274	32.65	0.16	71.6049	2.46914	71.6049	2.46914	35	0	Archaea	Euryarchaeota	na	na	na	na	na	0.00682529	Significant	0.0078398	0.00947626	0.00152334
	TARA_ION_MAG_00033		0	1506618	106	25337	35.9976	35.44	0.16	79.6296	0.617284	79.6296	0.617284	34	1	Archaea	Euryarchaeota	na	na	na	na	na	0.00676925	na	0.399766	0.00759513	0.0051175
	TARA_ANW_MAG_00024		0	1809221	148	22661	45.545	31.53	0.16	85.8025	1.85185	85.8025	1.85185	38	1	Archaea	Euryarchaeota	na	na	na	na	na	0.00666978	na	0.251735	0.00811582	0.00377771
	TARA_ASE_MAG_00018		0	1430533	243	6857	54.6114	25.13	0	70.3704	1.23457	70.3704	1.23457	31	0	Archaea	Euryarchaeota	na	na	na	na	na	0.00660302	Significant	0.0466595	0.00946521	0.000878647
	TARA_ANE_MAG_00053		0	654139	105	7097	32.06	65.52	0.16	76.65	1.61	71.223	1.43885	34	1	Bacteria	Candidatus_Marinimicrobia	na	na	na	na	na	0.00656932	na	0.538258	0.00531075	0.00908645
	TARA_MED_MAG_00025		0	1258022	70	35739	28.32	100	0	94.51	3.35	91.3669	0	41	0	Bacteria	Candidatus_Marinimicrobia	na	na	na	na	na	0.00649957	Significant	0.0082105	0.00819675	0.00310521
	TARA_ASE_MAG_00011		0	1465240	292	5268	39.4872	25.33	0.16	75.9259	3.08642	75.9259	3.08642	36	1	Archaea	Euryarchaeota	na	na	na	na	na	0.00644319	na	0.488874	0.00686488	0.00559981
	TARA_ASW_MAG_00045		0	5325726	1559	3298	63.6399	10.11	0	11.1111	3.08642	11.1111	3.08642	3	0	Eukaryota	na	na	na	na	na	na	0.00642574	na	0.373625	0.00723451	0.00480821
	TARA_ASW_MAG_00019		0	1514619	178	10076	42.1123	30.66	2.04	77.7778	3.08642	77.7778	3.08642	37	2	Archaea	Euryarchaeota	na	na	na	na	na	0.00634422	na	0.0549235	0.00794175	0.00314916
	TARA_ION_MAG_00044		0	1274556	107	18494	47.0142	26.98	0.16	74.6914	1.23457	74.6914	1.23457	34	0	Archaea	Euryarchaeota	na	na	na	na	na	0.00632475	na	0.603697	0.00668916	0.00559595
	TARA_ION_MAG_00042		0	1865483	348	5608	54.41	61.21	2.04	76.96	2.8	73.3813	1.43885	35	2	Bacteria	na	na	na	na	na	na	0.00632336	Significant	0.0119615	0.00908279	0.000804492
	TARA_PSW_MAG_00094		0	1766006	171	14407	44.9397	26.5	1.88	71.6049	0.617284	71.6049	0.617284	29	1	Archaea	Euryarchaeota	na	na	na	na	na	0.00613464	na	0.584348	0.00506484	0.00827424
	TARA_MED_MAG_00021		0	2315206	90	50935	34.03	96.55	0	94.87	3.53	92.8058	0.719424	42	0	Bacteria	Candidatus_Marinimicrobia	na	na	na	na	na	0.00611896	na	0.0569643	0.00862693	0.00110301
	TARA_MED_MAG_00121		0	1782252	385	4857	36.47	63.64	0.16	72.12	2.39	71.9424	0.719424	34	1	Bacteria	Proteobacteria	na	na	na	na	na	0.00611707	na	0.058355	0.0076858	0.00297962
	TARA_ANW_MAG_00030		0	1869178	124	27761	27.64	86.05	4.86	85.69	5.84	82.7338	8.63309	32	7	Bacteria	Candidatus_Marinimicrobia	na	na	na	na	na	0.00608458	na	0.311272	0.00703778	0.00417819
	TARA_ION_MAG_00011		1	957642	45	31837	30.06	94.83	0	96.35	4.6	93.5252	0.719424	43	0	Bacteria	Proteobacteria	na	na	na	na	na	0.00569338	Significant	0.0028148	0.00841328	0.000253592
	TARA_IOS_MAG_00051		0	1337394	230	6369	27.26	81.3	3.61	75.2	5.93	74.1007	7.19424	25	1	Bacteria	Candidatus_Marinimicrobia	na	na	na	na	na	0.0055832	Significant	0.013962	0.00672233	0.00330493
	TARA_RED_MAG_00051		0	1519328	167	11941	27.99	91.77	0.86	86.47	3.25	86.3309	1.43885	37	0	Bacteria	Candidatus_Marinimicrobia	na	na	na	na	na	0.0055554	Significant	0.0401467	0.00704379	0.00257863
	TARA_PSW_MAG_00101		0	1348179	190	8215	42.6335	25.18	0.16	70.3704	2.46914	70.3704	2.46914	38	0	Archaea	Euryarchaeota	na	na	na	na	na	0.00549413	na	0.614335	0.00453101	0.00742035
	TARA_RED_MAG_00120		0	2288213	535	4309	63.53	19.12	0	15.83	3.02	14.1975	2.46914	3	0	Bacteria	na	na	na	na	na	na	0.00546232	na	0.18742	0.00784356	0.000699836
	TARA_ANE_MAG_00068		0	1094701	192	6609	27.81	67.42	1.02	71.46	3.26	69.0647	2.15827	28	1	Bacteria	Candidatus_Marinimicrobia	na	na	na	na	na	0.00544374	Significant	0.0155182	0.00728745	0.00175632
	TARA_PON_MAG_00026		0	2180211	214	13037	46.86	88.64	1.72	84.95	3.13	82.7338	0.719424	39	0	Bacteria	Proteobacteria	na	na	na	na	na	0.00519146	na	0.424628	0.00278522	0.0100039
	TARA_PSE_MAG_00088		0	1023053	244	4310	36.76	61.02	1.72	71.26	2.3	65.4676	2.8777	29	0	Bacteria	Candidatus_Marinimicrobia	na	na	na	na	na	0.00518765	na	0.109542	0.0037187	0.00812556
	TARA_ANE_MAG_00065		0	1552464	230	8232	39.7778	21.08	0	72.2222	3.08642	72.2222	3.08642	33	0	Archaea	Euryarchaeota	na	na	na	na	na	0.00510451	na	0.0680166	0.00602702	0.00325949
	TARA_ANW_MAG_00045		0	1634296	208	10029	41.8543	33.09	0.16	75.9259	2.46914	75.9259	2.46914	39	0	Archaea	Euryarchaeota	na	na	na	na	na	0.00509463	na	0.189205	0.0065427	0.00219849
	TARA_PON_MAG_00047		0	1216384	102	22300	47.8155	27.63	1.02	77.7778	4.32099	77.7778	4.32099	33	1	Archaea	Euryarchaeota	na	na	na	na	na	0.00503131	na	0.463613	0.0038259	0.00744215
	TARA_IOS_MAG_00030		0	1231962	43	45457	40.7709	33.09	0.16	79.6296	0.617284	79.6296	0.617284	39	0	Archaea	Euryarchaeota	na	na	na	na	na	0.00457835	na	0.380159	0.00605919	0.00161667
	TARA_RED_MAG_00092		0	2069335	70	62936	35.46	90.91	0	71.99	3.46	79.1367	0	30	0	Bacteria	na	na	na	na	na	na	0.00450345	na	0.127036	0.00674107	2.82102e-05
	TARA_PSE_MAG_00068		0	2505860	380	7923	40.94	78.18	4.31	81.65	5.25	80.5755	2.15827	34	0	Bacteria	na	na	na	na	na	na	0.00446058	na	0.172611	0.00263113	0.00811946
	TARA_MED_MAG_00109		0	914441	112	10439	36.2993	24	0.16	75.3086	3.7037	75.3086	3.7037	36	1	Archaea	Euryarchaeota	na	na	na	na	na	0.00441057	na	0.829793	0.00424956	0.00473258
	TARA_IOS_MAG_00016		0	1769221	184	13928	29.93	96.24	1.36	94.24	6.17	91.3669	3.59712	38	3	Bacteria	Candidatus_Marinimicrobia	na	na	na	na	na	0.00433439	na	0.82507	0.0041266	0.00474997
	TARA_ION_MAG_00059		0	2385132	624	3744	46.29	56.58	4.31	72.84	7.43	73.3813	4.31655	37	0	Bacteria	Verrucomicrobia	na	na	na	na	na	0.00420591	Significant	0.015421	0.00229088	0.00803598
	TARA_SOC_MAG_00014		0	3265146	450	6909	37.1279	5.17	1.72	4.32099	1.85185	4.32099	1.85185	0	1	Eukaryota	na	na	na	na	na	na	0.00415068	na	0.111743	0.00620281	4.6426e-05
	TARA_MED_MAG_00077		1	2025414	110	31587	32.47	92.32	0	84.48	3.53	86.3309	0.719424	37	0	Bacteria	Candidatus_Marinimicrobia	na	na	na	na	na	0.0040507	Significant	0.0160266	0.00511293	0.00192622
	TARA_ANW_MAG_00013		0	2062092	144	26966	31.01	93.97	1.72	94.24	4.16	92.0863	1.43885	42	0	Bacteria	Candidatus_Marinimicrobia	na	na	na	na	na	0.00401364	na	0.917277	0.00408623	0.00386844
	TARA_ASW_MAG_00013		0	1237920	92	23434	52.5688	27.92	0.16	82.0988	1.23457	82.0988	1.23457	38	0	Archaea	Euryarchaeota	na	na	na	na	na	0.00393446	na	0.357001	0.00517944	0.00144451
	TARA_ASW_MAG_00024		0	1087680	145	10078	50.8375	23.67	1.88	74.0741	4.93827	74.0741	4.93827	34	2	Archaea	Euryarchaeota	na	na	na	na	na	0.00386768	na	0.447166	0.00432086	0.00296131
	TARA_PSW_MAG_00082		0	3172990	517	7367	67.33	71.08	0.16	76.36	0.98	79.1367	1.43885	33	1	Bacteria	na	na	na	na	na	na	0.00385212	na	0.147586	0.00262196	0.00631243
	TARA_ANW_MAG_00046		0	1302485	112	18622	52.6793	30.27	0.16	74.6914	1.85185	74.6914	1.85185	32	0	Archaea	Euryarchaeota	na	na	na	na	na	0.00385017	Significant	0.00364541	0.00534469	0.000861141
	TARA_RED_MAG_00042		0	1689602	150	17673	31.86	91.38	0	86.88	0.63	84.1727	0	37	0	Bacteria	Candidatus_Marinimicrobia	na	na	na	na	na	0.00379889	Significant	0.0166022	0.00527763	0.000841407
	TARA_PSE_MAG_00148		0	2350930	515	4647	44.22	21.55	0	8.94	0	12.2302	0	0	0	Bacteria	na	na	na	na	na	na	0.00374434	na	0.140265	7.00888e-05	0.0110928
	TARA_ION_MAG_00040		0	1198561	159	9550	50.2568	32.07	0.47	75.9259	1.23457	75.9259	1.23457	39	1	Archaea	Euryarchaeota	na	na	na	na	na	0.00370586	na	0.103837	0.00525635	0.000604902
	TARA_PSW_MAG_00053		0	5651584	601	12019	48.78	92.79	3.4	91.58	9.15	91.3669	10.7914	34	7	Bacteria	na	na	na	na	na	na	0.00367213	Significant	0.0289442	0.00140306	0.00821027
	TARA_ANE_MAG_00019		0	1848764	110	28505	48.5727	30.66	0.16	87.037	0.617284	87.037	0.617284	40	0	Archaea	Euryarchaeota	na	na	na	na	na	0.0036474	na	0.758416	0.00346542	0.00401136
	TARA_MED_MAG_00100		0	1550195	177	12843	32.02	69.2	0	74.4	0.63	68.3453	0	35	0	Bacteria	Candidatus_Marinimicrobia	na	na	na	na	na	0.00356207	Significant	0.0490512	0.0044567	0.0017728
	TARA_RED_MAG_00108		0	2063185	371	6049	52.13	50.26	3.45	51.33	2.8	53.2374	1.43885	25	0	Bacteria	Proteobacteria	na	na	na	na	na	0.00350701	na	0.0682449	0.00495839	0.000604266
	TARA_PON_MAG_00040		0	743946	18	58551	29.35	68.97	0	80.8	4.78	76.9784	1.43885	38	0	Bacteria	Proteobacteria	na	na	na	na	na	0.00346291	na	0.24316	0.000923681	0.00854135
	TARA_IOS_MAG_00059		0	2317905	468	5045	41.1	58.57	1.88	60.51	2.8	58.9928	1.43885	28	1	Bacteria	na	na	na	na	na	na	0.00344764	Significant	0.0267017	0.00454643	0.00125004
	TARA_MED_MAG_00080		0	1770335	107	29843	48.8784	31.53	0	81.4815	0.617284	81.4815	0.617284	40	0	Archaea	Euryarchaeota	na	na	na	na	na	0.00335824	na	0.40954	0.00277236	0.00452998
	TARA_PSW_MAG_00073		0	1142874	172	7893	53.5443	31.06	0.31	79.0123	1.23457	79.0123	1.23457	38	1	Archaea	Euryarchaeota	na	na	na	na	na	0.00335783	na	0.525144	0.00411527	0.00184295
	TARA_ION_MAG_00034		1	1322373	146	12719	49.9135	36.38	0.16	77.7778	0	77.7778	0	39	0	Archaea	Euryarchaeota	na	na	na	na	na	0.00327628	na	0.0754073	0.00447158	0.000885664
	TARA_ANW_MAG_00067		0	2235982	465	5145	41.1	50.63	1.72	52.59	1.36	51.0791	0	20	0	Bacteria	na	na	na	na	na	na	0.00325845	Significant	0.0203478	0.00431508	0.00114518
	TARA_PSW_MAG_00058		0	4643332	628	8739	47.13	79.31	1.72	85.93	4.54	83.4532	4.31655	38	0	Bacteria	na	na	na	na	na	na	0.00321283	na	0.0866655	0.000665855	0.00830677
	TARA_PSW_MAG_00088		0	1188083	164	9226	28.9	61.76	0.16	72.73	0.36	66.1871	1.43885	31	1	Bacteria	Candidatus_Marinimicrobia	na	na	na	na	na	0.003147	na	0.0906251	0.0013249	0.00679122
	TARA_PON_MAG_00077		0	2456520	476	5484	38.71	36.36	5.17	32.03	2.44	37.4101	0	7	0	Bacteria	na	na	na	na	na	na	0.00311237	na	0.829244	0.00293324	0.00347063
	TARA_MED_MAG_00033		0	1761443	42	72734	44.12	94.83	0	93.68	3.82	96.4029	1.43885	40	0	Bacteria	Proteobacteria	na	na	na	na	na	0.00309542	na	0.119536	0.00457295	0.000140345
	TARA_PON_MAG_00049		0	952287	62	23904	57.4886	29.64	0.5	71.6049	0	71.6049	0	37	0	Archaea	Euryarchaeota	na	na	na	na	na	0.00307442	na	0.334763	0.00028332	0.00865662
	TARA_PSW_MAG_00006		0	1608685	37	67260	39.07	98.28	0	94.91	0.63	95.6835	0	42	0	Bacteria	na	na	na	na	na	na	0.00299389	na	0.217601	0.0015033	0.00597509
	TARA_MED_MAG_00098		0	1290602	206	7497	35.68	76.96	1.88	75.3	1.12	72.6619	3.59712	32	1	Bacteria	Bacteroidetes	na	na	na	na	na	0.00294283	na	0.0626859	0.00439046	4.75778e-05
	TARA_ASW_MAG_00040		0	2459457	760	3155	34.1617	9.86	1.72	14.1975	1.23457	14.1975	1.23457	10	0	Eukaryota	na	na	na	na	na	na	0.0029162	na	0.067789	0.0033047	0.00213919
	TARA_PSE_MAG_00064		0	1246404	54	38562	52.0779	28.78	0.16	77.1605	0	77.1605	0	38	0	Archaea	Euryarchaeota	na	na	na	na	na	0.0029131	na	0.777909	0.00308451	0.00257027
	TARA_PON_MAG_00010		0	2243843	28	133836	41.79	93.1	0	93.63	4.38	92.8058	0.719424	43	0	Bacteria	Proteobacteria	na	na	na	na	na	0.00289715	na	0.0811123	0.00043396	0.00782353
	TARA_PSE_MAG_00061		0	1636630	164	13747	44.7925	30.35	1.59	82.0988	4.32099	82.0988	4.32099	38	2	Archaea	Euryarchaeota	na	na	na	na	na	0.00284843	na	0.555949	0.0023304	0.00388447
	TARA_RED_MAG_00084		0	5144742	495	14063	55.98	67.24	3.45	80.03	8.23	74.1007	5.7554	37	1	Bacteria	na	na	na	na	na	na	0.00284822	na	0.124246	0.00413841	0.000267845
	TARA_MED_MAG_00075		0	1351578	35	60000	46.621	33.09	0.16	82.0988	0.617284	82.0988	0.617284	40	0	Archaea	Euryarchaeota	na	na	na	na	na	0.00280787	Significant	0.036759	0.00345125	0.0015211
	TARA_RED_MAG_00016		0	1961043	54	72153	41.21	92.95	0	92.52	1.08	90.6475	0	40	0	Bacteria	Chloroflexi	na	na	na	na	na	0.0027371	na	0.28285	0.00362657	0.000958147
	TARA_RED_MAG_00002		0	2177492	86	43120	35.75	94.83	0	95.72	1.36	92.8058	0	41	0	Bacteria	Candidatus_Marinimicrobia	na	na	na	na	na	0.0027216	na	0.135073	0.00394568	0.000273451
	TARA_RED_MAG_00068		0	1088927	178	7227	31.27	76.38	1.02	77.47	1.91	74.1007	2.8777	39	0	Bacteria	na	na	na	na	na	na	0.00272006	Significant	0.0407839	0.00335621	0.00144776
	TARA_PON_MAG_00064		0	2165453	439	5200	46.47	58.24	3.45	57.99	4.67	56.8345	1.43885	20	0	Bacteria	na	na	na	na	na	na	0.00270464	na	0.343535	0.000286316	0.00754129
	TARA_ION_MAG_00064		0	2133473	535	3983	34.91	59.56	6.9	44.09	4.05	46.0432	2.15827	10	0	Bacteria	Proteobacteria	na	na	na	na	na	0.00265643	Significant	0.00599111	0.00340816	0.00115298
	TARA_PSW_MAG_00055		0	1658583	135	18213	35.0183	32.94	0.16	83.9506	1.85185	83.9506	1.85185	39	0	Archaea	Euryarchaeota	na	na	na	na	na	0.00262491	na	0.097424	0.000367507	0.00713971
	TARA_RED_MAG_00069		0	1204139	44	73875	45.31	78.53	0	75.29	0.23	79.8561	0	34	0	Bacteria	na	na	na	na	na	na	0.00259865	Significant	0.0301273	0.00379312	0.00020969
	TARA_ASE_MAG_00002		0	3666930	146	41224	37.72	90.52	0	95.28	5.59	93.5252	2.15827	43	0	Bacteria	Proteobacteria	na	na	na	na	na	0.00256792	Significant	0.0386527	0.00367402	0.000355712
	TARA_ASW_MAG_00043		0	2016995	521	3928	62.6049	8.23	0	11.1111	0	11.1111	0	4	0	Eukaryota	na	na	na	na	na	na	0.00252292	na	0.150684	0.00373359	0.000101592
	TARA_MED_MAG_00005		0	1647124	120	20668	33.26	96.55	0	94.81	1.72	92.8058	1.43885	41	1	Bacteria	Candidatus_Marinimicrobia	na	na	na	na	na	0.0025142	Significant	0.0176905	0.00349699	0.000548616
	TARA_PSE_MAG_00057		0	1223860	88	17524	29.24	68.97	5.17	83.99	4.74	74.1007	2.8777	39	0	Bacteria	Candidatus_Marinimicrobia	na	na	na	na	na	0.00250412	na	0.901801	0.00257423	0.00236392
	TARA_ANE_MAG_00030		0	1649495	152	14991	34.0809	36.38	0.31	83.9506	2.46914	83.9506	2.46914	38	1	Archaea	Euryarchaeota	na	na	na	na	na	0.00244462	na	0.855052	0.00228824	0.00275738
	TARA_RED_MAG_00030		0	4023354	151	43321	66.84	98.28	1.02	95.86	6.79	94.2446	3.59712	41	1	Bacteria	Acidobacteria	na	na	na	na	na	0.00242288	na	0.165925	0.00354005	0.000188556
	TARA_IOS_MAG_00042		0	1091690	228	4962	38.22	75.39	2.04	75.29	1.36	75.5396	0	32	2	Bacteria	Proteobacteria	na	na	na	na	na	0.00238063	na	0.43411	0.00271531	0.00171128
	TARA_MED_MAG_00055		0	1381381	107	19287	46.76	84.48	3.45	87.53	2.8	85.6115	1.43885	41	0	Bacteria	na	na	na	na	na	na	0.00229022	Significant	0.0471442	0.00329652	0.000277615
	TARA_ANE_MAG_00027		0	1919013	108	29663	60.9784	33.09	0.16	84.5679	1.85185	84.5679	1.85185	40	0	Archaea	Euryarchaeota	na	na	na	na	na	0.00226878	na	0.785169	0.0023676	0.00207112
	TARA_ANE_MAG_00046		0	1897268	369	5543	37.92	71.47	1.72	82	5.17	77.6978	5.03597	34	0	Bacteria	Proteobacteria	na	na	na	na	na	0.0022668	na	0.793346	0.00234927	0.00210185
	TARA_ASW_MAG_00017		0	1831334	157	17061	42.8215	31.06	1.59	77.1605	1.23457	77.1605	1.23457	37	1	Archaea	Euryarchaeota	na	na	na	na	na	0.00224472	na	0.0711084	0.00302121	0.000691725
	TARA_MED_MAG_00027		0	1825475	233	9462	29.65	85.34	5.17	92.48	1.55	87.0504	1.43885	42	0	Bacteria	Candidatus_Marinimicrobia	na	na	na	na	na	0.00218739	Significant	0.0472121	0.00272631	0.00110956
	TARA_PSE_MAG_00070		0	1139897	69	21472	39.4782	21.57	0.16	76.5432	1.85185	76.5432	1.85185	33	0	Archaea	Euryarchaeota	na	na	na	na	na	0.00215381	na	0.45395	0.00161551	0.00323041
	TARA_MED_MAG_00022		0	1808860	23	158931	38.41	96.55	0	94.35	3.06	96.4029	0	41	0	Bacteria	Proteobacteria	na	na	na	na	na	0.00212267	na	0.0878742	0.00284533	0.00067736
	TARA_IOS_MAG_00077		0	2022702	630	3099	33.8576	5.49	0	7.40741	0	7.40741	0	3	0	Eukaryota	na	na	na	na	na	na	0.00210896	Significant	0.029002	0.00237686	0.00157314
	TARA_RED_MAG_00021		0	1185789	68	33596	41.7389	35.55	1.88	93.8272	3.08642	93.8272	3.08642	43	0	Archaea	Euryarchaeota	na	na	na	na	na	0.00209588	na	0.0766122	0.00311812	5.14116e-05
	TARA_ION_MAG_00046		0	847736	126	8236	31.09	65.83	0	73.87	2.28	63.3094	0.719424	31	0	Bacteria	na	na	na	na	na	na	0.00205163	na	0.0865852	0.00254337	0.00106817
	TARA_PON_MAG_00033		0	1836981	83	39849	46.1561	29.36	0	79.6296	1.23457	79.6296	1.23457	35	0	Archaea	Euryarchaeota	na	na	na	na	na	0.0020452	na	0.464906	0.00124516	0.00364529
	TARA_PSW_MAG_00107		0	4545094	926	5161	52.82	75.47	3.61	65.79	2.13	71.9424	2.15827	29	1	Bacteria	Chloroflexi	na	na	na	na	na	0.00200331	Significant	0.00518094	0.000325525	0.00535887
	TARA_ANE_MAG_00061		0	967588	141	8243	28.77	69.59	0	73.55	2.17	72.6619	0.719424	31	0	Bacteria	Candidatus_Marinimicrobia	na	na	na	na	na	0.00199563	Significant	0.0238207	0.00262827	0.000730366
	TARA_RED_MAG_00047		0	2014207	19	516159	40.97	81.03	0	87.52	2.72	84.1727	0	40	0	Bacteria	na	na	na	na	na	na	0.0019625	na	0.253429	0.00271586	0.000455781
	TARA_PON_MAG_00072		0	2332818	69	180301	54.4	66.38	0	36.53	1.26	49.6403	0.719424	5	0	Bacteria	Acidobacteria	na	na	na	na	na	0.00188514	na	0.329326	5.07274e-05	0.00555397
	TARA_PSE_MAG_00032		0	2853715	146	33829	35.93	92.24	0	93.42	3.08	93.5252	1.43885	42	0	Bacteria	Proteobacteria	na	na	na	na	na	0.00184955	na	0.33871	0.00044742	0.0046538
	TARA_PSE_MAG_00043		0	921904	62	18654	31.34	89.66	2.64	91.79	7.39	90.6475	1.43885	38	2	Bacteria	na	na	na	na	na	na	0.00179278	na	0.106831	0.000673433	0.00403148
	TARA_RED_MAG_00089		0	489080	48	17184	29.74	52.59	3.45	72.1	2.18	60.4317	2.15827	39	0	Bacteria	na	na	na	na	na	na	0.00179015	Significant	0.0469017	0.00213634	0.00109779
	TARA_PSW_MAG_00067		0	3369141	609	6130	38.72	88.06	0.86	79.84	0.96	81.295	0	34	1	Bacteria	Bacteroidetes	na	na	na	na	na	0.00177593	Significant	0.0023444	6.28051e-05	0.00520218
	TARA_ANW_MAG_00028		1	868128	8	211838	44.4	82.18	1.72	84.51	1.65	79.8561	0.719424	38	1	Bacteria	Candidate_Phyla_Radiation	na	na	na	na	na	0.00176887	na	0.909161	0.00171699	0.00187263
	TARA_PON_MAG_00085		0	2057475	148	23342	52.06	34.48	5.17	18.07	1.8	26.6187	3.59712	1	0	Bacteria	Proteobacteria	na	na	na	na	na	0.00176744	na	0.334726	0.00010336	0.00509559
	TARA_ANE_MAG_00029		0	1511996	116	19256	31.39	92.48	3.45	84.55	2.68	82.7338	1.43885	36	1	Bacteria	Candidatus_Marinimicrobia	na	na	na	na	na	0.00176063	Significant	0.0105951	0.00233028	0.000621341
	TARA_PON_MAG_00075		0	5204906	657	10010	63.86	49.14	3.45	34.91	3.96	41.0072	3.59712	8	0	Bacteria	na	na	na	na	na	na	0.00171163	na	0.333625	8.67959e-05	0.00496129
	TARA_IOS_MAG_00078		0	2099809	579	3510	37.8061	0.78	0.47	6.79012	3.7037	6.79012	3.7037	2	3	Eukaryota	na	na	na	na	na	na	0.00171154	Significant	0.0166571	0.00194482	0.00124498
	TARA_ANE_MAG_00052		0	1252467	109	16934	51.6613	30.74	0.16	75.9259	0.617284	75.9259	0.617284	35	0	Archaea	Euryarchaeota	na	na	na	na	na	0.00171002	na	0.0674838	0.00250248	0.000125119
	TARA_ANW_MAG_00027		2	633839	5	206415	39.47	84.61	1.72	85.19	2.28	79.8561	0.719424	39	1	Bacteria	Candidate_Phyla_Radiation	na	na	na	na	na	0.0016892	na	0.207993	0.00136283	0.00234192
	TARA_IOS_MAG_00048		0	1072262	198	5956	32.53	59.09	0.34	72.34	0.36	66.1871	1.43885	34	0	Bacteria	Candidatus_Marinimicrobia	na	na	na	na	na	0.00166559	Significant	0.00781014	0.00231751	0.000361753
	TARA_RED_MAG_00043		0	1626385	261	7748	40.87	77.59	2.9	89.54	3.78	87.0504	2.8777	37	2	Bacteria	Candidatus_Marinimicrobia	na	na	na	na	na	0.00163437	na	0.356247	0.00231273	0.000277654
	TARA_PSW_MAG_00033		0	1761169	227	8587	40.45	90.36	1.72	92.29	3.15	89.9281	2.15827	42	0	Bacteria	Proteobacteria	na	na	na	na	na	0.00160175	Significant	0.026978	0.00044765	0.00390994
	TARA_PON_MAG_00065		0	3622631	339	14833	60.23	57.37	1.72	56.52	3.77	52.518	2.15827	19	0	Bacteria	na	na	na	na	na	na	0.0015923	na	0.397122	0.000526421	0.00372406
	TARA_RED_MAG_00085		0	1812972	62	41356	58.87	58.62	0	73.26	2.35	62.5899	2.15827	40	0	Bacteria	na	na	na	na	na	na	0.00157122	na	0.166657	0.00235311	7.42262e-06
	TARA_RED_MAG_00008		0	3017963	74	60672	51.07	99.14	1.88	97.07	4.19	96.4029	3.59712	41	1	Bacteria	Acidobacteria	na	na	na	na	na	0.00152658	na	0.172828	0.00225321	7.33185e-05
	TARA_ANE_MAG_00055		0	1540581	263	6759	48.0734	25.44	0.16	75.3086	0.617284	75.3086	0.617284	36	0	Archaea	Euryarchaeota	na	na	na	na	na	0.00148807	na	0.684336	0.00126184	0.00194052
	TARA_ANE_MAG_00063		0	1138287	48	36763	47.639	27.87	0.16	70.3704	0	70.3704	0	34	0	Archaea	Euryarchaeota	na	na	na	na	na	0.00147779	na	0.653048	0.00167578	0.00108182
	TARA_PON_MAG_00081		0	2208864	420	5578	43.86	42.32	1.72	27.04	3.02	32.3741	0.719424	11	0	Bacteria	Proteobacteria	na	na	na	na	na	0.00145803	na	0.199594	0.000567331	0.00323943
	TARA_RED_MAG_00018		0	1103886	22	86016	40.3468	35.55	1.88	95.0617	3.7037	95.0617	3.7037	43	0	Archaea	Euryarchaeota	na	na	na	na	na	0.00138868	na	0.163121	0.00207917	7.69495e-06
	TARA_RED_MAG_00019		0	1853706	37	95114	35.58	94.67	0	93.29	1.99	92.8058	0.719424	40	0	Bacteria	Chloroflexi	na	na	na	na	na	0.00136314	na	0.208003	0.00197515	0.000139122
	TARA_PSW_MAG_00037		0	1553977	202	9636	37.58	91.38	1.72	92.25	4.36	91.3669	3.59712	42	0	Bacteria	Proteobacteria	na	na	na	na	na	0.00127824	Significant	0.00366522	0.000132681	0.00356935
	TARA_RED_MAG_00041		0	2113769	76	57468	53.37	86.05	0	90.31	3.93	85.6115	1.43885	41	0	Bacteria	Chloroflexi	na	na	na	na	na	0.00126343	na	0.370628	0.00161096	0.000568366
	TARA_RED_MAG_00081		0	4159930	653	7387	67.96	79.78	0.86	74.29	2.13	81.295	2.15827	32	0	Bacteria	Acidobacteria	na	na	na	na	na	0.00124681	na	0.299428	0.00183739	6.56453e-05
	TARA_PON_MAG_00017		1	857414	37	34155	47.47	79.31	0	87.29	1.36	80.5755	0	38	0	Bacteria	Candidate_Phyla_Radiation	na	na	na	na	na	0.00119978	na	0.108095	0.000820468	0.00195839
	TARA_PON_MAG_00067		0	3430711	532	7961	54.85	45.97	8.62	50.92	3.28	48.9209	8.63309	19	0	Bacteria	Proteobacteria	na	na	na	na	na	0.00119735	na	0.343042	0.000126637	0.00333877
	TARA_RED_MAG_00065		0	1366999	111	22446	51.43	70	0.16	78.84	1.95	74.8201	1.43885	39	1	Bacteria	na	na	na	na	na	na	0.00117289	na	0.20851	0.00159903	0.000320628
	TARA_PSW_MAG_00112		0	3080469	723	4280	38.99	66.33	6.27	63.49	5.9	70.5036	13.6691	24	5	Bacteria	na	na	na	na	na	na	0.00116094	na	0.152816	0.000117935	0.00324695
	TARA_PSE_MAG_00115		0	2875896	700	4189	44.71	39.64	0	43.13	0.58	37.4101	1.43885	17	0	Bacteria	Proteobacteria	na	na	na	na	na	0.00115543	Significant	0.0177903	7.16796e-05	0.00332294
	TARA_MED_MAG_00063		0	1652883	220	9676	34.1	87.3	6.9	87.96	4.18	87.7698	2.8777	39	0	Bacteria	na	na	na	na	na	na	0.00113484	Significant	0.027934	0.00154992	0.000304688
	TARA_PON_MAG_00054		0	1645789	82	70625	40.9	68.73	8.62	72.98	3.55	67.6259	7.19424	28	1	Bacteria	na	na	na	na	na	na	0.00113445	na	0.34684	0.000142334	0.00311867
	TARA_PON_MAG_00024		0	1817447	31	72262	67.41	81.03	2.23	89.39	6.26	84.1727	2.15827	41	1	Bacteria	Acidobacteria	na	na	na	na	na	0.00109586	na	0.331214	4.57622e-05	0.00319605
	TARA_PSW_MAG_00117		0	2244900	467	5054	38.99	50.25	2.59	54.81	3.42	51.0791	1.43885	24	0	Bacteria	na	na	na	na	na	na	0.00108394	na	0.150042	0.000153098	0.00294563
	TARA_SOC_MAG_00013		0	2637375	406	6305	45.6124	2.3	0	3.7037	0	3.7037	0	1	0	Eukaryota	na	na	na	na	na	na	0.00107453	Significant	0.0496372	0.00159942	2.47435e-05
	TARA_PSW_MAG_00125		0	2159895	336	7252	53.13	39.26	1.72	41.97	0.58	34.5324	1.43885	17	0	Bacteria	na	na	na	na	na	na	0.00104568	na	0.150505	0.000309194	0.00251865
	TARA_ANW_MAG_00079		0	2106847	658	3081	49.7065	11.44	0	17.284	3.08642	17.284	3.08642	9	0	Eukaryota	na	na	na	na	na	na	0.0010176	na	0.0874258	0.00140825	0.000236312
	TARA_PSW_MAG_00132		0	2086233	309	7740	50.68	29.26	1.72	22.18	2.75	20.8633	2.15827	6	0	Bacteria	na	na	na	na	na	na	0.00101497	na	0.168501	0.000250779	0.00254334
	TARA_RED_MAG_00079		0	1138567	123	13779	53.1486	26.12	0	73.4568	1.23457	73.4568	1.23457	35	0	Archaea	Euryarchaeota	na	na	na	na	na	0.00101449	na	0.280294	0.00128519	0.000473098
	TARA_MED_MAG_00143		0	2243540	637	3402	51.5348	15.39	0.47	13.8561	1.16457	16.0494	4.93827	6	3	Eukaryota	na	na	na	na	na	na	0.00101008	na	0.425314	0.00116999	0.000690251
	TARA_MED_MAG_00069		0	1485384	141	14652	34.7	85.27	0	84.47	1.54	84.8921	0.719424	36	0	Bacteria	na	na	na	na	na	na	0.00100737	na	0.169585	0.00135049	0.000321142
	TARA_PSW_MAG_00108		0	2120707	433	5302	42.46	68.57	1.88	64.3	1.45	66.9065	2.8777	27	2	Bacteria	Proteobacteria	na	na	na	na	na	0.00100374	Significant	0.0100312	0.000265468	0.0024803
	TARA_PON_MAG_00066		0	3199981	576	5995	65.1	49.29	0	51.31	2.93	51.7986	2.8777	14	0	Bacteria	Acidobacteria	na	na	na	na	na	0.000977727	na	0.336037	6.29566e-05	0.00280727
	TARA_RED_MAG_00121		0	3274009	540	6769	59.95	8.62	0	14.2	1.85	14.1975	1.85185	1	0	Bacteria	na	na	na	na	na	na	0.000945776	na	0.28855	0.00140216	3.30038e-05
	TARA_PON_MAG_00083		0	2623443	778	3261	64.292	26.39	0	17.7407	0.179856	20.9877	4.32099	11	0	Eukaryota	na	na	na	na	na	na	0.000934747	na	0.273505	0.000150917	0.00250241
	TARA_ANE_MAG_00054		0	932675	167	6042	31.03	78.37	0.16	76.03	1.03	80.5755	0.719424	34	0	Bacteria	na	na	na	na	na	na	0.000911811	na	0.65594	0.00098694	0.000761554
	TARA_ANW_MAG_00072		0	2210463	589	3756	52.54	33.39	0	28.46	0.63	28.777	0	13	0	Bacteria	na	na	na	na	na	na	0.000906983	na	0.117449	0.000433562	0.00185383
	TARA_PSE_MAG_00122		0	2267139	549	4153	55.48	36.13	0	35.8	0	39.5683	0	11	0	Bacteria	Proteobacteria	na	na	na	na	na	0.000746806	Significant	0.0257532	4.38084e-05	0.0021528
	TARA_PSW_MAG_00121		0	2064102	551	3643	42.03	39.95	1.72	46.94	1.32	41.7266	1.43885	20	1	Bacteria	Proteobacteria	na	na	na	na	na	0.0007446	na	0.339213	0.000299919	0.00163396
	TARA_RED_MAG_00049		0	1574382	220	8961	51.1949	30.35	0.5	86.4198	1.85185	86.4198	1.85185	39	0	Archaea	Euryarchaeota	na	na	na	na	na	0.00072224	na	0.227208	0.00106941	2.79028e-05
	TARA_RED_MAG_00054		0	1859610	98	29960	44.61	75.86	1.72	85.49	3.57	80.5755	0	43	0	Bacteria	Proteobacteria	na	na	na	na	na	0.000698876	na	0.30059	0.00102343	4.97648e-05
	TARA_PSE_MAG_00086		0	1518980	179	10001	41.21	82.45	0.86	74.56	5	80.5755	0.719424	30	1	Bacteria	Proteobacteria	na	na	na	na	na	0.000695845	na	0.153728	0.000226902	0.00163373
	TARA_RED_MAG_00067		0	1889920	355	5832	53.55	61.1	0.86	79.52	3.49	69.7842	2.15827	35	1	Bacteria	na	na	na	na	na	na	0.000547412	na	0.288778	0.000815347	1.15423e-05
	TARA_RED_MAG_00113		0	2497024	542	4741	58.52	35.89	0	30.07	0	34.5324	0	10	0	Bacteria	na	na	na	na	na	na	0.00054472	na	0.315161	0.000814174	5.81269e-06
	TARA_RED_MAG_00082		0	946334	92	12600	35.63	62.85	0	72.54	0.58	69.0647	1.43885	30	0	Bacteria	na	na	na	na	na	na	0.000453126	na	0.286322	0.000673438	1.2502e-05
	TARA_PON_MAG_00048		0	1077837	104	13584	51.99	65.52	7.93	76.31	4.53	70.5036	8.63309	29	0	Bacteria	Verrucomicrobia	na	na	na	na	na	0.000357313	na	0.332044	1.48723e-05	0.00104219
	TARA_PON_MAG_00044		0	579175	73	10040	49.69	62.72	0.86	76.03	1.72	66.9065	1.43885	32	0	Bacteria	Candidate_Phyla_Radiation	na	na	na	na	na	0.000262816	na	0.0669804	8.36954e-06	0.000771709
	TARA_ANW_MAG_00056		0	2837143	420	8017	56.35	83.12	3.45	69.94	1.9	76.9784	2.15827	27	0	Bacteria	Verrucomicrobia	Opitutae	Opitutales	na	na	na	0.0158171	na	0.263638	0.0118913	0.0236686
	TARA_IOS_MAG_00005		0	3237345	23	233608	48.64	98.28	0	96.85	3.75	96.4029	0.719424	43	0	Bacteria	Verrucomicrobia	Opitutae	Opitutales	na	na	na	0.0120671	Significant	0.0090689	0.00438505	0.0274312
	TARA_RED_MAG_00096		0	2055416	445	4400	42.78	59.25	3.45	67.32	1.91	67.6259	2.8777	33	0	Bacteria	Verrucomicrobia	Opitutae	Opitutales	na	na	na	0.0117953	na	0.169134	0.00862183	0.0181423
	TARA_ION_MAG_00056		0	1879694	391	5054	51.29	42.08	0.86	72.39	4.89	65.4676	0.719424	35	1	Bacteria	Verrucomicrobia	Opitutae	Opitutales	na	na	na	0.00976252	na	0.66278	0.00907744	0.0111327
	TARA_RED_MAG_00098		0	2227220	397	6572	50.63	74.76	0.86	65.31	1.72	66.9065	1.43885	32	0	Bacteria	Verrucomicrobia	Opitutae	Opitutales	na	na	na	0.00700146	na	0.815978	0.00678269	0.00743898
	TARA_PSW_MAG_00083		0	2531449	463	5957	50.14	76.72	1.72	76.86	1.54	74.1007	0.719424	41	0	Bacteria	Verrucomicrobia	Opitutae	Opitutales	na	na	na	0.00685985	na	0.117859	0.00522274	0.0101341
	TARA_IOS_MAG_00044		0	2267338	323	8819	51.12	85.24	0	76.49	2.7	76.259	2.8777	35	0	Bacteria	Verrucomicrobia	Opitutae	Opitutales	na	na	na	0.00622091	na	0.398895	0.00533246	0.00799782
	TARA_IOS_MAG_00036		0	1111341	225	5354	47.71	73.51	0	79.95	3.13	71.9424	0.719424	35	0	Bacteria	Verrucomicrobia	Opitutae	Opitutales	na	na	na	0.00614151	na	0.181775	0.00473254	0.00895945
	TARA_PON_MAG_00050		0	2090795	336	7220	50.15	71.38	1.72	72.94	1.61	69.0647	1.43885	37	0	Bacteria	Verrucomicrobia	Opitutae	Opitutales	na	na	na	0.00564357	na	0.26361	0.00448996	0.00795081
	TARA_RED_MAG_00029		0	1969490	315	7258	41.38	75.71	0	90	0.92	84.1727	0.719424	40	0	Bacteria	Verrucomicrobia	Opitutae	Opitutales	na	na	na	0.00548117	na	0.273785	0.00625465	0.0039342
	TARA_IOS_MAG_00001		1	2081161	47	70934	46.64	98.28	0	96.81	1.14	97.8417	0.719424	43	0	Bacteria	Verrucomicrobia	Opitutae	Opitutales	na	na	na	0.00417956	na	0.132929	0.00224387	0.00805094
	TARA_RED_MAG_00074		0	1989264	429	4815	51.96	76.39	0	75.81	1.65	71.9424	0.719424	38	0	Bacteria	Verrucomicrobia	Opitutae	Opitutales	na	na	na	0.00372041	Significant	0.00131822	0.00479221	0.0015768
	TARA_ANE_MAG_00003		0	1602643	140	16475	43.12	91.38	0	95.45	2.72	93.5252	0	43	0	Bacteria	Verrucomicrobia	Opitutae	Opitutales	na	na	na	0.00366731	na	0.970346	0.00363404	0.00373384
	TARA_MED_MAG_00044		0	1979555	206	12572	43.02	86.21	0.34	91.59	4.49	87.7698	0.719424	42	1	Bacteria	Verrucomicrobia	Opitutae	Opitutales	na	na	na	0.00338226	na	0.0913459	0.00434419	0.00145838
	TARA_MED_MAG_00036		0	2210280	231	13461	42.27	93.46	0	90.91	1.77	92.8058	0.719424	42	0	Bacteria	Verrucomicrobia	Opitutae	Opitutales	na	na	na	0.00334302	Significant	0.0401667	0.00455864	0.000911757
	TARA_PSE_MAG_00105		0	2335055	500	4921	50.95	55.92	0	49.96	0	56.8345	0	25	0	Bacteria	Verrucomicrobia	Opitutae	Opitutales	na	na	na	0.00323548	na	0.440191	0.00256517	0.00457611
	TARA_MED_MAG_00130		0	1710823	356	4950	49.82	70.96	0	71.54	4.49	70.5036	0.719424	32	0	Bacteria	Verrucomicrobia	Opitutae	Opitutales	na	na	na	0.00304155	na	0.4081	0.00223634	0.00465196
	TARA_PSW_MAG_00087		1	3847299	641	6909	52.39	79.33	1.72	78.57	5.9	75.5396	4.31655	32	0	Bacteria	Verrucomicrobia	Opitutae	Opitutales	na	na	na	0.0030016	na	0.346538	0.00164211	0.00572059
	TARA_MED_MAG_00073		0	1545674	258	6854	52.68	81.24	0	86.78	4.49	83.4532	0.719424	40	0	Bacteria	Verrucomicrobia	Opitutae	Opitutales	na	na	na	0.00298621	na	0.0694248	0.00446541	2.78215e-05
	TARA_ION_MAG_00031		0	1635760	257	7547	38.35	73.12	0.16	81.94	2.68	76.9784	1.43885	38	1	Bacteria	Verrucomicrobia	Opitutae	Opitutales	na	na	na	0.00295406	na	0.122272	0.00390612	0.00104996
	TARA_IOS_MAG_00056		0	1337953	292	4792	40.82	56.55	1.18	71.92	5.29	64.7482	1.43885	34	3	Bacteria	Verrucomicrobia	Opitutae	Opitutales	na	na	na	0.00287093	na	0.412848	0.00319873	0.00221532
	TARA_MED_MAG_00134		0	2282688	540	4159	50.51	50.72	0	57.09	0	60.4317	0	32	0	Bacteria	Verrucomicrobia	Opitutae	Opitutales	na	na	na	0.00264762	na	0.377667	0.00302901	0.00188484
	TARA_IOS_MAG_00014		0	3606855	309	17164	51.27	94.83	1.88	94.46	5.66	91.3669	3.59712	41	1	Bacteria	Verrucomicrobia	Opitutae	Opitutales	na	na	na	0.00261774	na	0.0899772	0.00376987	0.000313472
	TARA_MED_MAG_00094		0	1502839	277	5515	40.64	84.48	3.45	84.5	7.01	82.7338	7.19424	41	0	Bacteria	Verrucomicrobia	Opitutae	Opitutales	na	na	na	0.0025602	na	0.93468	0.0025252	0.00263018
	TARA_ION_MAG_00036		0	1734754	256	7836	37.42	71.08	0.16	79.43	2.9	75.5396	0.719424	39	0	Bacteria	Verrucomicrobia	Opitutae	Opitutales	na	na	na	0.00234206	na	0.594124	0.00168264	0.0036609
	TARA_ION_MAG_00041		0	2015395	353	6375	42.34	80.25	1.72	76.16	1.77	81.295	0.719424	34	0	Bacteria	Verrucomicrobia	Opitutae	Opitutales	na	na	na	0.00223156	na	0.713109	0.00245254	0.00178959
	TARA_IOS_MAG_00055		0	1983425	444	4489	50.48	75.86	0.86	71.18	2.93	69.0647	2.8777	35	0	Bacteria	Verrucomicrobia	Opitutae	Opitutales	na	na	na	0.00199589	na	0.123566	0.00253373	0.000920209
	TARA_PON_MAG_00041		0	1997685	110	24374	48.67	71.55	0	75.62	0.85	71.223	0	37	0	Bacteria	Verrucomicrobia	Opitutae	Opitutales	na	na	na	0.00191728	na	0.403464	0.00100301	0.0037458
	TARA_PON_MAG_00002		0	1772523	7	468503	46.22	100	1.72	95.94	2.95	96.4029	0	43	0	Bacteria	Verrucomicrobia	Opitutae	Opitutales	na	na	na	0.00186758	na	0.176198	3.89238e-06	0.00559496
	TARA_ANE_MAG_00064		0	1233586	270	4697	39.88	63.79	2.04	78.42	8.2	68.3453	2.8777	38	2	Bacteria	Verrucomicrobia	Opitutae	Opitutales	na	na	na	0.0014111	na	0.753689	0.00148873	0.00125584
	TARA_PON_MAG_00084		0	3339717	676	5178	58.3	23.28	3.45	17.75	0.58	18.705	1.43885	4	0	Bacteria	Verrucomicrobia	Opitutae	Opitutales	na	na	na	0.001141	na	0.339511	0.000102331	0.00321835
	TARA_RED_MAG_00097		0	2016806	486	4178	62.86	70.22	3.45	67.14	2.84	70.5036	5.03597	26	1	Bacteria	Verrucomicrobia	Opitutae	Opitutales	na	na	na	0.000846272	na	0.283179	0.00124734	4.41255e-05
	TARA_MED_MAG_00117		0	1374490	100	19060	43.05	93.65	0	73.08	2.61	84.8921	0	27	0	Bacteria	Verrucomicrobia	Opitutae	Opitutales	na	na	na	0.000727614	na	0.145176	0.00100288	0.000177086
	TARA_ASW_MAG_00042		0	11827969	3066	3809	54.7252	19.98	4.86	21.6049	9.87654	23.0216	12.2302	6	7	Eukaryota	Heterokonta	Pelagophyceae	Pelagomonadales	Pelagomonadaceae	Aureococcus	na	0.0162674	na	0.412477	0.0181684	0.0124656
	TARA_ASE_MAG_00026		0	8405240	2374	3469	71.8747	30.94	0.31	28.3951	4.32099	34.5324	4.31655	11	1	Eukaryota	Heterokonta	Pelagophyceae	Pelagomonadales	Pelagomonadaceae	Aureococcus	na	0.0138354	na	0.0781408	0.0198682	0.00177
	TARA_IOS_MAG_00073		0	4370095	1346	3147	71.0966	22.13	0.47	23.8228	3.22009	24.4604	3.59712	8	3	Eukaryota	Heterokonta	Pelagophyceae	Pelagomonadales	Pelagomonadaceae	Aureococcus	na	0.00737048	na	0.0762174	0.0104411	0.00122929
	TARA_ASE_MAG_00037		0	2448483	466	5709	52.7355	2.66	5.33	6.32989	8.92576	9.87654	24.0741	1	5	Eukaryota	Heterokonta	Pelagophyceae	Pelagomonadales	Pelagomonadaceae	Aureococcus	na	0.00498381	na	0.108683	0.00722018	0.000511069
	TARA_PSW_MAG_00018	HBD-09	1	5864649	113	79495	49.98	98.28	0	97.3	4.56	96.4029	1.43885	42	0	Bacteria	Planctomycetes	Planctomycetia	Planctomycetales	Planctomycetaceae	na	na	0.00824301	Significant	0.0043689	0.000106636	0.0245158
	TARA_PSW_MAG_00027		0	4645294	164	52746	48.41	94.83	0	93.55	2.42	91.3669	2.8777	43	0	Bacteria	Planctomycetes	Planctomycetia	Planctomycetales	Planctomycetaceae	na	na	0.0140374	na	0.356932	0.00664103	0.02883
	TARA_ANW_MAG_00035		0	2657195	378	8705	48.96	86.83	3.16	81.61	3.55	87.0504	2.8777	33	1	Bacteria	Planctomycetes	Planctomycetia	Planctomycetales	Planctomycetaceae	na	na	0.0113802	na	0.109633	0.0130617	0.00801731
	TARA_IOS_MAG_00049		0	1938880	421	4775	48.22	75.05	6.03	72.21	2.13	73.3813	2.15827	34	0	Bacteria	Planctomycetes	Planctomycetia	Planctomycetales	Planctomycetaceae	na	na	0.00814236	na	0.0522678	0.0107636	0.0028998
	TARA_RED_MAG_00050		0	5396596	640	10721	60.65	86.91	1.72	89.6	5.03	87.0504	2.8777	40	0	Bacteria	Planctomycetes	Planctomycetia	Planctomycetales	Planctomycetaceae	Planctomyces	na	0.00640076	na	0.16827	0.00953308	0.000136121
	TARA_ION_MAG_00007		0	3414069	312	16720	48.85	98.28	1.72	96.35	3.77	97.1223	2.15827	42	0	Bacteria	Planctomycetes	Planctomycetia	Planctomycetales	Planctomycetaceae	na	na	0.00587791	Significant	0.00691724	0.00795318	0.00172737
	TARA_ANE_MAG_00081		0	2147585	492	4361	48.17	46.39	0.47	60.44	3.63	61.1511	4.31655	29	1	Bacteria	Planctomycetes	Planctomycetia	Planctomycetales	Planctomycetaceae	na	na	0.00584858	Significant	0.0186661	0.007985	0.00157574
	TARA_PSE_MAG_00023		1	3996378	258	21807	67.81	94.83	0	96.53	4.51	97.8417	2.15827	42	0	Bacteria	Planctomycetes	Planctomycetia	Planctomycetales	Planctomycetaceae	na	na	0.00528711	Significant	0.000485247	0.00189588	0.0120696
	TARA_ANW_MAG_00007		0	4419433	353	17998	48.42	93.1	0.16	95.27	3	92.8058	4.31655	41	1	Bacteria	Planctomycetes	Planctomycetia	Planctomycetales	Planctomycetaceae	na	na	0.00512476	na	0.275758	0.00621941	0.00293545
	TARA_PSE_MAG_00066		0	2401571	304	10087	57.3	91.3	0.16	83.14	6.28	83.4532	2.8777	37	1	Bacteria	Planctomycetes	Planctomycetia	Planctomycetales	Planctomycetaceae	na	na	0.00491567	na	0.264192	0.000426688	0.0138936
	TARA_RED_MAG_00093		0	6139921	335	29219	56.37	85.55	3.45	72.98	6.35	81.295	4.31655	29	0	Bacteria	Planctomycetes	Planctomycetia	Planctomycetales	Planctomycetaceae	na	na	0.00488166	na	0.191348	0.00721162	0.000221729
	TARA_RED_MAG_00036		0	5793787	323	29040	62.28	92.24	1.72	92.85	5.44	89.2086	3.59712	42	0	Bacteria	Planctomycetes	Planctomycetia	Planctomycetales	Planctomycetaceae	Planctomyces	na	0.00435099	na	0.20856	0.00650627	4.04326e-05
	TARA_ANW_MAG_00077		0	2297205	262	11226	48.1	30.33	0	18.9	0.18	24.4604	0.719424	6	0	Bacteria	Planctomycetes	Planctomycetia	Planctomycetales	Planctomycetaceae	na	na	0.00407154	Significant	0.00394616	0.0060083	0.000198029
	TARA_PSE_MAG_00089		0	2032783	294	8065	64.22	79.7	1.88	72.89	4.07	74.1007	2.8777	25	1	Bacteria	Planctomycetes	Planctomycetia	Planctomycetales	Planctomycetaceae	na	na	0.00387189	Significant	0.0199245	0.00081089	0.00999389
	TARA_RED_MAG_00115		0	2184876	474	4770	48.47	24.06	3.45	31.66	4.7	30.9353	4.31655	18	0	Bacteria	Planctomycetes	Planctomycetia	Planctomycetales	Planctomycetaceae	na	na	0.00351691	na	0.0779904	0.00520155	0.000147616
	TARA_PSE_MAG_00028		0	2537395	112	37006	62.62	98.28	3.45	95.22	3.95	97.1223	2.8777	43	0	Bacteria	Planctomycetes	Planctomycetia	Planctomycetales	Planctomycetaceae	na	na	0.00296393	na	0.236253	0.000256307	0.00837916
	TARA_PSW_MAG_00072		0	4095537	814	5461	53.14	72.02	0.16	81.56	3.38	74.1007	2.15827	33	1	Bacteria	Planctomycetes	Planctomycetia	Planctomycetales	Planctomycetaceae	na	na	0.00295467	na	0.426683	0.00250475	0.00385452
	TARA_RED_MAG_00020		0	5284871	179	51559	62.42	96.55	1.72	96.22	5.21	95.6835	3.59712	43	0	Bacteria	Planctomycetes	Planctomycetia	Planctomycetales	Planctomycetaceae	Planctomyces	na	0.00288462	na	0.204582	0.00431025	3.33591e-05
	TARA_PSW_MAG_00122		0	3243661	657	5338	47.83	62.93	0.16	45.69	1.52	56.1151	3.59712	19	0	Bacteria	Planctomycetes	Planctomycetia	Planctomycetales	Planctomycetaceae	na	na	0.00262533	na	0.936386	0.00255717	0.00276164
	TARA_ANW_MAG_00022		0	5422980	944	6367	55.54	91.38	0.31	90.29	4.07	87.7698	3.59712	41	2	Bacteria	Planctomycetes	Planctomycetia	Planctomycetales	Planctomycetaceae	Planctomyces	na	0.00245014	na	0.449696	0.00312277	0.00110489
	TARA_PSW_MAG_00097		0	3564951	583	7271	49.04	70.92	0	70.89	1.57	73.3813	2.8777	35	0	Bacteria	Planctomycetes	Planctomycetia	Planctomycetales	Planctomycetaceae	na	na	0.00218076	na	0.16055	0.00122245	0.00409739
	TARA_MED_MAG_00126		0	2462032	425	6433	51.26	77.9	2.93	73.42	5.35	71.223	5.7554	26	1	Bacteria	Planctomycetes	Planctomycetia	Planctomycetales	Planctomycetaceae	na	na	0.00209361	na	0.128382	0.0028283	0.000624224
	TARA_ANW_MAG_00014		0	2774374	209	19951	57.89	96.24	1.72	93.79	4.33	91.3669	1.43885	42	0	Bacteria	Planctomycetes	Planctomycetia	Planctomycetales	Planctomycetaceae	na	na	0.00201739	na	0.390349	0.00245164	0.00114889
	TARA_ASE_MAG_00028		0	2401790	684	3394	50.89	20.55	0	26.54	3.7	26.5432	3.7037	12	0	Bacteria	Planctomycetes	Planctomycetia	Planctomycetales	Planctomycetaceae	na	na	0.00197355	na	0.306758	0.00271367	0.000493309
	TARA_PSW_MAG_00023		0	3006533	240	17804	64.47	98.28	1.72	95.95	4.29	96.4029	2.8777	42	0	Bacteria	Planctomycetes	Planctomycetia	Planctomycetales	Planctomycetaceae	na	na	0.00196615	Significant	0.000778178	0.00021155	0.00547535
	TARA_PSW_MAG_00123		0	2656216	540	4986	66.86	61.24	0	45.07	1.54	60.4317	0.719424	17	0	Bacteria	Planctomycetes	Planctomycetia	Planctomycetales	Planctomycetaceae	na	na	0.0019108	Significant	0.0391445	9.06476e-05	0.00555112
	TARA_PSW_MAG_00127		0	3449400	479	8642	49.88	33.31	5.17	34.03	0.76	33.8129	2.15827	13	0	Bacteria	Planctomycetes	Planctomycetia	Planctomycetales	Planctomycetaceae	na	na	0.00188569	na	0.139474	0.000607964	0.00444114
	TARA_PSE_MAG_00141		0	2108771	363	6522	58.57	40.67	1.72	22.57	3.02	33.0935	0.719424	5	0	Bacteria	Planctomycetes	Planctomycetia	Planctomycetales	Planctomycetaceae	na	na	0.00174729	na	0.227638	0.000190273	0.00486131
	TARA_PON_MAG_00068		0	3654749	846	4354	52.02	50.05	0	50.21	3.35	50.3597	0	20	0	Bacteria	Planctomycetes	Planctomycetia	Planctomycetales	Planctomycetaceae	na	na	0.00168789	na	0.0874627	0.00068749	0.00368868
	TARA_PSE_MAG_00082		0	2667809	525	5499	66.91	67.87	3.76	75.38	5.27	69.7842	4.31655	30	1	Bacteria	Planctomycetes	Planctomycetia	Planctomycetales	Planctomycetaceae	na	na	0.00168066	Significant	0.023662	7.26178e-05	0.00489676
	TARA_PSE_MAG_00125		0	2530321	281	12485	59.55	65.52	6.9	40.28	5.53	49.6403	7.19424	10	0	Bacteria	Planctomycetes	Planctomycetia	Planctomycetales	Planctomycetaceae	na	na	0.00165067	na	0.206416	0.000139024	0.00467396
	TARA_ANW_MAG_00039		0	5055328	1002	5346	56.6	68.34	0.34	79.75	3.29	78.4173	4.31655	34	0	Bacteria	Planctomycetes	Planctomycetia	Planctomycetales	Planctomycetaceae	na	na	0.00161689	na	0.286437	0.0023814	8.78627e-05
	TARA_PSW_MAG_00113		0	2435607	271	11476	57.55	84.33	1.72	55.05	0.63	65.4676	0	18	0	Bacteria	Planctomycetes	Planctomycetia	Planctomycetales	Planctomycetaceae	na	na	0.00161477	na	0.320011	0.000870283	0.00310375
	TARA_PSE_MAG_00112		0	2660708	318	10654	67.69	64.94	0	45.23	1.43	54.6763	0.719424	13	0	Bacteria	Planctomycetes	Planctomycetia	Planctomycetales	Planctomycetaceae	na	na	0.00160558	na	0.0547821	0.000164428	0.0044879
	TARA_PSE_MAG_00097		0	3892905	846	4684	56.38	60.42	4.18	67.53	5.23	70.5036	5.03597	24	2	Bacteria	Planctomycetes	Planctomycetia	Planctomycetales	Planctomycetaceae	Planctomyces	na	0.00157607	Significant	0.00370784	0.000335376	0.00405746
	TARA_PSE_MAG_00058		0	2520336	203	17526	68.65	91.22	1.72	83.97	4.87	82.0144	3.59712	31	0	Bacteria	Planctomycetes	Planctomycetia	Planctomycetales	Planctomycetaceae	na	na	0.00156963	na	0.0510338	0.000130658	0.00444758
	TARA_PSE_MAG_00095		0	2779108	353	9622	64.26	84.75	2.74	72.46	7.12	76.259	2.15827	29	2	Bacteria	Planctomycetes	Planctomycetia	Planctomycetales	Planctomycetaceae	na	na	0.00130891	na	0.150374	0.000182115	0.0035625
	TARA_IOS_MAG_00034		0	2273956	370	7017	58.1	78.92	0.34	80.72	3.6	79.1367	1.43885	33	0	Bacteria	Planctomycetes	Planctomycetia	Planctomycetales	Planctomycetaceae	na	na	0.00126698	na	0.361045	0.0015203	0.00076035
	TARA_PSW_MAG_00110		0	2214525	468	4998	55.4	60.58	3.45	60.04	1.16	61.1511	2.15827	27	0	Bacteria	Planctomycetes	Planctomycetia	Planctomycetales	Planctomycetaceae	na	na	0.00119665	na	0.47383	0.000816321	0.0019573
	TARA_RED_MAG_00100		0	2061494	511	4067	48.82	41.65	0.57	60.67	0.85	56.8345	0	29	1	Bacteria	Planctomycetes	Planctomycetia	Planctomycetales	Planctomycetaceae	na	na	0.00102064	na	0.10878	0.00145898	0.000143952
	TARA_RED_MAG_00078		0	4310680	854	5532	52.22	75.94	0.5	78.8	6.46	76.259	3.59712	34	1	Bacteria	Planctomycetes	Planctomycetia	Planctomycetales	Planctomycetaceae	na	na	0.000988235	na	0.312286	0.00147877	7.17256e-06
	TARA_ANE_MAG_00062		0	1386981	254	5981	42.3	65.2	0	72.4	1.77	70.5036	0.719424	35	0	Bacteria	Planctomycetes	Planctomycetia	Planctomycetales	Planctomycetaceae	na	na	0.000600333	na	0.703364	0.000677313	0.000446373
	TARA_PSW_MAG_00136		2	11885609	592	32736	60.6303	84.01	54.29	79.0123	70.3704	81.295	73.3813	13	28	Eukaryota	Chlorophyta	Prasinophyceae	Mamiellales	Bathycoccaceae	Ostreococcus	na	0.0938181	na	0.975378	0.0946417	0.0921708
	TARA_ION_MAG_00072		2	13667814	1225	15827	48.1928	83.12	46.27	78.3951	64.1975	78.3951	64.1975	12	30	Eukaryota	Chlorophyta	Prasinophyceae	Mamiellales	Mamiellaceae	Bathycoccus	na	0.0898959	Significant	1.69612e-05	0.131279	0.00712953
	TARA_RED_MAG_00119		1	15250294	2454	7069	66.1104	74.58	39.83	70.9877	56.1728	70.9877	56.1728	11	26	Eukaryota	Chlorophyta	Prasinophyceae	Mamiellales	Mamiellaceae	Micromonas	na	0.0609974	Significant	0.00076585	0.0907645	0.00146327
	TARA_RED_MAG_00118		1	10110290	490	31872	61.6755	76.65	42.77	70.9877	53.0864	74.1007	51.7986	14	24	Eukaryota	Chlorophyta	Prasinophyceae	Mamiellales	Bathycoccaceae	Ostreococcus	na	0.0504638	Significant	0.00595237	0.0697965	0.0117985
	TARA_PON_MAG_00074		0	8988534	1953	4782	48.5579	55.34	18.24	57.5956	24.944	56.1728	29.0123	17	15	Eukaryota	Chlorophyta	Prasinophyceae	Mamiellales	Mamiellaceae	Bathycoccus	na	0.0397702	Significant	0.0115218	0.0563388	0.00663285
	TARA_ASE_MAG_00032		0	12391309	2400	5633	64.0848	62.64	27.06	55.5556	40.1235	61.1511	40.2878	10	21	Eukaryota	Chlorophyta	Prasinophyceae	Mamiellales	Mamiellaceae	Micromonas	na	0.0382727	Significant	0.00208271	0.0573089	0.000200318
	TARA_RED_MAG_00114		0	9255642	2042	4636	48.1816	64.59	25.61	61.9313	34.755	61.8705	39.5683	11	20	Eukaryota	Chlorophyta	Prasinophyceae	Mamiellales	Mamiellaceae	Bathycoccus	na	0.0376658	Significant	1.43854e-05	0.0549221	0.00315328
	TARA_PSE_MAG_00140		2	12657102	1758	8760	48.154	82.26	39.8	81.7993	61.973	78.4173	58.2734	13	29	Eukaryota	Chlorophyta	Prasinophyceae	Mamiellales	Mamiellaceae	Bathycoccus	na	0.0369284	na	0.74479	0.0388671	0.0330509
	TARA_ASE_MAG_00036		1	11537750	1089	14040	61.3496	85.89	56.33	76.5432	74.0741	82.0144	74.8201	12	30	Eukaryota	Chlorophyta	Prasinophyceae	Mamiellales	Bathycoccaceae	Ostreococcus	na	0.0366394	na	0.0819691	0.0530995	0.003719
	TARA_ANE_MAG_00088		0	8390428	1900	4500	48.1227	63.21	17.11	61.0204	30.1351	58.0247	37.6543	13	20	Eukaryota	Chlorophyta	Prasinophyceae	Mamiellales	Mamiellaceae	Bathycoccus	na	0.0334036	Significant	2.45523e-05	0.0484453	0.00332021
	TARA_ANE_MAG_00093		0	9555746	1883	5521	60.1193	75.25	37.69	69.7531	51.2346	71.9424	55.3957	13	23	Eukaryota	Chlorophyta	Prasinophyceae	Mamiellales	Bathycoccaceae	Ostreococcus	na	0.0326563	Significant	0.0272641	0.042109	0.0137507
	TARA_ANE_MAG_00086		0	7749457	1911	4069	48.5643	41.36	11.16	52.3455	17.2945	48.7654	22.8395	18	12	Eukaryota	Chlorophyta	Prasinophyceae	Mamiellales	Mamiellaceae	Bathycoccus	na	0.0287185	Significant	0.00802692	0.0410413	0.00407298
	TARA_ASW_MAG_00035		0	9066357	2036	4545	48.2921	58.06	19.32	57.6569	37.0658	56.1151	38.8489	15	16	Eukaryota	Chlorophyta	Prasinophyceae	Mamiellales	Mamiellaceae	Bathycoccus	na	0.0275048	Significant	0.00896296	0.0393659	0.00378265
	TARA_ANW_MAG_00074		0	9401388	2358	3977	65.6881	52.24	18.46	48.7654	24.6914	51.7986	33.8129	15	13	Eukaryota	Chlorophyta	Prasinophyceae	Mamiellales	Mamiellaceae	Micromonas	na	0.0269305	Significant	0.000776772	0.0400018	0.000788027
	TARA_ANE_MAG_00101		0	19009552	1574	17015	69.4376	86.76	62.27	83.9506	83.9506	82.7338	86.3309	12	30	Eukaryota	Chlorophyta	Prasinophyceae	Mamiellales	Mamiellaceae	Micromonas	na	0.0221135	Significant	0.00381938	0.0328929	0.000554772
	TARA_ASE_MAG_00024		0	5868632	1516	3857	48.8729	29.52	10.4	40.7407	12.3457	40.2878	17.9856	14	10	Eukaryota	Chlorophyta	Prasinophyceae	Mamiellales	Mamiellaceae	Bathycoccus	na	0.0190171	Significant	0.007522	0.0272241	0.00260324
	TARA_ANW_MAG_00088		0	19914044	1780	16034	70.9674	85.03	57.17	77.7778	75.9259	79.8561	77.6978	12	30	Eukaryota	Chlorophyta	Prasinophyceae	Mamiellales	Mamiellaceae	Micromonas	na	0.0166404	Significant	0.0407356	0.0246183	0.000684644
	TARA_ANW_MAG_00080		0	17700320	1996	11312	67.8829	77.12	51.37	74.0741	62.3457	75.5396	68.3453	19	22	Eukaryota	Chlorophyta	Prasinophyceae	Mamiellales	Mamiellaceae	Micromonas	na	0.0148558	na	0.198178	0.0218932	0.000780886
	TARA_PON_MAG_00082		0	8114168	1743	4955	60.2054	57.3	34.9	62.3457	40.7407	62.3457	40.7407	12	25	Eukaryota	Chlorophyta	Prasinophyceae	Mamiellales	Bathycoccaceae	Ostreococcus	na	0.0131233	na	0.890861	0.0135084	0.012353
	TARA_ANE_MAG_00090		0	5559939	1475	3654	63.8481	34.34	7.71	32.0988	7.40741	32.3741	8.63309	12	3	Eukaryota	Chlorophyta	Prasinophyceae	Mamiellales	Mamiellaceae	Micromonas	na	0.0127389	Significant	0.00137901	0.0190592	9.82112e-05
	TARA_RED_MAG_00116		0	2042466	106	29219	54.7516	19.42	2.66	25.9259	5.55556	24.4604	7.91367	8	5	Eukaryota	Chlorophyta	Prasinophyceae	Mamiellales	Bathycoccaceae	Ostreococcus	na	0.0122165	Significant	0.0130233	0.0164178	0.00381404
	TARA_PSE_MAG_00129		0	3144407	897	3384	57.0496	29.54	6.11	34.6085	6.20971	37.037	14.1975	15	4	Eukaryota	Chlorophyta	Prasinophyceae	Mamiellales	Bathycoccaceae	Ostreococcus	na	0.0112381	na	0.520232	0.0126704	0.00837358
	TARA_ASW_MAG_00039		0	3501361	727	4748	66.2112	20.17	3.45	16.0471	1.50009	14.3885	2.15827	9	1	Eukaryota	Chlorophyta	Prasinophyceae	Mamiellales	Mamiellaceae	Micromonas	na	0.0109071	Significant	0.00994385	0.0163274	6.64459e-05
	TARA_ASW_MAG_00034		0	3334468	681	4828	63.3148	25.72	2.54	27.653	6.42063	28.3951	7.40741	14	2	Eukaryota	Chlorophyta	Prasinophyceae	Mamiellales	Mamiellaceae	Micromonas	na	0.0102035	Significant	0.0100149	0.0152747	6.11678e-05
	TARA_ASW_MAG_00046		0	18057117	1204	20462	56.6167	85.89	60.71	79.6296	76.5432	81.295	76.9784	12	29	Eukaryota	Chlorophyta	Prasinophyceae	Mamiellales	Mamiellaceae	Micromonas	na	0.00841409	na	0.155252	0.0126084	2.54654e-05
	TARA_ASW_MAG_00037		0	2179362	406	5605	61.5019	14.26	0.16	17.9012	2.46914	17.9012	2.46914	2	0	Eukaryota	Chlorophyta	Prasinophyceae	Mamiellales	Mamiellaceae	Micromonas	na	0.00708575	Significant	0.00997412	0.0106087	3.9911e-05
	TARA_ANW_MAG_00075		0	2699399	592	4604	63.0563	20.24	0	23.2235	3.66524	17.9012	3.08642	8	0	Eukaryota	Chlorophyta	Prasinophyceae	Mamiellales	Mamiellaceae	Micromonas	na	0.00669625	Significant	0.00644626	0.0100202	4.83967e-05
	TARA_ANW_MAG_00081		0	2279971	587	3820	64.6919	8.13	0	13.0748	1.50009	15.8273	2.15827	8	0	Eukaryota	Chlorophyta	Prasinophyceae	Mamiellales	Mamiellaceae	Micromonas	na	0.00546052	Significant	0.00808345	0.00817122	3.91193e-05
	TARA_ANE_MAG_00099		0	2133633	611	3413	64.8463	13.59	0	7.73561	0.179856	11.5108	0.719424	1	0	Eukaryota	Chlorophyta	Prasinophyceae	Mamiellales	Mamiellaceae	Micromonas	na	0.00540046	Significant	0.00089817	0.00805024	0.000100896
	TARA_ION_MAG_00012		0	1332144	51	41033	32.35	89.66	0	93.5	2.13	91.3669	2.15827	41	0	Bacteria	Cyanobacteria	Prochlorales	Prochlorales	Prochlorococcaceae	Prochlorococcus	Prochlorococcus_marinus	0.0185435	na	0.943727	0.0186232	0.018384
	TARA_ASW_MAG_00036		0	15773077	3863	4096	63.9383	30.33	12.15	36.3471	16.2555	36.4198	22.2222	18	4	Eukaryota	Haptophyta	Prymnesiophyceae	Isochrysidales	Noelaerhabdaceae	Emiliania	na	0.04272	Significant	0.0350242	0.0599616	0.00823687
	TARA_PSE_MAG_00136		0	10026991	2916	3353	65.4681	29.47	9.48	28.8224	7.16123	29.0123	9.25926	13	3	Eukaryota	Haptophyta	Prymnesiophyceae	Isochrysidales	Noelaerhabdaceae	Emiliania	na	0.0258444	na	0.579956	0.0243712	0.028791
	TARA_ASW_MAG_00032		0	8278232	1462	6203	57.6977	36.08	5.17	34.2541	8.9803	35.8025	12.963	10	3	Eukaryota	Haptophyta	Prymnesiophyceae	Isochrysidales	Noelaerhabdaceae	Emiliania	na	0.0227805	na	0.15901	0.0339622	0.00041704
	TARA_ASW_MAG_00038		0	8144493	2052	3935	69.3592	12.51	1.72	15.4321	0.617284	16.5468	1.43885	12	0	Eukaryota	Haptophyta	Prymnesiophyceae	Isochrysidales	Noelaerhabdaceae	Emiliania	na	0.0203471	Significant	0.0371241	0.0282582	0.00452474
	TARA_ASW_MAG_00047		0	4995411	1432	3424	62.6067	4.6	0	1.85185	0.617284	2.8777	0.719424	2	0	Eukaryota	Haptophyta	Prymnesiophyceae	Isochrysidales	Noelaerhabdaceae	Emiliania	na	0.0115806	Significant	0.035545	0.0170361	0.000669615
	TARA_ION_MAG_00073		0	4042279	1050	3616	68.8848	8.88	0.31	16.6667	3.7037	18.705	5.03597	6	2	Eukaryota	Haptophyta	Prymnesiophyceae	Isochrysidales	Noelaerhabdaceae	Emiliania	na	0.0098423	Significant	0.0391929	0.0115472	0.0064326
	TARA_PON_MAG_00079		0	6126826	1767	3355	34.8404	18.15	2.66	30.0834	4.04227	25.8993	13.6691	15	7	Eukaryota	Haptophyta	Prymnesiophyceae	Phaeocystales	Phaeocystaceae	Phaeocystis	na	0.0074399	na	0.0623486	0.00837157	0.00557657
	TARA_IOS_MAG_00075		0	2967592	692	4358	69.0715	12.77	0.31	19.2702	1.84393	21.5827	6.47482	9	2	Eukaryota	Haptophyta	Prymnesiophyceae	Isochrysidales	Noelaerhabdaceae	Emiliania	na	0.00678665	Significant	0.0393635	0.00795984	0.00444027
	TARA_ANE_MAG_00098		0	2344935	686	3237	71.4517	8.07	0	7.61632	0	6.47482	0	2	0	Eukaryota	Haptophyta	Prymnesiophyceae	Isochrysidales	Noelaerhabdaceae	Emiliania	na	0.00602145	Significant	0.0169264	0.00726119	0.00354195
	TARA_ANW_MAG_00085		0	2258924	680	3146	70.8859	6.54	0	7.71074	0.539568	9.35252	2.15827	2	0	Eukaryota	Haptophyta	Prymnesiophyceae	Isochrysidales	Noelaerhabdaceae	Emiliania	na	0.00599204	Significant	0.0185105	0.00721227	0.00355157
	TARA_PSE_MAG_00147		0	2737533	700	3768	68.3931	5.41	0.31	13.3855	1.07914	12.963	5.55556	6	2	Eukaryota	Haptophyta	Prymnesiophyceae	Isochrysidales	Noelaerhabdaceae	Emiliania	na	0.00515513	na	0.0552591	0.00599162	0.00348216
	TARA_ASE_MAG_00035		0	2004217	581	3262	71.1421	9.47	1.72	5.48961	0.179856	7.91367	0.719424	1	0	Eukaryota	Haptophyta	Prymnesiophyceae	Isochrysidales	Noelaerhabdaceae	Emiliania	na	0.00514255	Significant	0.0312856	0.00612809	0.00317148
	TARA_ASE_MAG_00033		0	2625458	819	3061	65.8682	2.22	0.16	9.27571	1.54015	10.4938	4.32099	5	1	Eukaryota	Haptophyta	Prymnesiophyceae	Isochrysidales	Noelaerhabdaceae	Emiliania	na	0.0050642	na	0.586022	0.00531876	0.00455508
	TARA_ANW_MAG_00083		0	2134347	471	4571	68.3133	7.84	0.31	13.5802	4.32099	13.5802	4.32099	4	2	Eukaryota	Haptophyta	Prymnesiophyceae	Isochrysidales	Noelaerhabdaceae	Emiliania	na	0.00412917	Significant	0.0258707	0.00489615	0.00259523
	TARA_ANE_MAG_00097		0	2132135	496	4483	68.3985	7.29	0.47	14.1975	4.32099	14.3885	5.03597	5	2	Eukaryota	Haptophyta	Prymnesiophyceae	Isochrysidales	Noelaerhabdaceae	Emiliania	na	0.00400162	Significant	0.0125727	0.00483193	0.00234099
	TARA_ASE_MAG_00029		0	2634469	437	6669	36.02	5.99	3.45	21.79	1.75	15.8273	4.31655	10	0	Bacteria	Bacteroidetes	Sphingobacteriia	Sphingobacteriales	Saprospiraceae	na	na	0.00578922	na	0.529309	0.00694699	0.00347369
	TARA_ASE_MAG_00021		0	2485612	302	11051	35.99	77.18	0	64.35	0.98	71.223	1.43885	26	0	Bacteria	Bacteroidetes	Sphingobacteriia	Sphingobacteriales	Saprospiraceae	na	na	0.00385352	na	0.337459	0.00561164	0.00033728
	TARA_ASE_MAG_00003		0	4242118	608	8193	35.74	93.1	5.17	93.51	5.66	95.6835	3.59712	41	1	Bacteria	Bacteroidetes	Sphingobacteriia	Sphingobacteriales	Saprospiraceae	na	na	0.00324108	na	0.32831	0.00478194	0.000159367
	TARA_ANW_MAG_00017		3	4802337	60	170966	52.89	94.83	3.45	91.79	2.75	91.3669	2.15827	41	0	Bacteria	Spirochaetes	Spirochaetia	Spirochaetales	Leptospiraceae	na	na	0.0289218	na	0.311206	0.0167995	0.0531664
	TARA_ANW_MAG_00015		1	4707613	42	199635	50	94.83	3.45	92.19	2.75	91.3669	2.15827	41	0	Bacteria	Spirochaetes	Spirochaetia	Spirochaetales	Leptospiraceae	na	na	0.0113836	na	0.174393	0.0162234	0.00170397
	TARA_PSW_MAG_00093		0	3260113	442	8526	38.86	85.95	0.16	77.18	5.92	82.0144	1.43885	31	1	Bacteria	Spirochaetes	Spirochaetia	na	na	na	na	0.00401666	na	0.626665	0.00357532	0.00489936
	TARA_PSW_MAG_00028		0	3968077	68	85181	64.6	93.97	1.72	97.17	6.1	95.6835	2.15827	42	0	Bacteria	Spirochaetes	Spirochaetia	Spirochaetales	Spirochaetaceae	na	na	0.00388852	na	0.0778861	0.000172717	0.0113201
	TARA_PSW_MAG_00120		0	2577900	605	4312	50.23	52.82	4.31	49.2	2.98	47.482	2.15827	20	1	Bacteria	Spirochaetes	Spirochaetia	Spirochaetales	Leptospiraceae	na	na	0.000714629	na	0.110283	1.55523e-05	0.00211278
	TARA_RED_MAG_00106		0	2443502	517	4879	38.99	71.97	1.72	51.83	1.61	57.554	1.43885	16	0	Bacteria	Verrucomicrobia	Verrucomicrobiae	Verrucomicrobiales	Verrucomicrobiaceae	na	na	0.0549577	Significant	0.0481407	0.0374949	0.0898833
	TARA_ANE_MAG_00077		0	2359266	477	5250	58.15	62.23	1.72	66.4	2.06	67.6259	1.43885	30	1	Bacteria	Verrucomicrobia	Verrucomicrobiae	Verrucomicrobiales	na	na	na	0.04365	na	0.583557	0.0409849	0.0489802
	TARA_MED_MAG_00133		0	2339957	449	5784	38.84	58.34	3.45	62.31	3.45	62.5899	3.59712	31	2	Bacteria	Verrucomicrobia	Verrucomicrobiae	Verrucomicrobiales	Verrucomicrobiaceae	na	na	0.0248372	na	0.420132	0.0226378	0.029236
	TARA_MED_MAG_00041		0	3616687	299	18788	49.05	90.52	0	90.16	2.17	92.0863	0.719424	41	0	Bacteria	Verrucomicrobia	Verrucomicrobiae	Verrucomicrobiales	Verrucomicrobiaceae	na	na	0.0159966	na	0.0943343	0.00702886	0.0339322
	TARA_RED_MAG_00011		1	3454774	363	13358	53.56	90.52	0	93.57	1.54	92.0863	0.719424	42	0	Bacteria	Verrucomicrobia	Verrucomicrobiae	Verrucomicrobiales	na	na	na	0.0152937	na	0.181703	0.0176793	0.0105226
	TARA_IOS_MAG_00041		0	3169777	526	6853	54.52	76.88	3.45	76.5	2.09	73.3813	3.59712	31	0	Bacteria	Verrucomicrobia	Verrucomicrobiae	Verrucomicrobiales	Verrucomicrobiaceae	na	na	0.0111777	Significant	0.0357928	0.00523531	0.0230624
	TARA_PSW_MAG_00070		0	2545416	376	8044	54.09	78.62	2.07	79.19	0.74	74.8201	0	39	0	Bacteria	Verrucomicrobia	Verrucomicrobiae	Verrucomicrobiales	Verrucomicrobiaceae	na	na	0.00974513	Significant	0.00300654	0.000183508	0.0288684
	TARA_MED_MAG_00014		0	4390070	204	35233	47.86	100	1.72	96.67	4.56	95.6835	1.43885	42	0	Bacteria	Verrucomicrobia	Verrucomicrobiae	Verrucomicrobiales	na	na	na	0.00961863	na	0.0593186	0.0129004	0.00305503
	TARA_ANE_MAG_00038		0	3563869	516	8040	54.96	86.8	3.79	83.46	4.3	81.295	3.59712	36	1	Bacteria	Verrucomicrobia	Verrucomicrobiae	Verrucomicrobiales	Verrucomicrobiaceae	na	na	0.00934368	Significant	0.0373755	0.00555895	0.0169131
	TARA_PSE_MAG_00048		0	2529742	431	6447	46.44	84.01	0.16	83.9	1.39	84.1727	2.15827	36	1	Bacteria	Verrucomicrobia	Verrucomicrobiae	Verrucomicrobiales	na	na	na	0.00796681	na	0.200697	0.00604162	0.0118172
	TARA_ANW_MAG_00058		0	2299386	537	4250	53.58	61.72	4.23	76.96	9.79	69.0647	7.91367	36	4	Bacteria	Verrucomicrobia	Verrucomicrobiae	Verrucomicrobiales	na	na	na	0.00792314	na	0.265738	0.00890621	0.00595701
	TARA_PSE_MAG_00099		0	2362758	457	5643	49.08	62.87	0	58.42	0.74	55.3957	0	21	0	Bacteria	Verrucomicrobia	Verrucomicrobiae	Verrucomicrobiales	Verrucomicrobiaceae	na	na	0.00782318	na	0.164057	0.00131779	0.0208339
	TARA_MED_MAG_00128		0	2425035	432	6172	38.87	63.64	3.45	69.02	1.44	67.6259	1.43885	32	0	Bacteria	Verrucomicrobia	Verrucomicrobiae	Verrucomicrobiales	Verrucomicrobiaceae	na	na	0.00727859	na	0.439574	0.00647706	0.00888165
	TARA_PON_MAG_00011		0	3391906	130	47289	51.82	93.97	0	93.38	4.2	91.3669	0	41	0	Bacteria	Verrucomicrobia	Verrucomicrobiae	Verrucomicrobiales	Verrucomicrobiaceae	na	na	0.00695512	na	0.0512428	0.000355019	0.0201553
	TARA_ASE_MAG_00020		0	2066896	473	4387	54.88	67.3	3.45	68.15	1.86	66.1871	3.59712	35	0	Bacteria	Verrucomicrobia	Verrucomicrobiae	Verrucomicrobiales	Verrucomicrobiaceae	na	na	0.00653403	Significant	0.018632	0.00296144	0.0136792
	TARA_ANE_MAG_00079		0	2334614	436	6016	38.73	74.62	0.16	65.33	3.08	72.6619	1.43885	31	1	Bacteria	Verrucomicrobia	Verrucomicrobiae	Verrucomicrobiales	Verrucomicrobiaceae	na	na	0.00636918	na	0.49634	0.00566511	0.00777733
	TARA_PSW_MAG_00091		0	1990882	397	5466	46.45	75.6	1.88	74.77	3.26	74.8201	2.15827	31	1	Bacteria	Verrucomicrobia	Verrucomicrobiae	Verrucomicrobiales	na	na	na	0.00616571	na	0.211284	0.00458559	0.00932594
	TARA_PON_MAG_00029		0	3024430	517	6711	53.15	84.72	1.72	84.82	4.05	85.6115	2.15827	38	1	Bacteria	Verrucomicrobia	Verrucomicrobiae	Verrucomicrobiales	Verrucomicrobiaceae	na	na	0.00419129	na	0.126222	0.00237742	0.00781903
	TARA_IOS_MAG_00018		0	3477938	555	7212	57.36	86.21	0.85	88.78	1.83	84.8921	1.43885	41	0	Bacteria	Verrucomicrobia	Verrucomicrobiae	Verrucomicrobiales	Verrucomicrobiaceae	na	na	0.00405997	na	0.341938	0.004585	0.00300991
	TARA_RED_MAG_00057		0	5339993	629	10779	57.62	96.87	0.86	83.9	2.87	89.2086	2.15827	34	0	Bacteria	Verrucomicrobia	Verrucomicrobiae	Verrucomicrobiales	na	na	na	0.00398378	na	0.229453	0.00578405	0.00038324
	TARA_IOS_MAG_00035		0	3247475	512	7579	49.43	86.41	0	78.15	1.25	77.6978	0	31	0	Bacteria	Verrucomicrobia	Verrucomicrobiae	Verrucomicrobiales	Verrucomicrobiaceae	na	na	0.00341909	Significant	0.0436668	0.00426079	0.00173567
	TARA_PON_MAG_00071		0	2607205	418	7031	54.59	56.71	0	36.82	1.44	48.2014	1.43885	6	0	Bacteria	Verrucomicrobia	Verrucomicrobiae	Verrucomicrobiales	Verrucomicrobiaceae	na	na	0.00339124	na	0.125015	0.000586137	0.00900145
	TARA_ANE_MAG_00082		0	2907096	589	5155	42.61	64.56	11.68	57.65	6.47	61.1511	10.0719	24	4	Bacteria	Verrucomicrobia	Verrucomicrobiae	Verrucomicrobiales	Verrucomicrobiaceae	na	na	0.00285946	Significant	0.00472251	0.004139	0.000300366
	TARA_PSW_MAG_00080		0	2324340	306	8906	53.78	72.43	1.72	76.62	0.96	72.6619	0	37	0	Bacteria	Verrucomicrobia	Verrucomicrobiae	Verrucomicrobiales	Verrucomicrobiaceae	na	na	0.00278225	Significant	0.00590922	0.000479193	0.00738837
	TARA_PON_MAG_00056		0	3837900	124	43895	60.59	83.95	0	68.02	1.25	74.1007	0	34	0	Bacteria	Verrucomicrobia	Verrucomicrobiae	Verrucomicrobiales	Verrucomicrobiaceae	na	na	0.00264122	na	0.343095	0.000336257	0.00725115
	TARA_PSW_MAG_00038		0	2954043	500	7006	55.99	85.89	0	90.04	2.17	86.3309	0.719424	42	0	Bacteria	Verrucomicrobia	Verrucomicrobiae	Verrucomicrobiales	Verrucomicrobiaceae	na	na	0.00259503	na	0.195217	0.000465119	0.00685487
	TARA_PSE_MAG_00044		0	3800051	380	13575	58.72	88.51	1.72	88.28	4.23	86.3309	2.15827	41	0	Bacteria	Verrucomicrobia	Verrucomicrobiae	Verrucomicrobiales	Verrucomicrobiaceae	na	na	0.00246932	Significant	0.0327716	0.000239766	0.00692841
	TARA_PSW_MAG_00105		0	2354673	543	4427	57.33	65.94	0.16	65.11	0.23	62.5899	0	28	1	Bacteria	Verrucomicrobia	Verrucomicrobiae	Verrucomicrobiales	Verrucomicrobiaceae	na	na	0.00189427	na	0.512489	0.00166599	0.00235084
	TARA_PON_MAG_00062		0	3636857	597	7404	52.22	66.41	1.65	60.34	4.52	70.5036	7.19424	27	3	Bacteria	Verrucomicrobia	Verrucomicrobiae	Verrucomicrobiales	Verrucomicrobiaceae	na	na	0.00163851	na	0.0607979	0.000248752	0.00441802
	TARA_RED_MAG_00071		0	2057091	338	7128	57.53	73.51	0.16	78.18	3.38	75.5396	2.15827	35	1	Bacteria	Verrucomicrobia	Verrucomicrobiae	Verrucomicrobiales	na	na	na	0.00139695	na	0.232461	0.0020301	0.000130643

## Sheet: Mean coverag non-redundant data
	Mean coverage MAGs	ANE_004_05M	ANE_004_40M	ANE_150_05M	ANE_150_40M	ANE_151_05M	ANE_151_80M	ANE_152_05M	ANW_141_05M	ANW_142_05M	ANW_145_05M	ANW_146_05M	ANW_148_05M	ANW_149_05M	ASE_66_05M	ASE_66_30M	ASE_67_05M	ASE_68_05M	ASE_68_50M	ASE_70_05M	ASW_72_05M	ASW_72_100M	ASW_76_05M	ASW_78_05M	ASW_82_05M	ASW_82_40M	ION_36_05M	ION_36_17M	ION_38_05M	ION_38_25M	ION_39_25M	ION_41_05M	ION_41_60M	ION_42_05M	ION_42_80M	ION_45_05M	ION_48_05M	IOS_52_05M	IOS_52_75M	IOS_56_05M	IOS_57_05M	IOS_58_66M	IOS_62_05M	IOS_64_05M	IOS_64_65M	IOS_65_05M	IOS_65_30M	MED_18_05M	MED_18_60M
	TARA_ANE_MAG_00001	0.474566	0.912105	1.93214	1.48123	4.94889	4.13044	4.53558	0.226896	0.751813	0.12909	0.825887	0.985536	0.54789	0.415111	0.238393	0.016621	1.16416	0.2874	0.106191	0.190494	0.337068	0.275833	0.551523	0.0572745	0.118306	0.233855	0.201888	0.141488	0.159204	0.111413	0.312953	0.454693	0.280231	0.419551	0.313562	0.672885	0.260843	0.325059	0.234387	0.269057	0.218973	0.20386	0.498599	0.225104	0.281742	0.449722	1.08107	1.16952
	TARA_ANE_MAG_00002	31.5428	31.9133	0.0127702	0.0202609	0.0212584	0.0216345	0.0145597	0.143711	0.337164	0.00846994	0.0206311	0.0260802	0.0199286	0.0497857	0.0149964	1.61256	0.772191	0.0669051	0.491511	6.53758	4.94537	4.35933	0.735526	0.0117769	0.0175126	0.382399	0.648966	0.430084	0.489563	0.459219	15.6514	1.10884	4.06989	1.11271	1.9176	1.18906	0.902625	0.87926	0.121098	0.150424	0.295534	0.913162	0.170696	0.642548	0.0566938	0.524969	22.2787	20.4009
	TARA_ANE_MAG_00003	27.5661	11.4414	0.00718593	0.0104398	0.0924995	0.0125202	0.000120558	0.0119366	0.000602586	0.000100709	2.97172e-05	0.00275712	7.58994e-05	0.000103734	0.000278618	0.00584737	3.02249e-05	0	0.00018317	0.190522	0.00161199	0.816983	0.0955486	0.00150435	0.00140829	0.00335999	0.00787314	9.70261e-05	3.64964e-05	0.00778758	0.204232	0.000844986	0.144687	0.00279416	0.11965	0.0725316	0.00157667	0.000152229	0.0319473	0.00332051	0.0481424	0.0343027	0.00204068	0.00152886	0.000778536	0.00150606	1.37887	1.65817
	TARA_ANE_MAG_00004	19.8405	3.7221	0.00723675	0.00356346	0.0121713	0.0102494	0.00695484	0.685645	0.00180151	0.11334	0.00121949	0.00981293	0.00232175	0.00626751	0.00364497	1.2884	0.00283111	0.000138981	0.00248286	0.0098287	0.000956641	0.0206238	0.0328128	0.00795381	0.0141729	0.0183545	0.0202429	0.312678	0.0143217	0.226905	1.06428	0.000753977	0.766168	0.000604718	0.319458	0.709119	0.0625619	0.00656742	0.169726	0.0547706	0.30424	0.0718493	0.00550924	0.00542354	0.00212372	0.00537993	2.83229	3.20813
	TARA_ANE_MAG_00005	0.0329767	1.01044	2.54106	3.20061	0.554642	12.1681	2.59675	0.0272371	0.447578	1.12424	4.41696	4.67483	3.20581	2.1695	1.56985	0.00328466	2.98585	1.14677	1.57505	0.04703	6.34551	0.160863	0.191267	0.00259777	0.00323829	0.00873662	0.0205744	0.0329175	0.78839	0.0501716	2.1377e-05	0.136711	0.00667701	0.390823	0.00178922	0.00427269	0.00988761	0.0678655	0.0170979	0.0866769	0.0100176	0.0191843	5.62535	22.8521	5.42208	12.393	1.17953	0.153464
	TARA_ANE_MAG_00006	0.223159	8.06689	2.21494	1.68627	1.5446	4.79243	4.11772	0.00682146	0.0442467	0.352441	0.497852	0.216345	0.405108	1.69169	1.13983	0.0181322	2.00895	0.630187	0.0883149	0.00463354	0.761053	0.00340655	0.0464411	0.00418186	0.0107037	0.0282671	0.047336	0.0226983	0.0663123	0.0285653	0.00853893	0.0784436	0.0126539	0.0477586	0.00672743	0.0148671	0.0206633	0.075639	0.0096826	0.0162502	0.0157338	0.00813938	0.0878871	0.0646221	0.0922178	0.171462	2.55453	0.726639
	TARA_ANE_MAG_00007	0.000974742	0.000393594	0.114357	8.33449	0.163642	2.63558	0.100434	0.837421	3.47927	0.163014	0.213624	0.0967891	0.19079	0.00175468	0.0916535	0.00127247	0.00391227	0.0012687	0.0117419	0.0732844	0.0158309	3.20794	2.97441	0.788043	1.35448	0.000932292	0.00177946	0.000400232	0.0178895	0.0317288	0.627667	0.478129	1.89267	0.596388	3.12831	1.46118	0.0512301	0.0563156	0.00713442	0.0332646	0.022441	0.0322692	0.00670643	0.0466674	0.00881091	3.67645	0.000793706	0.000199434
	TARA_ANE_MAG_00008	0.0149544	0.0184008	0.0153562	12.3395	0.0177751	0.0203596	0.0144441	0.00883684	0.0130288	0.0120638	0.0227506	0.0204606	0.0167467	0.00760382	0.00502588	0.00161081	0.00620451	0.00130651	0.00300924	0.00566323	0.0113798	0.00363781	0.0103655	0.00192251	0.00618181	0.00597212	0.009009	0.0039263	0.00691355	0.0079966	0.0161519	0.0100563	0.0137498	0.0100854	0.0175667	0.0227535	0.0173799	0.0187377	0.00921499	0.0102707	0.0100815	0.00696101	0.0144316	0.0188531	0.00952447	0.0181505	0.014392	0.011741
	TARA_ANE_MAG_00009	0.00603767	0.00352304	0.0131982	14.9098	0.0340162	0.0441646	0.0595612	0.566982	0.335181	0.016775	0.0647241	0.0307909	0.0258311	0.0049763	0.0149182	0.00179512	0.0589421	0.0172812	0.0450597	1.27901	2.80122	3.04049	0.705653	0.0239209	0.157333	0.00847922	0.00920769	0.0043408	0.00460773	0.0111092	0.262164	0.0243284	0.101806	0.0286313	0.0582062	0.0977778	0.0393016	0.0404506	0.820828	0.0314091	0.633482	0.020766	0.106711	4.96131	0.0877193	0.674435	0.00915603	0.00925455
	TARA_ANE_MAG_00010	0.583175	0.532514	0.0781379	0.0793457	0.236588	0.16661	13.6149	0.292168	0.0196282	0.0776841	0.00843584	0.0224469	0.0272177	0.104009	0.0445238	0.194192	0.00867059	0.0030649	0.0507311	0.0452675	0.0408542	0.0112455	0.0167446	0.102033	0.225149	0.159888	0.414054	0.415297	0.113225	0.16182	0.0802571	0.125297	0.0625491	0.043742	0.0949354	0.200235	0.298342	0.0600391	0.223764	0.18203	0.255396	0.165639	0.0246069	0.0142103	0.0145648	0.0470297	0.3933	0.452247
	TARA_ANE_MAG_00011	0.00419525	0.00616326	1.27485	4.95264	8.73237	0.00376129	0.213624	0.0174116	0.0223138	0.00540996	0.00874155	0.00982806	0.123707	0.00331269	0.00177511	0.00115428	0.00238338	0.000707045	0.00212765	0.00348772	0.00295027	0.00376814	0.00926668	0.00480419	0.00681061	0.00456989	0.00424836	0.00268242	0.00546275	0.00292475	0.00645705	0.00457153	0.00455769	0.00310968	0.00416853	0.00765224	0.00602479	0.00404512	0.00361454	0.00710114	0.00428138	0.00384592	0.0061561	0.00389276	0.00200949	0.00622503	0.00352584	0.00239554
	TARA_ANE_MAG_00012	17.9417	2.71672	0.0222627	0.0127644	0.0172875	0.00476436	0.0124801	0.0202942	0.00116932	0.0252085	0.00295618	0.0699249	0.00236245	0.00410802	0.002308	0.220825	0.000484928	0.000324509	0.00181598	0.0744336	0.0115386	0.16822	0.77439	0.00167981	0.00136333	0.00509749	0.00364785	0.00264915	0.00289187	0.00620181	0.0116123	0.00179136	0.114993	0.00393635	0.00889814	0.0188298	0.00274615	0.0029728	0.00355914	0.00318996	0.0070805	0.00295771	0.00356247	0.00304473	0.00163062	0.0035306	1.69908	1.69266
	TARA_ANE_MAG_00013	0.650822	0.503264	0.356798	0.171665	17.3072	0.698625	0.140598	0.222451	0.0205748	0.184719	0.00110617	0.127527	0.0111009	0.749546	0.298287	0.476946	0.00844339	0.00153848	0.250988	0.197625	0.0017585	0.163523	0.281789	0.00327988	0.00479059	0.0141431	0.0154224	0.0367998	0.00186944	0.0133141	0.483965	0.0010883	0.110675	4.33483e-05	0.315232	0.368879	0.263262	0.0252436	0.113567	1.45745	0.0274596	0.387833	0.111241	0.239998	0.130789	0.241769	0.0400461	0.053291
	TARA_ANE_MAG_00014	2.48805	0.805592	4.67327	3.87844	2.54704	4.94652	0.816657	9.4196	1.05186	4.24691	6.79188	5.55066	1.6378	1.01291	0.527402	0.00747785	0.0953771	0.0257486	0.08147	0.565366	0.043772	0.0535968	0.223916	0.0161221	0.0254806	2.62044	4.80632	3.41598	0.925348	2.89881	1.65355	0.293696	0.203792	0.344079	0.182686	0.139017	0.395879	0.0987898	0.638332	1.3989	5.35964	0.959176	1.58414	0.95441	2.35286	3.48085	24.2542	23.8837
	TARA_ANE_MAG_00015	0.00564479	0.223703	5.22626	4.467	0.630415	23.9603	3.58088	0.00692727	0.15617	12.5657	1.27785	0.859009	0.488502	1.46467	1.14044	0.0010923	1.0437	0.485907	0.173984	0.00534252	0.572595	0.000604348	0.0301221	0.00019506	0.000228126	0.000980972	0.00103126	0.00167204	0.0912064	0.00192106	0.00111643	0.0291947	0.00148463	0.0994889	0.000475534	0.00109193	0.000157332	0.00867767	0.010554	0.0124298	0.00366794	0.00366727	0.531309	1.1592	0.432011	0.772754	3.28696	0.219344
	TARA_ANE_MAG_00016	0.0680011	0.221437	1.16861	1.06144	2.31404	5.9613	1.86449	0.0314867	0.145364	0.19984	0.299569	0.309233	0.212314	0.471282	0.233493	0.043942	0.103053	0.0335083	0.212403	0.0397077	0.184856	0.0216345	0.0559153	0.029298	0.073273	0.065777	0.0778114	0.0776661	0.103381	0.0465342	0.0525909	0.11129	0.0491177	0.0783493	0.0415558	0.0585429	0.046409	0.0611793	0.0438384	0.0616696	0.0636404	0.0525639	0.187479	0.125345	0.147675	0.203958	0.234072	0.18008
	TARA_ANE_MAG_00017	7.61968	7.46687	5.22749	4.35669	13.5249	10.7095	8.87084	3.04477	3.21194	4.36412	3.03158	3.47708	3.52434	6.61936	3.45738	1.29652	2.65524	0.83555	1.00135	2.514	2.80456	1.85517	3.90208	4.04237	10.212	2.76435	5.57609	2.57784	2.74869	1.67998	4.03806	2.97923	4.5304	2.90621	3.6515	5.61592	3.33161	3.47495	4.23601	4.49267	4.04237	3.75656	4.42106	2.45993	3.25489	4.79807	9.3189	7.29944
	TARA_ANE_MAG_00018	0.205242	13.6458	1.166	1.23801	0.117547	0.95222	0.0878651	0.152966	29.6767	3.92144	32.4013	12.2522	15.9943	0.994075	0.660044	0.0191714	1.50631	0.537769	0.276071	0.0682363	9.2282	0.0757468	0.213061	0.0494113	0.0813455	0.0637888	0.116551	0.125243	2.94964	0.656513	0.0632265	97.8108	1.09069	73.3487	0.0761356	0.145717	0.112844	4.43533	1.25989	2.54753	1.0268	0.655484	11.1144	8.21468	7.06315	7.98541	0.164228	0.0914265
	TARA_ANE_MAG_00019	0.0867233	3.59604	3.87813	3.87387	1.8996	4.19209	0.65351	0.0592947	1.09407	2.12554	1.04824	1.48354	0.80697	0.48734	0.266126	0.0101105	0.995536	0.543598	0.394783	0.0483151	0.290996	0.0253577	0.0482533	0.00482719	0.0157605	0.0134125	0.0461869	0.0619339	0.431874	0.103699	0.0385364	1.21066	0.0350212	0.252009	0.0112906	0.0109414	0.0908076	0.973313	0.198585	0.364389	0.267175	0.595606	0.826177	1.30691	0.426282	0.973201	0.671828	0.816818
	TARA_ANE_MAG_00020	3.13239	13.9448	1.58867	0.950014	2.58125	3.45369	2.14798	0.319659	0.331562	0.372564	0.424444	0.362087	0.406452	0.523138	0.298016	0.109739	0.326604	0.102631	0.159569	0.18676	0.360243	0.137129	0.418531	0.178894	0.416216	0.445877	0.691804	0.29321	0.32599	0.316041	0.47481	0.295772	0.441618	0.302065	0.351423	0.590967	0.342289	0.515386	0.303366	0.316106	0.281464	0.240422	0.409852	0.248853	0.263412	0.464857	1.20286	0.92393
	TARA_ANE_MAG_00022	0.0252336	4.55275	0.228093	0.134762	0.207002	8.28783	5.34721	0.0109505	0.0135192	26.9401	0.0649569	0.0252408	0.28171	4.77036	2.60441	0.140196	0.339085	0.0935398	0.0145635	0.00473276	0.0279829	0.0034363	0.006346	0.0304433	0.0722175	0.00458226	0.0110542	0.00573358	0.0124205	0.00826623	0.00479117	0.0103514	0.00367587	0.0244959	0.00509693	0.00317352	0.00157621	0.00757367	0.00733334	0.0237347	0.00728022	0.00950628	0.0226517	0.0380093	0.0242123	0.070372	0.458244	0.0984142
	TARA_ANE_MAG_00023	0.183791	0.156654	10.5911	9.04012	59.9567	6.31762	0.294339	0.0709355	0.0763184	0.0609905	0.0375461	0.0423683	0.174297	0.113792	0.0762056	0.100555	0.0724734	0.0154467	0.545341	0.188035	0.0305622	4.75782	22.5909	0.167614	0.32707	0.0791019	0.166511	0.0723423	0.02758	0.0472777	0.257765	0.0152717	0.0189297	0.0118777	0.0213489	0.0345582	0.0307999	0.0237011	0.238618	0.0635355	0.0410373	0.0575892	0.266299	0.086397	0.0369553	0.11572	0.0535417	0.0638275
	TARA_ANE_MAG_00024	0.0191061	0.276351	5.21782	6.85847	8.76967	4.30505	0.191876	0.108474	0.57734	0.144901	1.04312	1.38672	1.49669	0.443301	0.200663	0.018802	0.104563	0.0612271	2.94571	0.533039	0.0983161	0.050375	0.0516414	0.0251097	0.152133	1.30964	2.06759	5.2017	5.99912	2.55637	2.19266	8.49439	1.38991	3.47915	0.411253	0.619509	0.593845	2.02275	1.19573	1.4345	2.69533	2.23307	2.43049	2.66979	1.04815	2.49258	0.0398645	0.0386446
	TARA_ANE_MAG_00025	5.8323	0.338043	2.73313	1.92985	6.64224	0.0847943	0.0224899	1.98039	0.111147	0.0184141	0.00612812	0.650294	0.190167	0.0376259	0.0170312	0.0300956	0.00556549	0.00157613	0.0541701	2.59754	0.00734449	24.486	38.3631	0.00436873	0.0073813	0.129975	0.100571	0.076583	0.00593492	0.0393798	0.44714	0.00718674	1.2424	0.00352033	4.10711	7.27276	0.177231	0.00225017	0.278576	2.36946	0.0736936	1.44132	0.348581	1.0515	0.0496956	0.0805171	0.551166	0.561198
	TARA_ANE_MAG_00026	5.51701	15.1387	13.352	16.2863	22.0295	10.6934	0.826375	10.4776	1.94552	0.441441	2.64491	6.03686	4.61852	2.26641	1.12444	0.0168013	1.17251	0.372493	2.217	4.3144	4.15302	1.15181	2.93875	0.0407195	0.0715485	5.8833	9.76302	8.13163	5.64382	4.9762	5.02061	2.67435	2.42803	1.69163	2.26043	4.02304	10.7342	5.55675	6.49496	7.3028	12.9519	9.53759	5.14081	2.14398	3.027	10.7523	5.58663	4.79925
	TARA_ANE_MAG_00027	1.00047	5.53799	0.73001	0.56329	8.72202	3.17434	0.403466	0.0750898	0.15183	0.0364688	0.0377399	0.0685553	0.0609307	0.111378	0.0423631	0.00834213	0.010443	0.00420838	1.16818	0.0260223	0.0155392	0.0119563	0.0135734	0.0250632	0.112665	0.153172	0.480535	0.318448	0.200336	0.174727	0.307187	0.136788	0.208199	0.0460665	0.286868	0.0614971	0.0757196	0.086408	0.0974797	0.139326	0.0657508	0.163796	0.0720747	0.129579	0.0329389	0.0724795	0.0764304	0.0855085
	TARA_ANE_MAG_00028	0.0504435	0.24926	0.542191	0.386202	0.727555	5.21565	7.96526	0.0296901	0.169895	4.96557	0.340976	0.331667	0.282717	10.6264	6.27616	0.025615	0.651474	0.275013	0.235892	0.0689668	1.17485	0.0181027	0.0303489	0.00109548	0.00334681	0.00262234	0.0100525	0.00978214	0.256517	0.0323956	0.0077944	0.10536	0.0146834	0.638742	0.00510829	0.0110038	0.00559482	0.429681	0.0738237	0.139792	0.0953994	0.0778727	0.513073	0.314789	0.371691	0.532847	38.4411	43.3324
	TARA_ANE_MAG_00029	0.00762372	0.0965972	5.74184	4.72693	2.69009	4.57553	0.0650113	0.0486619	2.1596	0.0944698	1.31351	0.620659	0.93007	0.799112	0.473413	0.00235586	1.0513	0.473106	0.254298	0.0677089	0.375618	0.00513907	0.0276763	0.000880477	0.00131101	0.012955	0.0317573	0.0748345	0.103471	0.0469079	0.00484153	0.571212	0.0137248	0.512748	0.00779038	0.00437088	0.0568477	0.77996	0.216181	0.262463	0.090826	0.206726	2.00102	1.14548	0.876136	0.964127	0.100485	0.0612193
	TARA_ANE_MAG_00030	0.0276898	12.2436	0.564085	0.503856	0.311198	1.9724	0.21348	0.00560918	0.222854	0.256627	0.70484	0.446023	0.54098	0.264473	0.159769	0.0947844	0.129899	0.0615393	0.0639374	0.079773	0.265473	0.0222471	0.0188661	0.163127	0.417328	0.00280865	0.00356482	0.00447629	0.0331261	0.0100279	0.00340187	6.74201	0.0236866	1.0156	0.00237851	0.00549554	0.00427291	0.21593	0.0468058	0.0762172	0.188167	0.324035	0.143903	0.0835246	0.0690195	0.108703	0.469295	0.402743
	TARA_ANE_MAG_00031	0.209462	0.00352795	0.0689332	0.303826	4.3583	2.84806	6.06608	0.0619054	0.0606052	0.00280999	0.0546962	0.0559942	0.0423215	0.000492434	0.00192237	0.000922473	0.0628887	0.00102616	0.00491832	0.0166645	0.00530896	0.0196589	12.6632	0.0215613	0.0187419	0.00789927	0.118499	0.0770622	0.144446	0.078994	0.0421969	0.0162289	0.0089761	0.00168962	0.00404922	0.00783507	0.00409941	0.0016534	0.0201034	0.00221062	0.00165021	0.000554373	0.00132731	0.00590147	0.00106718	0.0169065	0.00236546	0.00213488
	TARA_ANE_MAG_00032	49.9838	8.7407	0.0911412	0.091547	0.389412	0.148685	0.0951973	0.680726	0.0389548	0.193583	0.0252292	0.222005	0.070341	0.136594	0.05659	0.151945	0.0589358	0.017194	0.352693	0.124039	0.0163234	0.192141	0.510529	0.00955035	0.0148509	0.688441	0.985713	0.420794	0.15675	0.716676	0.494169	0.15337	0.397725	0.0869789	0.426451	0.653429	0.303163	0.0937791	0.25097	0.367157	0.133448	0.175317	0.0967976	0.193249	0.0447357	0.103706	4.67084	5.50131
	TARA_ANE_MAG_00033	0.00165528	0.0237982	4.04173	4.17408	0.522547	7.70576	1.07643	0.00618576	0.474532	3.14219	0.185613	1.09497	1.30904	1.30323	1.11615	0	1.46331	0.738811	0.185281	0.0373586	10.2253	0.104058	0.128473	0.000431098	0.000534483	0.000272882	0.000500277	0.003152	0.198624	0.0054875	3.87901e-05	0.0467899	0.001023	0.0675549	0.000141291	0.00104502	0.000357793	0.0038151	0.0139081	0.0445605	0.00385679	0.0126843	3.15447	3.18373	4.19854	5.94786	0.812746	0.165761
	TARA_ANE_MAG_00034	0.217531	23.3749	0.785006	0.272182	0.548272	3.65394	15.602	0.026027	0.0406222	48.1091	0.117745	0.074318	0.265549	11.3232	6.70978	0.798965	1.65941	0.581715	0.0331241	0.0219787	0.165966	0.0258465	0.0539583	1.12314	3.37083	0.0444456	0.0727001	0.0279768	0.0542171	0.0249394	0.0208031	0.110564	0.0265449	0.0930311	0.031118	0.0469165	0.0640284	0.0882332	0.0233861	0.0373737	0.0239067	0.0233928	0.0802365	0.0501972	0.0714333	0.138536	0.661447	0.29581
	TARA_ANE_MAG_00035	28.6136	28.5	20.1285	17.4564	36.5375	27.3573	18.4465	6.98849	7.83469	7.58177	8.60956	10.0487	11.1384	13.629	7.03291	1.82892	8.56984	2.70311	3.2535	6.68916	9.27524	6.20695	15.1362	2.61187	6.73149	6.91293	13.6029	6.53534	7.67592	4.14258	9.65014	7.12811	10.9257	7.08677	9.17927	13.449	8.30464	10.1668	10.6308	10.7567	10.9625	9.78773	13.3335	6.65911	9.67943	13.3994	18.8437	14.755
	TARA_ANE_MAG_00036	0.490722	0.644493	6.08478	3.82917	14.4762	3.74486	0.215213	1.06497	0.0352143	0.0944565	0.162604	0.180275	0.648912	0.970161	0.453643	0.0260372	1.10582	0.420331	0.630357	0.865692	0.138143	0.0865306	0.098403	0.0745962	0.150701	0.116521	0.157455	0.329807	0.161418	0.0740128	2.02482	0.0686522	2.05015	0.0545134	5.31145	2.28692	0.902005	3.39937	0.597559	0.324245	0.126994	0.175906	0.650061	0.175302	0.299411	0.342782	0.0632708	0.0629512
	TARA_ANE_MAG_00037	0.0323705	0.0303654	0.113235	0.0578522	0.0121759	9.09639	0.00181844	0.00789665	0.010635	0.0799828	0.0810099	0.00971935	0.00285883	0.000852737	0.07255	0.0290623	1.3366	0.246707	4.52168	1.04811	0.877886	1.55642	0.011978	0.0404716	0.0944804	0.00307224	0.0194422	0.0149423	0.425635	0.0804713	0.477293	0.883171	0.0212372	0.0190742	0.00490051	0.00727355	0.0745086	0.0983766	0.00102201	0.00322052	0.0166133	0.00393728	0.00136546	0.0116174	0.000539838	0.389186	0.00731756	0.00779957
	TARA_ANE_MAG_00038	0.0281755	0.0474337	2.17511	1.87343	2.36156	7.16523	4.38243	0.0267102	0.046834	0.877048	0.0420534	0.105329	0.687024	0.576011	0.389617	0.0171713	0.818073	0.238308	2.4719	0.604404	0.0979086	0.0291686	0.375442	0.0048956	0.00398812	0.131509	0.274441	0.45956	0.0366078	0.110185	0.0360759	0.0102151	0.00390023	0.00456698	0.00510105	0.0057386	0.12967	0.0634208	0.323106	0.139103	0.552981	0.329478	0.152232	0.31167	0.0773935	0.446357	0.389531	0.327952
	TARA_ANE_MAG_00039	0.086886	2.49522	6.65776	6.02387	0.95749	14.2592	3.40567	0.00929558	0.345351	17.3	20.1113	10.6502	9.92638	3.94883	2.99495	0.0073045	4.35186	2.39106	1.47794	0.0465452	6.27901	0.0209849	0.592665	0.000721022	0.00130944	0.00153171	0.00370645	0.0134976	1.24698	0.0379276	0.00194817	0.417634	0.0131764	0.89672	0.00222455	0.0041866	0.00103084	0.399091	0.0487481	0.0419364	0.0390633	0.0364572	3.13255	2.68329	3.42695	4.21276	3.71589	0.984606
	TARA_ANE_MAG_00040	0.0652605	0.203252	6.99928	11.4966	3.61273	0.753532	0.0804546	0.238614	5.2036	0.121352	1.70976	4.61979	2.18926	0.200372	0.103384	0.0274002	0.43285	0.144997	0.140415	2.44579	0.650665	0.0673499	0.287673	0.115598	0.237029	0.944068	0.922439	6.46643	1.15139	0.565388	0.0319935	0.150965	0.133277	1.46004	0.075057	0.0517006	5.26269	3.34728	7.7956	15.4071	12.5706	5.168	9.00589	1.93672	0.881658	0.881361	0.0705377	0.0918955
	TARA_ANE_MAG_00041	0.0618945	0.229386	3.88888	7.78564	0.280648	0.694589	0.13998	0.08239	0.0283779	0.177793	2.27712	0.373009	2.84342	0.7379	0.387131	0.0290132	1.66164	0.736692	0.851097	0.0627573	0.251012	0.029973	0.0717887	0.111699	0.232133	0.015488	0.0241359	0.123627	3.14013	0.148946	0.0209245	1.06075	0.0238381	0.0684086	0.0402022	0.0276986	0.0316984	4.17544	0.0333498	0.238558	0.215509	0.0693291	5.54632	1.86285	3.83426	3.54423	0.065607	0.0624941
	TARA_ANE_MAG_00042	0.257897	1.47548	3.33601	2.34423	12.4307	4.76485	0.672127	0.00688583	0.0406203	0.492198	0.02069	0.0454643	0.186002	10.2273	3.93231	0.0727654	0.11195	0.0470512	17.5426	0.0614202	0.00333895	0.007661	0.0748411	0.252204	1.06635	7.60855	11.5162	11.7863	0.797197	0.10042	0.0254459	0.0451917	0.0114279	0.0109856	0.0131864	0.0251503	0.0220394	0.0210773	0.0128108	0.0203567	0.547037	0.0173414	0.290423	0.0991323	0.0157275	0.0365784	0.0703662	0.0955764
	TARA_ANE_MAG_00043	2.0942	8.16405	1.75257	1.1007	4.96743	3.48201	0.983017	0.14882	0.212716	3.84182	0.313839	0.368321	1.25493	4.71252	2.6372	0.0874121	1.50565	0.504104	0.458835	0.304167	0.445853	0.106545	1.07863	0.299708	0.665456	0.367638	1.07815	0.434707	0.872785	0.548082	0.23037	0.573234	0.204138	0.346819	0.0819117	0.0751817	0.391767	1.15712	0.235417	0.0988368	0.324786	0.236859	0.362026	0.198476	0.233596	0.305089	1.98644	2.50696
	TARA_ANE_MAG_00044	6.84917	14.7877	1.23914	1.12368	1.85585	1.50629	0.394115	0.108635	0.110946	0.14906	0.212625	0.169662	0.397996	1.48809	0.591217	0.0656924	1.54705	0.39514	0.194174	0.0961718	0.181688	0.0752296	2.47663	0.0253301	0.0638007	0.170242	0.27731	0.172714	0.194655	0.0829301	0.207839	0.291411	0.195408	0.222362	0.142816	0.204969	0.138679	0.126134	0.105852	0.107223	0.0911186	0.112353	0.184814	0.086458	0.159014	0.235134	3.39954	3.2961
	TARA_ANE_MAG_00046	6.98045	0.868957	0.0783927	0.124364	0.204757	0.070687	0.0286015	0.192357	0.0254268	0.00949591	0.00848509	0.0768743	0.0156744	0.0385276	0.0217973	0.0310538	0.019566	0.0171723	0.0447335	0.192672	0.0255486	1.30218	0.864321	0.0313217	0.047331	0.0461106	0.097918	0.0658142	0.0661043	0.120972	0.354506	0.062752	0.336682	0.0363851	0.342137	0.735392	0.33073	0.0716973	0.231553	0.103	0.172225	0.0977042	0.0528017	0.050208	0.0222611	0.0578738	3.59892	4.07759
	TARA_ANE_MAG_00048	0.554694	11.0139	13.041	12.0709	1.68986	5.25704	1.51656	0.76486	4.52868	5.53436	27.3355	12.6289	17.0192	2.67014	1.86019	0.00332574	5.35648	1.64919	0.379601	0.0845167	12.4836	0.0194384	0.326976	0.0025765	0.00419814	0.461014	0.73157	0.369386	1.36864	0.495995	0.00645685	0.944144	0.0265054	0.988287	0.00775224	0.0157459	0.139322	1.37609	0.0941288	0.365828	0.474491	0.310821	2.87808	2.50653	2.82423	5.16487	0.388888	0.132297
	TARA_ANE_MAG_00049	0.245774	15.0372	0.285893	0.446358	0.0742784	0.185456	0.0815272	0.032826	3.31922	0.292491	3.41612	1.57328	2.11962	0.410235	0.273876	0.00711086	0.57065	0.194597	0.224306	0.16558	66.0201	0.0312396	0.124009	0.0288715	0.054735	0.0388466	0.0586067	0.0274162	0.216837	0.0584624	0.0326911	7.02587	0.123428	5.59907	0.0371358	0.0709749	0.0594215	1.847	0.14039	0.25171	0.099829	0.0732245	1.77647	1.19239	1.04388	1.18936	0.425696	0.102684
	TARA_ANE_MAG_00050	20.8959	3.06076	4.98198	4.29513	10.0405	10.8252	2.33938	1.71604	0.75161	0.374261	0.944001	1.68251	0.983531	0.950223	0.68051	0.0093082	4.62058	1.37213	0.765575	1.21732	0.293625	1.34267	2.6143	0.0133149	0.0270904	0.603104	1.21853	1.92051	0.669414	0.98863	1.01713	0.122998	0.517889	0.130288	0.813713	1.94668	1.35691	0.437582	1.40089	0.954712	1.22092	0.885043	1.81434	1.43516	1.05788	1.70039	10.5662	10.1534
	TARA_ANE_MAG_00051	0.0539455	0.140204	4.6217	7.23501	6.73488	0.824424	0.0560572	8.59858	0.0967632	0.0893646	0.703627	1.48046	5.57721	0.356739	0.146031	0.0214683	0.146394	0.0522409	0.102803	5.91896	0.213609	0.469663	0.349777	0.0765934	0.158437	0.0833293	0.0905629	0.611782	0.521067	0.383517	12.5026	0.106592	12.5758	0.155759	32.2921	13.9532	5.09512	5.96342	3.4451	1.75007	0.463327	0.843269	2.93364	0.684202	1.04171	1.19754	0.0460215	0.0486202
	TARA_ANE_MAG_00052	0.00827828	1.36299	0.872179	0.377337	0.0447353	20.5371	0.403405	0.00828089	0.310475	0.360713	2.42402	0.148515	0.862985	1.00626	0.679113	0.00263375	0.191156	0.0991196	0.20693	0.00847359	0.381954	0.00601538	0.00868981	0.000604314	0.00242221	0.00207517	0.00861242	0.00834856	0.0272415	0.0221121	0.00343689	0.210753	0.027034	0.863975	0.00227443	0.00228602	0.0297902	0.0818532	0.0408669	0.0405918	0.0915182	0.0292772	0.115433	0.277281	0.221099	0.64636	0.271426	0.0397332
	TARA_ANE_MAG_00053	1.43165	73.1459	2.07394	1.17826	0.930793	1.99679	13.7032	0.222482	0.152771	2.17268	0.206729	0.236618	0.367138	4.09443	2.51429	1.10277	0.956445	0.313756	0.250365	0.144777	28.9595	0.0981934	0.15225	0.109252	0.309357	0.157736	0.241582	0.291945	0.551644	0.24266	0.142911	0.404463	0.203517	0.680877	0.154152	0.222662	0.419121	0.940458	0.259443	0.408063	0.2974	0.220438	0.433922	0.243218	0.293498	0.412249	9.40309	6.67094
	TARA_ANE_MAG_00054	0.376028	1.73843	5.21889	1.51129	1.62582	0.349629	0.297107	0.0145085	0.0063072	0.0168225	0.0243922	0.0258658	0.0494878	0.254192	0.124293	0.00167882	0.0415033	0.0136751	0.00344452	0.0809867	0.0157553	0.0568641	0.0883036	0.00280591	0.00801907	0.0100914	0.0121745	0.014198	0.0203974	0.00723742	0.0330527	0.00993206	0.00735684	0.0099578	0.0717314	0.019623	0.0239731	0.0226466	0.0422297	0.0311992	0.019104	0.0158749	0.058057	0.0220641	0.0300584	0.0443148	2.02368	2.76596
	TARA_ANE_MAG_00055	0.107549	3.42312	2.03086	0.834716	1.44374	0.997152	2.89892	0.00228254	0.0140712	0.701564	0.0187438	0.029836	0.66596	1.19524	0.492434	0.0769333	0.053076	0.0201706	0.0489253	0.0127827	0.00460528	0.00490984	0.00944049	0.0969162	0.417773	0.0155198	0.0462107	0.03221	0.00872456	0.00813569	0.0270449	0.0334677	0.0157063	0.0158928	0.0156687	0.0280427	0.0196041	0.0119303	0.0117067	0.0119162	0.00602152	0.0131019	0.0120538	0.02006	0.00763398	0.0189583	0.0281455	0.0274265
	TARA_ANE_MAG_00056	9.10994e-05	0.406899	0.516145	0.290172	0.0302463	10.6094	0.323405	0.000357589	0.0246034	1.15764	2.09443	0.438942	0.362197	0.292611	0.19414	0.000565726	0.0701792	0.0358231	0.0395121	0.00453132	0.165234	0.000153863	0.00701799	3.36575e-05	3.26743e-05	0.000471822	0.0042727	0.00066608	0.00940046	0.000571209	9.23433e-05	0.0385685	5.19238e-05	0.0300569	0.00023093	0.000145601	0.000293463	0.00931955	0.00470434	0.0027492	0.00333355	0.00306633	0.031213	0.0801347	0.200572	0.495703	0.47158	0.0157605
	TARA_ANE_MAG_00057	0.334864	0.639835	0.00524159	0.00519684	6.1574	3.07494	0.00492297	0.0146411	0.00462647	0.0834134	0.00158716	0.00257339	0.00226247	0.662019	0.274455	0.9413	0.00227582	0.000688631	0.0174442	0.0198066	0.00100831	0.0197855	0.0884563	0.00755233	0.0119351	0.363138	0.603853	0.253144	0.0162609	0.0104974	0.0309834	0.000386016	0.031872	0.000993613	0.0326631	0.053252	0.00845775	0.00247715	0.0190223	0.00948603	0.0257412	0.00741652	0.00344767	0.0038489	0.00188894	0.00523052	0.0729761	0.0999558
	TARA_ANE_MAG_00058	0.789841	17.972	1.21989	1.02258	0.532665	0.870385	2.5104	0.0418988	0.0593374	0.258245	0.283799	0.256514	0.473464	0.114038	0.100223	0.0458026	0.701207	0.195535	0.152084	0.0379078	8.24486	0.0263207	0.235801	0.0118293	0.0316996	0.0114786	0.010005	0.00910933	0.0337994	0.0303412	0.0276305	0.0797189	0.0243902	0.0570692	0.027148	0.0356512	0.0272752	0.413676	0.0338876	0.0455423	0.161733	0.0627642	0.125302	0.104232	0.116204	0.675012	0.623681	0.477994
	TARA_ANE_MAG_00059	18.0245	4.89039	1.03613	1.24508	1.99056	1.66137	0.503727	4.63844	0.188415	0.163868	0.0441554	0.0587586	0.149299	1.26484	0.396581	0.0115295	0.107634	0.056397	0.788208	1.11807	0.160138	1.79061	2.65313	0.000564502	0.000853963	1.884	4.0491	2.82415	1.34345	8.93947	3.46352	0.307352	4.8548	0.114588	5.29412	6.72897	0.0673032	0.262573	1.1443	1.97786	1.38995	1.07634	0.5282	1.13491	0.141848	0.721539	3.2706	4.61898
	TARA_ANE_MAG_00060	21.4353	5.2474	0.351993	0.253431	1.93521	0.484939	1.61757	0.139724	0.0188898	0.0929883	0.00975535	0.081192	0.0317196	0.134306	0.0690837	0.387442	0.00882816	0.00140787	0.00579865	0.00961557	0.00913768	0.0278784	0.291949	0.0967525	0.12384	0.0120615	0.0219516	0.0137817	0.0117595	0.00910938	0.0186009	0.0107818	0.0158321	0.00599282	0.0163852	0.0210325	0.0117223	0.00801415	0.0135275	0.0167608	0.0127368	0.0141255	0.0185399	0.0089102	0.00850535	0.026909	10.8393	13.1923
	TARA_ANE_MAG_00061	0.00902372	0.112448	6.40537	5.73678	0.521263	1.66724	0.158226	0.016786	0.459462	3.53547	8.52771	7.35933	8.67985	0.976018	0.619805	0.0051603	1.49051	0.65054	0.192604	0.0272659	0.441333	0.0189563	0.167772	0.00204262	0.00643968	0.0188211	0.102609	0.106388	0.306757	0.0484707	0.00691859	0.184091	0.0242907	0.245887	0.0106172	0.00903181	0.187154	0.505393	0.102847	0.0624663	0.102951	0.0556451	1.17195	0.51542	0.633767	0.509621	0.439445	0.560995
	TARA_ANE_MAG_00062	0.0403762	9.44213	0.0110537	0.00698123	0.0025279	0.160806	0.0648139	0.00204864	0.00522857	0.235977	0.0214105	0.0115455	0.0170387	0.0925839	0.052751	0.00250444	0.0201005	0.00469752	0.003105	0.00107333	0.120952	0.00136222	0.00276581	0.00065508	0.00269359	0.000167794	0.00111087	0.00055412	0.00910758	0.00373404	0.000912575	0.00643984	0.00118235	0.0570098	0.000713654	0.00068587	0.00032154	0.0285019	0.00254624	0.00448831	0.00425184	0.000926968	0.00579761	0.0122652	0.00984695	0.0250325	1.11347	0.0397071
	TARA_ANE_MAG_00063	0.148613	0.188207	0.175702	0.17835	0.116362	0.160319	17.0059	0.0119286	0.162575	0.312159	0.270808	0.579547	0.471778	1.8582	1.19156	0.00398113	0.114798	0.0523343	0.289712	0.0649107	0.0602323	0.150124	0.0560624	0.00213868	0.00433848	0.0103367	0.0241208	0.0318955	0.0443533	0.0382381	0.0193318	0.169871	0.037687	0.129151	0.00855437	0.0170175	0.0564922	0.128701	0.0642726	0.0467498	0.0554053	0.0564777	0.287736	0.542416	0.226833	0.485416	0.300573	0.362668
	TARA_ANE_MAG_00064	6.84262	3.21709	0.0710523	0.0251688	0.774618	1.71201	0.0163817	0.0663879	0.00085311	0.944358	0.000580903	0.00147085	0.0187637	0.512818	0.209149	0.717584	0.00179362	9.64146e-05	0.0010162	0.0843872	0.000767455	0.0082755	0.344129	0.0163617	0.00915261	0.0308664	0.121619	0.0926592	0.00336001	0.108777	0.0489622	0.00274444	0.037096	0.0032797	0.0425395	0.0194513	0.0222668	0.00144953	0.030087	0.0125034	0.0163664	0.00888477	0.00229766	0.00430435	0.0159293	0.0276441	3.14379	4.34838
	TARA_ANE_MAG_00065	0.699296	0.329283	3.13374	4.90179	8.02714	4.49784	0.121177	0.0839938	1.72209	0.144886	0.299798	2.17693	1.39602	0.479823	0.226199	0.00353973	1.09794	0.590565	6.42155	2.0357	0.178877	0.174213	1.21611	0.00551501	0.0215634	0.0171608	0.0328451	0.0414652	0.116915	0.0582462	0.154342	0.63619	0.881441	0.247882	0.0690105	0.150104	1.02269	0.984254	5.65473	5.22921	4.94779	8.2006	1.75681	1.4308	0.499137	0.667202	1.61994	1.97371
	TARA_ANE_MAG_00066	16.5145	7.34878	1.59626	1.06663	2.98248	1.92262	6.37853	0.0510738	0.0396157	0.0374531	0.0422526	0.0449388	0.164938	0.525764	0.324002	0.00771905	1.58243	0.421154	0.237574	0.0240026	0.0438439	0.0280249	1.65768	0.033554	0.0436263	0.00838476	0.00852444	0.00637499	0.0117176	0.0262925	0.0661853	0.0112059	0.0694173	0.0102112	0.0736551	0.175915	0.0313787	0.0302121	0.0258246	0.0365702	0.0304726	0.0243714	0.0449675	0.0305989	0.0243215	0.0644143	4.0676	4.28754
	TARA_ANE_MAG_00068	0.0227372	0.2004	5.14086	10.0397	0.359935	2.48555	2.15695	0.217215	22.6174	0.502401	0.772303	0.490413	5.94929	1.91002	1.32778	0.0102947	2.21496	0.815291	0.0846513	0.0647581	1.44774	0.047982	0.183696	0.00469436	0.0113172	0.0396466	0.115227	0.0828973	2.09396	0.606573	0.052814	1.95088	0.0729106	1.40048	0.0411897	0.0778088	0.077829	0.799249	0.233399	3.77094	0.546398	0.875459	27.9607	5.29585	16.2673	11.0979	0.243419	0.247342
	TARA_ANE_MAG_00069	0.048429	3.28722	0.979423	0.351762	0.0516604	0.392148	15.5102	0.00802785	0.0121924	0.0937998	0.0348087	0.0189286	0.0316559	0.517429	0.468401	0.0229435	4.03268	1.79535	0.389325	0.0510519	21.3839	0.0355924	0.0591243	0.015036	0.0166579	0.0107024	0.016191	0.0465571	0.079185	0.117526	0.0087169	0.894574	0.259932	17.4902	0.00760946	0.00716663	0.00869313	0.296581	0.0526862	0.141381	0.138764	0.0612783	0.0932562	0.0464375	0.0645264	0.0548522	2.91223	0.110298
	TARA_ANE_MAG_00070	18.852	8.32673	3.64951	4.09794	28.1255	10.2388	0.863347	1.33109	1.42363	0.394064	0.465444	0.528798	0.674776	2.9324	1.35039	0.00890812	2.78671	1.07381	0.425115	0.372792	0.238076	0.435521	4.19226	0.0132592	0.0210369	0.0293777	0.029542	0.0439962	0.11147	0.200536	0.519176	0.469349	0.693577	0.151733	0.600879	1.14008	0.638319	0.417208	0.699201	1.30017	0.369347	0.969126	1.03046	0.440243	0.417566	0.545458	43.2354	55.402
	TARA_ANE_MAG_00071	3.07057	9.98476	5.10917	3.38885	4.87831	2.67216	35.4414	1.1725	1.74319	39.661	1.07868	1.40673	7.40448	35.1238	21.4871	0.788485	7.39323	2.08191	0.763817	0.542423	0.598115	0.392682	1.5814	1.93608	3.8992	0.507807	0.808325	0.378298	1.24512	0.574523	0.530894	0.507257	0.581591	0.303796	0.618118	0.849316	1.17884	1.37988	0.678874	1.13275	0.635081	0.855986	1.84897	0.790148	0.824146	1.5835	4.17746	4.97762
	TARA_ANE_MAG_00073	3.08657	1.0776	0.883565	0.748862	0.925156	0.510086	1.49199	0.00813236	0.0114992	0.0128197	0.0172629	0.0216754	0.0798309	0.192701	0.143992	0.00260652	0.60491	0.149429	0.0410218	0.00921496	0.0138584	0.0102916	0.353712	0.0102853	0.0214598	0.00443183	0.00707019	0.00391756	0.00566061	0.00519926	0.00976243	0.0085571	0.00775917	0.00672596	0.00777882	0.0164007	0.010956	0.0123944	0.00940054	0.00999127	0.00881557	0.00683027	0.00988734	0.00927252	0.00784673	0.017932	1.33539	1.40499
	TARA_ANE_MAG_00074	12.714	1.85489	1.35615	1.58873	1.10034	0.811697	2.32198	1.27608	1.63325	0.503151	0.814257	0.690038	0.568797	0.233043	0.151383	0.901313	0.687314	0.181062	0.61603	3.69518	0.59734	2.21497	2.39382	0.00237369	0.00337039	0.469661	0.808384	1.03348	0.849504	3.87483	6.46592	0.23579	9.49356	1.30805	4.51546	4.3351	6.70324	3.66042	2.35878	1.18471	2.73637	1.51858	0.529629	0.836811	0.319817	2.02688	10.1979	9.72517
	TARA_ANE_MAG_00076	1.22329	5.4226	17.936	29.8868	10.5031	12.3998	0.174145	18.5428	39.3081	1.2845	16.8267	29.9716	12.7451	3.18817	1.67103	0.0017946	3.17563	1.52541	4.05908	5.72631	17.0311	0.440978	2.03028	0.000747289	0.00172823	3.31479	7.76458	7.71107	15.5489	15.2006	2.71758	26.165	7.46477	17.3393	4.35904	0.758747	0.114208	15.8739	6.63815	13.1501	13.8226	9.1115	26.2999	29.1726	11.5008	15.633	0.709194	0.520885
	TARA_ANE_MAG_00077	0.00930991	0.402183	5.23632	7.45033	0.525485	7.11366	0.735801	8.42235	6.82618	0.594223	16.4661	15.3551	6.61885	0.585679	0.33337	0.00579057	3.25948	1.21246	12.4907	3.93234	23.8912	0.244613	1.44039	0.00170239	0.00110695	0.295672	1.52564	0.697115	3.3753	3.55407	0.00483092	1.91788	0.0193079	0.750194	0.00758691	0.0232123	2.71941	5.52861	6.93781	15.6399	25.5438	6.31091	15.8271	55.878	13.8332	30.3189	0.699222	0.848906
	TARA_ANE_MAG_00078	15.3718	2.72521	0.309999	0.388698	0.913798	0.30257	0.0689191	3.75351	1.31808	0.0390252	0.101715	0.613867	0.127723	0.0740531	0.0365161	0.0372062	0.0432936	0.011591	0.146954	3.84244	0.288417	5.53475	14.7345	0.00743133	0.0209665	1.08929	1.24647	1.20171	0.324038	2.69731	6.07408	0.233602	6.06463	0.198037	7.06641	4.88996	3.04979	0.550994	2.39233	2.10073	2.15344	2.99974	0.710605	1.01668	0.334199	0.64116	2.23404	2.90387
	TARA_ANE_MAG_00079	0.117096	0.874788	2.40675	1.71288	1.33081	5.03437	7.64649	0.063506	0.0470078	1.39634	0.10722	0.131516	0.21032	3.21985	1.96279	0.0237777	2.29167	0.621146	1.1081	0.0186877	0.206258	0.00453864	0.0424084	0.00761236	0.00665595	0.0718202	0.119766	0.0937141	0.0409218	0.0338303	0.0224194	0.0138366	0.00390885	0.0120957	0.00999203	0.0127297	0.0425896	0.044786	0.0518674	0.0954213	0.055386	0.0415326	0.0862826	0.0928176	0.0462189	0.186591	5.7531	7.90495
	TARA_ANE_MAG_00080	1.12215	5.85245	0.302983	0.174608	0.941954	0.764319	1.27084	0.23212	0.0268493	1.11811	0.00560405	0.0243983	0.0634384	0.524972	0.322969	6.71394	0.0856899	0.0240796	0.0350457	0.0689654	0.00875544	0.0492929	0.125417	0.0108103	0.0160868	0.322701	0.804804	0.209174	0.282573	0.188125	0.0650915	0.0409751	0.0431893	0.0240916	0.0596705	0.0392318	0.0627728	0.072104	0.065304	0.0824017	0.0852486	0.0478733	0.0399119	0.068728	0.022791	0.086222	0.853844	1.22357
	TARA_ANE_MAG_00081	0.0173304	0.798053	1.39246	1.31909	0.237171	7.6386	2.90052	0.0496416	0.0193694	8.73724	2.70852	1.29681	3.37784	11.4764	5.3605	0.500365	3.73921	1.21168	0.462511	0.00174126	0.177875	0.00650183	0.063246	0.0017751	0.00162245	0.00802469	0.0259624	0.0118023	0.0559066	0.0209637	0.00255027	0.0860209	0.000792308	0.0246208	0.000495981	0.00144781	0.00358129	0.00484571	0.0195299	0.140424	0.100764	0.0554811	0.73218	1.95115	0.738199	1.18985	1.84184	0.348703
	TARA_ANE_MAG_00082	0.00370704	0.396701	0.939322	0.572872	0.0801423	6.64922	1.53972	0.0168803	0.00943388	3.71424	1.81749	0.468086	0.530095	0.783752	0.527573	0.0248967	3.66175	1.13964	0.0921789	0.00340733	0.571166	0.00321448	0.0161223	0.00149368	0.0037615	0.00797693	0.0181715	0.0130718	0.00920955	0.0141375	0.00146617	0.0221124	0.000507236	0.00428032	0.00167464	0.000590035	0.00449501	0.00817307	0.0157603	0.0440719	0.0171693	0.0109358	0.0440113	0.0968087	0.0772231	0.3003	0.472432	0.063518
	TARA_ANE_MAG_00083	0.255289	3.00022	2.1679	2.59267	1.28992	2.1597	0.513038	0.0371381	1.46402	0.187155	2.5273	3.26649	3.10533	0.204846	0.150655	0.00288139	1.53495	0.555267	0.222691	0.0272124	1.88221	0.835639	1.21074	0.00249519	0.00544208	0.0403885	0.0767721	0.0684434	0.898309	0.0322253	0.00329456	0.522824	0.0172718	1.08944	0.00405777	0.00195581	0.0011292	0.0433092	0.0594832	0.169552	0.2519	0.0733913	2.44759	4.40445	1.16667	2.20071	1.18358	0.806537
	TARA_ANE_MAG_00086	0.731673	1.45562	7.41225	3.39968	1.71048	2.48599	8.4872	0.00210053	0.00875966	25.4631	0.407986	0.465133	5.21159	4.05481	3.23838	3.60936	14.899	5.7764	0.00883827	0.013122	0.00556735	0.0197963	2.16878	0.838869	1.62589	0.0012245	0.00254067	0.000920648	0.0129549	0.00698942	0.00186212	0.00343277	0.00186929	0.00187584	0.00167186	0.00135982	0.000699865	0.00502404	0.00376302	0.00521694	0.00398124	0.00534148	0.0281757	0.0385065	0.0134332	0.026447	0.0806712	0.138746
	TARA_ANE_MAG_00087	2.62884	3.03867	0.107326	0.458084	0.0543799	0.198787	0.00971149	0.0288342	0.293915	0.0747181	0.200931	0.0944017	0.0537659	0.0733606	0.0914451	0.0111388	0.772487	0.261954	0.531731	3.66296	3.8643	4.96555	0.274831	0.162969	1.38893	0.00547888	0.0420478	0.0615129	0.0853552	0.020342	3.19294	0.705829	0.208474	0.349987	0.34654	0.10602	1.31972	1.67975	0.0750475	0.850483	1.02947	0.0809667	0.0559291	0.789517	0.0245947	0.805223	0.0771096	0.0752007
	TARA_ANE_MAG_00088	0.890252	13.0042	4.09841	4.80966	0.829025	1.91333	0.293925	0.0118955	0.103799	1.73844	9.51546	3.41622	6.59793	0.662352	0.450633	0.0341864	0.864259	0.433267	0.118096	0.247527	0.168981	0.0538115	0.204489	0.0211554	0.0298689	0.0791816	0.609532	0.289667	4.93779	3.08252	0.00344101	1.1133	0.010452	0.452995	0.00242424	0.00230676	0.00166407	0.438573	0.277765	1.68532	1.15011	1.15573	9.85914	15.0794	5.89384	10.8935	0.109877	0.0327739
	TARA_ANE_MAG_00090	0.390775	2.96968	3.8456	2.2973	2.76636	2.41126	3.1501	0.0329423	0.0416469	10.7741	0.106018	0.065873	0.507657	0.442828	0.394212	1.84112	8.77663	3.77137	0.00371172	0.00269649	0.0011352	0.00520199	0.0481464	6.49376	11.9466	0.000643819	0.00372329	0.00388276	0.0128369	0.0327618	0.000962957	0.00335161	0.000292315	0.00132814	0.000617659	0.000328491	0.000488858	0.000399611	0.0032086	0.0981391	0.00983294	0.0303897	0.180587	0.452739	0.0672996	0.13989	0.0066173	0.00736118
	TARA_ANE_MAG_00091	1.05118	0.677189	1.14388	0.655304	0.847762	0.840432	0.742493	0.018056	0.173249	0.987442	0.429002	0.519543	0.862335	1.03969	0.666051	0.0692225	0.682272	0.198146	0.203448	1.25283	0.374811	1.80812	1.72809	0.0316383	0.0230496	0.0708344	0.208172	0.0628369	0.0126518	0.134986	0.0466899	0.0338689	0.00902119	0.00251557	0.0204055	0.0134385	0.016514	0.369584	0.392898	0.216058	0.110661	0.289578	0.806259	0.604062	0.437755	0.640354	0.257973	0.585766
	TARA_ANE_MAG_00092	12.8545	5.62568	0.105654	0.0736292	0.0425537	0.0184032	0.00372322	0.00396169	0.0358167	0.00899158	0.00203218	0.0264154	0.00687639	0.00612739	0.0136892	0.00841901	0.206654	0.170631	0.0993356	0.102221	0.45801	0.147724	0.0334057	0.0379738	0.481924	0.0186581	0.164429	0.422174	0.633757	0.0709483	0.233311	0.509785	0.086081	0.281954	0.0895687	0.0241905	0.190789	0.197605	0.00354038	0.0281117	0.203415	0.0247843	0.0199651	0.21816	0.00483008	0.143349	0.262176	0.283454
	TARA_ANE_MAG_00093	0.173439	3.72723	3.35286	3.38485	3.5351	6.27349	0.025804	0.00986432	0.00922533	0.0947303	7.68054	3.09183	5.56052	0.652588	0.29969	0.0071157	0.0296651	0.0206722	0.0165929	0.00666828	0.0158964	0.0104321	0.00896414	0.00255163	0.00257087	0.180106	1.31849	0.428882	4.82011	4.71081	0.000724131	13.8795	0.109779	6.77641	0.000504064	0.000695456	0.00060068	0.0928449	0.0233319	1.28287	0.113037	0.230813	1.03211	2.20478	2.25209	3.19319	0.221712	0.134166
	TARA_ANE_MAG_00094	0.00208078	0.00154793	0.725089	1.83178	1.15652	0.0103892	0.736466	0.431552	1.1583	0.991669	1.47542	1.0289	0.862882	0.0107891	0.000897466	0.000675015	0.0146817	0.00566562	0.0185767	0.147784	0.114318	0.319049	0.111293	0.00482164	0.0107148	0.00429468	0.00475791	0.00168991	0.0031335	0.00567676	0.0436561	0.0357391	0.0242064	0.0200776	0.0355224	0.0398792	0.0356552	0.031795	0.0468133	0.0721867	0.0979293	0.0488177	0.0595937	0.194107	0.0210792	0.0178039	0.002494	0.00137595
	TARA_ANE_MAG_00096	9.34023	2.80038	1.60182	1.36356	1.14252	0.34011	0.0447127	0.109853	0.830505	0.164821	0.0378424	0.747955	0.166504	0.107331	0.322121	0.184789	7.1853	6.38719	2.46312	3.31686	17.026	4.80482	1.04771	1.50513	19.1558	0.555084	6.05156	13.1285	21.5565	2.55829	8.04682	15.3409	3.49913	10.9978	3.56371	0.821084	6.38751	5.19324	0.0821546	1.02957	7.64985	0.944361	0.729203	7.98744	0.158796	4.74688	1.71615	3.84122
	TARA_ANE_MAG_00097	0.270033	0.566782	3.2508	2.48213	1.60226	2.85375	0.651306	0.0207458	1.08903	0.271226	1.61665	3.06556	1.2536	0.196484	0.0846833	0.0325196	2.20704	0.794597	4.26082	0.623701	0.0587114	0.909372	0.457711	0.0546521	0.0544049	0.0258828	1.13842	0.194094	0.244898	2.16274	0.044135	0.135481	0.0184537	0.0122033	0.0575983	0.0119098	0.267379	0.101817	0.41225	1.39824	0.838535	1.21486	1.29144	5.45836	0.826055	1.38726	0.140269	0.236109
	TARA_ANE_MAG_00098	0.300779	0.593328	4.23117	3.16969	1.96966	3.54433	0.747688	0.024403	1.43155	0.333082	2.0409	4.05991	1.60858	0.243919	0.0955926	0.0316521	2.51213	0.901387	5.80527	0.801493	0.0600777	1.10315	0.533053	0.0363492	0.0416018	0.033478	1.54773	0.269521	0.305181	2.90312	0.0500416	0.18316	0.0218309	0.0119059	0.0798726	0.00971145	0.338665	0.132666	0.535552	1.86632	1.1105	1.65185	1.74161	7.01699	1.0866	1.80958	0.148155	0.288476
	TARA_ANE_MAG_00099	0.00315859	0.0148436	1.49634	3.18264	0.0225857	0.0114918	0.0126491	1.02166	1.41479	0.498531	4.08917	2.87665	6.566	0.294034	0.206613	0.00986068	0.0517654	0.0252033	0.00115277	0.000974957	0.000425374	0.00748302	0.291101	0.0413656	0.0810006	0.0234809	0.132654	0.144453	0.505141	1.47696	0.00940237	0.125789	0.000321424	0.00808846	0.000508103	5.28536e-05	0.000184848	0.000119313	0.0966743	4.17384	0.344991	1.21114	7.868	20.7172	2.94879	6.0027	0.00711411	0.00835168
	TARA_ANE_MAG_00101	0.0624231	0.215556	4.96843	6.58829	5.87856	3.39446	0.0279143	0.00399713	0.0266099	1.56289	0.114951	0.0710184	4.31391	2.06061	1.55518	0.56698	0.0640221	0.0263008	0.0342398	0.0111705	0.00371803	0.0318682	0.252449	0.0252209	0.0346356	0.000925919	0.00328706	0.00169484	0.00451762	0.00742274	0.0028772	0.0027445	0.00139284	0.00190796	0.00188305	0.00175795	0.00291306	0.00149092	0.00650473	0.0203227	0.00505062	0.00947785	0.155843	0.348115	0.0214255	0.0403664	0.00372102	0.0071418
	TARA_ANW_MAG_00001	0.21604	0.224488	0.257361	1.18234	0.285144	0.0290644	0.152733	7.95851	14.8006	0.292298	1.49111	0.53544	0.230787	0.00633278	0.00191641	0.0112155	0.0345914	0.00250364	0.00647171	0.0546903	0.042517	0.0722546	0.0207359	0.00939292	0.0294842	0.00918802	0.015303	0.00761532	0.00829196	0.0227212	0.0992357	0.0251441	0.0377901	0.0123624	0.0276647	0.0312637	0.0198502	0.0323472	0.00921484	0.017203	0.0109359	0.0291914	0.00911533	0.023224	0.0042226	0.0241459	0.159363	0.151429
	TARA_ANW_MAG_00002	0.00186039	0.00125958	0.0301125	0.0600951	0.106101	0.00769742	0.0134418	9.49134	12.3678	0.101858	0.0458569	0.0504089	0.0500558	0.00053009	0.00135434	0.000348146	0.00173342	0.00014271	0.00282562	0.00187652	0.000384007	0.00674228	0.0126239	0.0037638	0.00294704	0.00235364	0.00604388	0.00170168	0.00290159	0.00295058	0.00304542	0.00122021	0.0038767	0.000911438	0.00240801	0.00236474	0.00130153	0.00149771	0.000870196	0.00674344	0.00149865	0.00136742	0.00246664	0.00510429	0.00100246	0.0604496	0.00183814	0.000892478
	TARA_ANW_MAG_00003	0.286475	0.274749	0.47827	1.39179	1.33584	0.0169919	0.107269	0.124272	1.8344	1.09588	13.7651	1.45607	0.498584	0.00730407	0.0131914	0.0167588	0.390995	0.273303	0.155337	0.189613	0.648771	0.259178	0.0850018	0.0367274	0.84502	0.0107035	0.138671	0.211928	0.381237	0.082829	0.409113	0.520182	0.130064	0.389125	0.0758681	0.0735107	0.0855654	0.0852974	0.00899077	0.0579029	0.309401	0.0524368	0.0386885	0.276186	0.00773841	0.175715	0.180602	0.247666
	TARA_ANW_MAG_00004	0.00244065	0.00143787	0.00904865	0.0720813	0.0191111	0.000934058	0.00966713	20.5536	0.43198	0.00862012	0.0347234	0.0380414	0.0165771	0.000335472	0.000422794	0.0016127	0.000554738	4.36942e-05	0.000563483	0.00108585	0.000601083	0.0013384	0.00190169	0.00139403	0.00230908	0.00160323	0.0025615	0.0016029	0.000614455	0.00161417	0.0016819	0.000925275	0.00122371	0.000616657	0.00258706	0.0706802	0.00125551	0.00112096	0.00716839	0.0069553	0.00252024	0.00126553	0.0011603	0.00152471	0.000261057	0.000701286	0.00107805	0.000678856
	TARA_ANW_MAG_00005	0.00582042	0.006711	2.75781	3.54387	3.35045	0.00735515	0.827556	0.173666	0.266604	0.467324	8.91025	5.72204	4.19332	0.00290379	0.00160244	0.00307492	0.00473651	0.00137732	0.0726156	0.671881	0.35923	0.392484	0.371891	0.0133007	0.024214	0.00445629	0.00591409	0.00289597	0.00519037	0.00221981	0.0119734	0.0130271	0.0046708	0.00416933	0.0053089	0.00592646	0.0146178	0.00855357	0.00354373	0.0058263	0.00500551	0.00299002	0.00404389	0.00677745	0.00285497	0.00583726	0.00473529	0.0039209
	TARA_ANW_MAG_00006	0.0188049	0.0135257	0.216696	0.934418	0.0767052	0.0307727	0.0846276	0.200774	0.221076	0.145238	10.7452	2.10742	1.3786	0.0329197	0.00124267	0.000652119	0.0160471	0.0167088	0.0410221	0.101707	0.198129	0.15024	0.0310745	0.180555	0.61493	0.00303427	0.00993083	0.011582	0.02562	0.010371	0.0522343	0.0584378	0.0133607	0.0159902	0.0122965	0.00769568	0.0194563	0.0233084	0.00620979	0.0196449	0.0309265	0.0127851	0.115421	0.147885	0.12505	0.0263746	0.00822743	0.00872796
	TARA_ANW_MAG_00007	0.0364973	0.036869	0.028149	0.0623906	0.0206954	0.0373269	0.0228519	3.13553	5.42098	0.186707	1.0474	3.05639	1.6403	0.0587015	0.0266341	0.00270703	0.0178944	0.00608513	0.0189153	0.017932	0.0543582	0.0475189	0.0842394	0.000144021	0.000156104	0.133906	0.117302	0.0718608	0.0729601	0.0630322	0.0217944	0.058881	0.00978889	0.0307542	0.019215	0.010654	0.0323171	0.0268526	0.0222721	1.71578	0.105968	0.482815	1.60846	2.96068	1.07297	1.66106	0.133417	0.0296702
	TARA_ANW_MAG_00009	0.0104245	0.00792218	1.71288	2.88308	1.98374	0.00427045	0.219637	0.0765735	0.467594	0.482043	17.6585	5.89829	2.19024	0.00467711	0.00136061	0.0048412	0.00424059	0.00374351	0.00543757	0.0473321	0.0287111	0.0403123	0.0491788	0.00570204	0.0118137	0.0145919	0.0340522	0.0108507	0.0181523	0.0228364	0.155126	0.168933	0.041255	0.0568478	0.0684091	0.0230772	0.0571844	0.0554788	0.0282377	0.039103	0.0510236	0.0170285	0.01117	0.0525011	0.00884378	0.0133403	0.00677148	0.00993689
	TARA_ANW_MAG_00010	0.00484258	0.0071414	0.0330236	0.0536691	0.123015	0.116917	2.82015	0.146074	7.32575	0.0161258	2.60972	0.0312583	0.019259	0.00375471	0.0115013	0.0457208	0.00548229	0.00077537	0.00228549	0.0187331	0.014989	0.0083225	0.00803845	0.124381	0.157418	0.00182376	0.00296605	0.00109077	0.00198638	0.000805919	0.00745272	0.00639131	0.00540352	0.00301369	0.0026546	0.00685285	0.00280979	0.00300559	0.00163863	0.00202744	0.00147704	0.0023773	0.00309975	0.00203077	0.00141148	0.0612541	0.00411804	0.00477982
	TARA_ANW_MAG_00011	0.00760813	0.00692623	0.0305641	0.0662004	0.0278414	0.0528836	0.137783	0.933975	12.1791	0.0323433	0.11141	0.0337486	0.0249179	0.00215954	0.00216015	0.00828409	0.0200489	0.002014	0.00519764	0.019716	0.0145244	0.0463226	0.0170401	0.0141642	0.0260778	0.00876261	0.0119254	0.00532889	0.00813563	0.0105437	0.0229015	0.0177832	0.0104057	0.0153744	0.0218925	0.0173762	0.0171756	0.0526302	0.00706204	0.0124108	0.0078998	0.00737542	0.00290979	0.0110783	0.00177282	0.0342907	0.00457071	0.00642208
	TARA_ANW_MAG_00012	0.0903757	0.121058	0.575539	0.961148	0.267233	0.233657	0.0391175	0.0993549	10.178	0.112865	4.30572	6.13017	1.36216	0.0640098	0.0430452	0.000224255	0.119147	0.0367032	0.205552	5.29962	7.80486	1.76464	0.609382	0.00685405	0.00757874	0.0165092	0.053524	0.118124	0.655859	0.301488	0.16995	2.29775	0.187791	2.52932	0.170977	0.154406	0.207057	5.87554	0.760454	0.655007	0.383319	1.25497	6.41301	5.26108	3.98019	6.20689	1.5207	1.67273
	TARA_ANW_MAG_00013	0.0395711	8.80797	0.779476	0.861434	0.178775	0.76568	0.476557	0.0080357	0.0566923	3.09064	4.46928	6.51368	3.42912	0.575228	0.409297	0.019866	0.422669	0.186854	0.153072	0.0858388	0.816961	0.0323718	0.0533536	0.00442744	0.0119628	0.0268318	0.0398896	0.040202	0.16695	0.037579	0.00835637	0.418312	0.00828992	0.381179	0.00550463	0.00434889	0.0277843	3.14096	0.0281073	0.0240945	0.211114	0.0324948	0.26596	0.177626	0.307174	0.374552	0.620718	0.314468
	TARA_ANW_MAG_00014	0.00375632	0.0327691	0.0202567	0.0188051	0.00574064	0.0321838	0.0212655	0.0576219	8.18088	0.0642367	0.498776	0.134408	0.13632	0.0169144	0.0140597	0.00300847	0.0750791	0.0215611	0.00461777	0.00330117	0.178597	0.0023836	0.0230501	0.00464003	0.0070211	0.00279037	0.00584942	0.00344389	0.144865	0.0495358	0.00402707	0.0976661	0.00402312	0.0549038	0.00493156	0.00481395	0.00756323	0.182484	0.035442	0.328623	0.0700579	0.0290997	0.579687	3.06938	0.553854	1.95452	0.00364885	0.00316075
	TARA_ANW_MAG_00015	2.06044e-05	0.000106402	0.0496241	7.47809	0.0162448	0.000575236	0.0456903	22.5672	36.0718	0.229149	0.119498	0.0659551	0.120486	0.000456573	0.000674469	7.39372e-05	0.000897904	0.000719074	0.000434214	0.000898381	0.000619138	0.00205906	0.00288343	0.00117232	0.00029176	1.86627e-05	3.32152e-05	0	8.32746e-05	8.42913e-05	3.63036e-05	0.000512043	0.000340503	0.000284501	1.23222e-05	0.000234142	0	4.89915e-05	0.000473306	0.000465959	0.00533131	0.000443687	0.000506571	0.00376698	0.000278038	0.000407293	0.000117821	8.60722e-05
	TARA_ANW_MAG_00016	3.64507	1.31696	4.59424	5.63537	2.64024	1.46084	0.930864	3.73213	4.49653	0.37651	3.92014	7.43018	4.45127	1.4358	0.920963	0.11217	0.646014	0.224865	0.438677	1.52108	1.02323	4.35786	4.62628	0.0128217	0.0325414	1.17082	2.28624	1.60342	0.728926	1.18968	3.35497	0.660514	4.02694	0.59558	4.56484	4.01583	0.753674	1.97673	1.48732	1.35353	1.58187	1.43567	4.07397	1.9703	1.70899	2.10412	4.15841	3.66699
	TARA_ANW_MAG_00017	0.000193989	0.000485836	0.115337	2.87137	0.0207053	0.00188948	0.0647446	5.35491	55.0157	0.0738538	0.398824	0.951185	0.285482	0.000989941	0.000510877	0.00106248	0.0010264	0.000278722	0.000642681	0.00264481	0.00131554	0.00404555	0.00693054	0.00116354	0.00121925	9.2151e-05	0.000293162	0.000201305	0.000380871	0.000383091	0.00149855	0.0293813	0.00163476	0.0158814	0.00539666	0.000854282	0.00121641	0.000590169	0.0129592	0.0301116	0.837265	0.0309758	0.0107674	0.413784	0.00263606	0.00292056	0.00038631	0.000424417
	TARA_ANW_MAG_00018	0.00957434	0.295298	0.703638	0.509833	0.164695	7.76882	1.95466	0.00453617	0.00787452	6.02259	4.71173	0.416872	1.11665	0.870169	0.606499	0.009692	2.89016	0.872316	0.0309929	0.00550393	0.0119026	0.0032435	0.0754107	0.00610755	0.00897815	0.0016352	0.0251271	0.00142292	0.00518791	0.0021372	0.00412097	0.00545734	0.00287882	0.00556454	0.00470396	0.00740546	0.00284341	0.00516694	0.00268419	0.00599974	0.00362702	0.00285185	0.0242942	0.0310436	0.0653253	0.131718	0.490442	0.0293482
	TARA_ANW_MAG_00019	0.0194487	0.0122221	1.13822	5.43254	0.327542	0.0138655	0.945862	0.757786	0.797278	0.546797	2.6301	4.0411	1.53147	0.00387303	0.00229194	0.00129054	0.013024	0.00375853	0.0161846	0.022771	0.0178892	0.0258143	0.00599077	0.00236086	0.00666903	0.00128163	0.00262364	0.00199081	0.0101029	0.00398692	0.0219769	0.0182407	0.00300061	0.00678698	0.00166282	0.00380355	0.00386951	0.00735182	0.00372766	0.0154032	0.00583235	0.00472074	0.0211711	0.0716454	0.0183544	0.0410224	0.0293781	0.0218099
	TARA_ANW_MAG_00020	0.00345467	0.00213801	0.894176	2.15161	1.12022	0.00470371	0.997249	0.957538	2.25211	2.04358	3.22541	1.86346	1.41741	0.000698459	0.000493573	0.00121833	0.00146085	0.000395409	0.00184592	0.004323	0.00238485	0.00619408	0.00494938	0.000414156	0.00104134	0.00724958	0.0113717	0.00370053	0.0030224	0.00955668	0.0138662	0.00289145	0.0104687	0.00266314	0.0143987	0.0155728	0.00480323	0.00261277	0.00600598	0.00899057	0.00297509	0.0040307	0.00278327	0.00851658	0.00217162	0.00592634	0.00408404	0.00448144
	TARA_ANW_MAG_00021	2.48858	1.99681	11.9158	12.4977	5.72657	3.17932	2.05347	0.0640218	0.0352872	0.137139	3.98557	13.9533	8.52336	0.98263	0.631478	0.021065	0.72683	0.211164	1.34728	0.305026	0.743787	2.62825	13.8398	0.108669	0.174382	0.0246536	0.0454837	0.026796	0.0336803	0.0221411	0.03405	0.0281627	0.0241742	0.0184765	0.0278227	0.0586078	0.256211	3.01947	0.249772	0.0655314	0.327692	0.15636	5.45191	2.03977	3.86154	6.4872	3.94347	3.84116
	TARA_ANW_MAG_00022	8.50088e-05	0.00025808	0.000882043	0.000719854	0.000441823	0.00215893	0.000267361	9.21506	0.0774519	0.00600226	0.00803472	0.0210417	0.0013882	0.000830237	0.000551368	0.00146975	0.000448834	0.000113992	0.00015911	0.000149169	0.000170377	5.22838e-05	0.000509837	2.88482e-05	1.79652e-05	0.000348788	0.000532692	0.00052642	0.00126771	0.0319842	0.000429946	0.00112715	0.000243889	0.000553708	0.000119506	8.7532e-05	0.000138552	0.000170597	0.00527597	0.421175	0.0218537	0.012047	0.00188189	0.0053036	0.0397861	0.228938	0.00036864	0.000373334
	TARA_ANW_MAG_00023	0.0825634	0.71675	0.86056	1.29551	1.35934	0.661938	0.251427	0.0617038	55.5795	0.758262	2.15544	4.7475	2.8665	0.545343	0.292247	0.0867459	0.792748	0.305577	0.751329	0.862258	1.16381	0.0689236	0.0893985	0.331626	0.763194	0.0799048	0.154257	0.594413	0.82204	0.888434	0.0206612	0.844905	0.023464	0.193876	0.0389912	0.0383272	0.103743	0.847938	0.0680822	0.915413	0.340794	1.3449	7.86816	2.28661	9.92242	9.57548	0.136024	0.127685
	TARA_ANW_MAG_00024	0.671638	0.763004	0.545707	0.769502	1.66058	0.509759	0.243338	0.125221	0.332064	0.220089	14.092	36.0138	3.16495	0.291954	0.122326	0.0500932	0.0202368	0.00937375	1.22842	0.221245	1.31833	0.130395	0.273179	0.102606	0.421723	0.885475	2.32463	1.71448	0.771489	0.363299	0.81464	4.37758	0.708838	1.25231	0.678153	0.0757611	0.353427	0.336887	0.478885	0.744119	0.251366	0.862435	0.693024	1.03997	0.37782	1.05252	0.370006	0.33317
	TARA_ANW_MAG_00025	0.00365398	0.0292783	0.276749	0.275436	0.0476647	0.549266	0.17801	0.0693133	7.996	2.0666	1.92723	5.79305	1.64002	0.180818	0.139426	0.000371413	0.110994	0.0592456	0.0165013	0.251699	7.94417	0.379763	0.0236837	0.000107683	0.000107036	0.00298586	0.0106621	0.0513077	3.58374	0.0795859	0.00118188	0.950248	0.0200857	1.14304	0.00158869	0.00246608	0.00111838	0.118315	0.275624	0.693903	0.0639028	0.211199	20.9403	22.3946	14.7401	21.7674	0.133336	0.0536754
	TARA_ANW_MAG_00026	0.463825	0.25566	0.87054	0.954673	0.836039	0.467109	0.11858	0.459212	4.16134	0.346296	3.50349	5.01168	1.4893	0.152361	0.0934396	0.0142039	0.181523	0.0498566	0.0974779	0.485368	0.384477	0.929213	2.49517	0.0132893	0.0340771	0.557338	0.844744	1.16139	1.97162	0.513641	0.52699	1.29731	0.365374	1.47815	0.363843	0.415049	0.379962	1.36567	0.611648	0.727026	0.97029	0.916806	1.47196	0.534389	0.830399	1.34346	0.336302	0.351776
	TARA_ANW_MAG_00027	0.191298	0.261169	3.2671	6.58973	1.09113	0.168555	0.427768	0.33547	0.204922	3.69396	7.61187	7.56611	6.10431	0.0921305	0.0570643	0.0283539	0.0827147	0.0279279	0.0509527	0.0951827	0.126403	0.0885644	0.131029	0.10697	0.170659	0.0852155	0.156039	0.0709842	0.109233	0.0927263	0.13595	0.123918	0.144845	0.120453	0.149852	0.200295	0.160593	0.151306	0.145985	0.17628	0.122474	0.122293	0.170665	0.250759	0.10825	0.223459	0.177431	0.166209
	TARA_ANW_MAG_00028	0.259537	0.255059	0.232545	0.328721	0.311242	0.188274	0.280149	7.21669	19.7313	0.371609	0.322166	0.270445	0.248408	0.113948	0.0718793	0.0573444	0.0752189	0.02302	0.0516574	0.110289	0.149399	0.118007	0.174968	0.155365	0.288603	0.136101	0.216687	0.102363	0.135011	0.111743	0.195589	0.168722	0.194934	0.154868	0.214887	0.252596	0.171358	0.192682	0.167552	0.225256	0.161025	0.157186	0.23992	0.338668	0.150883	0.290882	0.217142	0.19507
	TARA_ANW_MAG_00029	0.0758086	0.438395	3.93129	7.03326	5.19008	2.77769	0.375018	0.0919001	32.1283	0.239989	4.85271	4.94267	2.6503	0.552894	0.247583	0.0292656	0.498596	0.178869	1.74223	0.811061	0.846678	0.0471401	0.0449644	0.12946	0.263732	0.0659836	0.149156	0.138399	0.436016	0.10824	0.111277	0.230755	0.0584931	0.215792	0.175283	0.554136	1.27093	1.51848	0.250414	0.975243	0.57651	0.363126	2.34033	0.682716	0.377832	0.400006	0.0868805	0.0871519
	TARA_ANW_MAG_00030	0.0630663	0.360027	1.53633	1.90117	0.290899	0.337906	0.448239	0.220813	22.891	0.369581	0.826156	0.909162	0.895851	1.13911	0.755703	0.0647639	0.625595	0.22129	0.114334	0.291349	0.934381	0.206146	0.237505	0.195905	0.357226	0.17239	0.304148	0.827914	1.54669	0.453868	0.207293	1.38318	0.345414	1.66631	0.419592	0.288775	0.700516	1.25483	1.38709	2.12027	0.747984	4.92587	3.93666	0.997303	2.50304	3.09065	0.337731	0.351662
	TARA_ANW_MAG_00031	0.129193	0.229894	1.67593	1.87879	0.421072	0.382146	0.67294	0.0320325	1.63419	0.205108	10.0152	7.795	3.06897	0.317124	0.261753	0.00428546	2.21154	0.644007	0.169957	0.0951019	0.969812	1.56352	1.44069	0.00215244	0.00556431	0.0107366	0.0150567	0.00864332	0.0205047	0.00966828	0.0129849	0.0304701	0.0130012	0.0391926	0.0134196	0.0200165	0.0180209	1.37532	0.0411625	0.098331	0.129355	0.202079	2.58436	3.12147	1.58884	2.94326	4.67493	3.11364
	TARA_ANW_MAG_00032	0.115385	0.21241	1.28001	2.02393	0.264121	0.104267	0.037284	0.00717635	0.041676	0.0501269	3.97007	4.44292	2.07375	0.130297	0.086853	0.000353348	0.480064	0.149316	0.0705204	0.0217399	0.399331	0.270653	2.74964	0.00221655	0.00241496	0.00520255	0.00958056	0.0169357	0.0233978	0.00588145	0.00780508	0.0313664	0.00495074	0.0343938	0.00458003	0.00929693	0.00888412	0.0960827	0.014156	0.0177861	0.0323337	0.0252062	1.14036	1.27344	0.533216	1.32169	0.352746	0.175617
	TARA_ANW_MAG_00033	6.89389	22.8695	8.8541	5.97068	7.60826	12.9827	114.665	0.0178453	0.472908	108.901	3.83174	9.63813	8.80483	27.3977	19.3631	0.08722	4.08838	1.84547	4.00826	0.576761	0.359259	3.04818	0.992829	0.00335631	0.00726787	0.080356	0.197183	0.208962	0.130158	0.068612	0.0673685	0.0951041	0.149403	0.185843	0.0208165	0.0566458	0.30708	0.984541	0.327518	0.102525	0.328592	0.253207	4.05996	7.53285	3.48583	6.14268	16.9343	23.4742
	TARA_ANW_MAG_00034	0.0597578	0.742095	1.00094	1.51133	0.450816	1.97285	0.336773	0.0279249	0.803824	0.573565	10.036	5.59842	4.96673	0.616572	0.410225	0.0140674	2.9422	1.19931	0.130447	0.0525425	4.14323	0.0378161	0.0958572	0.0488168	0.118359	0.0156481	0.0402035	0.07428	4.13029	0.126579	0.0123009	10.1523	0.0210605	0.924341	0.0137855	0.0131779	0.0347925	4.35674	0.0661468	0.100661	0.125168	0.0821995	3.19896	1.5485	1.14562	1.31156	0.485026	0.232056
	TARA_ANW_MAG_00035	0.665984	0.526722	9.25013	6.1946	1.59654	1.83494	2.75762	0.64822	0.0438672	1.41488	1.29203	7.52467	9.7484	0.808808	0.629739	5.06123	2.6224	0.513935	1.48216	0.278515	0.0366976	0.0460847	2.28222	0.023176	0.0164919	0.123502	0.296312	0.289994	0.220263	2.51233	0.115213	0.177436	0.0526174	0.0688975	0.0404722	0.00645345	2.83691	1.13901	0.589089	0.310648	0.357041	0.148585	0.602769	0.252267	0.279796	1.49719	1.08315	1.39189
	TARA_ANW_MAG_00036	0.00169454	0.000733673	0.0842778	0.168046	0.533992	0.0504173	0.0329591	12.7916	7.06782	0.0397812	0.0409223	0.136524	0.168954	0.00109759	0.00127591	0.000735448	0.00700248	0.000229611	0.00818453	0.00390435	0.00685725	0.00600171	0.0189119	0.00303125	0.00301464	0.00279901	0.00541113	0.00212834	0.00313149	0.00320374	0.00539793	0.0032044	0.00427091	0.00200374	0.00504456	0.00348764	0.0028425	0.00236343	0.0020901	0.00820678	0.00308103	0.00294699	0.00168078	0.00660427	0.00181032	0.0224957	0.00606161	0.0031342
	TARA_ANW_MAG_00038	2.34861	3.76318	4.69972	5.10939	3.34483	2.57482	1.70712	2.30101	32.4532	3.33756	14.0199	15.5303	7.97264	2.36631	1.30106	0.361765	1.68667	0.549507	0.779333	4.78379	11.3066	3.66288	4.60774	0.846408	2.2048	1.11856	2.13527	1.04566	1.65631	0.814244	2.28295	5.42995	2.80984	5.79033	1.83742	2.66744	1.70263	8.6729	3.79709	3.88852	3.40356	4.45434	8.78776	4.65175	4.5321	6.42282	4.2273	2.72967
	TARA_ANW_MAG_00039	0.000114474	0.000295075	0.000519719	0.000744473	0.000217903	0.00233677	0.000746142	0.454916	7.64379	0.0582386	0.0789316	0.119437	0.00145532	0.00170742	0.00117969	0.00221727	0.00162888	0.000318103	0.00105234	0.000933406	0.00147491	0.00136387	0.00213813	0.00125314	0.000824883	0.000881817	0.00238977	0.00194592	0.00192125	0.00135734	0.000270606	0.00114382	0.000331533	0.000861893	0.000353238	0.000333675	7.44647e-05	0.000389983	0.00155519	0.00849564	0.00303777	0.0014692	0.00169245	0.00769528	0.0068008	0.0222503	0.000358371	0.000371786
	TARA_ANW_MAG_00040	0.0436393	0.0418459	0.21878	0.613761	0.213148	0.0215242	0.887653	0.205754	1.64836	0.391683	5.61081	1.4308	0.769949	0.011077	0.00425904	0.00507251	0.0189372	0.00548322	0.0101955	0.0417232	0.0522122	0.0587156	0.0751468	0.0262275	0.0552282	0.0150852	0.0303319	0.0120082	0.0177787	0.0209771	0.0569879	0.0438051	0.0267282	0.0302753	0.0717821	0.0430596	0.0642309	0.098633	0.0287362	0.0422371	0.0490786	0.0339679	0.0290825	0.082324	0.0247046	0.0446162	0.0140403	0.020313
	TARA_ANW_MAG_00041	0.00763937	0.00536083	0.702808	1.78694	0.701881	0.0437278	0.355589	0.00869297	0.0393967	0.930305	2.18466	4.02018	1.22745	0.00407903	0.00246526	0.00138463	0.00257881	0.00077882	0.00501674	0.0147606	0.0274373	0.0116987	0.00410674	0.00133229	0.00314035	0.00499301	0.00533627	0.0118186	0.0266383	0.1351	0.0783573	0.0187677	0.0524116	0.0222889	0.00886395	0.216128	0.0478556	0.0671563	0.004233	0.00650542	0.00923344	0.0344537	0.0347981	0.0985957	0.0321969	0.111829	0.05209	0.034952
	TARA_ANW_MAG_00042	2.1175	11.8812	10.3757	5.88747	12.9876	15.1932	14.9028	0.0321566	0.0587317	8.10672	0.909302	0.248199	6.39908	5.43141	2.99165	0.382091	3.65602	1.12405	0.713447	0.144824	0.357399	0.0620902	0.563499	0.474227	0.668988	0.811876	1.04412	0.366499	0.488612	0.0839968	0.0520871	0.15651	0.0369669	0.0658427	0.0457105	0.0653264	3.04931	0.799602	0.511695	0.0866631	0.089757	0.0429448	0.210749	0.120936	0.18847	0.262097	2.86246	1.80862
	TARA_ANW_MAG_00043	0.205697	0.155195	0.555357	0.390752	0.121684	0.148901	0.284076	0.0343717	0.346131	13.6697	1.11522	1.48848	7.77133	1.38749	0.740461	0.00162779	0.126878	0.055415	1.607	2.42264	0.149242	0.239789	0.139877	0.00148748	0.00484487	9.21738	23.5653	20.3322	9.53253	0.891442	0.14271	0.222846	0.412012	0.211383	0.0283702	0.0780069	0.380157	1.09588	0.50757	0.184271	0.501257	0.219066	0.496774	0.936511	0.519164	0.966836	0.329168	0.366142
	TARA_ANW_MAG_00044	0.0404158	0.218734	1.90595	2.34414	0.203297	0.382749	0.0722436	0.0735706	0.018804	0.174675	17.1785	2.67	3.23446	0.132122	0.0698212	0.0322016	1.20373	0.526486	0.546035	0.0626578	1.3384	0.0452294	0.0722646	0.122744	0.263202	0.0177616	0.0366006	0.0238335	0.288735	0.34822	0.0277719	0.712387	0.0210157	0.0941225	0.0536503	0.0501079	0.0235224	0.872181	0.0287584	0.0702013	0.0970754	0.04152	1.4137	0.821091	0.235796	0.216559	0.0459322	0.0379005
	TARA_ANW_MAG_00045	0.00897637	0.0570283	0.0407972	0.0541239	0.0464174	0.0627645	0.021383	0.129439	11.1171	0.0614416	0.873296	0.801519	0.140127	0.0220772	0.0115411	0.00146043	0.0124198	0.00627417	0.0691346	0.0719562	1.88028	0.013686	0.0472536	0.000878116	0.00391937	0.014523	0.142138	0.083202	2.19625	0.400768	0.0354457	41.1238	0.202688	8.54076	0.0124452	0.00755513	0.188163	1.64836	0.551679	1.07781	1.50477	0.854179	0.997647	1.2023	0.899752	1.47211	0.0275762	0.0303091
	TARA_ANW_MAG_00046	0.299711	19.9513	3.74532	4.75993	0.674562	5.52693	4.28718	0.00670747	0.148447	0.0944181	4.91941	2.36689	14.0582	2.16067	1.8451	0.057631	7.72152	4.03278	1.2274	0.0838113	8.17442	0.0481401	0.236079	0.00513312	0.00383261	0.0300194	0.179544	0.0895701	0.769676	0.478271	0.010063	1.80837	0.0493453	1.0811	0.00389807	0.0083132	0.0320147	0.166473	0.0414097	0.0670572	0.0771289	0.0429871	0.488046	1.26644	0.634449	1.29991	0.341157	0.162072
	TARA_ANW_MAG_00048	4.36077	0.731313	2.28318	3.03103	0.783508	0.104912	0.0530349	1.79294	0.930537	0.056025	1.15194	16.4312	2.42612	0.166282	0.103975	0.197805	0.0691965	0.038271	2.8355	0.399083	0.0988417	10.9663	8.70034	0.0542096	0.148438	0.46558	0.836776	0.236035	0.146652	0.37292	1.66236	0.362956	0.85779	0.0382797	1.8788	1.16627	0.278321	0.096531	0.237369	0.224263	0.457199	0.323818	0.552013	0.184376	0.137725	0.171175	0.174146	0.262786
	TARA_ANW_MAG_00049	1.65084	36.0475	11.6452	5.96668	17.2333	37.8825	24.9602	0.00516919	0.0161628	14.6332	0.0957244	0.130302	4.95875	22.3342	11.395	0.291775	4.91769	1.63769	0.395446	0.00565619	0.0635267	0.00290903	0.10045	0.0216633	0.0697319	0.0517922	0.0797525	0.0400121	0.0691673	0.0328166	0.0031513	0.0653171	0.00525327	0.0393104	0.00310369	0.00503681	0.0282965	0.0698485	0.00583621	0.0137965	0.00930645	0.00667756	0.0566272	0.0380696	0.0652232	0.132435	0.99526	0.69217
	TARA_ANW_MAG_00050	0.0710718	0.13417	0.979619	0.8307	0.16472	3.20035	0.685158	0.00680306	0.0571195	9.03136	2.26217	1.82548	1.85578	0.813952	0.556337	0.00736696	1.71844	0.532271	0.365892	0.00383183	0.206602	0.00597267	0.186779	0.00100002	0.00125361	0.000697823	0.000915027	0.00371042	0.106786	0.000530027	0.00196615	0.00537959	0.00140959	0.00690954	0.00169071	0.00188255	0.00510614	0.00362549	0.00341338	0.0115205	0.00363372	0.00213453	0.311577	1.02265	0.400668	0.819239	2.30972	1.78289
	TARA_ANW_MAG_00051	2.84419	8.65077	6.94165	5.89968	4.15723	6.06357	3.59287	1.7665	15.4356	4.9196	15.0622	13.1832	10.9659	3.64973	2.01535	0.385124	3.67874	1.27639	0.938002	1.88278	14.5847	1.38911	3.2834	0.875397	2.15305	1.68683	3.1507	1.60138	2.61955	1.22745	2.41885	8.16731	2.60987	7.37296	2.16581	3.24536	1.74396	6.1238	2.29782	2.9158	2.94931	2.88267	6.97195	3.48186	4.26189	6.72882	3.55741	2.48128
	TARA_ANW_MAG_00052	0.00786522	0.664702	1.04685	1.14973	0.0587581	0.310957	0.209452	0.332012	1.9543	2.27147	17.2526	14.2811	19.9002	0.109357	0.0640715	0.00211449	0.0848794	0.0437412	0.00871484	0.0351966	10.3204	0.0023911	0.00604967	0.00106374	0.00161949	0.309848	1.5771	2.13695	35.2796	1.12714	0.000814037	141.38	4.17062	276.283	0.00126542	0.00108546	0.00512118	6.48584	1.57535	1.76707	3.6552	0.556239	0.961862	1.52081	1.10711	4.00694	0.12171	0.0802904
	TARA_ANW_MAG_00053	1.07296	13.4395	10.9377	11.696	2.67452	5.02702	5.9359	0.159251	1.70347	1.32034	15.8911	9.03443	11.83	8.13523	5.50507	0.0601405	9.08772	3.2941	1.10136	0.402808	13.7383	0.50177	3.17503	0.0345394	0.0796488	0.192115	0.27602	0.136904	0.506046	0.140998	0.0960285	2.44788	0.147152	2.58929	0.144294	0.219002	0.303872	7.58473	0.231004	0.435559	0.359471	0.270128	5.965	4.41009	2.81259	4.57948	2.78542	1.38145
	TARA_ANW_MAG_00054	0.212184	1.38252	0.692406	0.500043	0.13069	1.26134	0.591389	0.00145637	0.0069858	10.902	3.07145	0.448404	2.28082	0.488928	0.265058	0.0301959	0.640943	0.259263	0.0967168	0.0255831	25.207	0.0228185	0.176357	0.00370216	0.00465933	0.000619858	0.00204309	0.00137671	0.0153012	0.00137629	0.00137748	0.143964	0.00615224	0.231502	0.0116442	0.00134312	0.000752678	0.245834	0.00740441	0.00387548	0.0294504	0.00405477	0.0293759	0.0502792	0.272265	0.554747	0.75389	0.407875
	TARA_ANW_MAG_00055	0.000438021	0.0280214	0.25599	0.210417	0.00615767	1.08295	0.0129125	0.00205153	0.00538788	2.89274	5.28164	2.64374	0.440586	0.0293804	0.0169779	0	0.0357396	0.0173496	0.0275114	0.001047	0.85499	0.00211813	0.0234802	0	0.000110364	0.000896687	0.000654839	0.0028163	0.0227957	0.0298336	2.80431e-05	0.025375	0.00011773	0.00567173	5.59508e-05	0.000125968	0.000140502	0.000689928	0.00172612	0.00141782	0.000849462	0.000905063	0.397662	1.31932	0.519303	1.01806	0.573598	0.0222194
	TARA_ANW_MAG_00056	0.0392727	0.0829811	0.730266	1.22432	0.0976953	0.327636	0.163566	0.13468	1.75473	0.161584	7.95205	3.0093	1.80819	0.136558	0.081513	0.024441	0.127526	0.0404761	2.18044	2.79298	6.29238	0.409371	0.118436	0.000622603	0.00290627	0.160932	0.574311	0.721562	1.33434	1.36761	0.0316487	2.73003	0.0561243	1.61987	0.0292017	0.0334032	5.0803	7.65417	2.26655	1.45549	0.331637	0.688299	6.8922	12.7142	2.48601	5.10657	0.0875159	0.120734
	TARA_ANW_MAG_00057	0.00920152	0.136984	0.412507	0.369585	0.0727743	1.32478	0.264143	0.00308001	0.00723388	2.91203	6.44626	2.94283	1.90064	0.44907	0.336073	0.00157631	2.44207	0.674751	0.0418899	0.00251078	0.668796	0.180807	0.427321	0.00200507	0.00436132	0.00144654	0.00393167	0.00191339	0.00559461	0.00288921	0.00421675	0.00675344	0.00375191	0.00594764	0.00286568	0.0058365	0.00250665	0.00574145	0.00294996	0.00482271	0.00521996	0.00353676	0.547423	1.07926	0.568382	1.14478	0.0404115	0.00666147
	TARA_ANW_MAG_00058	0.161471	0.153018	0.112732	0.122547	0.0839097	0.163272	0.123275	8.75808	0.402175	0.0331652	0.195159	0.780931	0.158553	0.0907609	0.0474145	0.0013679	0.0294896	0.00976073	0.263898	1.33608	0.92643	0.240957	0.440488	0	0.000182619	2.13118	4.45215	2.43064	2.35959	5.51742	0.547853	0.385235	0.444341	0.527706	0.396875	0.464576	1.3155	1.69784	3.08656	6.12808	6.08542	2.70356	1.45766	3.14565	1.25682	2.65656	0.353956	0.412605
	TARA_ANW_MAG_00059	0.00861962	0.00404977	0.258293	0.214799	0.211417	0.0149112	0.12794	2.37769	2.88276	0.151059	2.23155	0.608727	0.432204	0.0016972	0.000447425	0.00113831	0.0112911	0.00137965	0.00555797	0.0148731	0.00819253	0.0454904	0.0417833	0.00840943	0.0120424	0.0113116	0.019643	0.00753109	0.00669748	0.0162325	0.026001	0.0141854	0.0182416	0.00642569	0.03515	0.0248602	0.0327998	0.0334363	0.0121044	0.0225953	0.0127406	0.0127167	0.00451925	0.0182014	0.00269513	0.016687	0.00442528	0.00632526
	TARA_ANW_MAG_00060	0.28953	0.339384	0.173522	0.241075	0.1848	0.180848	0.117499	15.1624	0.00719091	0.138883	0.00563995	0.00295979	0.00893201	0.123302	0.0469429	0.017043	0.00226894	0.00146616	0.253382	1.03953	0.150501	0.153794	0.208068	0.000630968	0.000673343	0.351672	0.653759	0.481733	0.0445921	3.81744	1.27503	0.152985	1.71455	0.153038	1.67454	0.128862	0.0511589	0.421481	0.612178	1.37012	0.734307	0.387723	0.228716	0.47961	0.0687778	0.285322	0.685044	0.876415
	TARA_ANW_MAG_00061	0.0171924	0.0252999	0.0105195	0.00731695	0.0162837	0.0134004	0.0753381	0.0103011	0.00313913	17.9914	0.00265441	0.00349887	0.00472884	0.308996	0.17944	0.725851	0.00742882	0.00277055	0.00189426	0.00446567	0.00289866	0.00581785	0.00674364	5.85234	10.9777	0.00749631	0.00993407	0.00680153	0.00212908	0.00457828	0.00816614	0.00507027	0.00354409	0.00180325	0.00409463	0.0045462	0.00265958	0.00288625	0.00428337	0.00464033	0.00342589	0.00301288	0.00235883	0.00175143	0.00118267	0.00300845	0.00858921	0.00664751
	TARA_ANW_MAG_00062	0.0730829	0.362583	0.100004	0.0694144	0.126414	0.404615	0.273981	0.000123491	0	7.60343	0.00116991	0.000350083	0.00468445	1.01276	0.439814	8.45247	0.0407027	0.0170386	0.00171032	7.94386e-05	0.00435747	0.000332203	0.00777867	0.423377	0.827471	0.000183851	0.000576556	5.03628e-05	0.000211555	0.000122853	4.7194e-05	0.000280647	0.000140636	0.000305391	3.88438e-05	0.000214676	8.85773e-05	0.00138001	0.000440789	0.00015794	0.000185191	0.000103552	0.000100926	0.000166009	0.000127555	0.00144768	0.145559	0.146654
	TARA_ANW_MAG_00064	1.4153	11.5597	6.04358	5.03522	2.47063	5.25222	4.67789	0.526975	6.88826	2.27102	12.0847	7.07471	7.45012	3.56682	2.32795	0.0987772	3.71316	1.18304	0.708622	0.422256	6.30833	0.326465	1.27631	0.0980851	0.241346	0.342675	0.566476	0.413614	1.52087	0.635339	0.681711	3.18426	0.783615	4.93041	0.594488	1.05902	0.796789	4.08637	0.948343	1.38881	1.42696	1.15426	5.5385	2.69018	3.76217	5.19674	1.68525	0.933149
	TARA_ANW_MAG_00065	0.221333	0.490409	0.954024	1.15072	0.69384	2.18881	0.248166	0.017449	0.0271	0.706824	3.25351	2.34264	5.12872	0.643248	0.334158	0.0518616	0.441121	0.230393	0.200786	0.0652023	0.254947	0.182484	0.497027	0.00540521	0.00432441	0.00797004	0.0472643	0.0192157	0.0864907	0.0660234	0.0171598	0.160139	0.0490741	0.0284313	0.0628738	0.00529419	0.0130753	0.115254	0.0629886	0.1046	0.122993	0.066621	0.337724	0.930169	0.254181	0.511082	0.18829	0.319761
	TARA_ANW_MAG_00067	0.0150538	0.0793619	0.206021	0.28063	0.0283147	0.188025	0.0850536	0.0029781	0.160821	1.05363	2.41847	3.61161	1.56276	0.228403	0.149147	0.000174569	0.0787115	0.0314391	0.353787	0.138731	2.55933	0.0158253	0.0922484	0.00010718	2.90808e-05	0.00134619	0.00437147	0.0370348	0.467828	0.0530859	0.000706503	0.233213	0.00134392	0.047402	0.000421234	0.00128363	0.0444237	0.830561	0.145817	0.190203	0.652156	0.242024	4.0592	5.97495	4.01086	8.21388	0.0770422	0.0573085
	TARA_ANW_MAG_00068	0.195609	0.250559	0.184115	0.165344	0.0774267	0.040747	0.122155	1.38953	19.8231	0.129078	0.443215	0.894583	0.27075	0.0160382	0.0181198	0.013185	0.193514	0.0481834	0.0486332	0.0665406	0.00850657	0.203144	0.616832	0.000513459	0.000413923	0.348774	0.661674	0.453011	0.982801	0.565425	0.11296	0.0125745	0.0279651	0.00659466	0.070841	0.0295597	0.0461557	0.0510326	0.179788	1.85727	0.351711	0.478475	1.01449	1.42246	0.305837	1.65003	0.0359839	0.0357239
	TARA_ANW_MAG_00069	0.00149545	0.000838533	0.000198729	0.000218789	0.000138398	0.000127516	0.000167315	13.3289	0.000395442	0.00147781	0.000109466	0.000130315	0.000292796	0.00115199	0.000763418	0.00112947	0	0	5.14766e-05	0.00517496	0.000274566	0.0108653	0.00381012	0.000783069	0.00173661	0.0383141	0.0702167	0.0625079	0.0088159	0.0912764	0.138268	0.00258568	0.0700805	0.00144433	0.109498	0.0751838	0.01466	0.000333234	0.0322654	0.0632143	0.0349459	0.0257304	0.00486785	0.00198576	0.00836223	0.0132326	0.00216223	0.00159842
	TARA_ANW_MAG_00070	0.0222297	0.0451012	0.662123	1.02136	0.540385	0.029936	1.44912	0.317609	1.8538	0.962421	4.21581	0.88575	1.67177	0.0341569	0.00359027	0.00216146	0.0263174	0.00725433	0.0299999	0.0373153	0.0666323	0.0636311	0.815925	0.027452	0.0427458	0.0030324	0.00450087	0.00181329	0.00598835	0.0057583	0.0386681	0.0418054	0.0138818	0.0206006	0.0379582	0.102852	0.45494	0.264354	0.0659236	0.0911607	0.0552624	0.0339228	0.0492753	0.318143	0.052982	0.0628137	0.0038519	0.0240322
	TARA_ANW_MAG_00072	0.00677639	0.0018773	0.0497215	0.300244	0.0466607	0.000957317	0.0439657	0.205592	1.27674	0.102033	0.933536	0.383427	0.209075	0.00499212	0.00121962	0.00588378	0.00302755	0.00126884	0.000619142	0.0133587	0.0178015	0.0133752	0.0139862	0.013003	0.0322058	0.0035933	0.00759402	0.00442844	0.00917047	0.00725725	0.00138121	0.000994965	0	3.1993e-05	0.000679926	0.000385235	0.000672924	0.000771379	0.000420558	0.0117164	0.00439619	0.0111173	0.00657309	0.0234292	0.00287184	0.00459362	0.000857246	0.000652929
	TARA_ANW_MAG_00073	0.828817	0.78159	0.690102	0.99419	1.00127	0.209918	0.333946	25.6136	0.216876	0.450594	0.151033	0.423778	0.58009	0.291495	0.139788	0.277559	0.236524	0.0709645	0.0594166	2.4276	0.90498	0.713816	1.80934	0.0158733	0.0296429	31.5334	36.6427	28.7592	36.6085	70.7433	3.29731	9.3659	2.12166	3.97847	0.898797	0.709409	2.53169	1.10851	1.92415	3.18318	2.95297	2.51962	1.69474	1.40383	4.98151	3.85392	1.06913	1.12422
	TARA_ANW_MAG_00074	0.00895202	0.0596475	1.34326	2.67836	0.0740922	0.0591823	0.0598269	1.38864	1.6228	0.86127	4.92807	3.28925	7.45275	0.318359	0.228754	0.051766	0.188524	0.0808152	0.010297	0.013668	0.00385844	0.0270459	0.343347	0.191689	0.352057	0.0271367	0.159839	0.17154	0.568259	1.66453	0.0124408	0.148474	0.00194829	0.0110197	0.00146722	0.00143905	0.000637379	0.000862159	0.114034	4.61975	0.390067	1.35182	8.5717	22.8432	3.18792	6.60104	0.00857748	0.0106954
	TARA_ANW_MAG_00075	0.32401	2.24635	2.2777	1.3116	3.24844	2.51136	2.45528	0.0204069	0.0295749	20.0594	0.0640141	0.0363938	0.763797	0.476518	0.400228	2.91841	5.103	2.21008	0.00320923	0.00170324	0.0008516	0.00220808	0.0318292	8.82661	16.298	0.000257797	0.00206497	0.00210529	0.00771886	0.0185321	0.000590939	0.00221562	0.000262571	0.00106002	0.000646128	0.000288571	0.000345322	0.000172023	0.00251903	0.0558583	0.00586573	0.0159306	0.099251	0.248039	0.0389216	0.0789915	0.00926399	0.0095354
	TARA_ANW_MAG_00076	0.848648	0.329019	0.329457	0.48395	0.509842	0.1983	0.118348	9.13465	0.303213	0.135266	0.159046	0.228163	0.210614	0.134672	0.0591804	0.108797	0.127915	0.0403561	0.148183	3.40277	1.79478	1.1089	0.684026	0.0142463	0.0210115	4.13527	4.94246	3.65633	4.65875	7.40283	2.56854	3.53534	1.99221	7.68684	0.948826	1.16529	1.64408	1.57486	1.13072	1.12602	2.03016	1.2624	0.582523	0.428482	0.637852	0.537276	0.499489	0.521128
	TARA_ANW_MAG_00077	0.002299	0.0943387	0.184224	0.224582	0.0243007	0.836387	0.287788	0.0491285	0.00407406	0.952199	12.7402	6.01078	4.02415	1.44568	0.704572	0.0532837	0.972878	0.327324	0.310446	0.00214328	0.396306	0.0163951	0.197617	0.000243491	0.000240173	0.00406398	0.0585701	0.0162607	0.197593	0.0665568	0	0.34914	0.00186837	0.0865991	0.000317436	3.51111e-05	0.000251144	0.00352011	0.060564	0.444247	0.394063	0.200483	3.12951	8.33155	3.246	5.11443	0.190509	0.032795
	TARA_ANW_MAG_00079	0.00210905	0.126769	0.284664	0.202026	0.131386	0.202805	0.0460446	0.000617166	0.00244628	5.27567	0.00022538	0.00302325	0.830947	0.299575	0.211423	1.64129	1.03995	0.249963	0.00564132	0.00026188	0.00351721	0.000518392	0.00397326	0.0506448	0.0222901	0.000183745	0.00043971	0.000219142	0.00278629	0.000428076	5.32231e-05	0.00579045	9.20494e-05	0.000479399	2.22035e-05	8.46244e-05	0.000113802	0.00277498	0.000767324	0.00306126	0.0018962	0.0038758	0.00603292	0.0120928	0.0103253	0.0180089	0.0213184	0.0271587
	TARA_ANW_MAG_00080	0.00232709	0.0106335	0.0184381	0.0117502	0.015572	0.017725	0.0100531	0.00305618	0.0153797	18.0756	0.0809377	0.0202927	3.90086	0.0212198	0.00953669	0.986089	0.0257807	0.0125166	0.0447166	0.0279463	0.00934134	0.0734923	0.0553861	0.0122883	0.0159399	0.00176332	0.0042572	0.00134571	0.00799337	0.00809902	0.00346381	0.00384896	0.00414221	0.00298074	0.00247366	0.00214218	0.00290152	0.00255343	0.0125454	0.0138779	0.00742691	0.0122507	0.0184048	0.0614037	0.00928859	0.0222926	0.00166375	0.00425092
	TARA_ANW_MAG_00081	0.324818	2.11605	2.14724	1.1996	3.235	2.49009	2.39773	0.00608982	0.0169637	20.2229	0.0225086	0.0112358	0.570458	0.445358	0.354628	2.71169	4.52352	1.96088	0.00480733	0.001214	0.000994329	0.00616591	0.0238597	8.63236	15.9111	8.57285e-05	0.000594027	0.000697821	0.00252189	0.0052513	0.00020474	0.00327944	7.76546e-05	0.00116861	0.000234864	0.000193014	0.000101409	0.000294595	0.00102823	0.016223	0.001227	0.00423941	0.0319473	0.0660849	0.0135541	0.0265407	0.00946286	0.00921148
	TARA_ANW_MAG_00082	1.11448	0.472078	0.371393	0.567612	0.79597	0.213685	0.142537	13.9858	0.170479	0.129686	0.104614	0.275663	0.282826	0.191907	0.0859014	0.146333	0.129654	0.0413596	0.117762	3.26302	0.394084	1.3788	0.900201	0.0110261	0.0128574	9.70408	12.2748	8.56273	10.9987	23.4203	2.54319	7.67793	1.78556	3.7316	0.908683	0.918219	1.00424	0.973689	1.15422	1.82005	1.97897	1.7238	0.865231	0.698774	2.42764	1.3553	0.47796	0.510644
	TARA_ANW_MAG_00083	0.221406	0.460206	2.92476	2.24978	1.39275	2.55343	0.628947	0.0214665	1.34177	0.334186	2.01721	3.62753	1.38943	0.205328	0.0866728	0.0372687	2.13653	0.781721	4.54842	0.676798	0.0730247	0.862344	0.450598	0.0505631	0.0545473	0.0256179	1.16673	0.2076	0.265569	2.28529	0.0417696	0.1499	0.0189964	0.0156722	0.0638479	0.0139031	0.323869	0.103537	0.469953	1.50864	0.907683	1.31008	1.3826	5.67067	0.867938	1.50671	0.126756	0.21645
	TARA_ANW_MAG_00084	0.00209016	0.0153244	0.687812	0.51634	0.334981	0.107107	0.248517	0.0305817	0.141944	1.70989	1.69907	2.20305	4.21877	0.519995	0.355761	0.658467	0.0934093	0.0308073	0.0329579	0.0146403	0.00564824	0.0282393	0.0259801	0.00805644	0.00740658	0.00132621	0.00247319	0.00154714	0.006142	0.00378802	0.00144875	0.00152357	0.00144989	0.00427625	0.00141795	0.0015785	0.00310476	0.00398114	0.0171311	0.0805726	0.110279	0.0510038	0.428543	1.76606	0.641473	1.11928	0.00204275	0.00259706
	TARA_ANW_MAG_00085	0.281455	0.558738	3.90987	2.97294	1.82169	3.2451	0.720296	0.0287151	1.64047	0.304378	2.37502	4.69815	1.72867	0.224396	0.0948453	0.0302641	2.43814	0.872207	5.83223	0.849197	0.0577647	1.11082	0.516252	0.0246728	0.0319731	0.0326529	1.55079	0.264086	0.319289	3.0631	0.0521534	0.183282	0.0224322	0.0133461	0.0825264	0.00774142	0.38053	0.141019	0.575334	1.98492	1.1633	1.74294	1.78621	7.40284	1.14259	1.89392	0.148111	0.278732
	TARA_ANW_MAG_00087	0.486637	0.376751	0.409135	0.517494	0.837242	0.359426	0.231101	23.2525	0.152478	0.1936	0.175136	0.200668	0.316359	0.389213	0.176623	0.468798	0.222001	0.0673987	0.269262	4.56269	0.247133	1.11995	0.871198	0.0614275	0.0701248	4.44072	6.4595	4.90407	7.96671	8.42544	2.70044	3.72041	1.6804	1.76843	0.722232	0.690022	1.71092	1.37386	0.898252	1.19384	1.78386	1.27484	0.689119	0.443953	1.04364	0.582216	0.618945	0.715675
	TARA_ANW_MAG_00088	0.0441022	0.0193001	0.117448	0.409529	0.356948	0.286831	0.0138985	0.407952	0.0115055	2.05985	9.40387	3.35446	5.45343	0.079949	0.0536702	0.012411	0.0366891	0.0124581	0.035694	0.0156065	0.00516938	0.0328891	0.319879	0.0249293	0.0338291	0.00132959	0.00420423	0.00167609	0.00643117	0.00834281	0.00324045	0.00622249	0.00210275	0.00351928	0.00271062	0.00194741	0.00344361	0.00161861	0.00678814	0.037074	0.00652509	0.0172191	0.22029	0.514728	0.273953	0.51123	0.00564193	0.00914995
	TARA_ASE_MAG_00002	0.00364964	0.0105278	0.0136124	0.0133395	0.0124717	0.0194391	0.00610881	0.0115472	0.0179912	0.0310111	0.0235459	0.0241372	0.0351979	0.0246027	0.0125908	0.00409061	4.76599	3.98851	0.721645	1.54833	0.401991	1.73649	0.09305	0.0505091	0.0328169	0.017976	0.0291956	0.0758824	0.174576	0.103637	0.853157	0.109026	0.0362534	0.0171894	0.00767195	0.00926205	0.25096	0.747293	0.0147142	0.0245025	0.0102135	0.0173272	0.0275903	0.0132646	0.181661	0.040593	0.00781538	0.0105001
	TARA_ASE_MAG_00003	0.00571676	0.0067288	0.00311438	0.0039968	0.0045898	0.00281689	0.00608689	0.00459792	0.00195288	0.00629572	0.00197526	0.00263628	0.00285851	0.00299394	0.00149147	9.77995	0.0306845	0.00336295	0.00157172	0.00130021	0.00194909	0.00111257	0.00733707	0.0306095	0.0505841	0.000936267	0.00211414	0.0017999	0.0013195	0.0020286	0.00209392	0.00163989	0.00142665	0.00099927	0.00162507	0.00255324	0.00241743	0.00181577	0.00194722	0.00205597	0.00198231	0.00200821	0.00216998	0.00206822	0.0010627	0.00279955	0.00770767	0.00990554
	TARA_ASE_MAG_00004	0.208386	1.61639	7.43659	11.2083	1.38014	3.83129	0.507944	0.289756	5.44	0.57372	9.6358	13.0728	8.33195	2.84135	1.71199	0.00173724	5.04256	1.85361	0.189032	0.34978	3.33265	0.335345	2.03315	2.39013e-05	0.000423688	0.00229031	0.00892519	0.0121414	0.174258	0.0405825	0.000162669	0.0962008	0.00186849	0.112614	0.000147907	2.4118e-05	0.000504814	0.600775	0.0137531	0.0595379	0.0542733	0.570785	8.43764	17.4883	4.85873	24.4124	4.20104	2.51255
	TARA_ASE_MAG_00006	2.08621	2.39838	0.165806	0.132718	0.0326264	1.00274	0.0805619	0.0836542	0.224173	0.0447611	0.0917001	0.407564	0.203025	0.00757873	0.0076489	0.124283	5.45776	2.25365	0.462949	6.43552	3.65411	0.602583	0.762984	2.26165	3.92522	0.069828	0.0372743	0.0805259	5.62024	0.457328	2.35033	5.22192	2.98859	1.92905	9.09739	2.00102	0.137264	0.195937	0.0285039	0.0474247	0.0821859	0.0141348	0.020143	0.0796966	0.00925295	0.688397	0.131844	0.143207
	TARA_ASE_MAG_00007	0.276356	0.74242	0.00239226	0.00246792	0.0211335	0.0572807	0.0165179	0.00406489	0.000510275	30.9961	0.00181368	0.0019425	0.00396437	0.0846396	0.0337551	40.152	0.0237896	0.0024656	0.000477678	0.00391543	0.000668562	0.00758472	0.0110662	3.12387	4.85005	0.00556388	0.0101748	0.00212848	0.00251182	0.00136298	0.00222594	0.000526594	0.0013733	0.000715277	0.000834174	0.00349029	0.00227639	0.00229208	0.000724969	0.000741603	0.000935987	0.000746536	0.00168618	0.00137596	0.000838415	0.00283183	0.0637889	0.0550834
	TARA_ASE_MAG_00008	0.726631	10.9192	13.1363	6.91062	8.80625	13.1138	16.9607	0.0113614	0.0158975	0.66587	0.0713113	0.0186378	0.588668	7.41262	4.51188	0.108147	22.8596	6.1703	0.0887792	0.00551085	0.143464	0.00448554	0.320061	0.573026	0.703191	0.0587763	0.0743045	0.0150693	0.0110568	0.00311957	0.0105465	0.0133228	0.0105576	0.0181782	0.00951802	0.0138923	0.0166629	0.0148442	0.00952128	0.0138594	0.0075872	0.00713531	0.0213184	0.0130456	0.0279045	0.0528629	0.557833	0.0814256
	TARA_ASE_MAG_00009	0.694327	62.4602	9.6238	6.63046	1.89122	28.9094	28.3301	0.00987994	0.0695782	0.205637	0.849873	0.121117	3.80051	7.2806	6.46981	0.00538538	33.6808	17.0638	0.468763	0.0164635	0.346536	0.0181549	0.109835	0.0020568	0.00206533	0.00618047	0.0107931	0.00886763	0.0161848	0.0118637	0.0049405	0.0754446	0.00852288	0.0514337	0.00486355	0.00372899	0.00849165	0.0457828	0.0153758	0.0156081	0.0161147	0.0131428	0.132953	0.272551	0.129572	0.333621	1.63363	0.400984
	TARA_ASE_MAG_00010	0.201227	0.0652713	0.118198	0.135419	0.0556167	0.0682962	0.0291558	0.969516	3.19091	0.141655	0.622943	0.952111	0.198832	0.048067	0.0374861	0.00379408	0.155601	0.0505584	10.3084	0.801306	1.35499	2.59422	1.0661	0.000123684	0.000383059	0.151041	0.389609	0.12829	1.60317	0.487676	0.428613	1.98334	0.787915	1.93571	0.281201	0.0846	0.720291	12.3341	0.794309	0.745358	0.317408	0.498963	1.5827	4.27801	0.854155	1.84216	1.15529	1.14276
	TARA_ASE_MAG_00011	0.409004	0.41608	1.83734	2.85549	4.26726	2.65204	0.185375	0.229682	2.61586	0.110965	0.708199	2.05925	1.15279	0.421564	0.204728	0.0010501	1.10333	0.542648	9.12989	2.55756	0.681893	0.427219	1.08244	0.00218694	0.00759644	0.0450091	0.100765	0.139079	0.328504	0.35309	0.529642	1.16348	1.45133	0.415875	0.357677	1.33321	11.8491	4.00013	7.06072	5.76978	5.29397	8.76485	2.82936	2.77224	0.951883	1.272	0.87704	1.04362
	TARA_ASE_MAG_00012	1.29621	10.8291	11.122	10.2424	1.69427	5.24528	2.0761	0.015176	1.16247	4.4123	19.8574	7.76888	11.9566	1.85401	1.35731	0.00250137	5.68685	1.70488	0.273565	0.0439973	11.8492	0.0207414	0.33886	0.00569775	0.0124316	0.0071107	0.0150733	0.00544221	0.0298727	0.00391654	0.00546205	0.0850833	0.00725754	0.026604	0.00559165	0.0123568	0.00520835	0.723164	0.0467258	0.155221	0.283465	0.226301	1.8047	1.52029	1.65925	3.13228	1.14845	0.843425
	TARA_ASE_MAG_00014	0.326827	31.0308	6.71251	6.02081	2.69665	13.8286	13.443	0.0245962	0.107742	2.96172	1.88355	0.780716	2.9846	3.28231	1.80767	0.0109771	6.03851	3.22206	0.184004	0.0133339	5.98935	0.00468853	0.0579627	0.0005189	0.00170158	0.0154443	0.0474591	0.0538627	0.816348	0.0319736	0.00869651	2.03406	0.0634874	3.66554	0.00451221	0.0044169	0.00204745	0.199985	0.0369585	0.0384941	0.0702986	0.0182894	0.075443	0.0934389	0.107808	0.340252	7.32009	4.45065
	TARA_ASE_MAG_00015	0.131626	0.292569	0.0951883	0.0748263	1.70503	1.15295	0.0520651	0.00251079	0.0105272	0.650045	0.0205413	0.043339	0.0576027	0.200343	0.108202	10.6659	0.0106741	0.00207492	0.047842	0.00287928	0.00459365	0.000939664	0.0128543	0.419281	0.809518	0.0199735	0.0383114	0.0251055	0.0065808	0.00850027	0.0046773	0.0179873	0.00496181	0.00599791	0.00389577	0.0051905	0.00377533	0.00784918	0.0046514	0.00662109	0.00775867	0.00495712	0.0147877	0.00910379	0.0054437	0.0103828	0.0998695	0.151668
	TARA_ASE_MAG_00016	0.477622	0.9201	0.444459	0.718001	0.796974	0.592657	0.0323995	0.132007	3.3867	0.336809	1.16229	1.3035	0.826963	0.532798	0.230254	0.00184773	0.126644	0.0590979	16.5019	1.30231	1.17706	1.07498	0.119668	0	7.29887e-05	0.0707293	0.322754	0.305562	0.763782	1.2785	0.249848	2.77653	1.18766	1.45308	0.182283	0.238777	5.99774	19.0453	2.45612	1.21102	2.86639	1.81683	5.45408	7.43209	2.02872	3.1157	1.02774	1.19614
	TARA_ASE_MAG_00017	0.782736	2.25764	1.06322	0.620265	1.2487	0.972676	10.3642	0.0790237	0.0428776	19.3106	0.515749	0.312858	0.753741	7.48421	4.36655	8.38119	0.182204	0.0389589	0.0353906	0.0156387	0.0381845	0.0312054	0.15327	4.67424	5.83415	0.167799	0.24822	0.0937185	0.053484	0.0563472	0.0313866	0.0595521	0.0293564	0.0430309	0.0266579	0.0560997	0.0542082	0.0322383	0.0367643	0.0565147	0.0317831	0.040768	0.0631934	0.0736109	0.118471	0.12732	3.89004	4.52623
	TARA_ASE_MAG_00018	1.0188	2.09628	6.75229	13.6806	8.56405	1.61862	0.0462986	0.0175915	0.0368574	0.0540353	0.838014	14.6652	3.84027	0.501927	0.201497	0.00687637	0.0665354	0.0242711	36.0261	0.838249	0.0391396	1.33852	18.986	0.0379457	0.209191	0.144176	0.657347	0.200372	0.0266119	0.0386903	0.643313	0.050391	0.26726	0.00770498	0.188447	0.633743	0.11696	0.440256	0.0726238	0.0981122	0.0478934	0.232229	1.00202	1.6514	0.563012	1.18069	0.380617	0.640946
	TARA_ASE_MAG_00019	0.219028	0.818894	0.00360736	0.00118362	0.0119263	0.0102594	0.094314	0.0974915	0.00102404	5.38681	0.000826701	0.0010482	0.00298651	0.4116	0.190109	49.0441	0.0264025	0.00220155	0.000939002	0.000832007	0.000812344	0.000593175	0.00749536	1.39857	1.59636	0.0602758	0.170667	0.0384629	0.0316123	0.0413623	0.00330531	0.00140492	0.00128176	0.000862141	0.0016441	0.00101074	0.00108255	0.000523909	0.00100243	0.00184114	0.0020892	0.00124081	0.00154242	0.00126925	0.00235648	0.00560764	0.0317399	0.0292051
	TARA_ASE_MAG_00020	0.0247164	0.0304486	0.548108	0.549568	0.35801	1.123	0.635548	0.367317	0.195526	0.355766	0.183422	0.327404	0.779346	0.323499	0.219793	0.00397869	0.43628	0.132609	8.96169	0.655215	0.454506	0.0360516	0.325533	0.000865315	0.000888679	0.172062	0.441281	0.573497	0.162778	0.339315	0.0494461	0.119784	0.0188072	0.0560979	0.0200657	0.00548268	0.250169	0.267938	0.473523	0.444624	0.89834	0.419166	0.375433	0.908646	0.21568	0.727682	0.120027	0.095479
	TARA_ASE_MAG_00021	0.00100471	0.00379317	0.00189718	0.00200847	0.00309702	0.00163958	0.00260715	0.000768913	0.00289118	0.0528257	0.00238882	0.00103914	0.00296749	0.00115986	0.000288335	20.2378	0.037792	0.00374181	0.000828253	0.00160479	0.000851152	0.000357653	0.00486827	0.517808	0.572269	0.00237106	0.00265865	0.00249227	0.00156601	0.00331681	0.000704271	0.000895725	0.000369109	0.000197133	0.000299793	0.000401507	0.000660068	0.00157421	0.000293925	0.000471141	0.000454141	0.000611746	0.00190881	0.00109829	0.00105038	0.00189272	0.00170902	0.00153764
	TARA_ASE_MAG_00022	46.4003	12.5804	0.00944756	0.00634866	0.0231891	0.0157107	0.25331	0.0222449	0.00256734	2.63107	0.00251543	0.0521233	0.0033025	0.247429	0.122021	73.6762	0.076718	0.00816125	0.00457479	0.0113295	0.00492089	0.419547	0.0866403	0.165809	0.228316	0.347086	0.249812	0.0388014	0.00586534	0.00826507	0.00588381	0.0065757	0.00396625	0.00441335	0.00449961	0.00730104	0.0080106	0.00734287	0.00435946	0.0103629	0.00394726	0.00449489	0.00936155	0.01363	0.00496585	0.0178322	8.11983	7.23746
	TARA_ASE_MAG_00024	0.62272	1.20538	6.37433	2.89863	1.48353	2.14249	7.09799	0.00166058	0.00512219	21.7015	0.37748	0.413716	4.58923	3.61126	2.86356	3.35178	13.1821	5.10538	0.00501836	0.00879153	0.00538743	0.0078921	1.89174	0.687492	1.33983	0.000577205	0.00207418	0.000655022	0.00936013	0.00429661	0.000552191	0.00362278	0.000626874	0.00208452	0.000580511	0.000420372	0.000325583	0.00957914	0.00204704	0.00444692	0.0037649	0.00425594	0.0340994	0.0559617	0.0168568	0.0321417	0.0716047	0.118785
	TARA_ASE_MAG_00025	0.0746449	0.0555557	0.026407	0.0328366	0.435795	0.0624518	0.0237225	0.0566565	0.00613446	0.137312	0.014516	0.00522084	0.0100959	0.0135847	0.00514045	8.66649	0.0225754	0.00287835	0.00249469	0.0446357	0.00941894	0.0110158	0.0196927	0.320223	0.455427	0.281076	0.56282	0.326587	0.245786	0.227964	0.0464953	0.0537828	0.0326071	0.0223837	0.0178931	0.023581	0.021032	0.0318021	0.0262617	0.0206184	0.0341022	0.021952	0.0170917	0.0144496	0.0126666	0.0119524	0.0495497	0.0539101
	TARA_ASE_MAG_00026	0.00154229	0.0017587	0.848805	0.128119	0.0523259	0.232458	1.17095	0.00106076	0.00834841	0.495707	0.0336923	0.0173852	0.217407	0.457302	0.246448	0.275229	16.6415	4.81708	0.681856	0.0170754	0.003264	0.0260784	0.0390624	0.229153	0.196395	0.000517654	0.00275958	0.00165754	0.00249327	0.00515234	0.00158035	0.00036991	0.000293089	0.000172089	0.00084642	0.000599063	0.00660721	0.000532225	0.00553576	0.0129784	0.0393543	0.0300654	0.662419	9.4699	1.1285	2.11401	0.00178262	0.00240554
	TARA_ASE_MAG_00027	0.177511	1.34703	2.79613	2.33275	0.542675	5.22663	3.50143	0.0447464	0.329958	8.00161	6.50562	4.73652	5.06072	2.90147	2.19265	0.00604499	8.38618	2.3955	1.17856	0.0144634	2.61598	0.254406	1.60539	3.20199e-05	0.000415169	0.00261356	0.00459344	0.0103738	0.205354	0.0137733	0.0373193	0.0425378	0.0467362	0.083884	0.136047	0.00215928	0.000184146	0.0419604	0.0399572	0.0445927	0.0539882	0.0312295	2.15427	6.3257	2.19967	4.77	0.788663	0.339722
	TARA_ASE_MAG_00028	0.0231792	0.0611049	0.112846	0.109992	0.498337	0.119929	0.0164794	0.0131463	0.00188995	0.117043	0.0135295	0.0693729	0.120759	0.256374	0.105508	8.11498	0.0518072	0.00511935	0.0195943	0.00358643	0.00213284	0.0161827	0.280066	0.393472	1.58625	0.00332529	0.00993437	0.0070263	0.00180914	0.0125118	0.00317578	0.00365492	0.00186897	0.00199542	0.00179659	0.00153955	0.00220641	0.0012221	0.00718467	0.0338843	0.148048	0.019435	0.0453258	0.0999612	0.0643144	0.393456	0.0128962	0.0188693
	TARA_ASE_MAG_00029	0.174377	0.0651069	0.0251196	0.019908	0.0383693	0.0284072	0.0379869	0.017377	0.00185825	0.177776	0.00486607	0.00505965	0.0160217	0.0372013	0.0135224	18.9438	0.0368633	0.00502578	0.00358152	0.0429895	0.00630048	0.00940909	0.0211428	2.70017	3.07863	0.216372	0.389026	0.128217	0.0510253	0.087388	0.0509267	0.0364681	0.0372748	0.0109823	0.0109813	0.0122655	0.032625	0.0256935	0.0228756	0.0175942	0.0231682	0.0211844	0.00902899	0.0113139	0.00657821	0.0119078	0.0820631	0.0912058
	TARA_ASE_MAG_00031	5.09104	2.10031	1.23504	2.39226	0.83189	0.240873	0.0385157	0.0799534	0.576379	0.116099	0.038874	0.575461	0.128042	0.107904	0.289473	0.174229	7.34682	6.42781	3.01726	2.99282	19.9143	4.01233	0.964897	1.04278	26.3732	0.434177	4.24568	9.64512	14.9303	1.7355	5.63525	10.5566	2.35182	7.31504	2.27925	0.561477	4.55629	3.75719	0.0649713	1.31324	5.74273	1.29517	1.13968	6.98846	0.218469	4.53644	1.35827	2.7516
	TARA_ASE_MAG_00032	0.511781	4.00448	5.34325	3.17719	3.40395	3.04226	4.23352	0.0239683	0.0287584	13.6539	0.0622349	0.0358091	0.525367	0.611073	0.55024	2.3646	14.4547	6.22699	0.00227621	0.000999453	0.000207586	0.00327243	0.0513527	8.50065	15.6513	0.000279804	0.00219885	0.00223644	0.00618107	0.0189101	0.000372949	0.00176536	0.000184105	0.0011743	0.000304678	0.000300514	0.000176194	0.000374969	0.00159737	0.0535086	0.00437591	0.0143373	0.0913819	0.24151	0.0367254	0.070338	0.0069146	0.00766139
	TARA_ASE_MAG_00033	0.0794504	0.235042	1.78908	0.949514	0.702346	1.46276	1.42245	0.0132897	0.404527	0.849244	0.884909	0.984626	1.36201	0.261475	0.150786	0.21541	2.85948	0.9994	4.55103	0.174498	0.114153	0.336989	0.20012	0.796311	0.754452	0.0173776	0.273702	0.126537	0.331145	0.519298	0.0151718	0.07823	0.00428135	0.0142906	0.0184567	0.00657584	0.374309	0.243669	0.131736	0.506763	0.261174	0.413575	0.521942	2.33622	0.620226	1.03035	0.0479338	0.0799481
	TARA_ASE_MAG_00035	0.267674	0.538928	3.72519	2.80803	1.77757	3.17576	0.746223	0.0231341	1.37595	0.347326	1.99639	3.79039	1.54285	0.258565	0.101656	0.0334621	2.61104	0.942299	6.53141	0.812582	0.0683623	0.990778	0.517452	0.0462482	0.049843	0.0313958	1.51675	0.27402	0.317352	2.87726	0.0485543	0.182549	0.0201339	0.0151501	0.0717481	0.0102754	0.385075	0.132539	0.547189	1.87459	1.1328	1.63237	1.70869	7.02692	1.09047	1.8285	0.132183	0.262182
	TARA_ASE_MAG_00036	0.146401	1.44714	1.21613	0.185074	0.0173392	0.0325944	0.0555193	0.000478318	0.00194483	12.9283	0.520521	0.016955	2.16382	25.8407	13.6704	3.14754	0.0907089	0.0444833	0.00560313	0.00364769	0.00154061	0.00669944	0.00567362	0.0128725	0.0095622	0.00204906	0.0136546	0.00546143	0.0677162	0.0446066	0.000754295	0.147489	0.00190031	0.0834135	0.000382591	0.000378441	0.00051734	0.00145869	0.00150941	0.00797446	0.00158446	0.00306712	0.00850175	0.0197819	0.0150695	0.0197382	0.00172347	0.00142309
	TARA_ASE_MAG_00037	0.000510411	0.00122016	0.794868	0.139845	0.0404529	0.216593	0.847768	0.000436144	0.00136634	0.520917	0.0258918	0.00395105	0.191422	0.657022	0.526964	0.448251	24.2358	8.23668	0.360469	0.0136862	0.00541762	0.00947773	0.0360702	0.250846	0.262174	4.69061e-05	0.000206806	6.8065e-05	0.00135986	0.000231176	0.000356405	0.000463071	0.00034634	0.000249276	0.000326035	0.000350467	0.000377923	1.00676e-05	0.00196625	0.0059043	0.0407629	0.0251625	0.589109	6.42484	1.11494	2.03998	0.00131432	0.000886631
	TARA_ASW_MAG_00001	0.111203	0.312494	0.0536994	0.054576	0.182668	0.0629515	0.018618	0.0179026	0.00192582	0.00961922	0.00149926	0.00228901	0.00905141	0.146714	0.0736043	0.285309	0.00303119	0.000935215	0.128261	0.0223371	0.0286151	0.00530948	0.0263492	5.02512	16.2254	0.0963174	0.221811	0.0102062	0.0125922	0.019827	0.0124155	0.0147948	0.0159889	0.00213167	0.0126673	0.0140118	0.0962315	0.0390299	0.0439145	0.0181636	0.0955149	0.0116232	0.0529484	0.0330042	0.0148948	0.0299454	0.393964	0.50772
	TARA_ASW_MAG_00002	0.00580839	0.00562423	0.00945094	0.643296	0.0147182	0.00541091	0.0102128	0.0336834	0.0661761	0.0155407	0.0184585	0.0136326	0.0121701	0.0447443	0.000537693	0.0203683	2.03672	0.501429	2.02979	9.45228	11.2512	13.1938	0.148929	0.0199011	0.083565	0.00724226	0.0129802	0.00374079	0.00327704	0.00908928	0.0296642	0.0104636	0.0133983	0.00515679	0.0156196	0.0163109	0.00559016	0.0040346	0.259918	0.324959	0.646522	0.281899	0.619106	1.72543	0.108697	0.00868628	0.00353819	0.0033226
	TARA_ASW_MAG_00003	1.4214	0.813034	0.0139541	0.00816643	0.0231508	0.00572432	0.00926667	0.00201914	0.00462485	0.00544976	0.00506699	0.00485769	0.005545	0.00365614	0.00297616	0.00187068	0.0170594	0.00530201	0.00668258	0.00977459	0.00722223	26.1838	144.288	0.00336875	0.00427459	0.00101716	0.00202098	0.00534794	0.00718043	0.00593687	0.0165544	0.00889597	0.0107551	0.0113247	0.018134	0.0280099	0.0272441	0.0153298	0.0203743	0.0131907	0.0093377	0.00662002	0.0183102	0.0106078	0.0030214	0.00512883	0.0285855	0.0333003
	TARA_ASW_MAG_00004	0.0237653	0.0235159	0.0621196	0.0540394	0.0091734	2.34438	0.00174141	0.00519391	0.0160652	0.05036	0.0557158	0.0073507	0.003513	0.00131371	0.157131	0.0976575	4.63829	0.834947	15.4922	3.53799	2.98711	4.51854	0.0279384	0.0342983	0.0826804	0.00118261	0.0179224	0.0103497	0.469766	0.0933224	0.537801	0.935293	0.0236111	0.0126613	0.0189658	0.0166551	0.101889	0.141472	0.0075867	0.00721415	0.00586916	0.00663455	0.00925539	0.0106044	0.00164589	0.807044	0.0137606	0.0115473
	TARA_ASW_MAG_00008	0.119805	0.185275	0.0196099	3.33605	0.0222209	0.0180207	0.0184481	0.0552333	0.0882731	0.0253269	0.137619	0.0347301	0.0358563	0.00209994	0.000908849	0.00227801	0.128631	0.029513	0.0172533	0.0877366	0.253087	0.306671	0.076255	0.0699669	12.6602	0.00371735	0.00305796	0.0015307	0.00372573	0.00511918	0.0402951	0.0373017	0.0129718	0.0333309	0.12818	0.0733488	0.0375976	0.0691277	0.008873	0.0127755	0.00696029	0.0065818	0.00431317	0.0176287	0.00417194	0.0159068	0.00415647	0.00916684
	TARA_ASW_MAG_00010	0.010441	0.0268863	0.0207575	0.0452089	0.0402741	0.714529	0.10386	0.0643777	0.0783083	0.0105908	0.031199	0.0239598	0.0239555	0.0076265	0.00673232	0.00425147	0.00469617	0.00180095	0.00716466	0.429676	0.31658	48.7281	0.432938	0.00598716	0.00510403	0.00604003	0.0102139	0.0117975	0.00932859	0.015287	0.0603693	0.0243355	0.0784177	0.0337685	0.0551175	0.123019	0.0318215	0.0366101	0.0204551	0.0246385	0.0240291	0.0183011	0.0279491	0.0241412	0.0144656	0.0650119	0.020829	0.018104
	TARA_ASW_MAG_00011	0.00846048	0.0722187	0.234012	0.342261	0.328766	0.146324	0.0788198	0.0332715	0.158941	0.0565382	0.257357	0.315483	0.367274	0.104846	0.0508247	0.00882802	0.061676	0.0273511	0.437695	19.5388	0.0339965	0.0154769	0.0151334	0.0171567	0.0661498	0.0552668	0.128676	0.111188	0.0911852	0.107048	0.284173	0.295578	0.178494	0.246792	0.0698616	6.05676	15.9029	5.61831	3.84089	0.293317	0.119692	0.21546	0.420132	0.45423	0.114862	0.347562	0.0234569	0.0261828
	TARA_ASW_MAG_00012	0.0356599	0.0435952	0.0105149	0.0436512	0.0129671	0.154246	0.0525578	0.0159187	0.0297237	0.0105262	0.0231836	0.0155175	0.00952054	0.00599393	0.00964832	0.027824	3.21694	0.473132	0.18477	8.63919	7.35122	1.06397	0.0280654	0.049023	0.0795331	0.00294482	0.00457431	0.00306905	0.0100058	0.00259842	0.0524443	0.0885275	0.0107409	0.00854807	0.00948712	0.0210317	0.0106131	0.00789159	0.00316282	0.00533456	0.00342981	0.00544565	0.00572765	0.00433436	0.00351938	0.0811923	0.00948858	0.0127876
	TARA_ASW_MAG_00013	0.0436352	0.987735	0.197599	0.148251	0.0904993	0.455048	0.529061	0.0119048	0.385351	0.121041	0.180045	0.168135	0.283724	0.26298	0.178073	0.000305703	0.651146	0.342635	0.117074	0.550856	60.3934	0.0616284	0.0105726	0.000427441	0.000924661	0.0145292	0.0357123	0.0436139	0.104009	0.057156	0.024147	4.68048	0.0724467	1.4708	0.00879738	0.0215764	0.0261859	1.21115	0.146179	0.0679417	0.895451	0.0615138	0.332603	0.746793	0.639794	1.53519	0.0951506	0.0859642
	TARA_ASW_MAG_00014	8.52833	8.65972	1.61408	1.64992	6.12666	3.87242	0.0796523	0.292149	0.0355545	0.130285	0.0126633	0.294621	0.290236	0.275388	0.123477	0.0213769	0.0246111	0.00668213	0.119744	0.645895	0.0806834	3.96699	25.9487	0.00380803	0.00664558	10.9184	18.4699	8.42068	0.839907	7.27184	0.396275	0.0621943	0.116598	0.0356158	0.182763	0.1861	0.114965	0.102524	0.571179	0.437735	2.51888	0.854294	0.477449	0.640004	0.144023	0.413295	3.56108	4.54998
	TARA_ASW_MAG_00015	0.316297	26.8399	10.2076	8.11604	1.11209	15.5902	3.98291	0.00267107	0.0201561	2.37763	26.713	6.95384	18.3364	4.60766	3.03956	0.0103532	10.1668	4.71662	0.260155	0.0193704	43.9015	0.00101195	0.106241	5.92556e-05	0.000248936	4.04302e-05	0.00141142	0.00104726	0.020278	0.0041987	0.00161566	0.320419	0.0135456	0.630484	0.000311179	0.00070308	0.000246256	0.16388	0.00659743	0.00520651	0.0142678	0.00176869	0.304531	0.453748	0.976829	1.67939	3.28149	0.566827
	TARA_ASW_MAG_00016	4.05796	2.77918	0.0287969	0.0747806	0.0375295	0.040428	0.0346747	0.022238	0.110236	0.0416144	0.193824	0.0558009	0.0450614	0.0304227	0.0113018	0.038211	1.69339	0.416388	0.204158	4.51746	5.55058	2.69892	0.591617	0.509106	0.574144	0.0131439	0.00916894	0.0077132	0.0603846	0.0733854	1.90312	1.00542	0.261167	0.385678	0.704842	0.16074	1.55108	2.51888	0.0519411	0.050889	0.0584878	0.0847036	0.0821278	0.16522	0.0474464	0.142315	0.154485	0.366107
	TARA_ASW_MAG_00017	0.152101	1.2651	1.94967	2.05697	3.18212	1.29788	1.54335	0.0126467	0.13432	0.566091	0.236264	0.288522	0.841542	1.29764	0.679459	0.277193	0.665164	0.316107	0.520483	0.0316389	0.0147379	0.00706774	0.0687785	4.69277	16.6509	0.05049	0.128011	0.086083	0.0378622	0.0355255	0.0809022	0.149358	0.0526479	0.113935	0.0228415	0.0593716	0.0538766	0.0460117	0.0814125	0.109578	0.066039	0.0931307	0.217341	0.258637	0.0660808	0.183604	0.287887	0.393641
	TARA_ASW_MAG_00018	12.7991	3.80776	1.13655	0.622715	3.69827	1.03925	1.63359	0.439406	0.0218171	0.167796	0.0450303	0.0712164	0.164359	0.902942	0.479277	0.184158	0.373967	0.0909355	1.08218	0.0169558	0.00470049	0.0288045	43.9806	0.410901	0.876788	1.37873	2.25503	0.40723	1.40261	0.413392	0.0842471	0.0313754	0.0802403	0.0169575	0.0493236	0.0304475	0.147269	0.0107317	0.0632833	0.150557	0.0998722	0.0825504	0.120965	0.0861161	0.0779942	0.197458	2.62634	3.21113
	TARA_ASW_MAG_00019	2.97397	10.5503	3.92964	4.20375	10.0437	3.33414	1.53436	0.00598196	0.125426	0.580593	0.221919	0.43132	1.15065	5.45169	2.36987	5.36058	0.440678	0.205829	4.91291	0.142403	0.0222826	0.00908311	0.38033	7.85048	29.0726	0.881059	2.06786	1.33276	0.157321	0.0954468	0.180753	0.346686	0.0709431	0.0409415	0.0870693	0.12416	0.107416	0.0416322	0.0635252	0.0797733	0.325966	0.0720329	0.176625	0.143262	0.0369743	0.0752099	0.469035	0.688015
	TARA_ASW_MAG_00020	0.0135004	0.0266967	0.577402	0.702688	0.166899	0.449555	0.0981436	0.0527273	2.12043	2.95156	2.88196	2.39863	1.20989	0.27562	0.195846	0.000262049	0.107282	0.055517	1.75067	1.0202	14.7561	0.129097	0.0157571	0.000699038	0.0011137	0.0152806	0.0256223	0.0242441	0.499943	0.058004	0.0129112	1.67261	0.0617274	2.82926	0.0168731	0.0306554	0.0348289	1.87717	0.191866	0.311557	0.179349	0.261119	2.42084	1.31363	1.73052	2.13565	0.177227	0.127868
	TARA_ASW_MAG_00021	0.257454	0.181425	0.389635	0.537789	0.265425	0.225177	0.239761	1.27344	15.5692	0.620744	4.69748	4.96892	1.90282	0.303072	0.201658	7.90095e-05	0.129262	0.0552953	0.906309	34.6374	4.52658	9.17984	0.126688	0.000456016	0.00137566	1.07226	2.63816	5.20453	3.26771	5.56247	11.1679	3.42241	21.1325	3.16909	3.44454	11.1883	9.76495	8.96525	17.9149	7.19075	11.2443	7.8456	13.9927	20.195	8.57267	13.7789	0.724369	0.840191
	TARA_ASW_MAG_00022	0.00238183	0.00120813	0.0110417	2.20981	0.0186425	0.0261149	0.0372835	0.612636	0.317362	0.01299	0.0560279	0.0266595	0.0219706	0.00461476	0.0159983	0.00248416	0.0244279	0.0135877	0.0264937	0.925824	5.32119	2.10582	0.99609	0.0202036	0.0201199	0.00331824	0.00447836	0.00135616	0.00233907	0.00514107	0.0777895	0.00981755	0.0640167	0.0176307	0.0399396	0.0588435	0.0309293	0.0150292	0.325183	0.0248208	0.440393	0.0136723	0.0766014	4.94028	0.0487422	0.792724	0.00351204	0.00324205
	TARA_ASW_MAG_00023	0.0522987	0.222728	0.0404034	0.0398293	0.0619286	0.044454	0.1231	0.035358	0.0223797	0.0891058	0.0163162	0.0235303	0.039146	0.284999	0.125482	1.01992	0.0105304	0.00271709	0.00737775	0.0111506	0.0117095	0.0144091	0.0220169	7.03088	22.1133	0.0159916	0.0302457	0.0166689	0.014372	0.0157585	0.0147969	0.0157478	0.0134881	0.00896777	0.0147659	0.0192837	0.0119725	0.0139877	0.0158843	0.01741	0.0169276	0.0194034	0.0232302	0.00994639	0.0140496	0.0290585	0.0622418	0.0566391
	TARA_ASW_MAG_00024	0.216469	9.17421	1.80964	1.9492	2.99595	5.56957	1.63391	0.060008	1.61448	0.471872	2.22111	1.1291	3.95331	2.08746	1.33028	0.00624266	3.35295	1.69338	1.13551	0.144889	10.9189	0.0913385	0.154683	0.000103572	0.000618092	0.0116384	0.0438146	0.0626056	0.234971	0.191489	0.019933	19.0961	0.279243	13.0721	0.0213007	0.0237949	0.252295	4.02854	0.266697	0.26336	0.618209	0.209843	1.11867	2.1852	0.928925	2.21414	1.70783	1.96001
	TARA_ASW_MAG_00025	0.0224061	1.03364	0.62736	0.640497	0.0936471	0.501263	0.322232	0.152253	0.919922	1.07068	5.59051	4.12493	5.61903	0.207024	0.130726	0.00161176	0.290434	0.104013	0.045631	0.0478379	15.5132	0.000111839	0.00587479	0.000226715	0.00163826	0.138809	0.697462	0.966195	15.6551	0.459791	0.000767707	56.3465	1.7445	113.058	0.00151958	0.000860142	0.00668336	7.17183	0.666969	0.7424	1.61072	0.264635	0.5343	0.809972	0.588967	1.95065	0.2302	0.149307
	TARA_ASW_MAG_00026	0.00055081	0.000356327	0.00574052	0.100503	0.0143	1.79215	0.0138148	0.0788559	0.0503528	0.0115677	0.00695856	0.00297132	0.00397374	0.0013221	0.293176	0.000757664	0.00815456	0.00178153	0.161224	0.583745	0.214039	20.8948	0.151664	0.0110331	0.0101406	0.000340584	0.00205499	0.00172529	0.00275893	0.00541801	0.0377861	0.0249666	0.365677	0.100067	0.497064	0.368522	0.00626895	0.00604195	0.00216932	0.00471777	0.0912664	0.00195671	0.00178736	0.00957442	0.00275943	7.32529	0.000485736	0.000197305
	TARA_ASW_MAG_00029	0.384757	0.593175	0.237223	0.637804	0.179261	1.41183	0.212689	0.127469	2.03264	0.364708	0.25728	1.17987	1.64273	0.00375334	0.00441769	0.066261	1.3163	0.212387	1.07233	36.7353	1.2365	5.60914	0.47909	0.639472	0.27111	0.00525971	0.00500855	0.0352928	0.475787	0.473134	1.36364	0.53255	1.51244	0.322055	0.667504	0.561551	0.0354952	0.0592596	0.0241811	0.00612166	0.00767724	0.00808442	0.00440221	0.018216	0.00190262	1.85243	0.0187178	0.0301708
	TARA_ASW_MAG_00031	1.90259	0.894124	0.0190111	0.0326123	0.00885418	0.0226498	0.270614	0.77355	0.603498	0.016241	0.0659847	0.113804	0.0264441	0.0925218	0.0145907	0.0372004	0.442487	0.388502	0.267389	2.00974	1.68401	2.9433	2.6817	0.110095	1.63344	0.120922	0.10211	0.125107	0.507251	0.301121	5.59297	2.43739	1.07985	0.938866	0.437072	1.43082	1.26823	1.15539	0.273668	0.221367	1.56849	0.2258	0.232265	1.82479	0.219795	0.142561	0.231936	0.327423
	TARA_ASW_MAG_00032	1.31019	0.170203	0.00698269	0.00467024	0.013956	0.00694912	0.00540889	0.00112857	0.00426333	0.00851889	0.00590814	0.00977004	0.00894788	0.00197456	0.00130202	0.00315051	0.00945862	0.00357101	0.0167835	0.0106934	0.00344738	63.7555	48.0762	0.0119429	0.0107452	0.000605535	0.00225458	0.000595333	0.00239449	0.00295315	0.00263674	0.00107486	0.00132816	0.00086349	0.0019264	0.00178095	0.00114794	0.00116915	0.00857334	0.00469494	0.0032891	0.00513869	0.00982942	0.039757	0.00361917	0.00807226	0.00623271	0.00971514
	TARA_ASW_MAG_00033	0.0106046	0.0147715	0.0157206	0.00868291	0.0157827	0.0127381	0.0464506	0.00191758	0.000909545	0.199758	0.00353507	0.00255932	0.0144863	0.0522258	0.0289432	0.468996	0.0333232	0.0100227	0.000904252	0.000186436	1.36895e-05	0.000216364	0.000860007	3.13165	5.56376	0.00179484	0.00478896	0.00206467	0.00140222	0.000824671	0.000663781	0.00187088	0.000205031	0.000342875	0.000131775	0.000432667	0.00192723	0.0010499	0.00113261	0.000578001	0.000725628	0.000805353	0.00168949	0.00325601	0.00152662	0.00283832	0.0116988	0.0130123
	TARA_ASW_MAG_00034	0.337257	2.36421	2.5715	1.48173	3.26892	2.54129	2.71943	0.0288033	0.032222	16.0677	0.0797085	0.043909	0.601391	0.478163	0.399414	2.85014	5.69965	2.46249	0.00143615	0.000479206	0.000126578	0.00111577	0.0365386	15.6086	28.6545	0.000379593	0.00260239	0.0022976	0.0069798	0.0214223	0.000234645	0.00189509	0.000116153	0.000904063	0.00026948	0.000245322	0.000346333	6.33203e-05	0.00215828	0.0636351	0.00462086	0.0183051	0.114447	0.286847	0.0434766	0.0980847	0.00782615	0.00962816
	TARA_ASW_MAG_00035	0.612279	1.5951	4.33942	1.9603	1.40022	1.8702	5.21966	0.00186256	0.00528046	24.8115	0.357382	0.385108	4.91115	2.62252	2.05498	3.27882	8.60752	3.33461	0.00524514	0.0147641	0.00866758	0.00870456	2.34347	2.77993	5.10891	0.000307242	0.00354229	0.00160908	0.0249631	0.0144228	0.000456338	0.0109886	0.000569698	0.00560185	0.00049114	0.000361545	0.000191745	0.0138819	0.00220142	0.0083776	0.00630047	0.00644048	0.0541788	0.0785567	0.0289437	0.0561981	0.0801952	0.130664
	TARA_ASW_MAG_00036	0.0291772	0.0588628	0.330416	0.161779	0.128639	0.295308	0.349548	0.0152934	0.0801144	0.717677	0.208614	0.174831	0.332098	0.0672679	0.0446643	0.13139	0.613003	0.210936	0.769239	0.168797	0.0639305	0.428855	0.199501	13.4097	12.7555	0.0122037	0.0420956	0.0340166	0.111046	0.0663262	0.0436592	0.0307197	0.035546	0.0151895	0.0306412	0.0345016	0.101082	0.0746169	0.0628416	0.125395	0.053073	0.090765	0.113009	0.442342	0.141169	0.259416	0.0152084	0.025859
	TARA_ASW_MAG_00037	0.354687	2.5505	2.71658	1.58634	3.25387	2.6305	2.80446	0.027545	0.0350937	15.9602	0.0789045	0.0427078	0.596176	0.529271	0.469051	3.08524	6.74672	2.83972	0.00193469	0.00062206	4.9308e-05	0.000917705	0.03437	17.3161	31.4477	0.000133081	0.00217845	0.00256199	0.00819208	0.0230909	0.000325195	0.00251916	0.000163398	0.00119442	0.000382957	0.00018898	0.000155683	9.31521e-05	0.00148936	0.0697966	0.00519859	0.0206257	0.118829	0.291131	0.0510594	0.0967573	0.00804408	0.00988961
	TARA_ASW_MAG_00038	0.0157277	0.0547775	0.410188	0.188697	0.138807	0.340505	0.427933	0.0101745	0.0640533	0.704878	0.208005	0.163056	0.37466	0.0617944	0.0336089	0.0870371	0.54156	0.2018	0.998109	0.106222	0.0521667	0.247905	0.110284	11.4939	10.8246	0.00907631	0.0346171	0.0278136	0.103354	0.0593574	0.0211085	0.0256615	0.0188336	0.0106052	0.0142529	0.0166555	0.100279	0.0733633	0.0481589	0.113171	0.0510174	0.0831927	0.108102	0.455097	0.148483	0.259504	0.00850026	0.0154866
	TARA_ASW_MAG_00039	0.339042	2.33011	2.63138	1.48929	3.44529	2.70819	2.88787	0.0200779	0.0289578	17.3344	0.059577	0.0329706	0.630779	0.459887	0.374598	2.77762	5.17572	2.29605	0.00178739	0.00093158	0.000240661	0.00153301	0.0341719	15.5604	28.3422	0.000124365	0.00141445	0.00182137	0.0066611	0.0175431	0.000228398	0.00185209	0.000104951	0.000489768	0.000251069	0.000251147	8.63912e-05	0.000145816	0.0014104	0.0485497	0.00343364	0.0135475	0.0899946	0.219209	0.0344454	0.0642132	0.00863918	0.00955303
	TARA_ASW_MAG_00040	0.822323	0.448137	0.792487	0.460338	0.610806	0.575415	0.513786	0.019354	0.156547	0.692489	0.352897	0.437641	0.691597	0.80274	0.4985	0.0547819	0.475959	0.141541	0.148683	1.39782	0.372045	1.85161	2.04887	0.0247278	0.0196902	0.0588427	0.166343	0.052104	0.0163223	0.102405	0.0453786	0.0297399	0.0233582	0.00657635	0.0315177	0.0331076	0.0220328	0.319721	0.323693	0.181674	0.104764	0.267834	0.723073	0.519974	0.381649	0.550064	0.241749	0.527203
	TARA_ASW_MAG_00041	0.999876	0.126735	0.00976022	0.0064768	0.0143179	0.0101085	0.00849998	0.00148434	0.00690894	0.0126406	0.00796903	0.0135066	0.0127307	0.00371611	0.0018564	0.00594604	0.0172132	0.00635796	0.0239427	0.0143836	0.00472902	37.2533	34.2739	0.0163024	0.0155362	0.000955522	0.00297145	0.000837429	0.00303336	0.00397923	0.00307527	0.00149441	0.00144768	0.000867981	0.0025361	0.00169608	0.00154457	0.00171072	0.00859314	0.00612196	0.0049737	0.00663395	0.00825288	0.0396541	0.00412463	0.0096318	0.00507504	0.00919522
	TARA_ASW_MAG_00042	0.674637	0.137245	0.221182	0.102266	0.195939	0.0353771	0.0967668	0.0636797	0.024842	0.162531	0.0197109	0.322879	0.212288	0.0396662	0.035586	0.0104211	0.0785945	0.0240257	0.338189	3.76247	0.0411998	9.1745	5.48264	0.013775	0.0118348	0.0836965	0.541603	0.0473146	0.219996	0.104183	0.051756	0.00448698	0.0264247	0.00512732	0.0276614	0.0221415	0.0116825	0.198494	0.250949	0.0583725	0.0681591	0.122667	0.188489	0.308509	0.0488043	0.093839	0.43408	0.63476
	TARA_ASW_MAG_00043	0.782073	0.0917232	0.0139757	0.00920172	0.0157853	0.0108339	0.010389	0.00212672	0.00834303	0.0164561	0.0117519	0.0176845	0.0155523	0.00461707	0.00192919	0.00496997	0.0177158	0.0067339	0.0368103	0.0221842	0.00588692	19.8846	24.0806	0.0190767	0.0179841	0.00103995	0.00462732	0.000945955	0.00549514	0.00692845	0.00447521	0.00221058	0.00345075	0.002188	0.00346002	0.00305452	0.00169843	0.002747	0.00894657	0.00949465	0.00564799	0.010215	0.0123922	0.0471326	0.0054881	0.012484	0.00531176	0.00563597
	TARA_ASW_MAG_00044	0.228802	0.0138641	0.00171233	0.00996759	0.108126	0.00654679	0.00368641	0.000988548	0.0289089	0.00592594	0.000585759	0.00933872	0.00319361	0.000895053	0.018731	0.0377261	0.198048	0.0070121	0.0227063	0.273485	0.0257448	0.000932983	0.00321513	10.0071	3.40476	0.0351753	0.0957051	0.0230128	0.0115625	0.00231544	0.00120638	0.00343309	0.000474552	0.000474758	0.000668304	0.000693143	0.0597705	0.00108995	0.000151278	0.000514704	0.00306929	0.00463402	0.000676556	0.00327394	0.000491913	0.00288053	0.006746	0.00322715
	TARA_ASW_MAG_00045	0.543505	0.121333	0.19463	0.0996067	0.161805	0.0487694	0.102006	0.0294589	0.035157	0.15856	0.0308972	0.302858	0.218784	0.0364922	0.02816	0.0150026	0.0928619	0.0334924	0.386278	3.18075	0.0446698	8.22137	4.59863	0.0309873	0.0264953	0.0662074	0.468879	0.0252246	0.194468	0.0966737	0.0286704	0.00843746	0.0141533	0.00704559	0.00953518	0.0103546	0.0107344	0.170558	0.217116	0.0560614	0.0560788	0.106493	0.181014	0.35039	0.0508877	0.0959095	0.354736	0.553068
	TARA_ASW_MAG_00046	0.000590773	0.00212101	0.00621493	0.00699264	0.00838409	0.00601324	0.00203019	0.000711703	0.000855442	0.0323603	0.00456363	0.00228799	0.0112465	0.00533204	0.00354343	0.00388514	0.0059069	0.00205506	0.00138424	0.000803418	0.000281638	0.00145359	0.00221504	5.55663	8.30264	8.68522e-05	0.000290905	0.000181409	0.000831055	0.00121931	0.000297156	0.00100992	0.000215113	0.000438918	0.0001757	0.000128773	0.000141223	0.000155126	0.000469158	0.00276997	0.000351691	0.000855023	0.00349149	0.00799395	0.00165428	0.00408368	0.000101108	0.000114425
	TARA_ASW_MAG_00047	0.00115616	0.0140212	0.0997972	0.040551	0.0295352	0.0800971	0.108495	0.000606688	0.00880283	0.348371	0.0483974	0.0322072	0.0929402	0.0178577	0.0110433	0.0383794	0.164835	0.0586851	0.22032	0.00116123	0.00189992	0.00195155	0.00167885	13.9644	13.4102	0.000990858	0.00615248	0.00689755	0.0252647	0.0112874	0.000761594	0.00461202	0.000170778	0.000748741	0.000258455	0.000304781	0.0289397	0.0194572	0.00454572	0.024041	0.00911518	0.0141691	0.0231544	0.103381	0.0403234	0.0609014	0.000463265	0.000554462
	TARA_ION_MAG_00001	0.00966014	0.00886038	0.0105711	0.0748668	0.0165158	0.0396963	0.0120073	0.00845056	0.013277	0.00735953	0.012647	0.0282305	0.016377	0.0193798	0.00424432	0.00121485	0.00138443	0.000301759	0.00106222	0.00666904	0.00636852	0.00662352	0.00278454	0.00555445	0.00846519	0.00380657	0.00604779	0.00870322	0.0139025	0.0561545	16.0489	1.73947	0.281216	0.0791394	0.0800824	0.139127	0.0417273	0.0442656	0.0029669	0.00843694	0.00367066	0.0160133	0.16567	0.126706	0.0428358	0.0695476	0.0492586	0.0325113
	TARA_ION_MAG_00002	0.0148426	0.00539959	0.00420293	0.0184251	0.00597243	0.0139469	0.00377027	0.0582327	0.023724	0.00221143	0.136702	0.0150953	0.00871098	0.000494536	0.000985059	0.000907397	0.00330203	0.000633866	0.00499493	0.00695883	0.00248311	0.0592105	0.043852	0.0119125	0.0123355	0.0196885	0.0365872	0.0171216	0.0330215	0.0332304	0.638125	0.0183085	8.43396	1.78073	4.72095	3.35619	0.0390384	0.0262674	0.00601326	0.0453647	0.00687091	0.0102871	0.0135142	0.025612	0.00616566	0.0661976	0.00735497	0.00679874
	TARA_ION_MAG_00004	0.00319425	0.00146964	0.0028843	0.0111856	0.0126779	0.00857452	0.034946	0.00997459	0.0176639	0.00772397	0.00959094	0.0397864	0.00383826	0.00304638	0.00553241	0.0375265	0.0105131	0.0014427	0.00708449	0.00252379	0.000606166	0.569051	3.68514	0.502883	0.624294	1.01509	0.576187	0.311937	1.00286	0.647704	6.49996	11.5909	2.16125	0.518987	0.936553	0.95263	0.0340966	0.00961753	0.0147011	0.00238253	0.00044511	0.00051848	0.00102653	0.00187908	0.000445717	0.00322949	0.000512583	0.00752272
	TARA_ION_MAG_00005	0.0225507	0.0166544	0.0494016	0.151893	0.068977	0.01217	0.0382938	0.112365	0.207467	0.0315569	0.187724	0.121681	0.0647682	0.0952507	0.00355043	0.00836824	0.0175622	0.00959651	0.0226852	0.132574	0.14976	0.345153	2.41578	0.0890724	0.247933	0.279168	0.245552	0.217574	0.679786	1.16851	7.49855	11.5218	1.35308	4.06355	4.159	1.0901	4.21558	4.02423	1.7525	2.58699	3.7466	1.01621	0.394745	3.86931	0.264359	0.0431958	0.010879	0.0135203
	TARA_ION_MAG_00006	0.0422212	0.846491	0.136894	0.107098	0.04527	0.225851	0.103603	0.037709	0.0174686	0.177149	5.84803	0.671451	1.08263	0.0865086	0.0470619	0.0247645	0.336823	0.14158	0.0165053	0.0376547	7.65299	0.0465715	0.0448719	0.0811574	0.160129	0.0179549	0.0297486	0.0371172	6.08271	0.107551	0.028819	0.362524	0.190639	11.2739	0.029574	0.0325101	0.0297276	0.168423	0.0848085	0.071604	0.107167	0.0246833	0.101254	0.0855593	0.124956	0.166376	0.0851247	0.0542326
	TARA_ION_MAG_00007	0.0118657	0.00733784	0.161867	0.115422	0.035368	0.0459688	0.0441568	0.16216	1.5603	0.0253091	0.913757	2.36046	0.91359	0.0308966	0.026319	0.0570377	0.0531947	0.00958518	0.0775941	0.183966	1.85926	0.00136831	0.0532152	0.00146352	0.00130511	0.382958	0.917217	1.36563	10.0712	1.04779	0.00581137	2.68543	0.115921	6.86032	0.00800108	0.00305628	0.0949003	2.07384	0.167707	0.521615	0.417281	0.220523	0.776554	0.600003	0.700686	3.3577	0.0155529	0.0204519
	TARA_ION_MAG_00009	0.00569478	0.219804	0.0936619	0.0684525	0.0657587	0.033927	0.0191761	0.0659524	0.0685059	0.0296084	0.0788804	0.0606669	0.105551	0.0339232	0.0134768	0.0429865	0.0486708	0.0170679	0.0324881	0.0204387	0.0356388	0.0136885	0.0205407	0.0819693	0.113545	5.52253	11.5542	0.162525	0.0968436	0.0872193	0.0167474	0.173044	0.00418228	0.0364854	0.114682	0.0183797	0.0582154	0.0846052	0.0532033	0.0691701	0.0898305	0.0405801	0.0955646	0.126661	0.0467694	0.110225	0.086079	0.0840032
	TARA_ION_MAG_00011	0.0197406	0.0264838	0.0411006	0.0447976	0.0222352	0.02284	0.013353	0.295763	0.151287	0.113354	0.183439	0.141444	0.0627749	0.0950749	0.0506795	0.00171275	0.0144013	0.0035068	0.0119009	1.25509	0.0305973	0.0162831	0.0202976	0.00850315	0.0227536	1.53077	2.09006	7.39736	8.06007	7.66123	4.11818	4.15149	3.71061	34.8446	3.61188	0.385414	1.86418	2.17277	2.616	4.7722	6.88542	2.28698	1.36906	0.81879	1.7759	2.68666	0.135999	0.136336
	TARA_ION_MAG_00012	7.89326	2.96196	5.85129	4.78912	3.93778	0.996359	2.49701	1.31012	4.7777	0.0127527	0.753274	1.6071	0.606148	0.264937	0.217105	0.00327218	4.21687	1.37075	1.09709	8.72309	0.974365	6.23067	12.3127	0.00183182	0.00245509	0.303171	0.38201	6.10061	14.6567	6.71421	15.6189	10.1877	11.0826	7.10564	21.6326	24.6467	24.2863	6.88495	12.9523	8.50112	8.8307	6.53965	15.4351	6.30933	1.01399	1.20092	8.67336	9.50875
	TARA_ION_MAG_00014	0.0495234	0.0167897	0.00307662	0.618283	0.0114651	0.0132906	0.00242203	0.0131509	0.00919924	0.00229926	0.00728383	0.00652869	0.0041751	0.000736625	0.0330273	0.00382988	0.0182582	0.00932347	0.0619159	0.487143	0.492861	0.0873758	0.0108495	0.00715688	0.0164951	0.00136222	0.0135831	0.00477717	0.0602938	0.0336979	4.43592	10.4572	0.0710624	0.0218408	0.122796	0.00934392	0.0391304	0.454971	0.00294326	0.00448338	0.00507202	0.00218065	0.00335449	0.00603774	0.00147024	0.414779	0.0123281	0.00863122
	TARA_ION_MAG_00015	0.000847726	0.0115187	0.0079443	0.201627	0.00891303	0.195055	0.0104547	0.0412616	0.179681	0.0149301	0.0273821	0.0141658	0.0426469	0.00411922	0.0115546	0.000552681	0.00604458	0.00188141	0.0072756	0.0140797	0.00954804	0.888844	0.16799	0.0436061	0.0677838	0.00148573	0.00258586	0.00279702	0.018677	0.00843697	2.24765	0.066625	14.3331	0.776448	1.56861	5.04327	0.0110122	0.0149206	0.00469167	0.0106375	0.0117017	0.00655968	0.0170034	0.0400132	0.0146694	0.383447	0.00141095	0.00196917
	TARA_ION_MAG_00016	0.011314	0.00629077	0.00166112	0.0047294	0.00177037	0.000782637	0.000680233	0.000552658	0.00336609	0.000289326	0.000604393	0.00198352	0.00167124	0.00286714	0.00559596	0.000751879	0.00273258	0.000421208	0.000756252	0.0087368	0.00557036	0.00952561	0.000844397	0.000961133	0.00194288	0.000102772	0.00141681	0.59763	14.2598	0.0637394	0.25267	0.166035	0.043227	0.00916437	0.00743331	0.012238	3.03915	0.818577	0.00143514	0.0016614	0.0290029	0.0218052	0.0068372	0.00721144	0.00356001	0.289103	0.0143534	0.00833108
	TARA_ION_MAG_00017	0.155324	2.24063	1.41876	1.80392	0.503036	0.878933	0.197145	0.163788	8.63351	0.435685	6.44717	8.6197	6.95356	0.221015	0.150137	0.0030574	0.69611	0.236777	0.108115	0.0538334	1.26431	1.62112	1.28096	0.00387536	0.0103172	0.181756	0.377306	0.382218	5.48178	0.193022	0.00245726	4.00159	0.186234	11.391	0.00324568	0.00199914	0.00122968	0.0584592	0.347699	0.984537	1.28484	0.344808	6.50485	11.6511	3.67284	6.7159	0.964778	0.670473
	TARA_ION_MAG_00018	0.0428439	0.0691312	0.174516	0.233909	0.0505846	0.0324097	0.0331481	0.274292	2.34904	0.251239	1.76184	2.39133	1.6895	0.268355	0.173533	0.0117977	0.0541024	0.0187791	0.0192489	1.23427	0.388491	1.44569	0.74198	0.0201801	0.0624224	1.19335	3.20117	3.68131	6.24998	1.59496	1.38109	7.41418	3.43989	2.05721	0.177896	0.0666264	0.0475209	0.100097	1.6606	1.81804	2.0336	1.56117	3.21607	1.58129	1.91146	1.83978	0.0478301	0.0372256
	TARA_ION_MAG_00020	0.39535	0.114177	0.0804501	0.0759561	0.0925233	0.0383636	0.0544948	0.341889	0.153365	0.0297458	0.0766487	0.122838	0.0721129	0.118478	0.0786115	0.0557687	0.182713	0.065319	2.06899	3.53338	1.83888	0.682429	0.20798	0.0198823	0.0629885	0.0808554	0.158849	0.157376	0.14554	0.0581979	0.197543	0.0749276	0.37784	0.271433	1.99516	15.1318	9.35074	14.3839	8.81571	2.99918	3.17983	0.620677	2.52476	1.27446	0.628321	0.621511	0.289679	0.278577
	TARA_ION_MAG_00022	0.239584	0.627408	0.528673	0.526092	0.285386	0.273767	0.2888	0.188357	0.548709	0.326369	1.6229	1.79042	1.02145	0.422664	0.252067	0.0166817	0.346605	0.0985825	0.488657	1.13426	1.29685	0.676087	2.20137	0.0254711	0.0635472	0.411302	0.537055	1.14152	3.0503	0.557652	0.358956	3.33192	0.401864	4.7814	0.13609	0.242914	0.510889	1.93195	0.609903	0.725029	0.728306	1.26201	1.54621	0.649503	1.3403	1.6641	0.207437	0.140523
	TARA_ION_MAG_00023	2.76516	2.9025	0.0369428	0.0507018	0.0330361	0.0246654	0.0347367	0.904081	0.0891686	0.0277386	0.0588457	0.0749144	0.0368704	0.0184602	0.0104422	0.0139774	0.0473264	0.0345671	0.0309006	0.194405	0.11849	0.546078	4.47698	0.417988	1.58101	0.643758	0.575976	0.292868	0.568963	0.555212	6.91369	2.49266	5.86249	2.81689	1.80921	8.74424	0.628841	0.682913	1.04138	1.34985	1.71471	0.120817	0.0528179	0.212139	0.0221592	0.0519872	0.0510584	0.0551658
	TARA_ION_MAG_00024	0.262467	0.352852	0.129877	0.14946	0.126329	0.0836073	0.0426263	4.19087	0.900174	0.0569579	0.122707	0.270809	0.0785983	0.0516121	0.0350404	0.00280507	0.0568868	0.0230148	0.308174	2.36497	1.12824	0.595484	0.362053	0.00311794	0.00597955	0.0288268	0.0751944	0.131497	0.790859	0.441479	3.1246	1.22309	2.59934	1.71854	2.50552	1.12632	0.325523	0.708468	3.20005	3.20394	4.67339	4.16078	1.50214	1.44682	0.626672	1.22434	0.621929	0.766113
	TARA_ION_MAG_00025	0.0201722	0.00796957	0.0839405	0.0777373	0.0448733	0.013851	0.0293411	0.0967773	0.37192	0.0185792	0.275351	0.0389188	0.108997	0.0020987	0.00293236	0.00181008	0.00592666	0.00557647	0.00736619	0.0295753	0.048803	0.108086	0.0642231	0.00394622	0.00666947	0.0101004	0.00908802	0.0340924	0.214104	0.23053	2.48948	0.35644	0.385003	1.05851	5.94995	0.589443	0.248907	0.954021	0.00813517	0.0100329	0.00542894	0.0081465	0.0056081	0.00899317	0.00238478	0.0387265	0.00325157	0.0526278
	TARA_ION_MAG_00026	0.235733	0.0308888	0.00105148	0.00303101	0.00170994	0.00413773	0.000964983	3.74367	0.0104729	0.0291654	0.00352515	0.012106	0.00175423	0.00322596	0.00151906	0.0475882	0.00234556	0.000574677	0.0053483	0.0104706	0.00226711	0.0792119	0.0309086	0.00111017	0.00382659	9.41939	14.8522	3.88188	0.0834385	0.0829871	0.0374445	0.00402449	0.0207435	0.00313369	0.182401	0.785847	0.0637121	0.0271711	0.750189	0.532269	0.0891429	0.15257	0.0174263	0.0390047	0.00891342	0.0239238	0.00372462	0.0129858
	TARA_ION_MAG_00027	0.00171933	0.00622198	0.00541844	0.00384539	0.00673992	0.037147	0.0030166	0.000359237	0.00327147	0.0445112	0.0306288	0.00764241	0.014016	0.00787707	0.00317224	0.000590431	0.00167118	0.000431326	0.00191546	0.00357604	0.0978125	0.000391208	0.000480979	7.33863e-05	7.66209e-05	0.002708	13.1056	0.0300689	0.00632426	0.00120211	0.00448926	0.0116592	0.000601122	0.00837846	0.000623669	0.000293995	0.000668809	0.00519837	0.0010221	0.00136203	0.00131706	0.00123866	0.00346167	0.0016914	0.00602134	1.91616	0.00504652	0.00403577
	TARA_ION_MAG_00028	0.106011	4.53405	1.93397	2.68469	0.723584	2.71702	1.64496	0.707417	10.6967	1.04234	6.78155	6.81963	4.05691	0.804947	0.493054	0.001481	0.925275	0.413159	0.304909	0.16147	5.3928	0.00347926	0.0990041	0	0	0.059076	0.225048	0.424265	9.4004	1.83904	0.00181591	8.59672	0.207323	12.4646	0.00185756	0.000641249	0.00663906	1.49012	0.421068	0.992665	0.755033	0.326182	1.64247	2.17454	0.988323	2.34166	0.823921	0.63561
	TARA_ION_MAG_00029	0.0238194	0.00652575	0.00859116	0.0189741	0.0235946	1.07441	0.0207152	0.0349693	0.0244506	0.0154815	0.031573	0.0113931	0.00663209	0.000205746	0.106816	0.000560813	0.00853009	0.00128831	0.00518551	0.0107923	0.0047641	3.35055	0.553591	0.0197112	0.0199266	0.00586508	0.0072846	0.00331719	0.154005	0.00539297	5.91965	0.80797	2.60794	3.3502	4.46927	1.63813	1.13092	1.11544	0.00712631	0.043607	0.0125773	0.00241019	0.00198672	0.00344898	0.00133726	5.57685	0.00521089	0.00415999
	TARA_ION_MAG_00031	0.112961	0.0275207	0.0100941	0.00493591	0.0192985	0.0223706	0.00196068	2.64965	0.00115132	0.00650053	0.00114809	0.0025661	0.00376368	0.00766836	0.0025024	0.00979101	0.000485509	0.000343464	0.000632131	0.631698	0.00802972	0.0224014	0.0526906	0.000903268	0.00224296	0.122134	0.384156	0.759064	0.0101526	2.64653	15.6616	0.0146622	7.192	0.0196957	14.9935	0.356066	0.0176644	0.00485164	1.97683	0.424411	0.389244	0.510727	0.0445335	0.0469415	0.208784	0.395994	0.010006	0.019922
	TARA_ION_MAG_00032	0.00592494	0.00447039	0.024844	0.0424309	0.0249237	0.0019321	0.0165426	0.0179539	0.145107	0.0172425	0.129139	0.0490686	0.0181222	0.00159922	0.00127315	0.00150905	0.0412257	0.018192	0.0265688	0.131324	0.0988374	0.0981065	0.0478503	0.00493121	0.0139161	0.00488125	0.00521011	0.00370566	0.00820836	0.0144842	11.2256	2.67501	3.0745	0.989069	0.897516	0.218477	0.8267	0.387684	0.0143621	0.0213503	0.0375801	0.00991451	0.0036902	0.0350269	0.00342809	0.120757	0.00295634	0.0227223
	TARA_ION_MAG_00033	1.69885	12.5416	4.51431	4.6549	14.2344	10.4303	0.86627	0.00324107	0.0472444	2.02704	0.232446	0.263426	4.21738	3.63144	1.81555	0.0194558	1.34756	0.660066	6.23141	0.0234727	0.030415	0.00410418	0.119167	0.0180314	0.0435132	0.422107	1.36085	1.65065	4.63067	3.92347	0.00611898	8.74711	0.00305094	0.019319	0.00171712	0.00175412	0.0602068	0.195897	0.018736	0.0130709	0.544321	0.0596783	2.27136	0.827574	1.58117	1.66738	0.834224	0.802707
	TARA_ION_MAG_00034	0.0298531	0.38724	0.132104	0.143384	0.378427	0.510468	0.0322242	0.0150643	0.630511	0.0333492	0.179937	0.168609	0.155207	0.147221	0.07309	0.000243672	0.0694745	0.0255779	0.119352	0.0660299	0.264339	0.0277374	0.0176205	0.000116537	0.000177032	0.00822643	0.0275329	0.0390137	0.207882	0.154839	0.0146019	21.2037	0.24898	11.1669	0.0179603	0.0169165	0.231293	1.20619	0.204907	0.166343	0.421268	0.168615	0.449595	0.837014	0.301586	0.693537	0.223019	0.262064
	TARA_ION_MAG_00035	8.13014	6.93682	0.376136	0.345191	21.0569	2.2086	1.24473	0.210315	0.0640304	1.63812	0.0336028	0.0754184	0.130699	2.2697	0.903159	10.3272	0.0983196	0.024322	0.606737	0.167763	0.0625301	0.0555441	3.17114	36.6569	59.9138	3.1987	10.8855	0.264065	0.124439	1.02083	0.0805635	0.0295385	0.101005	0.0193496	0.0441614	0.0740864	0.0426133	0.0277999	0.0657203	0.0510966	0.749292	0.0873612	0.0790322	0.0327413	0.0414159	0.0565018	0.680244	1.03673
	TARA_ION_MAG_00036	0.061784	0.0184306	0.00803312	0.00384559	0.0107608	0.0190371	0.0016118	0.697763	0.00369475	0.00631901	0.00405042	0.0038048	0.0043153	0.0083195	0.00343885	0.0167118	0.00122267	0.000199736	0.000469856	0.0189947	0.00321791	0.00170865	0.30098	0.00111032	0.000565209	1.54164	4.60085	4.40125	0.0312588	2.21537	0.407774	0.00725353	0.132719	0.00713569	0.157898	0.0289031	0.00930098	0.00315001	0.121139	0.0272293	0.472744	0.0281385	0.00938059	0.00754112	0.677683	1.15079	0.0198487	0.0254732
	TARA_ION_MAG_00037	0.00321787	0.00641664	0.043703	0.0487096	0.016637	0.0171427	0.0125885	0.00811179	0.0185874	0.155315	0.495785	0.359032	0.017734	0.0034514	0.00340992	0.0029712	0.00215164	0.000764242	0.00118759	0.00331263	0.00620574	0.00843902	0.0104951	0.0228809	0.0202439	0.00574679	0.0043374	0.00931693	0.0527377	0.185826	1.26114	4.49695	0.902403	0.696458	0.306647	1.59268	0.0372763	0.0625533	0.00215998	0.00532274	0.00220865	0.00333776	0.00292728	0.00448791	0.00287548	0.0394524	0.00393886	0.00510927
	TARA_ION_MAG_00038	0.27617	0.197184	0.256762	0.268831	0.209258	0.159581	0.108424	1.22331	2.41077	0.16894	1.51395	1.51049	0.427732	0.148237	0.0819901	0.0117998	0.0794493	0.027425	0.179436	1.47691	0.286037	2.6686	1.52808	0.0322328	0.0739445	0.132515	0.202783	0.1276	0.125163	0.139724	2.79938	0.185132	2.79676	0.476056	2.95857	7.56456	2.35296	1.13075	1.21692	0.754858	0.59847	0.709926	0.907873	0.396211	0.552581	0.824622	0.237089	0.185671
	TARA_ION_MAG_00039	8.73346	11.423	1.35888	1.46234	86.5817	10.0131	0.586635	0.356051	0.133171	0.927312	0.0277237	0.308496	0.142994	5.95743	2.02618	0.727563	0.0351117	0.0093322	3.55381	0.450324	0.0338216	0.355761	31.359	0.773692	1.26046	8.48294	54.8066	2.77874	1.48679	0.956809	0.824552	0.0272017	0.774306	0.00941505	0.0441048	0.0880324	0.133895	0.0451955	0.265503	0.0833191	1.61078	0.613444	1.22811	0.154027	0.0837226	0.084062	2.30769	2.67245
	TARA_ION_MAG_00040	0.0175797	0.237613	0.076143	0.0929035	0.216657	0.28785	0.0154249	0.0155484	0.415658	0.0233497	0.172652	0.158739	0.13813	0.0949822	0.0456652	0.000452898	0.0416242	0.0179661	0.0892044	0.0529207	0.304067	0.034031	0.0163382	7.71814e-05	0.000930785	0.00619444	0.0226037	0.0398888	0.106819	0.178882	0.0127027	49.3362	0.592863	34.371	0.0190215	0.0180438	0.253421	1.54866	0.30637	0.152209	0.857591	0.176725	0.426855	0.769934	0.265728	0.478383	0.16642	0.183581
	TARA_ION_MAG_00041	0.121213	0.0275301	0.00497792	0.002324	0.0104456	0.00996861	0.001156	2.21224	0.000468048	0.00279779	0.00105768	0.00242473	0.00146131	0.00285483	0.0021121	0.0145708	0.00029906	5.48226e-05	0.000547204	0.0345746	0.000738124	0.00557443	0.255632	6.48895e-05	4.1822e-05	0.0821319	0.254999	0.43716	0.00803896	6.66932	4.17457	0.0115656	2.93669	0.0136354	3.16055	0.101628	0.0626693	0.00319774	0.640423	0.173635	1.04303	0.131702	0.0179476	0.0199078	0.198092	0.387822	0.0662898	0.0929078
	TARA_ION_MAG_00042	0.025427	0.169242	0.313086	0.439261	0.0708909	0.438402	0.151711	0.158392	3.80358	2.14927	6.52031	5.96443	2.47869	0.170974	0.117291	0.00247385	0.194677	0.0725352	0.114751	0.0485011	0.82843	0.0520239	0.103886	7.39108e-05	9.35161e-05	0.00812759	0.0235615	0.064197	2.58226	0.340236	0.000322619	1.40291	0.0693873	4.23642	0.00022198	0.000655183	0.00251096	0.772806	0.123384	0.575436	0.111131	0.168239	4.07666	16.5728	3.26528	7.37865	0.129657	0.0803337
	TARA_ION_MAG_00043	0.357652	0.215862	0.227286	0.26083	0.369402	0.393189	0.145716	0.368395	1.67061	0.0552194	0.575658	0.960096	0.282522	0.0747238	0.0506221	0.00324342	0.139808	0.0515902	0.0829593	3.05444	1.21588	0.657841	0.076986	0.000683932	0.0015663	0.116991	0.095135	0.371912	3.08878	1.00118	0.567631	5.18784	2.79398	11.2972	0.027861	0.234054	2.61502	9.06011	5.46416	2.61583	3.62324	8.51436	4.2186	2.48394	1.73123	3.06004	4.46385	5.57084
	TARA_ION_MAG_00044	0.0466975	0.269003	0.209354	0.32596	0.227747	0.296282	0.0951236	0.226182	7.88275	0.0808466	1.00482	0.847167	0.451367	0.178097	0.087718	0.000799043	0.0804862	0.0352632	4.40616	0.423659	0.501366	0.136068	0.0731346	0.00162094	0.00283325	0.0602409	0.198991	0.775675	3.38394	6.88877	0.982779	13.9604	3.28278	6.84141	0.0757049	0.0867106	2.70856	10.0694	2.68733	1.91394	3.30178	4.38197	3.0911	4.18333	1.66693	2.4111	0.351522	0.366491
	TARA_ION_MAG_00045	1.0758	0.410031	0.48125	0.417583	0.947073	1.08892	0.0669367	0.0292269	0.0179889	0.576496	0.159685	0.178414	0.212223	0.197787	0.138916	0.115309	0.0827833	0.032447	0.678577	0.131156	0.0560812	0.00891189	0.124548	0.00905164	0.0238772	1.0342	1.65503	4.65845	1.60476	1.47663	0.0259858	0.578649	0.0153266	0.060456	0.0127615	0.0226035	5.08245	1.37023	2.30266	0.203541	0.0896578	0.0286234	0.0608522	0.0357478	0.0399071	0.096982	1.88389	1.78879
	TARA_ION_MAG_00046	0.500976	0.259402	3.21819	1.48212	0.594245	0.208403	0.00874726	0.533137	0.0132976	0.00381921	0.00785546	0.454445	0.0221003	0.00699781	0.00472925	0.000668003	0.00335752	0.00112781	0.0359689	9.41976	0.187863	3.68969	4.26989	0.000826549	0.00355613	0.00837573	0.0211631	0.232899	0.0425368	0.0440367	7.813	0.017685	0.812609	0.00529383	12.8051	1.83873	1.63291	0.0190312	3.56761	1.22185	0.131398	1.34632	0.611168	0.216813	0.00804584	0.0121378	2.34734	2.63223
	TARA_ION_MAG_00047	0.0818998	0.0857141	0.0126343	0.00892262	0.0995762	0.0385256	0.0389346	21.5654	0.0022839	0.0514329	0.00327398	0.00393477	0.029876	0.0506625	0.0235085	0.0139894	0.00379478	0.00150101	0.00469152	0.00608565	0.00156174	0.00348842	0.0303837	0.0172155	0.0292959	0.0625844	0.0991446	0.0657854	0.151754	1.04063	1.81468	0.151502	7.38894	0.0128686	1.76777	0.00557647	0.00453718	0.00192813	0.521599	0.596282	0.676879	0.146065	0.0126374	0.00670374	0.00853438	0.0235513	0.017229	0.0174473
	TARA_ION_MAG_00048	0.0698616	0.0111571	0.00381114	0.00576181	0.0100473	0.00203549	0.0119044	0.143563	0.596479	0.162351	0.0166968	0.0214742	0.00930366	0.00556265	0.00465524	0.170503	0.074953	0.00818847	0.0505444	0.649825	0.46886	1.95258	0.172879	0.0132577	0.0151899	0.00164335	0.00134784	0.0398421	0.14761	0.0477072	8.93266	1.4944	24.9689	7.43998	18.6866	1.78135	1.82373	2.67785	0.00354206	0.00644576	0.0076332	0.0134296	0.014315	0.052102	0.00910106	0.0593354	0.0855584	0.0560248
	TARA_ION_MAG_00049	0.0443156	0.0100964	0.00396132	0.00520495	0.00306691	0.00271366	0.00126749	1.32878	0.0293361	0.00104556	0.00782296	0.0394384	0.00271736	0.00170832	0.000571127	0.0285533	0.00144928	0.000584937	0.00162894	2.08386	0.226577	1.09947	0.0308914	0.00058176	0.000410156	0.000370129	0.00174326	0.00792831	0.00114205	0.0717844	1.144	0.00427746	0.767261	0.0159289	0.884234	7.67168	0.102591	0.127058	0.622031	0.194146	0.46125	0.111445	0.037937	0.0361492	0.00800813	0.0159427	0.0492818	0.0577719
	TARA_ION_MAG_00050	5.2	7.94681	3.50979	2.91223	2.7823	1.66499	3.56749	3.1854	3.47889	1.67322	2.35937	3.20091	3.09636	2.85229	1.73889	0.677383	1.8983	0.605768	1.20455	2.4672	1.76521	2.10117	3.70622	1.40373	3.05688	3.86253	5.49039	2.87536	11.6867	5.94918	3.43896	14.4623	3.10232	2.92723	3.41153	5.48008	13.8436	10.8152	3.82374	4.67252	3.00965	3.54938	6.02214	2.65075	3.66629	6.25281	4.31958	3.93365
	TARA_ION_MAG_00051	0.000567796	0.000524359	0.000654324	0.0133136	0.000723026	0.000396207	0.000272862	0.00376613	0.00305335	0.00877519	0.000475577	0.000972589	0.000399756	0.000375601	0.000649069	0.000463726	0.000743159	0.000197847	0.00478908	0.0165553	0.0124923	0.0190322	0.0051904	0.0682199	0.216243	0.000528002	0.000745452	0.000657584	0.000842848	0.00273895	0.0592648	0.164868	1.60238	0.412715	0.232909	3.02147	0.363824	0.159087	0.015725	0.0205465	0.0170171	0.0121723	0.00447379	0.00496468	0.00204432	0.0163937	0.0105192	0.0079616
	TARA_ION_MAG_00052	1.57052	0.704927	1.43047	1.5199	0.549288	0.229664	0.214333	0.286373	0.138826	0.181084	0.530705	0.883662	1.75071	1.20941	0.619993	0.142455	0.181714	0.0715017	0.0137859	0.448418	0.130907	0.311881	0.402095	0.00264784	0.00937097	4.98989	15.8717	8.74596	2.2697	0.850347	0.583582	0.349123	0.713907	0.0991381	0.885292	0.587213	0.083373	0.0783191	0.229252	0.189894	0.342132	0.292685	0.98554	0.367315	0.480624	0.421249	1.6132	1.52872
	TARA_ION_MAG_00053	3.96799	3.56391	3.79929	3.63472	4.49705	3.25055	1.73841	4.7742	6.53116	2.40601	4.1748	5.18036	3.79726	2.80777	1.44128	0.273606	1.4634	0.477893	0.864943	6.91447	3.73957	2.70472	4.25312	0.67045	1.71357	2.20684	4.34812	2.56043	2.71331	2.2074	10.5883	3.62653	9.15904	3.68363	6.55891	11.0225	5.38754	5.19996	5.64916	5.22694	4.79395	4.67825	5.36877	2.75976	3.71353	5.43229	3.66896	2.76367
	TARA_ION_MAG_00054	0.669726	0.506144	0.431516	0.320989	0.349496	0.165412	0.167862	0.408696	0.249049	0.247553	0.142227	0.252615	0.389509	0.422438	0.202515	0.0964878	0.163133	0.0433644	0.250593	0.36752	0.129581	0.534564	0.631062	0.00900678	0.0229132	13.8655	26.1021	10.1413	1.44968	0.366215	0.771558	0.188558	1.07958	0.16977	1.21394	1.05601	0.254088	0.135477	0.348319	0.274541	0.317875	0.210488	0.333261	0.158451	0.150533	0.155424	0.568539	0.606366
	TARA_ION_MAG_00055	0.00156989	0.069241	0.43359	0.443837	0.0171369	0.0837185	0.0367382	3.35983	11.8656	8.55607	13.1868	8.70528	12.6943	0.445263	0.213162	0.000516377	0.0102933	0.0052	0.0132311	0.00264252	0.632865	0.000138855	0.00494411	8.52004e-05	0.000563489	0.358024	1.50263	0.763569	13.8811	13.3129	0.000222505	13.8717	0.208262	12.5172	0.00066664	0.000700019	0.00101839	1.41581	0.373728	3.82407	1.02924	0.763813	1.36993	2.7311	3.34353	14.1289	0.0248487	0.0236728
	TARA_ION_MAG_00056	0.161104	1.65937	7.47179	5.57484	2.3844	8.50496	4.38418	0.0351597	0.0215066	1.98428	2.44691	0.953714	4.93997	3.11831	1.70608	0.0830402	3.54603	1.1068	5.69277	0.270177	3.96176	0.15757	0.56754	0.00108947	0.00118852	1.11857	3.92523	2.7631	1.77219	0.259389	0.00372886	1.23958	0.00436935	0.118018	0.00588042	0.00365887	0.391268	1.22061	0.279771	0.127881	0.71695	0.134019	1.49787	2.56096	1.11335	2.13551	1.91674	2.67872
	TARA_ION_MAG_00057	0.0763608	0.120886	0.0806092	0.0615373	0.0832093	0.159885	0.0453455	0.994014	0.721396	0.647748	0.855667	1.72266	0.44312	0.0579971	0.039249	0.00581745	0.0338206	0.012296	0.0347327	0.0383824	0.112378	0.0137791	0.0538917	0.0110405	0.0236205	0.136355	0.460307	0.566266	10.3831	0.522631	0.0160696	1.05283	0.0180825	0.239818	0.0115952	0.0171238	0.0624062	1.37674	0.19415	0.658579	1.28318	0.499239	0.546437	0.330328	0.925164	1.46908	0.252533	0.257176
	TARA_ION_MAG_00058	0.0135698	0.0292188	0.00974007	0.048598	0.0331971	0.0510965	0.0373032	0.034314	0.189922	0.0163245	0.01042	0.0504611	0.0183869	0.000736359	0.000445106	0.0207586	0.0189207	0.00610468	0.00655338	0.0386816	0.00693044	0.383088	0.18363	0.0601958	0.0546929	0.00317454	0.00390013	0.00282121	0.0305813	0.17908	5.50359	0.89921	6.5077	1.35596	2.9915	1.29811	0.92717	0.353718	0.00483253	0.00671907	0.00321457	0.00213841	0.00194744	0.00635888	0.000734303	0.0208593	0.00224204	0.00290181
	TARA_ION_MAG_00059	0.866344	0.0955711	0.0370155	0.0622627	0.0645909	0.0337405	0.00465832	0.334522	0.855861	0.00910784	0.0335457	0.201861	0.0260122	0.00893767	0.00390566	0.0433212	0.00530637	0.00176446	0.048595	1.38583	0.0181187	1.30279	0.369844	0.0119151	0.035148	0.0492454	0.190463	0.0916427	0.00616154	0.0223062	0.0588761	0.0109475	0.0502212	0.00610134	0.0785449	8.5831	1.27901	0.40668	0.245419	0.057335	0.0670417	0.0309529	0.532389	0.65239	0.102789	0.206275	0.174377	0.267822
	TARA_ION_MAG_00060	0.716114	0.392926	0.452908	0.461696	0.454817	0.297243	0.19914	0.921192	0.841839	0.198215	0.444763	0.515891	0.359139	0.353266	0.168401	0.0276658	0.148853	0.0496935	0.133907	0.967176	0.434766	1.35342	0.898512	0.0513152	0.135231	0.262883	0.486104	0.317498	0.287957	0.344994	3.5578	0.36541	1.85976	0.464515	2.83655	5.56257	1.88086	1.20329	1.47104	1.17759	1.12026	1.04494	1.25753	0.46555	0.738246	1.09468	0.559361	0.48012
	TARA_ION_MAG_00064	0.016814	0.0520496	0.0779669	0.129847	0.174217	0.521537	0.0245846	0.238885	3.39879	0.0167242	0.171232	0.64437	0.101932	0.029077	0.0113197	0.00133967	0.0390301	0.00872795	0.140628	0.685806	0.889186	0.244643	0.0543462	0.00431658	0.00877322	0.200427	0.580151	0.243201	1.50549	1.66663	0.0372706	7.30079	0.149399	1.96332	0.0206094	0.10991	1.0055	1.77034	0.520184	0.327433	0.252344	0.453289	0.925557	0.894688	0.708136	0.852054	0.197353	0.182304
	TARA_ION_MAG_00066	0.151619	0.00924395	0.0460315	0.0220022	0.13002	0.0797791	0.00368879	0.25412	0.53869	0.00815856	0.00905961	0.155714	0.0328024	0.0054225	0.00379883	0.00244222	0.00434076	0.00159761	0.0104797	0.424214	0.104314	0.0291616	0.0156414	0.00251461	0.00289264	0.841085	2.10179	1.77093	1.83695	1.66089	3.08037	0.309144	1.14369	0.0247564	1.98573	1.30874	1.22544	0.380522	1.17132	1.38614	0.410598	0.800899	0.509691	0.530179	0.552979	0.887317	0.00914622	0.0144134
	TARA_ION_MAG_00067	0.0747158	0.11921	0.00682154	0.0176028	0.00244331	0.224763	0.00190318	0.00309439	0.0101248	0.00517211	0.00705486	0.00740676	0.00534951	0.00101089	0.00747528	0.00397398	0.133234	0.0240688	0.456829	0.111479	0.0891852	0.153645	0.00493522	0.00721007	0.0177736	0.00231599	0.00544091	0.0236305	0.305295	0.204084	4.57178	1.29149	0.134208	0.0546584	0.0209328	0.00506987	0.0217042	0.0209787	0.00468815	0.00429746	0.00429207	0.00366748	0.00953564	0.0142752	0.00353723	0.0556438	0.0152092	0.0253251
	TARA_ION_MAG_00070	1.67927	1.92179	0.102277	0.542391	0.0423308	0.177334	0.0107804	0.0298017	0.352225	0.0593195	0.156115	0.0814326	0.0433284	0.103795	0.0850523	0.0114362	0.679156	0.246027	0.5528	4.13042	4.29823	5.15818	0.293515	0.160598	1.19178	0.00228421	0.0313355	0.0456568	0.0612401	0.0174404	4.2658	0.985206	0.269673	0.492845	0.29319	0.145781	2.05071	2.54116	0.0933067	0.942924	1.08126	0.0808598	0.0468488	0.824258	0.0310787	1.01649	0.057738	0.0506972
	TARA_ION_MAG_00071	2.66248	0.561398	0.0233508	0.0214521	0.0285241	0.0362433	0.027878	0.445067	0.0601102	0.0586687	0.0340586	0.051715	0.0512601	0.0254857	0.0254802	0.0922208	0.042552	0.0133714	0.0698626	1.1975	0.669916	0.407886	0.220575	0.0667746	0.0570936	0.249615	0.331254	0.257553	0.0866094	0.703733	4.66275	0.117676	6.9076	1.05114	7.67416	5.66284	1.60449	0.302923	2.42926	0.495577	2.65314	0.710903	0.067192	0.169687	0.0321908	0.0666572	0.634238	1.03292
	TARA_ION_MAG_00072	1.06656	14.8198	4.95811	6.21124	1.02064	2.29978	0.379476	0.0363287	0.236913	2.97667	16.1616	5.38733	9.67616	0.961878	0.639126	0.135104	1.11559	0.528621	0.177436	0.429267	0.232608	0.282384	0.384263	0.118155	0.137811	0.265203	1.96656	0.940284	16.4974	9.56371	0.0194736	2.82623	0.0438204	1.45702	0.0164739	0.013658	0.00879366	0.506082	0.599626	3.73862	1.85502	2.2178	17.4294	26.2406	10.9165	19.3794	0.121628	0.0529821
	TARA_ION_MAG_00073	0.250766	0.517396	3.26337	2.48338	1.56642	2.821	0.628266	0.0261357	1.32573	0.30215	1.91644	3.57267	1.35365	0.229793	0.0927798	0.0327062	2.28493	0.82363	5.16623	0.84222	0.0606969	1.02555	0.490215	0.0476668	0.0506167	0.0390275	1.93752	0.328881	0.385359	3.66707	0.0689434	0.215675	0.0272315	0.0170743	0.100197	0.0165201	0.393279	0.138295	0.59183	1.98235	1.18144	1.70542	1.64765	6.81636	1.08469	1.82333	0.135143	0.238675
	TARA_ION_MAG_00074	2.76542	10.048	1.74237	2.5299	1.30967	0.460234	2.12054	0.12987	0.179317	0.0169407	0.0665278	0.0523469	0.129355	0.260321	0.165301	0.00107099	1.1067	0.33463	0.303099	2.53452	15.5721	0.225343	0.602395	0.00208804	0.00324699	0.0316856	0.0339674	0.0282029	0.0349725	0.10486	0.462185	7.01207	1.1989	41.1757	0.223422	0.171847	0.988421	6.659	1.41843	0.952713	12.3332	1.95872	0.985988	0.637635	0.420004	0.294127	1.62262	1.00646
	TARA_IOS_MAG_00001	0.0140475	0.0140116	0.0303209	0.0382837	0.169384	0.00777013	0.074698	0.13511	0.251538	0.0108023	0.00903409	0.0181143	0.0120825	0.319903	0.0164427	0.00594612	0.0212469	0.00826501	0.0043876	0.140258	0.128824	0.47213	0.179249	0.00321665	0.00339383	0.00372813	0.0097874	0.00394184	0.00122399	0.00623034	0.00508338	0.00256544	0.00464118	0.00162029	0.00484609	0.0050578	0.134226	0.106709	0.273749	1.53802	6.96707	3.99297	1.2543	4.15043	0.668682	0.350686	0.00698622	0.00690249
	TARA_IOS_MAG_00003	0.0073555	0.0139895	0.289119	0.467675	0.463128	0.0180318	0.418129	0.80877	1.0339	0.328369	1.50836	0.737659	0.430368	0.56858	0.00389426	0.00349337	0.0298433	0.00911492	0.0326969	0.182687	0.11381	0.251482	0.385768	0.0438824	0.142444	0.0571662	0.0359632	0.0213601	0.115996	0.277446	0.20129	0.593199	0.473295	1.30157	2.6808	3.6064	3.44849	3.3538	1.21352	2.99578	3.24661	2.49215	1.01831	4.88669	0.776733	0.045032	0.00866737	0.00691084
	TARA_IOS_MAG_00004	0.0283524	0.0176468	0.150201	0.207413	0.0551712	0.152357	0.171218	0.303444	3.48963	1.244	0.453731	1.98816	0.635074	0.237779	0.166441	0.0108955	0.363651	0.105673	0.105811	0.00630184	0.353037	0.632557	0.186204	0.000299886	0.000890096	0.000982174	0.00211734	0.0300652	1.26632	0.29518	0.00994557	1.78561	0.00953306	0.0686311	0.0189637	0.00933177	0.00259043	0.019112	0.267939	0.987133	0.250153	1.27224	3.77744	7.9543	4.23626	8.15352	0.945515	0.854094
	TARA_IOS_MAG_00005	0.2991	0.0731886	0.0231143	0.0259714	0.0415712	0.108601	0.0751751	0.0104912	0.00222853	0.210801	0.009997	0.0228913	0.00820802	0.170256	0.0962607	0.636445	0.0100672	0.00250872	0.0520409	0.073702	0.00423506	0.00895	0.0184745	0.0109568	0.0069532	0.00374028	0.00964895	0.00499651	0.0157768	0.0283647	0.00640933	0.00459785	0.00474401	0.00373985	0.00712131	0.00411177	21.8635	0.0335152	1.61089	0.0120679	0.0323839	0.00392946	0.0831229	0.156801	0.0701284	0.1713	0.5384	1.04545
	TARA_IOS_MAG_00006	0.021958	0.00499852	0.483466	0.338218	1.03753	0.0905056	0.101034	0.541382	6.93472	0.605318	0.587839	1.91604	0.30579	0.00226297	0.0379617	0.604114	2.06065	0.338672	2.87615	7.71841	4.04476	6.62602	0.492523	0.0307966	0.0469499	0.027107	0.0286054	0.0124753	0.0347028	0.0347737	3.4656	0.475471	0.407057	0.101081	0.935796	0.686213	6.15076	20.0231	0.0514748	0.0181266	0.0397815	0.00678992	0.00669853	0.0280695	0.00246961	0.946313	0.177984	0.172538
	TARA_IOS_MAG_00008	1.15175	1.63243	0.0183049	0.632831	0.0256794	0.0202219	0.0336477	0.492161	0.508741	0.0547856	0.114304	0.0407166	0.0308564	0.0580439	0.0127377	0.0225372	1.07294	0.259544	0.492916	2.7639	1.77278	2.29406	1.41136	0.328873	1.20808	0.0652564	0.0192012	0.0395554	0.132541	0.313116	2.18989	3.81897	0.576208	0.343204	3.14646	7.70614	4.06564	5.47603	0.666449	2.23433	1.11278	1.62502	0.524249	1.24727	0.125897	0.301512	1.04992	0.983524
	TARA_IOS_MAG_00010	0.0380878	0.0304545	0.0169683	0.0118505	0.0197786	0.0298278	0.0191693	0.000455903	0.00271544	0.0234861	0.00273971	0.00314301	0.00989027	0.0509016	0.0342662	0.00648489	0.00934574	0.00170438	0.0115342	0.3098	0.0779842	0.967196	0.0928971	0.0010619	0.00320985	0.0681424	0.064334	0.27476	2.1309	0.668879	0.19066	1.94358	0.0762052	1.98612	0.00244919	0.00210198	0.00105746	0.152093	0.700604	1.35179	0.633588	1.35852	1.84068	2.25563	1.2906	2.5495	0.0117338	0.00895068
	TARA_IOS_MAG_00011	0.0574076	0.883394	0.333333	0.250113	0.0682318	0.559882	0.337758	0.07342	1.2264	0.876972	4.97146	1.1165	0.81901	0.176744	0.114743	0.0104034	0.301678	0.135282	0.0269846	0.0480306	1.03601	0.0499126	0.0676647	0.0226115	0.0460672	0.0149119	0.0394876	0.0287015	2.23445	0.212394	0.0596686	72.2413	2.74793	182.535	0.0799139	0.0709919	0.0778081	5.48927	1.66169	0.435765	2.28072	0.186259	1.2219	2.94744	2.70738	6.25554	0.195948	0.093444
	TARA_IOS_MAG_00012	0.310631	0.43463	0.345319	0.340082	0.519627	0.357463	0.147002	0.565083	1.92738	0.439272	3.35881	3.06394	1.22534	0.44742	0.20199	0.0330363	0.267268	0.0778419	0.683291	0.519774	0.886236	0.947956	2.46556	0.0304902	0.0890662	0.820948	1.38518	1.32386	2.16635	1.00886	1.2175	13.8623	0.974544	6.00975	0.552202	0.584016	1.65618	2.35455	1.03597	1.21246	1.35234	1.4338	3.37638	1.72401	2.68025	3.60543	0.164614	0.12955
	TARA_IOS_MAG_00013	0.00512171	0.0506064	0.00562304	0.00654206	0.00177155	0.0142815	0.00630284	1.44947	0.243069	0.195889	0.67735	0.710723	0.110537	0.0685349	0.0534472	0.00104794	0.0181308	0.0043031	0.00117201	0.000380756	0.00196665	0.138195	0.0892282	0.000716439	0.00184342	0.00106862	0.00318142	0.00307706	0.0966735	0.0705249	0.0191689	0.0774499	0.141269	0.00242532	0.0014022	0.000772891	0.000468364	0.000404001	0.421629	1.013	0.144708	0.383755	3.11695	10.8305	2.67607	8.79817	0.012731	0.00739379
	TARA_IOS_MAG_00014	0.0318316	0.0275473	0.00279745	0.0013725	0.0152503	0.00687933	0.000809012	0.984887	0.102881	0.0202926	0.0174141	0.37251	0.00976025	0.00604634	0.0030378	0.0349878	0.00105416	0.000243021	0.00195159	0.119268	0.00520258	0.0459358	0.00364798	0.000826103	0.000869312	0.00275129	0.00915316	0.00872885	0.0478398	0.0712504	0.0662563	0.0179013	0.0609851	0.0257158	0.0557666	0.00607132	0.00242931	0.00060863	1.62582	0.847224	9.90007	0.274363	0.109914	0.216129	0.054179	0.117697	0.0193805	0.0288118
	TARA_IOS_MAG_00015	0.599365	0.344296	0.292444	0.267756	0.244468	0.138696	0.131945	0.518321	3.22844	0.406293	0.854112	1.1215	0.976971	0.581278	0.331002	0.170102	0.107031	0.0360916	0.0473823	4.11022	4.02535	0.285511	0.27257	0.0267866	0.0720848	1.1883	2.42482	3.38727	4.31764	0.553892	0.471233	3.09439	0.614383	3.49074	0.597697	0.470685	0.169365	2.8605	0.641731	0.667316	3.20886	1.18851	4.78104	1.83407	1.53498	1.24257	0.55785	0.52053
	TARA_IOS_MAG_00016	0.00577805	0.013859	0.00693176	0.00612688	0.00677557	0.0172931	0.00602859	0.650384	0.00538118	0.013297	0.00958316	0.021732	0.0122042	0.0120033	0.00873772	0.0031683	0.0032032	0.000807809	0.000773654	2.69149	0.018041	0.996919	0.00232617	0.00163127	0.00157609	0.00262122	0.00619685	0.00265486	0.00824047	0.0338825	3.90073	0.0136704	7.57073	0.0941226	5.07459	0.975214	0.219719	0.0658542	3.86713	0.633651	13.5685	0.536028	0.0146575	0.00719498	0.00448285	0.00893414	0.0616165	0.0770775
	TARA_IOS_MAG_00017	0.575738	0.31645	0.873951	1.13252	0.388637	0.278037	0.24285	0.11061	2.61828	0.28119	1.35134	1.96993	0.640883	0.223687	0.13415	0.0313598	0.284007	0.0780326	0.395454	0.765445	0.610364	1.49753	3.24561	0.0857466	0.146643	0.00922784	0.014591	0.0109813	0.0340135	0.0142103	0.0192364	0.0322573	0.0225585	0.0450434	0.0246386	0.0559466	0.0900005	5.84053	0.245692	0.142739	0.245333	0.341161	2.19578	1.91989	0.716032	1.75787	0.546945	0.498814
	TARA_IOS_MAG_00018	0.00193422	0.00358092	0.146735	0.136123	0.0238358	0.634906	0.256431	0.101681	0.922287	0.101701	1.21191	2.5052	0.91427	0.0656225	0.0520594	0.00184511	1.0172	0.32966	0.0870546	0.0407058	1.72282	0.017939	0.0808773	0.00254382	0.00294711	0.0106174	0.0226101	0.0211135	0.0142611	0.0270176	0.00784258	0.0122167	0.00316142	0.00850657	0.00502095	0.00315584	0.0100294	0.00657937	0.0819682	1.38658	1.38027	0.285451	1.08374	4.10074	0.929966	6.54594	0.00989946	0.00622545
	TARA_IOS_MAG_00019	0.0789818	0.135046	0.309994	0.683557	0.127536	0.106873	0.0567256	0.0869199	0.977209	0.186432	1.01935	0.295082	0.844492	0.277924	0.19088	0.0255781	0.191525	0.0894274	0.26365	0.267848	3.16964	0.858501	0.817263	0.049533	0.0893755	0.0135165	0.0305075	0.00561045	0.0408757	0.233657	0.0202023	0.105982	0.128772	0.0244484	0.0377906	0.0452503	0.0898414	0.0306118	0.0846034	0.0892593	0.268778	0.112968	8.61127	3.07202	3.37211	7.34871	0.249468	0.364
	TARA_IOS_MAG_00020	0.754382	0.494131	0.567537	0.547331	0.781146	0.586499	0.19672	0.564279	1.14271	1.02138	2.31947	2.37409	1.35893	0.90532	0.41798	0.0462928	0.336335	0.102653	0.215007	1.80873	0.508313	0.399758	0.865459	0.0493027	0.119457	3.1524	3.87819	2.7094	2.9577	1.84302	1.22002	3.74329	1.02889	1.62054	0.562224	0.977207	3.49262	1.68502	1.69442	1.61431	2.29566	2.15529	2.23669	1.03033	2.69668	3.56252	0.413732	0.32977
	TARA_IOS_MAG_00022	1.46794	43.0261	32.9552	19.4188	20.4419	33.9909	46.6931	0.00451831	0.0506674	31.9855	0.178604	0.18689	15.3523	33.2945	20.9206	1.55603	7.36694	3.29811	22.4357	0.322327	21.994	0.00843909	1.73855	0.015801	0.0426936	0.0707757	0.112141	0.198077	0.190223	0.0932671	0.000452034	0.0194192	0.000944195	0.0256177	0.000149627	0.000584521	0.0133932	18.2361	0.0841207	0.0315234	4.43476	0.10338	1.94495	2.03824	2.13919	5.67426	0.899463	0.626134
	TARA_IOS_MAG_00023	0.00715268	0.00499186	0.361446	1.01801	0.648166	0.0183512	0.33172	0.140187	0.424469	0.46169	0.403223	0.481824	0.420269	0.406078	0.00362363	0.0046059	0.125366	0.0408953	0.163494	0.498418	0.549063	1.25748	0.084096	0.0218266	0.076496	0.00988549	0.015802	0.00516656	0.00586196	0.0152721	0.0413425	0.0582832	0.0177399	0.0041931	0.0225046	0.0208165	0.0247712	0.0121535	0.701582	1.19664	2.43467	1.43293	2.86964	11.9822	0.627853	0.0375124	0.00509612	0.00499966
	TARA_IOS_MAG_00024	0.147321	0.184905	0.235237	0.18127	0.165148	0.184306	0.123912	0.251396	0.262801	0.154676	0.227276	0.19088	0.157027	0.161627	0.0895181	0.0305124	0.246412	0.0665599	1.70045	0.294196	0.149524	0.104128	0.163874	0.0531298	0.0921094	0.104434	0.186138	0.133714	0.162678	0.148614	0.211971	0.11224	0.167752	0.242402	0.837397	0.459246	75.8454	6.99269	17.2739	1.94586	0.547546	0.148198	0.32021	0.274453	0.156081	0.291932	0.364599	0.374231
	TARA_IOS_MAG_00025	0.416064	0.285604	0.824226	0.917251	0.279151	0.131891	0.10937	2.13503	0.653615	0.253913	0.644286	1.21527	1.2124	1.06267	0.609384	0.117556	0.055885	0.0169007	0.0341718	1.56851	0.670686	1.01899	0.878593	0.0143443	0.0307583	4.17217	7.76452	10.0912	4.03399	13.4236	11.9712	5.20193	8.99937	1.73956	5.53	1.95358	0.153243	0.273531	3.73852	3.06453	6.08845	6.74316	2.45944	1.00666	2.03515	1.5995	0.36616	0.321269
	TARA_IOS_MAG_00026	0.667086	0.144386	0.0560944	0.0758616	0.143944	0.0801972	0.0324025	6.34613	0.0328941	0.0801634	0.0322534	0.361393	0.0409916	0.0705337	0.0399067	0.023051	0.0149912	0.00295064	0.118774	5.6335	0.151632	4.98959	4.27233	0.010974	0.0266879	1.59237	2.78897	1.72166	0.597888	2.13966	11.1034	0.0313057	5.85016	0.262091	12.3334	16.6519	0.910484	0.964071	9.69099	3.62317	6.10088	3.40947	0.312035	0.481022	0.102363	0.231486	7.90077	9.98882
	TARA_IOS_MAG_00027	5.86396	1.73591	0.509416	0.712503	0.71926	0.606682	0.212429	9.14725	0.392541	0.248276	0.121989	0.136262	0.222921	1.01669	0.315909	0.0229192	0.0657957	0.0286464	0.730071	1.85374	0.249433	2.17671	1.8972	0.0144219	0.028173	4.51563	9.92871	6.60664	3.23428	22.0853	7.5208	0.803267	11.0185	0.362672	11.0512	11.5636	0.113187	0.389308	4.9405	9.04974	6.11065	4.52102	1.19584	2.61523	0.437657	2.22034	1.40263	1.95469
	TARA_IOS_MAG_00028	0.0236515	0.413506	0.521768	0.421217	0.419688	0.109258	0.0875262	0.144743	1.58087	0.0500223	0.0263249	0.526428	1.9233	0.236148	0.109822	0.00373898	0.166879	0.0854392	0.0564309	0.0464217	0.256259	0.0163078	0.0251846	0.00933884	0.0161516	0.0121903	0.0615434	0.0150317	0.0128423	0.0217297	0.0323065	0.179275	0.00362569	0.00423316	0.0316611	0.00757008	0.00395507	0.0107342	0.0972264	1.28623	0.0734045	12.2855	2.37085	1.30938	0.0575114	0.0388517	0.271718	0.505957
	TARA_IOS_MAG_00029	0.199221	0.0936259	0.00813407	0.00812555	0.0309826	0.025412	0.0296161	0.00546332	0.00292552	0.00369577	0.00212708	0.0232924	0.00360101	0.02725	0.00905519	0.00545272	0.00282216	0.00106774	0.212139	0.0551848	0.00660503	0.015922	0.0692497	0.00124104	0.00288797	0.128104	0.197845	0.102696	0.0319176	0.0793345	0.0678547	0.0210062	0.0176078	0.00385592	0.0300511	0.0862932	7.91561	0.270682	2.04896	0.0175406	0.0245343	0.0118087	0.00604051	0.00998358	0.00207101	0.00625291	0.13586	0.162656
	TARA_IOS_MAG_00030	0.0461147	0.556949	0.217939	0.179172	0.0861284	0.208279	0.329777	0.0834518	1.0162	0.336861	0.758077	0.503041	1.32997	0.222843	0.143802	0.0039368	0.133893	0.0568012	0.172539	0.0312866	0.707167	0.0364699	0.0526477	0.0035967	0.00349097	0.0221332	0.0524542	0.0690987	0.217914	0.103983	0.00738363	0.339385	0.0173261	0.580192	0.0020669	0.00350347	0.622676	92.1512	1.25834	0.221635	0.286626	0.104288	0.819663	1.47276	0.642756	1.59522	0.0688873	0.0742385
	TARA_IOS_MAG_00031	0.0643838	0.625831	0.164391	0.215372	0.0578702	0.0668812	0.0787243	1.08128	0.075456	0.361194	0.799681	0.921352	0.573762	0.570007	0.264025	0.0848536	0.0602766	0.0245247	0.100887	0.0728328	0.0795977	0.0735066	0.105844	0.286038	0.668378	0.0544452	0.140071	0.0633069	0.115724	0.0504292	0.111937	0.195417	0.0531429	0.0764061	0.430588	0.286163	0.311051	0.91362	0.95314	6.45138	0.27168	12.6866	3.15985	0.661504	1.40436	1.62714	0.0798238	0.103886
	TARA_IOS_MAG_00033	0.478718	0.406147	0.465956	0.737454	0.342157	0.253858	0.10944	5.95578	0.0240691	0.114677	0.00949996	0.010227	0.0295352	0.0874218	0.0294204	0.0150425	0.00510792	0.0016808	0.355343	2.40787	0.305847	0.458763	0.613462	8.75409e-05	0.000715111	0.551932	0.989409	1.00775	0.189677	9.74273	5.7604	0.48217	12.9491	0.704475	14.7591	1.11148	0.0732634	0.682724	6.50049	6.75695	7.58405	5.04231	0.736122	1.39184	0.3341	0.865167	0.56894	0.749937
	TARA_IOS_MAG_00034	0.000537619	0.0226778	0.019123	0.0201552	0.00429659	0.0503066	0.0119048	0.0298694	3.39449	0.0330743	0.233174	0.0789174	0.0776352	0.0122728	0.0102757	0.000455461	0.0469362	0.01387	0.00611397	0.00215774	0.0794996	0.00120955	0.0159096	0.000386612	0.000167923	0.00187629	0.00310359	0.0021503	0.121415	0.0447495	0.00151458	0.0687973	0.00219915	0.0326892	0.00279759	0.000778912	0.00233229	0.0983571	0.0288036	0.322896	0.0717821	0.0291475	0.752729	3.9891	0.690153	2.33236	0.00566647	0.000217619
	TARA_IOS_MAG_00035	0.0636191	0.0237205	0.351731	0.366349	0.176901	1.93833	0.13067	0.0474122	0.041709	0.00755324	0.0469298	0.1245	0.0975862	0.071858	0.052665	0.00617695	0.485192	0.121604	0.173655	0.0528604	1.65012	0.00626576	0.251732	0.00098735	0.0010946	0.0228893	0.177941	0.0552791	0.108296	0.671803	0.0170071	0.0529089	0.0107726	0.0144037	0.0152238	0.00761702	0.00221366	0.0210252	0.219906	3.92109	3.1817	0.281778	1.07767	2.89463	0.824312	3.84406	0.0743209	0.016115
	TARA_IOS_MAG_00036	9.83955	2.5072	1.01204	0.515287	2.79694	2.62577	0.0173861	0.0245678	0.00466644	0.0155038	0.00264102	0.0496924	0.013072	0.0343577	0.0228771	0.0269715	0.00430193	0.000836783	0.0270947	0.959985	0.0118949	0.343539	2.96198	0.00191418	0.00154974	0.00733779	0.0165504	0.0289999	0.00175035	0.13831	0.0506144	0.00625685	0.0386234	0.00363779	0.12256	2.07781	25.0738	0.0263009	0.502743	0.0188451	1.62681	0.121671	0.0546496	0.0795865	0.0634427	0.145892	3.52219	5.05266
	TARA_IOS_MAG_00037	0.0276848	0.0400388	0.0518074	0.0386223	0.0391843	0.0234997	0.0216402	0.0159308	0.0424841	0.0212683	0.0546609	0.0967011	0.0842475	0.357094	0.208534	0.00911447	0.243383	0.0829316	2.14856	3.53013	6.07516	0.697083	0.119947	0.025981	0.0644431	0.16433	0.557825	0.488575	0.516973	0.0849704	0.0580257	0.102456	0.146882	0.216443	0.101888	1.18981	1.90846	6.97038	2.6305	0.963911	2.90773	0.655066	4.27088	2.03925	1.27974	1.27037	0.0484251	0.0360752
	TARA_IOS_MAG_00038	0.0578836	0.0703494	0.0484755	0.0771648	0.13915	0.0452255	0.00912811	0.0117652	0.104941	0.00887877	0.082337	0.157008	0.041176	0.0371193	0.012979	0.00767303	0.00394677	0.00147454	0.066365	0.10657	0.0155356	0.022571	0.037047	0.00829086	0.0288702	0.256822	0.497795	0.349781	0.0265864	0.0775474	0.301802	0.302536	0.0949609	0.0271925	0.142264	0.585354	17.7916	0.564685	2.10673	0.15008	0.0324072	0.145852	0.0577115	0.0529353	0.00940244	0.0204166	0.0178162	0.0217615
	TARA_IOS_MAG_00039	0.00357304	0.0111105	0.00535102	0.00546432	0.00627849	0.00503286	0.0020163	0.0138858	0.020284	0.00266476	0.00608984	0.0526079	0.0100205	0.00427363	0.00304664	0.000195647	0.00308332	0.000628195	0.00625839	0.0592796	0.00106057	0.0191995	0.00582328	0.000388556	0.000481546	0.00947122	0.0282907	0.028945	0.0219964	0.0489345	0.126699	0.0228995	0.104725	0.0127331	0.118363	0.268467	16.1353	0.0874673	3.53172	0.0872732	0.0162727	0.0709623	0.0188965	0.030995	0.00911029	0.0298246	0.00209597	0.00300471
	TARA_IOS_MAG_00040	0.0872884	0.132099	0.196273	0.222111	0.156181	0.128303	0.152685	0.072496	0.0827386	0.0977348	0.379225	0.629454	0.261602	0.16822	0.105342	0.0107445	0.0474536	0.0173559	0.318343	0.684258	0.811196	0.672253	1.06971	0.00525134	0.0115538	0.574321	0.884089	0.304892	0.462055	0.266605	0.0844409	0.453393	0.0709354	0.364214	0.0250484	0.0420764	0.427308	8.73535	0.291818	0.166729	0.351168	0.365285	0.866132	0.600305	0.485302	1.03537	0.139427	0.142967
	TARA_IOS_MAG_00041	0.00790979	0.00915856	0.402681	0.406101	0.257789	0.730868	0.433455	0.0113664	0.0141488	0.231886	0.016168	0.0511475	0.477925	0.190472	0.137541	0.0036807	0.233207	0.0647885	1.78116	4.547	0.0569083	0.0210161	0.339299	0.000819131	0.000397141	0.81446	1.49063	3.60836	0.27391	0.735602	0.305229	0.00268218	0.00471367	0.000772669	0.00784401	0.0114119	0.779867	0.120424	1.86237	0.718561	3.98305	2.80527	0.408137	0.782444	0.204291	1.26483	0.0471559	0.0415865
	TARA_IOS_MAG_00042	0.0912703	0.0157949	0.00680621	0.00803705	0.00798186	0.00701094	0.0034483	3.77904	0.0118539	0.00346276	0.0109185	0.590125	0.0042886	0.00335889	0.00289038	5.38399e-05	0.00209143	0.000671572	0.0388086	2.03017	0.114459	1.10219	0.275249	0.000697478	0.00151389	0.00261688	0.00667382	0.468671	0.0139177	2.53069	5.34032	0.0320048	5.37808	0.128405	5.76682	2.4203	0.140595	0.075771	5.80024	1.88257	6.73621	2.64249	0.185431	0.141497	0.109812	0.147534	0.168762	0.160629
	TARA_IOS_MAG_00044	0.261466	0.0745894	0.373173	0.368758	0.111314	0.116703	0.0112029	0.101887	0.00608021	0.0105311	0.0222904	0.238601	0.0738275	0.0174119	0.0103831	0.0077977	0.0057317	0.00164372	0.082178	1.72895	0.0819714	0.526512	0.435549	0.0013234	0.000667651	0.22121	0.470533	0.840211	0.0625417	0.485775	3.27648	0.719389	2.47806	0.181093	4.08525	10.0019	8.38964	0.388563	2.10288	0.924522	1.04699	1.2028	0.558062	0.909998	0.256085	0.477179	0.110575	0.13894
	TARA_IOS_MAG_00045	0.0429376	0.277988	0.0988626	0.0904664	0.0839346	0.331416	0.145237	0.118016	20.8861	0.606683	21.0858	4.63544	0.816629	0.0946586	0.0646156	0.00166827	0.0544245	0.031929	0.0521451	0.548207	34.1843	0.0202745	0.00750622	0.00248983	0.0131903	0.0111594	0.0337118	0.0295756	0.213126	0.0545577	0.0142077	8.75098	1.21179	77.6874	0.00540049	0.0086592	0.0277469	2.07244	1.74522	0.247817	6.77835	0.365493	3.87078	11.4146	4.22013	9.60672	0.0734975	0.0611289
	TARA_IOS_MAG_00046	0.000735394	0.0780484	0.527339	0.551872	0.00536938	0.0611893	0.0175333	4.47493	14.7852	11.0672	17.4217	11.3118	16.2363	0.625205	0.298194	0.000254997	0.0126533	0.00703163	0.0195504	0.00264653	0.896197	0.000113144	0.00458939	0.000252407	5.9464e-05	0.383448	1.63942	0.802823	14.3281	13.3682	0.000940613	14.3115	0.240824	14.399	0.000662375	0.000784096	0.00162024	1.96732	0.521305	5.07946	1.41555	0.993257	2.01736	4.07971	4.74329	19.613	0.0137271	0.00894621
	TARA_IOS_MAG_00047	0.083471	0.0671997	0.149347	0.21664	0.265958	0.134314	0.0420208	0.0416103	0.123843	0.029615	0.178174	0.217813	0.228658	0.0661105	0.0311849	0.00804401	0.0207368	0.0111268	0.144491	0.0725804	0.00955902	0.0147374	0.0284431	0.0032289	0.0208717	0.0591608	0.16133	0.145334	0.101577	0.118576	0.241721	0.212449	0.141655	0.171052	0.0644496	0.123152	46.6107	0.250516	2.37851	0.273158	0.100866	0.15339	0.343902	0.428532	0.109924	0.300291	0.0353748	0.048722
	TARA_IOS_MAG_00048	0.0179247	0.170923	0.263621	0.358837	0.122313	0.204586	0.314003	0.0629306	0.326573	0.074736	0.268244	0.245571	0.234165	0.172836	0.129753	0.00896685	0.176894	0.0671866	0.119169	0.0471317	2.77974	0.0106551	0.0628819	0.00175955	0.00298164	0.0597447	0.0911913	0.150407	1.22441	0.0966693	0.0201993	0.29416	0.0641821	2.66938	0.0122327	0.0162684	0.116203	1.28361	0.602845	0.422198	9.13109	1.41712	1.51299	0.677677	1.79733	2.05721	0.145225	0.149929
	TARA_IOS_MAG_00049	0.0943263	0.0600646	1.18076	0.800987	0.234481	0.277798	0.354456	13.9473	0.432218	0.223641	0.260796	1.44803	0.657292	0.145023	0.107576	0.52866	0.368105	0.0744523	0.138463	0.786165	0.0143261	0.0104678	0.64169	0.00442367	0.00368051	0.50104	1.1083	1.85435	1.404	35.0253	1.62005	1.60967	0.732004	0.909216	0.562181	0.0291965	0.62816	0.243401	1.93553	6.07986	6.65309	2.72067	0.869539	0.246896	0.701184	3.4387	0.174021	0.21348
	TARA_IOS_MAG_00051	0.301301	0.389703	0.307947	0.33214	0.239177	0.204163	0.13504	3.82405	1.50691	0.326131	0.611931	2.18902	0.463547	0.335227	0.188985	0.0091901	0.104161	0.0357453	0.124357	2.79629	4.86884	0.768259	0.458303	0.00409212	0.00862655	0.167146	0.319121	0.24077	0.725854	0.411313	1.64779	0.626215	2.26103	2.26911	1.11565	1.60491	3.71134	6.11592	5.67556	4.18257	3.98834	5.93383	5.01863	1.72819	2.73893	3.10656	4.5853	3.94126
	TARA_IOS_MAG_00052	0.0308735	0.255749	0.1997	0.182221	0.109765	0.295249	0.152667	0.316388	0.748472	1.00156	2.3124	2.0319	1.11229	0.298136	0.170397	0.0473949	0.165196	0.0453978	0.0290447	0.0765891	0.391971	0.0196809	0.0407608	0.0139816	0.0320139	0.070615	0.136729	0.312013	1.86344	0.564816	0.0758201	1.83408	0.0855667	1.37677	0.0200804	0.0185275	0.00425943	0.0367795	0.263903	1.06996	0.934461	0.664337	1.82425	1.12479	2.98109	3.61133	0.0414806	0.0186318
	TARA_IOS_MAG_00053	1.15284	2.37568	1.97881	1.80825	1.41848	1.30863	0.885048	0.64806	5.40455	1.37995	6.15777	5.8129	3.45947	1.30235	0.744862	0.104727	1.00287	0.333503	0.366771	0.814727	3.39918	0.974081	2.18282	0.276728	0.742625	0.51232	0.945689	0.614777	1.3749	0.509288	0.737985	4.27836	0.887034	4.95427	0.548321	0.818312	1.09013	7.7984	1.46468	2.04821	2.44645	2.62059	5.66952	3.23806	3.72113	5.34411	1.36777	0.976982
	TARA_IOS_MAG_00055	0.00462783	0.0163418	0.0211471	0.0164893	0.00625693	0.0102731	0.00969393	0.478284	0.0555026	0.147231	0.172	0.291486	0.0766983	0.0875512	0.0549663	0.00657434	0.0793738	0.0265433	0.00215804	0.297586	0.023647	0.367737	0.0118454	0.00951141	0.0152041	0.0476339	0.130357	0.196086	1.12877	0.981871	0.00292597	0.363175	0.00734689	0.274789	0.0108638	0.00269029	0.000832659	0.0027988	0.169742	0.906891	0.327008	0.119277	2.12764	5.07466	1.07782	2.16154	0.00999445	0.0153846
	TARA_IOS_MAG_00056	0.0544747	0.013896	0.0104578	0.0112352	0.00919793	0.00967439	0.00105196	2.32668	0.0120395	0.00521375	0.00612672	0.090459	0.0145741	0.00562752	0.00286684	0.0309656	0.00182178	0.000354307	0.00173373	1.04573	0.0271594	0.0305279	0.0433476	0.000640971	0.00177285	0.489084	1.37246	0.907885	0.0375982	3.44664	5.99092	0.0598204	3.26608	0.15294	5.97223	8.0035	2.11809	0.144159	2.19344	1.33963	1.42116	1.14797	0.127969	0.131662	0.553301	1.0136	0.0326283	0.0444171
	TARA_IOS_MAG_00057	0.000181666	0.000373281	0.0107265	0.00530194	0.000385565	0.00366257	0.042928	0.050572	0.145077	0.00443908	0.0117223	0.0086288	0.00262122	0.00112854	0.00107588	0.00142903	0.009861	0.00413705	0.059733	1.30546	0.730003	0.0290043	0.00459676	0.000558438	0.000262227	0.00019757	0.00025494	0.000392783	0.00125846	0.00539899	0.0101925	0.00215018	0.0185866	0.00604664	0.056193	0.0261471	0.0676812	0.0213922	3.27378	0.36643	9.70052	0.628402	0.556857	1.26327	0.0968897	0.177277	0.000468565	0.000153094
	TARA_IOS_MAG_00058	0.00322426	0.00498592	0.0169535	0.0255867	0.00669482	0.0238758	0.012509	1.07989	0.0685101	0.00417575	0.0022235	0.701424	0.0154463	0.00872658	0.00669671	0.000141838	0.00203322	0.00151599	0.0126895	0.66971	0.533489	0.55103	0.0104988	0.000325609	0.00124102	0.00433153	0.00940289	0.00242896	0.00213565	0.0196272	0.0469659	0.00174251	0.0638092	0.0534067	0.0397072	0.00171406	0.000259118	0.0414419	5.0589	2.90449	1.34216	1.91475	0.704323	1.17169	0.133142	0.261442	1.96948	1.55123
	TARA_IOS_MAG_00059	0.016361	0.0557169	0.205007	0.283548	0.027341	0.16313	0.0910525	0.00385464	0.1571	1.02545	2.04121	3.0271	1.43675	0.237692	0.153547	0.000425683	0.0737875	0.0261897	0.372401	0.150495	2.73408	0.027307	0.0935024	0.00020889	0.000713119	0.00160122	0.00443729	0.037513	0.450993	0.0510256	0.00104584	0.192697	0.0021608	0.0574529	0.000450304	0.000822019	0.0475369	0.890821	0.160803	0.209462	0.72552	0.276206	4.49295	6.78539	4.4695	9.01228	0.0907534	0.0706144
	TARA_IOS_MAG_00060	0.0231766	0.416053	0.281624	0.249628	0.0552902	1.21785	0.106493	0.262374	0.338773	1.61259	5.04153	2.89172	2.19637	0.493539	0.309636	0.0128756	0.29743	0.101036	0.0721811	0.00288955	0.0961615	0.0255504	0.320389	0.000633118	0.000784131	0.00379301	0.00519121	0.0157103	0.687916	0.0638338	0.0123718	1.02783	0.0695052	3.27624	0.0298317	0.00388861	0.000862963	0.00114262	0.111811	0.371619	0.0848093	0.105753	3.40495	13.6549	3.33318	7.85255	0.282268	0.0326072
	TARA_IOS_MAG_00061	3.90891	0.79935	0.00794191	0.00767278	0.0242784	0.0199433	0.00802356	20.2092	0.0131579	0.0481811	0.0403562	0.0569491	0.0319169	0.103451	0.0443678	0.0887705	0.00277763	0.00134781	0.00255848	0.767674	0.0192874	1.37958	0.529753	0.00100398	0.00102409	12.4494	25.6098	4.86128	0.33689	4.74903	11.0015	0.0107419	16.3967	0.0299602	11.1912	9.7485	0.0122785	0.0181103	6.54251	9.08363	5.77927	3.88396	0.0820528	0.123022	0.0533483	0.13379	2.34983	3.20965
	TARA_IOS_MAG_00062	0.00410817	0.00288112	0.10952	0.038073	0.0117013	0.0807808	0.0217253	0.00504736	0.440134	0.00295148	0.0227656	0.117185	0.113841	0.00192852	0.00107607	0.000866533	0.0108744	0.00481255	0.00348581	0.124674	0.3429	0.00925203	0.0318219	0.000638122	0.000696956	0.00225661	0.00333273	0.00127718	0.00116728	0.0019254	0.00385465	0.00131418	0.00444241	0.00285864	0.0070433	0.00528141	0.00198525	0.00212367	0.658721	2.27277	2.95466	0.522812	0.283034	0.814948	0.163894	0.324159	0.00108985	0.00164315
	TARA_IOS_MAG_00063	0.088385	0.0455268	0.0611634	0.0329739	0.0180419	0.019207	0.0216891	0.0741398	0.208783	0.0129175	0.0326589	0.167123	0.0577523	0.00315101	0.00206563	0.00572518	0.0482967	0.0291898	0.0392627	0.353071	0.504626	0.527467	0.335529	0.0587182	0.131737	0.00892066	0.00778539	0.00986737	0.032569	0.0116829	0.2654	0.250203	0.690694	0.106215	0.759846	0.11136	6.72322	14.3074	0.0158242	0.0152619	0.0837864	0.00794184	0.00818737	0.0691639	0.00684309	0.0180591	0.0160484	0.041807
	TARA_IOS_MAG_00064	0.00437661	0.0013899	0.0053695	0.00511982	0.00346658	0.00643339	0.000772485	0.647263	1.50055	0.096122	0.146438	0.66399	0.0367853	0.00130642	0.00148282	0.000371239	0.00883713	0.00180763	0.0058608	0.0026691	0.00170746	0.0102408	0.00716477	0.000600202	0.000808488	0.00364799	0.0103333	0.00620736	0.0412768	0.0123343	0.00154019	0.0355962	0.00278877	0.11117	0.00222588	0.00094347	0.000810669	0.000944729	0.035793	0.305536	0.0156958	0.0296049	0.9774	6.07818	0.438751	0.909131	0.00264357	0.00246289
	TARA_IOS_MAG_00065	2.03769	0.232294	0.0115572	0.0111968	0.0188525	0.02871	0.0146707	0.122053	0.128376	0.0360828	0.0222317	0.0704116	0.0184802	0.0122206	0.00578419	0.00157431	0.00356234	0.000618538	0.121498	3.75079	0.251215	0.658288	0.0265924	0.000223495	0.000112319	0.0135347	0.0258078	0.0140897	0.120127	0.130145	0.801857	0.0208275	0.653747	0.198809	0.914536	2.75758	8.33071	0.749085	6.89362	0.414819	1.12836	0.302112	0.219416	0.671207	0.197368	0.372696	2.05034	2.72671
	TARA_IOS_MAG_00066	0.00104486	0.0071301	0.288547	0.457679	0.0103882	0.144922	0.044791	0.0639542	2.64054	0.083502	0.253281	0.135002	0.949969	0.0508436	0.0352931	0.000706418	0.0347079	0.0138014	0.0427911	0.00615474	0.11986	0.0538679	0.329277	0.000578505	0.000168255	0.00135897	0.00290769	0.00136997	0.00491492	0.00495741	0.000912951	0.00897449	0.00102751	0.0017792	0.00434571	0.000892988	0.000585271	0.00167725	0.0513007	0.292455	0.186834	0.0779821	5.15609	10.3843	2.44853	5.66626	0.00205849	0.000774906
	TARA_IOS_MAG_00067	1.9557	1.0498	0.0203581	0.0543433	0.012443	0.01887	0.232989	0.648145	0.530399	0.0140153	0.0778977	0.118035	0.0326453	0.122985	0.0124874	0.0323077	0.392614	0.442074	0.31986	1.32197	1.32998	1.80388	1.84826	0.0868006	1.32712	0.255969	0.225805	0.160163	0.971594	0.454556	6.77505	2.34187	1.48108	1.32049	0.475094	1.74463	0.987816	1.39318	0.302966	0.363623	4.72934	0.408324	0.284974	4.64196	0.294844	0.118767	0.234611	0.30546
	TARA_IOS_MAG_00068	0.0393984	0.010217	0.870934	1.02888	0.597335	0.589813	0.295394	0.0357364	1.02939	0.0425943	1.2094	3.03812	0.982116	0.0177858	0.00854692	0.00485309	0.953801	0.378853	0.74518	0.463296	0.0360021	0.7839	0.493566	0.0179728	0.0143093	0.00104389	0.013141	0.00270404	0.00444921	0.0339022	0.0144203	0.00348896	0.0038021	0.00604456	0.0158141	0.0132577	0.0903563	0.0138576	0.451559	0.828817	0.43423	1.15379	1.47505	5.74262	0.870345	1.43981	0.0152446	0.0376859
	TARA_IOS_MAG_00069	0.000719723	0.00196475	0.0405751	0.0384051	0.0193964	0.0439279	0.00711136	0.027763	0.0306851	0.00536185	0.120483	0.197297	0.0436586	0.00260496	0.00203265	0.000250205	0.0210452	0.00686203	0.0167931	0.0149323	0.0242641	0.0141375	0.0261138	5.61481e-05	0.00023655	0.00503843	0.0115516	0.00348816	0.00664014	0.00965283	0.00355505	0.000795479	0.00196281	0.00113248	0.0339424	0.00230189	0.00350183	0.000338156	0.190649	1.53999	0.235001	0.367472	1.60572	3.28279	0.728758	1.59086	0.000883813	0.0012758
	TARA_IOS_MAG_00070	0.0782471	0.738787	1.98787	1.74861	0.311775	3.62491	2.24527	0.0402074	0.103745	7.23671	6.39803	4.81614	4.65019	2.20219	1.61886	0.00877503	5.43523	1.55398	0.766696	0.00877948	1.85894	0.183525	1.28916	0.000223009	6.86562e-05	0.00265425	0.00476691	0.00851882	0.222646	0.019519	0.016431	0.083699	0.0228786	0.174566	0.0527795	0.00152807	0.000153889	0.0166035	0.0172523	0.0364145	0.0220033	0.0219391	2.62123	7.74844	2.75304	5.70224	0.47133	0.0768683
	TARA_IOS_MAG_00073	0.00286289	0.0030633	0.878464	0.145423	0.0649268	0.267865	1.2817	0.000851735	0.0207462	0.518412	0.055678	0.0425996	0.240429	0.439227	0.233204	0.28244	15.9229	4.69565	0.847115	0.0253504	0.00746126	0.0375408	0.0533198	0.233719	0.208146	0.000927444	0.0059875	0.00508127	0.00592357	0.0132231	0.0028435	0.000711911	0.000679019	0.000440087	0.00182628	0.00133387	0.022681	0.00100725	0.0134664	0.0315969	0.0539272	0.0457748	0.724624	10.2042	1.20842	2.24536	0.00252387	0.0048765
	TARA_IOS_MAG_00075	0.245019	0.475386	3.18459	2.41611	1.52972	2.72481	0.660507	0.0290836	1.35506	0.30811	1.97456	3.5548	1.39377	0.222709	0.0873868	0.0315443	2.15554	0.774793	5.28958	0.860007	0.083165	1.07668	0.522797	0.0669788	0.064479	0.0369395	1.44742	0.265412	0.337913	2.92034	0.0540222	0.186131	0.0261602	0.0198123	0.0738657	0.0154249	0.403083	0.143476	0.637656	2.06451	1.20045	1.81554	1.79995	7.28956	1.18461	1.98904	0.121467	0.236605
	TARA_IOS_MAG_00076	0.277229	0.549896	3.90647	2.96405	1.82539	3.25859	0.704495	0.0277446	1.57167	0.317922	2.2655	4.29104	1.59192	0.241516	0.0872868	0.0308652	2.36179	0.836472	6.42124	1.01148	0.0640418	1.13091	0.528754	0.0291076	0.0357226	0.0382224	1.79917	0.315636	0.37426	3.54362	0.0573901	0.238367	0.0276654	0.0233707	0.0884621	0.00956328	0.433253	0.174662	0.672469	2.40828	1.43127	2.11015	2.05641	8.47133	1.34155	2.19759	0.137204	0.272949
	TARA_IOS_MAG_00077	0.529995	0.403745	0.672773	0.379151	0.481991	0.482237	0.431212	0.0256027	0.121797	0.683888	0.274237	0.329922	0.529519	0.717454	0.458233	0.0470642	0.51286	0.147372	0.132029	0.957999	0.296518	1.06457	1.0368	0.0240264	0.0169664	0.108479	0.330044	0.0986594	0.0190421	0.208292	0.0629128	0.0518564	0.0119544	0.00370608	0.024207	0.0168641	0.0277996	0.559759	0.730493	0.389952	0.184154	0.339658	0.877276	0.64079	0.473935	0.695578	0.153128	0.344844
	TARA_IOS_MAG_00078	0.370188	0.305474	0.502118	0.286866	0.359912	0.382761	0.341737	0.019661	0.0975836	0.541121	0.21239	0.260015	0.409202	0.522904	0.338959	0.0362492	0.391316	0.118403	0.126151	0.74462	0.232584	0.849364	0.724618	0.019176	0.0108424	0.0908048	0.261327	0.0705288	0.014576	0.198201	0.0438209	0.0413871	0.00761797	0.00615346	0.0163874	0.0121578	0.0244624	0.458885	0.614048	0.340541	0.155308	0.276369	0.692762	0.758375	0.38112	0.645335	0.0973757	0.234212
	TARA_MED_MAG_00001	0.326015	0.12864	0.131911	0.136871	0.176943	0.131575	0.0571744	0.109629	0.0863914	0.0585071	0.170675	0.241969	0.114169	0.0669036	0.0363533	0.0115461	0.0666785	0.019219	0.201504	0.0762488	0.061064	0.103491	0.900037	0.0275445	0.0625421	0.0962409	0.161496	0.0918704	0.0845467	0.0526425	0.194896	0.112554	0.160683	0.108853	0.163819	0.27403	0.138314	0.0883046	0.0994044	0.093627	0.0694268	0.0729926	0.130601	0.0828489	0.0992898	0.151185	0.960445	0.977939
	TARA_MED_MAG_00002	0.0847394	1.7571	0.76337	0.58569	0.27418	1.56722	0.893409	0.0391941	0.0552765	0.300727	0.331129	0.349795	0.650928	0.526617	0.355798	0.00628655	0.360882	0.103135	0.0193824	0.0144819	0.166696	0.0152301	0.0280103	0.0110136	0.0297903	0.0245172	0.0410799	0.0174508	0.0303872	0.0166322	0.0313043	0.0358715	0.0310887	0.0243609	0.0256716	0.0424552	0.0343221	0.0592055	0.0208865	0.025554	0.0191799	0.0193238	0.0371777	0.0222996	0.0419511	0.0642402	9.48445	2.8466
	TARA_MED_MAG_00003	0.00808634	0.0147241	0.172902	0.167665	0.0258385	0.805805	0.153332	0.00167824	0.00323889	0.088996	0.166331	0.181417	0.16386	0.0148052	0.00984851	0.00337961	0.0585949	0.0193715	0.00549533	0.00437107	0.157353	0.00364972	0.0234496	0.0102927	0.0140558	0.000607114	0.000978598	0.000397426	0.00330953	0.000574557	0.00120665	0.00118262	0.000758703	0.00134504	0.000996869	0.0009986	0.000444118	0.00091947	0.00462164	0.00461799	0.00279081	0.00395802	0.0113037	0.0346599	0.0133541	0.0372193	0.18597	0.0645659
	TARA_MED_MAG_00004	0.259371	0.138079	0.539963	0.374357	2.43807	0.179716	0.0608519	1.34393	0.0502115	0.062659	0.0287938	0.838241	0.0928059	0.0691877	0.0276948	0.0820051	0.0212295	0.00683119	0.377269	1.13692	0.0462396	0.851357	1.45779	0.127587	0.241968	0.0660616	0.0812987	0.190376	0.0230411	0.112633	2.79287	0.0248948	0.566107	0.00975877	1.85161	1.72127	1.87695	0.0824779	0.725385	8.61822	0.2123	2.5438	0.651241	1.63771	0.886562	1.4627	0.130135	0.155826
	TARA_MED_MAG_00005	0.0125533	0.56034	0.717372	0.692575	0.0780333	0.634523	2.04071	0.0109424	0.109374	0.0602587	0.350211	0.594501	0.23366	0.202832	0.181234	0.00785046	0.401032	0.157567	0.0200601	0.0218849	0.170446	0.00501847	0.0255618	0.000513668	0.00132923	0.0018119	0.00719047	0.0368547	2.81178	0.194959	0.00162969	2.4358	0.00498303	0.26358	0.0014059	0.00307775	0.0526368	4.29832	0.036106	0.0271793	0.145933	0.0665986	0.443165	0.407028	0.173491	0.1829	2.43665	3.79118
	TARA_MED_MAG_00006	0.0455389	0.0722055	0.0573649	0.0481662	0.0683817	0.140385	0.055161	0.0331693	0.0839042	0.0282984	0.11314	0.0798735	0.053498	0.0633477	0.0555403	0.0016164	0.178512	0.0522684	0.0569722	0.0506712	0.0481724	0.050057	0.0313829	0.0139221	0.0310401	0.0400303	0.0671814	0.0116678	0.0238122	0.0452799	0.0429514	0.0188174	0.0633878	0.0118665	0.0485023	0.0277332	0.0159243	0.02518	0.0506794	0.0513557	0.0519905	0.0574875	0.0521117	0.0761978	0.0374162	0.0861114	2.32294	2.87155
	TARA_MED_MAG_00008	3.59733	0.368868	0.00313993	0.00308461	0.00565386	0.00530993	0.00222406	0.00653506	0.00247702	0.00456169	0.00219955	0.0382155	0.00305768	0.00189556	0.00135067	0.00443516	0.0010143	0.00031914	0.00388562	0.00641797	0.00404068	0.0139545	0.0216683	0.00681614	0.0164214	0.00364554	0.0075487	0.00241512	0.000935083	0.00313768	0.016873	0.00144131	0.0160814	0.00170106	0.0179319	0.0272439	0.00386606	0.00295909	0.0123581	0.006385	0.0127812	0.00659238	0.00430804	0.00556988	0.00223504	0.00455272	3.86236	4.42697
	TARA_MED_MAG_00009	0.507323	2.13059	0.00375391	0.0019566	0.747939	0.0368639	0.00408471	0.0318573	0.0206173	0.111567	0.0109823	0.0170629	0.00623987	0.00523868	0.00285402	0.321176	0.00165676	0.0013379	0.00362138	0.00775541	0.00295803	0.00788106	0.0325477	0.149974	0.200363	0.04415	0.0895366	0.00661551	0.00453467	0.0259152	0.0270347	0.00457351	0.0224928	0.00380362	0.0224925	0.012981	0.00536249	0.00295706	0.00697013	0.00719142	0.00467226	0.00295074	0.0084605	0.00501888	0.012322	0.0494174	0.0294585	0.0362354
	TARA_MED_MAG_00010	0.355939	0.147303	0.0356886	0.0324207	0.0647999	0.0805612	0.0478357	0.00527438	0.00289407	0.178799	0.00386196	0.010193	0.0125027	0.101084	0.0454123	0.750885	0.0121258	0.00462939	0.00477577	0.0320533	0.00645865	0.00486219	0.00663503	3.05958	3.20351	0.00158519	0.00271224	0.00292034	0.00213719	0.00962535	0.0162845	0.00271595	0.0166821	0.00238379	0.00102782	0.0448754	0.112369	0.0114307	0.0571237	0.0253271	0.0737961	0.0555721	0.0101322	0.00603968	0.00763972	0.0163645	1.64668	2.12242
	TARA_MED_MAG_00011	1.01249	0.661881	0.279932	0.196396	0.287639	0.233405	0.330542	0.199406	0.102387	0.0726817	0.0656802	0.0801807	0.0895384	0.122823	0.0652117	0.127786	0.124863	0.0346961	0.238807	0.141126	0.0469427	0.0832801	0.297398	0.0159653	0.0246773	0.118733	0.117276	0.0616779	0.0891788	0.237376	0.153866	0.0482396	0.14432	0.0310826	0.141689	0.222051	0.494207	0.126987	0.154	0.167955	0.119759	0.111494	0.140768	0.135893	0.0726955	0.188525	1.57248	1.74216
	TARA_MED_MAG_00012	0.0454206	0.0204276	0.0144729	0.0139471	0.019647	0.0177272	0.013077	0.011064	0.0124907	0.0216996	0.0127111	0.0158817	0.0148121	0.0186172	0.0159302	0.0102859	0.0156027	0.00463613	0.011438	0.0443129	0.0159197	0.0769249	0.0448154	0.0343082	0.0428063	0.0116373	0.0180623	0.0174879	0.0203676	0.0138899	0.0328479	0.0104242	0.050548	0.00544718	0.0264693	0.0258201	0.0300022	0.017866	0.018762	0.0169152	0.00983573	0.0133779	0.0238079	0.0219213	0.0121448	0.017385	8.63863	12.7411
	TARA_MED_MAG_00013	0.322497	0.360049	0.148946	0.139165	0.357239	0.278417	0.103891	0.206094	0.146567	0.0788573	0.195215	0.203065	0.139509	0.140697	0.0804245	0.0110577	0.318385	0.0833304	0.167838	0.192262	0.123819	0.169198	1.84995	0.0195573	0.0434012	0.157047	0.257561	0.169747	0.165802	0.108813	0.398757	0.239072	0.351195	0.222491	0.323476	0.875357	0.430087	0.18226	0.232283	0.205425	0.141434	0.149092	0.180232	0.113164	0.153729	0.219276	2.10792	1.64987
	TARA_MED_MAG_00014	0.252886	0.51128	0.189982	0.254676	0.0713463	0.540253	1.01422	0.0179137	0.0056581	0.975859	0.0559005	0.0831109	0.0510445	0.502799	0.261296	6.07144	0.0292946	0.00963583	0.00813513	0.00186457	0.0188283	0.0010637	0.00589913	0.0262439	0.0265688	0.0129286	0.0435519	0.00323931	0.00753491	0.00274238	0.000160938	0.00128255	0.000228766	0.00070643	0.000239763	0.000222629	0.0016477	0.00576069	0.00451777	0.00722067	0.0116281	0.0029504	0.0924332	0.246837	0.092784	0.149846	3.29698	4.37264
	TARA_MED_MAG_00015	0.625455	0.142016	0.131113	0.182747	0.128334	0.0461228	0.00788651	0.215358	0.0352414	0.0140033	0.0345202	0.18291	0.0480495	0.00707146	0.00504605	0.00343388	0.0126016	0.00213236	0.1115	0.384027	0.05399	0.295674	0.193013	0.00622921	0.0102969	0.119111	0.173701	0.0813329	0.0427539	0.188211	0.417171	0.0390123	0.257831	0.0308472	0.326803	0.38384	0.140961	0.436241	0.13406	0.141813	0.102804	0.0970742	0.0732973	0.062254	0.0342911	0.0672677	1.20514	1.42653
	TARA_MED_MAG_00016	0.209457	0.152176	0.135641	0.118188	0.167	0.129766	0.0789016	0.172398	0.118549	0.0666718	0.120355	0.141646	0.100742	0.406514	0.203363	0.0171577	0.245118	0.0647225	0.0203162	0.0890228	0.0775324	0.088449	0.221818	0.0186625	0.0445241	0.0970552	0.161674	0.121254	0.158942	0.0523253	0.185235	0.133028	0.164118	0.147213	0.175794	0.22254	0.0921049	0.113922	0.145532	0.140156	0.130055	0.126588	0.135681	0.0674706	0.0997392	0.14434	6.54418	6.91761
	TARA_MED_MAG_00017	1.45929	1.94605	1.61783	1.41576	1.86643	1.23945	2.54273	0.488225	0.408109	0.246499	0.51376	0.814584	1.25679	0.906565	0.495572	0.0623161	0.824912	0.222291	0.686789	0.560913	0.564455	0.857149	1.93892	0.0578786	0.0676662	0.437752	0.51334	0.303923	0.634494	0.684274	0.442206	0.797352	0.332224	0.520691	0.308676	0.655517	1.08968	1.20256	0.382786	0.674272	0.35184	0.400128	0.873612	0.831606	0.581515	1.482	6.42002	4.41844
	TARA_MED_MAG_00018	0.216817	4.17006	0.439289	0.521519	0.281461	0.781945	0.3711	0.307	0.648435	1.04908	2.21997	1.78449	2.25823	0.932192	0.439849	0.200802	0.443202	0.188742	0.131291	0.16153	5.40834	0.21886	0.241747	0.456232	1.16227	0.0321987	0.0559031	0.14214	4.7136	0.235298	0.0462152	3.39079	0.0754667	2.08974	0.091861	0.0633689	0.0653356	1.11142	0.100698	0.136259	0.350252	0.103643	2.09649	1.58643	1.12373	1.54308	4.51324	5.33936
	TARA_MED_MAG_00019	0.0275688	0.0735971	0.0390913	0.041249	0.069771	0.0304097	0.0370913	1.80247	0.0379995	0.0345016	0.0331191	0.197782	0.054748	0.0359065	0.0167499	0.0178159	0.0147946	0.0059364	0.00966641	1.17585	0.0255683	0.681508	0.0397232	0.0354933	0.0637185	0.0204974	0.0393611	0.0219384	0.0245291	0.0175886	0.0342406	0.0338126	0.0338914	0.0184862	0.031556	0.483761	0.0368515	0.0312686	0.134822	0.0683114	0.0253359	0.108688	0.0720932	0.0302609	0.0284237	0.0426436	3.59752	3.84926
	TARA_MED_MAG_00020	1.86567	1.09307	2.65376	2.25297	2.29587	1.57509	1.21354	0.40073	0.253536	0.119498	0.375075	0.513358	0.545467	0.848783	0.413735	0.0328273	0.735279	0.194118	0.179481	0.583337	0.925718	0.255266	7.06205	0.054826	0.124753	0.197973	0.343912	0.211388	0.16889	0.106599	0.679958	0.186647	0.452137	0.195541	0.526546	0.64583	0.379579	1.73421	0.428075	0.342864	0.437536	0.270632	0.408165	0.157829	0.200326	0.323812	2.86832	3.5883
	TARA_MED_MAG_00021	0.641907	0.304171	1.63499	2.03281	1.1095	1.2696	0.372057	0.0948532	0.962514	0.211423	0.845254	0.87016	0.795417	0.292311	0.185335	0.0117022	0.286153	0.102654	0.0684371	0.486367	0.788663	0.238871	0.193969	0.00875225	0.0145779	0.0720195	0.0799332	0.0754159	0.182495	0.139586	0.0723854	0.575482	0.0913156	0.69055	0.0420236	0.0599545	0.186436	0.628087	0.189105	0.202353	0.217399	0.26007	0.980938	0.870892	0.723319	1.04406	25.6285	27.5658
	TARA_MED_MAG_00022	3.76664	0.461769	0.0679772	0.115694	0.0773665	0.021106	0.00613954	0.044261	0.00195412	0.00163401	0.00472091	0.117208	0.0109432	0.00344277	0.00210743	0.000539537	0.00545395	0.000744487	0.0458456	0.0768407	0.00947768	0.107144	0.11418	0.000712533	0.00353331	0.000857868	0.0012255	0.00536574	0.00157555	0.0298485	0.0574189	0.00234528	0.0530459	0.00292046	0.0500936	0.144691	0.0722403	0.0452523	0.15764	0.0359404	0.0814892	0.0264623	0.0223815	0.0156939	0.0125334	0.0201084	7.07491	7.90095
	TARA_MED_MAG_00023	1.24046	3.56866	9.6878	20.756	5.80128	7.13349	0.211859	2.56464	4.24682	0.2084	4.23562	8.87761	7.76496	0.609659	0.325414	0.000331386	0.38139	0.179517	0.60446	0.919997	4.5904	1.57663	7.65089	0.000202665	0.000991611	0.441715	1.05384	1.03769	2.11935	2.15748	0.447929	3.65509	1.23377	2.48412	0.755236	0.124841	0.0158307	2.73576	1.00443	1.91897	1.88244	1.43916	8.59299	8.99803	3.04625	4.30876	25.9667	19.9083
	TARA_MED_MAG_00024	1.06827	22.3891	4.35478	3.39887	7.07807	18.8949	8.81267	0.713304	0.820604	7.80743	0.358678	0.607073	1.35491	23.2335	10.5999	0.0149875	2.05706	0.994019	0.151541	0.159422	0.414928	0.0438282	0.0618752	0.00975186	0.0109269	0.1152	0.274725	0.27085	0.569177	0.568232	0.0922789	1.05894	0.259479	0.68629	0.134947	0.0245099	0.00372456	0.286189	0.237231	0.50749	0.4168	0.351779	0.55969	0.683057	0.309625	0.475656	25.064	30.6281
	TARA_MED_MAG_00025	0.508357	0.80581	3.05177	3.3135	1.07675	1.11855	0.458676	0.639683	3.55254	0.61639	1.0993	2.12765	2.78511	2.51761	1.49942	0.0334129	0.254575	0.118364	0.630561	0.383347	0.535963	0.0336181	0.0793934	0.00817279	0.0167621	0.0632805	0.23355	0.543918	9.37642	2.03306	0.017325	2.67506	0.0542061	1.60852	0.0169846	0.0180827	2.83545	1.20425	0.923499	1.57225	3.08179	2.3988	4.90314	1.706	2.96416	2.74858	6.14759	5.41298
	TARA_MED_MAG_00026	0.711615	18.8758	20.4285	20.2731	5.5946	23.8145	12.2491	2.77177	35.9039	8.50179	76.1695	57.2532	49.7369	20.259	14.81	0.0290248	21.6421	7.41461	2.67629	0.870514	54.3447	0.644584	6.1669	0.0141014	0.0306219	0.233081	0.651064	0.636443	7.80334	2.26668	0.0063635	5.40837	0.141925	9.04974	0.0071296	0.00791135	0.0224486	7.60456	0.428519	2.32548	1.09274	0.712529	32.2271	41.8187	16.2612	31.8546	3.87602	0.583111
	TARA_MED_MAG_00027	0.891913	2.03232	0.974479	0.984431	0.959507	0.967669	0.656057	0.0113585	0.206231	0.22651	0.782488	0.676705	0.945023	0.693219	0.461717	0.00203384	0.47668	0.176105	0.175195	0.692854	0.867636	0.113038	0.677033	0.00366969	0.00671954	0.0213028	0.0452201	0.0249735	0.152775	0.0350993	0.0196732	0.428083	0.0234785	0.397234	0.00930773	0.0235228	0.0744768	0.529043	0.0522117	0.034846	0.0730703	0.0597425	0.413416	0.235036	0.246055	0.372336	4.66452	5.39426
	TARA_MED_MAG_00028	1.32803	1.34424	0.678143	0.512452	1.16704	2.66673	0.230305	0.133135	0.0674687	0.232669	0.884679	1.75753	0.945011	0.399296	0.277159	0.00304914	0.288506	0.0833608	0.217609	0.0364256	1.17388	0.0218856	0.429934	0.00579929	0.0118413	0.0329673	0.0573098	0.0469524	0.494103	0.0690958	0.0452349	0.0750778	0.0328852	0.0271337	0.026433	0.0515023	0.0396156	0.805384	0.049043	0.0858517	0.183415	0.0616576	0.308954	0.207959	0.315838	0.501661	5.56927	5.47265
	TARA_MED_MAG_00029	0.0964653	0.497986	4.29302	6.58754	0.719773	1.79596	0.19504	0.291848	5.33378	0.379959	8.8986	12.5729	7.27885	1.49168	0.860647	0.001357	1.91583	0.696717	0.106689	0.326976	2.74751	0.296694	1.42725	0.000656323	0.000176135	0.00204993	0.00746204	0.00327335	0.0440509	0.0530441	0.000266382	0.0318783	0.00118186	0.0567645	7.4647e-05	0.000172268	0.000378561	0.59134	0.0129262	0.0603769	0.0523392	0.561496	6.74446	13.7334	3.74997	19.4846	14.4605	8.37247
	TARA_MED_MAG_00030	0.0249882	0.00869907	0.010632	0.0085916	0.0210446	0.00984085	0.00324835	0.00175082	0.00266082	0.00796566	0.00298925	0.249552	0.00430351	0.00267754	0.00180951	0.00478529	0.00303705	0.00112731	0.00371288	0.0497327	0.014199	2.0449	0.174545	0.0386458	0.0658489	0.00109647	0.00240833	0.000542552	0.00178151	0.00112128	0.00261433	0.00113548	0.00206132	0.00138381	0.00396377	0.00519174	0.00364366	0.00270457	0.00280986	0.00517465	0.00155724	0.00152193	0.00687238	0.00853894	0.0013096	0.00554185	2.62225	3.50016
	TARA_MED_MAG_00031	0.100741	0.142439	0.11169	0.109346	0.0689096	0.604204	0.379834	0.00384309	0.000953276	0.0685171	0.00440773	0.0110376	0.0139888	0.254349	0.180949	0.00197232	0.0570593	0.0223171	0.00945991	0.00404441	0.0120172	0.005298	0.00768809	0.000339338	0.000571264	0.00106293	0.00160002	0.0012931	0.00183212	0.000948223	0.000402759	0.0022932	0.000435436	0.00145297	0.000584398	0.000694641	0.00122337	0.00201378	0.01867	0.0130524	0.00406437	0.00917349	0.011298	0.0178982	0.0205086	0.0364171	5.93654	8.27329
	TARA_MED_MAG_00032	4.16933	4.69857	6.63841	5.0108	6.8475	7.50633	4.79125	0.466021	0.419847	1.89623	0.539444	0.389202	1.08588	5.70593	3.13757	0.286835	3.39946	1.11313	1.6185	0.674781	0.364218	0.225171	0.577504	0.18278	0.440831	0.741697	1.2854	0.544034	0.544171	0.374427	0.65256	0.345125	0.301319	0.297826	1.00007	0.743461	8.86633	2.28173	1.88985	0.735196	0.669262	0.439597	1.06237	0.445884	0.685474	0.994546	45.0766	41.6537
	TARA_MED_MAG_00033	0.028954	0.0708181	0.0151219	0.0402245	0.013074	0.020782	0.0214436	0.0224365	0.0115905	0.542432	0.0195946	0.0181481	0.0204516	0.172314	0.0845299	0.151334	0.0181932	0.00529266	0.00978988	0.0307936	0.0255627	0.0106654	0.0181424	0.0122456	0.0256609	0.0108202	0.019181	0.0102026	0.0186225	0.0110809	0.0169959	0.0199233	0.016241	0.017751	0.0170355	0.0208013	0.019225	0.0179788	0.0105676	0.0125783	0.012281	0.00907099	0.0162854	0.0267721	0.0124891	0.0237156	0.440601	0.522598
	TARA_MED_MAG_00034	0.0237439	0.0130422	0.00623405	0.00350026	0.0111678	0.00646784	0.0058026	0.0285802	0.00235213	0.00533171	0.00205771	0.00452243	0.00254084	0.0045735	0.00266563	0.0681793	0.00281243	0.000512221	0.00342579	0.00634455	0.00223887	0.00595342	0.0156087	0.00274421	0.00535119	0.015029	0.0149074	0.00843024	0.00597783	0.0112078	0.0112796	0.00437689	0.010081	0.00314129	0.00740092	0.0129361	0.0117457	0.00740165	0.00711182	0.0106898	0.00642849	0.00569591	0.00663967	0.00600376	0.0030257	0.00715549	0.0480088	0.0554959
	TARA_MED_MAG_00035	0.452847	0.367419	0.260509	0.294485	0.796848	0.377072	0.0788017	0.348612	0.0203588	0.0297327	0.00942136	0.0659585	0.0353269	0.0426372	0.0236732	0.0277226	0.00861282	0.00193049	0.0112197	0.0476604	0.0216879	0.0153118	0.0512855	0.0426591	0.0735505	0.0158643	0.0372516	0.0397584	0.0164927	0.0327862	0.110942	0.0177519	0.0807015	0.0119411	0.0442024	0.146752	0.0733335	0.0231268	0.0887442	0.0710608	0.146079	0.121005	0.0277635	0.0180968	0.0150786	0.0447534	1.24782	1.12692
	TARA_MED_MAG_00036	5.9799	1.08614	0.0415609	0.0261948	0.0802994	0.144867	0.0168989	0.261493	0.000656319	0.0505302	0.00751897	0.256912	0.0191952	0.0519024	0.0294462	0.176549	0.00457837	0.00088128	0.00721797	0.0513639	0.0035445	0.00539665	0.274275	0.0102769	0.00207276	0.154968	0.554503	0.282236	0.00664223	0.250153	0.269476	0.00540273	0.220947	0.00731222	0.264673	0.183685	0.131521	0.00289004	0.0921015	0.0403907	0.0404745	0.0259523	0.00890583	0.0116421	0.0485842	0.0901827	2.11015	3.06329
	TARA_MED_MAG_00038	0.278199	0.0436057	0.002644	0.00221234	0.00378743	0.00482497	0.00266767	0.00570727	0.00154021	0.00239703	0.00159873	0.00635515	0.00210683	0.00355259	0.00106096	0.00231313	0.00181088	0.000754791	0.00277755	0.00400636	0.00186376	0.0086124	0.00942232	0.00501413	0.00808148	0.00606429	0.0132151	0.00286841	0.00116336	0.00237749	0.00426478	0.000739474	0.00311026	0.000783115	0.00473068	0.0053017	0.00228647	0.0022347	0.00363832	0.00291392	0.00397626	0.00267965	0.00337882	0.00580332	0.00150497	0.00273668	0.420653	0.482899
	TARA_MED_MAG_00039	2.89421	1.42972	0.200799	0.163179	0.427925	0.35451	0.301432	0.249353	0.124284	0.0886779	0.114754	0.155754	0.111646	0.105738	0.0542942	0.0267098	0.107945	0.0217614	0.0254094	0.130535	0.0907214	0.118367	0.362354	0.018523	0.0462978	0.111043	0.192737	0.109656	0.0818711	0.0624633	0.388235	0.104537	0.265964	0.0963722	0.30765	0.375624	0.130474	0.129067	0.206008	0.171671	0.178743	0.135406	0.126949	0.0538661	0.0793362	0.123714	0.559239	0.607137
	TARA_MED_MAG_00040	2.25259	1.58863	12.3221	18	7.26757	3.12051	0.226318	7.3168	12.6591	1.59123	10.8701	22.591	17.3093	2.54329	1.39416	0.0096909	1.28278	0.488906	2.69919	11.1814	3.89538	9.30289	7.69462	0.0034671	0.00649686	4.0037	5.87013	3.58172	18.9912	6.76123	7.2127	37.0163	10.3404	21.0072	6.58814	7.7732	15.9874	11.1793	14.1949	8.33597	10.1942	9.7848	19.345	14.0502	14.7206	20.5229	14.8855	18.1424
	TARA_MED_MAG_00041	4.06483	1.21374	0.0395745	0.0482797	0.292302	0.680011	0.159018	0.0112868	0.020067	0.58081	0.0267507	0.0447813	0.0339668	0.772453	0.434964	1.54466	0.0376644	0.0120382	0.0406013	0.0328771	0.0522004	0.023361	0.0150838	0.220495	0.347223	0.00832712	0.0169756	0.0137573	0.00807503	0.00622902	0.00894989	0.00991278	0.00499146	0.00284873	0.00861447	0.00893824	0.00591434	0.0253228	0.0165887	0.0130085	0.0152402	0.0107074	0.0228262	0.0390594	0.0130481	0.041424	12.157	17.0753
	TARA_MED_MAG_00042	13.9354	3.05193	1.86499	1.63288	3.41469	2.36576	0.998033	4.04889	1.65346	0.306142	0.849949	1.08861	0.892351	0.815674	0.454934	0.0485408	1.43437	0.354278	0.207171	0.737518	0.33587	0.669678	2.01313	0.0220778	0.0467322	0.551898	0.923112	0.570932	0.506644	0.65751	2.32962	0.421115	1.99644	0.437766	1.9786	2.50754	1.14548	0.895544	1.34261	1.90938	1.19944	1.55006	1.55026	0.65401	0.750364	1.35855	8.43096	9.3902
	TARA_MED_MAG_00043	2.41032	0.490514	0.115153	0.118527	0.319245	0.195241	0.171692	0.148745	0.137138	0.0541843	0.149206	0.147806	0.085111	0.0698435	0.0360332	0.0074871	0.158614	0.0414833	0.111216	0.178391	0.0713919	0.20811	1.01844	0.0166833	0.0402144	0.0808067	0.131804	0.0958693	0.0910784	0.0565966	0.366428	0.140282	0.281301	0.143904	0.324537	1.03645	0.499857	0.158202	0.231944	0.160446	0.113677	0.111334	0.133068	0.0840726	0.102749	0.159119	3.44789	3.56059
	TARA_MED_MAG_00044	5.11364	0.901486	0.0563242	0.0506045	0.0921626	0.126771	0.0184637	0.169647	0.137	0.171475	0.0790605	0.153993	0.0671169	0.0527717	0.0222015	0.813566	0.0154775	0.00392449	0.0114521	0.0917278	0.0198621	0.0659323	0.255028	0.00225805	0.00205299	0.18975	0.472556	0.152564	0.0487935	0.185142	0.123848	0.0471836	0.163302	0.0087221	0.118823	0.126588	0.0335256	0.0113878	0.130422	0.127088	0.106766	0.129255	0.09187	0.0950889	0.0761683	0.17398	3.33838	4.25773
	TARA_MED_MAG_00045	0.125811	0.0284167	0.00365074	0.00334797	0.00261089	0.00523224	0.0115559	0.645688	0.00429865	0.00874447	0.00480094	0.0120666	0.00399102	0.00359534	0.00321672	0.0213114	0.00239424	0.0023081	0.00251375	0.00687906	0.00248956	0.0104144	0.0117817	0.0069659	0.00625857	0.0631404	0.132249	0.0248775	0.0081518	0.0129723	0.0272828	0.00112566	0.0313203	0.000983515	0.0301637	0.0279737	0.00420569	0.00438925	0.0150412	0.0159205	0.0120841	0.00748567	0.00382607	0.00572288	0.00238323	0.00424815	0.176894	0.247404
	TARA_MED_MAG_00046	0.00614748	0.00290716	0.0223127	0.0431793	0.0111635	0.0127151	0.00182534	0.451104	0.0334246	0.00379517	0.00274444	0.898726	0.0162575	0.00302005	0.00244464	0.00297127	0.000956873	0.000410364	0.0301477	0.373988	0.785277	0.759422	0.00695268	0.000644933	0.00169276	0.000906097	0.00184976	0.000931317	0.000791613	0.00271043	0.012519	0.00140367	0.0260449	0.0167335	0.00443613	0.00658822	0.00243824	0.0540363	1.83184	1.07068	0.500668	0.907633	0.797797	1.39889	0.164807	0.31824	11.0091	7.5694
	TARA_MED_MAG_00047	0.0017816	0.00384147	0.00161305	0.00113868	0.00166256	0.00136419	0.00175467	0.00162731	0.000318665	0.00152746	0.000757337	0.00138908	0.00112274	0.0010129	0.00100656	0.00458995	0.00058342	0.000412796	0.000470736	0.00030154	0.00070536	0.000322374	0.000565334	0.00110858	0.00339435	0.000785378	0.00156059	0.000802732	0.000694171	0.000267404	0.000250003	0.00103508	0.00058585	4.70721e-05	0.000415947	0.000825352	0.000373868	0.000673128	0.000769748	0.000612462	0.00056354	0.000477274	0.000756848	0.000536745	0.000701771	0.00219542	0.138682	0.140161
	TARA_MED_MAG_00048	6.60709	0.878867	0.888811	1.12231	0.618733	0.443015	1.16083	1.08521	1.40605	0.655586	0.697907	0.593455	0.47274	0.140196	0.102656	1.39068	0.489157	0.130307	0.50378	2.97445	0.493953	1.53312	1.72259	0.00133558	0.00115181	0.400113	0.659104	0.874772	0.72034	3.34649	5.64375	0.204233	8.18438	1.138	3.75264	3.60826	5.49487	3.03062	1.96267	1.00792	2.36258	1.32602	0.447277	0.688585	0.275118	1.66472	16.6616	16.0488
	TARA_MED_MAG_00049	0.146535	0.0954036	0.128526	0.129666	0.14567	0.0763635	0.0709172	0.0377724	0.0381736	0.0450203	0.0511736	0.0547391	0.0679427	0.074393	0.0409317	0.0109814	0.0539629	0.0163502	0.0161512	0.0384221	0.0581622	0.0774394	0.261728	0.0177209	0.0400874	0.0443898	0.0816333	0.0396291	0.04817	0.0267843	0.0872936	0.0514096	0.0668875	0.0438335	0.0866408	0.0813063	0.0539021	0.0841752	0.0570316	0.0600279	0.0443842	0.0660257	0.0949455	0.0376124	0.0554961	0.0891077	9.23916	8.76052
	TARA_MED_MAG_00050	2.0719	0.443818	0.27384	0.20455	0.460018	0.370458	0.344818	0.128525	0.0823807	0.178918	0.119977	0.214712	0.124308	0.226707	0.120825	0.102671	0.205433	0.0504205	0.0259019	0.0890166	0.0665866	0.0713296	0.425006	0.0986186	0.256632	0.0893523	0.184277	0.0906989	0.094225	0.0582577	0.150014	0.0932682	0.143606	0.100721	0.126852	0.19894	0.0995188	0.114545	0.105852	0.11735	0.105288	0.0950784	0.139727	0.0600093	0.113827	0.154757	1.22811	1.63072
	TARA_MED_MAG_00051	9.47809	76.1231	49.2665	49.3048	62.5221	40.5844	31.0399	0.0244379	0.0872669	0.509272	1.44466	1.13116	8.87539	8.75834	5.05176	0.13327	24.2761	8.72511	3.47402	0.0864197	13.8395	0.490989	18.3262	0.174648	0.452454	0.210836	0.369373	0.136995	0.191259	0.0555825	0.0354328	0.283496	0.0514493	0.0926817	0.039789	0.0516626	0.0417093	0.224668	0.0481235	0.0565539	0.112438	0.0659754	0.780258	0.357553	0.792085	0.798053	9.0866	5.47824
	TARA_MED_MAG_00052	1.61353	0.469073	0.32479	0.439183	0.458972	0.431339	0.0500426	0.049664	0.0372176	0.023393	0.0278892	0.283292	0.119709	0.0301028	0.0308639	0.00727842	0.05556	0.0150596	0.079267	0.169413	0.0506725	0.0912614	0.124053	0.00508841	0.0121316	0.00750442	0.0151803	0.00528501	0.0136904	0.0099201	0.0140271	0.0272033	0.0217202	0.0237392	0.0205911	0.0246031	0.0188666	0.0542468	0.215971	0.174155	0.145821	0.155662	0.089142	0.0908491	0.0354299	0.0764628	9.78673	11.1595
	TARA_MED_MAG_00053	0.204759	1.79392	3.05714	3.06838	5.72798	7.751	3.06137	0.0814641	2.01358	0.190355	0.353598	1.65546	0.797372	1.23954	0.611908	0.0159685	1.04056	0.516571	1.32224	1.9715	0.231036	0.17799	0.533592	0.00398109	0.0132834	0.0154743	0.0366115	0.0339786	0.14519	0.0709465	0.175855	0.773994	0.907022	0.310796	0.087408	0.14287	1.02829	1.19537	5.8438	5.43144	5.06114	8.34311	1.56572	1.32454	0.411663	0.544658	16.1249	23.7065
	TARA_MED_MAG_00054	0.90791	0.382721	0.281725	0.250034	0.455648	0.379203	0.159146	0.0970017	0.107809	0.0934044	0.122585	0.129334	0.119008	0.154235	0.0922105	0.018405	0.285282	0.0770204	0.0434773	0.0887023	0.0846023	0.089046	0.447587	0.0306254	0.0725255	0.0833515	0.14496	0.0790278	0.0885072	0.055798	0.194866	0.128647	0.188483	0.131073	0.181448	0.313863	0.162928	0.126472	0.132383	0.128512	0.0909089	0.0922469	0.146632	0.0771483	0.101441	0.148312	4.50544	4.70214
	TARA_MED_MAG_00055	4.31677	3.34082	0.0695627	0.0508736	0.27656	0.102889	0.00418296	0.187058	0.0141922	0.00149905	0.00597575	0.0467368	0.00388449	0.00305685	0.000845687	0.000282066	0.00174023	0.000498297	0.0025888	0.050503	0.00647367	0.0664632	0.509333	0.00205525	0.00177968	0.136078	0.0688383	0.121296	0.0135084	0.185699	0.107401	0.0051635	0.0807591	0.00568804	0.0873115	0.142703	0.0965506	0.00839199	0.146713	0.113756	0.128547	0.1446	0.0669922	0.0536335	0.0100692	0.0160334	0.170432	0.202401
	TARA_MED_MAG_00056	0.0845354	0.0141162	0.00116139	0.000624755	0.00154781	0.00160732	0.00088276	0.001603	0.00104269	0.0024268	0.000638163	0.00105152	0.0012117	0.00115307	0.000723375	0.00868615	0.00104813	0.000356574	0.00125336	0.00201985	0.00175905	0.00444093	0.00606428	0.00427777	0.0064522	0.0032682	0.00423242	0.00217722	0.000509128	0.00419774	0.00478425	0.000814287	0.00430261	0.000585208	0.00434966	0.00713771	0.00233123	0.000790921	0.00374609	0.00263669	0.00335702	0.00195786	0.00114697	0.00203573	0.000843613	0.00201669	0.0688524	0.0869646
	TARA_MED_MAG_00057	0.459736	0.069163	0.00159093	0.00139197	0.00999353	0.00543355	0.00203147	0.0486867	0.00115444	0.0011954	0.00182462	0.00168674	0.00177979	0.00153713	0.000643422	0.00251373	0.000487467	0.000459862	0.00232949	0.0299477	0.00241033	0.0172144	0.00956118	0.000644982	0.00121768	0.100101	0.0672574	0.0422554	0.00787388	0.0238382	0.0546619	0.00136853	0.0474005	0.00246516	0.0538001	0.109921	0.0807678	0.00531719	0.076952	0.0357873	0.0453662	0.037989	0.00311335	0.0053014	0.00232934	0.00491061	0.622485	0.662695
	TARA_MED_MAG_00058	0.107614	0.148926	0.0144574	0.0219665	0.0108983	0.281277	0.00554533	0.00659341	0.0162056	0.016533	0.0146595	0.0135589	0.0113264	0.00894982	0.0163061	0.0101069	0.169693	0.0301904	0.520548	0.203602	0.125657	0.258135	0.153952	0.0165724	0.0286109	0.004825	0.00974336	0.0191161	0.256755	0.108571	2.05708	0.90793	0.0722804	0.0358323	0.0184221	0.0102316	0.0306401	0.038321	0.0184485	0.019125	0.0216826	0.0174807	0.013253	0.0556516	0.00407233	0.0632648	0.0223469	0.0288832
	TARA_MED_MAG_00059	0.720724	0.158247	0.984237	0.609971	1.01397	1.69134	5.25487	0.165035	0.0803518	8.96994	0.0972626	0.152164	0.19737	2.50883	1.64604	0.0737167	0.572745	0.164347	0.0204104	0.045499	0.0243662	0.0395481	0.0862999	0.0151045	0.034193	0.0303942	0.0527863	0.052345	0.0397663	0.0367933	0.0533008	0.0267432	0.0384734	0.0274008	0.0422377	0.0799562	0.0502955	0.0362825	0.0523835	0.0447922	0.0521738	0.0397449	0.0571747	0.0358516	0.0408113	0.062131	6.28054	5.67304
	TARA_MED_MAG_00060	5.62968	9.66632	10.7255	12.3517	54.2889	12.4417	0.564395	0.0225674	0.0824818	0.329451	0.162748	2.58841	2.10501	1.59069	0.649049	0.0197912	0.167357	0.0610641	5.75422	0.172773	0.0100438	0.227032	3.31191	0.0535833	0.25424	0.150804	0.670676	0.204472	0.0328269	0.0430946	0.69383	0.0644119	0.29451	0.0154884	0.178839	0.598287	0.106602	0.108141	0.0854534	0.132957	0.0345131	0.196544	0.220596	0.344294	0.116381	0.266692	6.75188	10.601
	TARA_MED_MAG_00061	1.31121	0.258062	0.527947	0.357962	0.173012	0.0409527	0.0245588	0.0529651	0.0198131	0.0301883	0.0281764	0.0423921	0.035388	0.025177	0.0145745	0.0120771	0.0152791	0.00905175	0.0089576	0.345363	0.0368894	0.196418	1.58961	0.0411402	0.0648026	0.0376839	0.0415777	0.0301576	0.0171091	0.0393734	0.0824761	0.0206584	0.127381	0.0181461	0.0742952	0.0511892	0.0320775	0.0438051	0.107814	0.0451413	0.0905373	0.167315	0.0463986	0.0209235	0.021292	0.0308148	0.248347	0.236624
	TARA_MED_MAG_00062	1.25174	0.676949	0.0642315	0.0226445	2.16901	1.22012	0.278319	0.0218309	0.00596406	5.16368	0.00371118	0.104389	0.0120142	1.06668	0.477421	3.17045	0.0289446	0.0108734	0.00755155	0.00292655	0.00154259	0.00898524	0.0239584	0.0988691	0.141201	0.0201999	0.0192364	0.0119209	0.00196585	0.00290454	0.00380953	0.0043802	0.00260134	0.0012125	0.00590194	0.00362916	0.00364609	0.0016255	0.00280159	0.00386743	0.00205392	0.00223303	0.00565181	0.00293235	0.00168806	0.00287903	0.515046	0.688108
	TARA_MED_MAG_00063	0.256981	0.0708482	0.0840064	0.0532258	0.0656232	0.007307	0.00375044	0.272617	0.00357401	0.00576306	0.00107071	0.0232249	0.0037576	0.00704829	0.00452552	0.00117313	0.000583562	0.00049934	0.00163241	0.272571	0.170816	0.181911	0.282835	0.000602485	0.000965041	0.000539079	0.00107768	0.002275	0.00258353	0.0105508	0.0343358	0.00804897	0.0530848	0.00969555	0.0491969	0.0598312	0.00242261	0.0210066	0.326533	0.0602031	0.221201	0.108966	0.0394089	0.04467	0.00214355	0.00451714	1.99986	2.66317
	TARA_MED_MAG_00064	0.0399594	0.0442285	0.0369483	0.0271593	0.0348872	0.0282792	0.0267456	4.62179	0.0250757	0.671854	0.0335253	0.0359969	0.0346941	0.0282141	0.016357	0.0263476	0.0148721	0.00579937	0.00719471	0.0225931	0.0229377	0.0153861	0.0338401	0.0131117	0.0336802	0.419482	0.615625	0.0640977	0.0257911	0.0302306	0.0396047	0.0272479	0.0319264	0.0229474	0.0350222	0.0635845	0.0359945	0.0317811	0.0366095	0.0607937	0.0311528	0.0275663	0.0455634	0.0259293	0.0268474	0.0413103	0.0688331	0.051116
	TARA_MED_MAG_00065	0.12956	0.0462511	0.00191067	0.00221747	0.00960534	0.00669311	0.000511625	0.0371484	0.00357818	0.00772733	0.00129619	0.00447693	0.000800957	0.000512403	0.00155073	0.00726632	0.000389121	0.000335941	0.00107854	0.00504251	0.000753346	0.0364892	0.0165117	0.0100142	0.0168068	0.00295132	0.00394699	0.00208086	0.00151388	0.00468746	0.00708391	0.00141315	0.00919886	0.000680929	0.0123065	0.0224873	0.00367951	0.00100929	0.00302689	0.00259719	0.00136873	0.0012053	0.00152674	0.0016646	0.00114145	0.000756196	2.59952	3.44525
	TARA_MED_MAG_00066	0.800644	0.152049	0.111065	0.11146	0.232705	0.127093	0.0355747	0.0604188	0.0489513	0.0308901	0.0591532	0.0644639	0.0424824	0.0418448	0.0248092	0.00420185	0.0977581	0.0259129	0.12371	0.0889722	0.0394745	0.312156	0.255562	0.0117875	0.0384342	0.0523506	0.100638	0.0649156	0.0581379	0.0304482	0.128078	0.0869355	0.11225	0.0676871	0.126742	0.402128	0.12495	0.073472	0.0759155	0.0666259	0.0475556	0.046659	0.0841293	0.0491354	0.061759	0.0857848	3.54838	3.7816
	TARA_MED_MAG_00067	0.036702	0.0195054	0.0130425	0.0102074	0.0188033	0.00924933	0.00705752	0.0130519	0.00828728	0.00888943	0.0069894	0.00998425	0.00708877	0.00872272	0.00357645	0.00163736	0.00453171	0.00193888	0.00389786	0.0145944	0.00865393	0.00697854	0.0269139	0.00293073	0.00793043	0.02212	0.0362151	0.0136267	0.0112047	0.012196	0.022319	0.00831447	0.0154326	0.00788825	0.0155774	0.0315804	0.0167832	0.0292124	0.0169995	0.0152451	0.0127177	0.010497	0.0198255	0.00860816	0.00710318	0.0178508	2.06147	2.00745
[truncated: 523 more rows]
[truncated: 45 more columns]

## Sheet: Detection non-redundant databas
	Detection MAGs (ratio)	ANE_004_05M	ANE_004_40M	ANE_150_05M	ANE_150_40M	ANE_151_05M	ANE_151_80M	ANE_152_05M	ANW_141_05M	ANW_142_05M	ANW_145_05M	ANW_146_05M	ANW_148_05M	ANW_149_05M	ASE_66_05M	ASE_66_30M	ASE_67_05M	ASE_68_05M	ASE_68_50M	ASE_70_05M	ASW_72_05M	ASW_72_100M	ASW_76_05M	ASW_78_05M	ASW_82_05M	ASW_82_40M	ION_36_05M	ION_36_17M	ION_38_05M	ION_38_25M	ION_39_25M	ION_41_05M	ION_41_60M	ION_42_05M	ION_42_80M	ION_45_05M	ION_48_05M	IOS_52_05M	IOS_52_75M	IOS_56_05M	IOS_57_05M	IOS_58_66M	IOS_62_05M	IOS_64_05M	IOS_64_65M	IOS_65_05M	IOS_65_30M	MED_18_05M	MED_18_60M
[truncated: 957 more rows]
[truncated: 45 more columns]

[truncated: 5 more sheets: Distribution non-redundant-data, Nb reads non-redundant database, Metadata HBDs, Gene-coverage HBD-06, Gene-coverage HBD-09]
