# Supplementary material for: Nitrogen-fixing populations of Planctomycetes and Proteobacteria are abundant in surface ocean metagenomes
Source: Nat Microbiol. 2018 Jun 11;3(7):804–13. doi: 10.1038/s41564-018-0176-9 (PMC6792437; doi:10.1038/s41564-018-0176-9)
Supplement: Supplementary file 6 — The 16S rRNA gene sequence identified in HBD-09. [file 41564_2018_176_MOESM6_ESM.xlsx]

## Sheet: Sheet1
	16S rRNA gene sequence found in Ca. Planctostercorata abscondita:
	>HBD-09 (TARA_PSW_MAG_00018) Small Subunit Ribosomal RNA
	gagtttgatcctggctcagattgaacgctggcggcatggttaaagcatgcaagtcgaacg cgaaagtatttcggtacgagtagagtggcggaagggcgaggaatatatttctaacgtgcc ccaaggtaagggatagcatcgggaaactgatggtaataccttataaccccgtaggatcgt atggtccagcgggcaaaggcttgctgccttgggatcgggaaatatgctatcagcttgttg gtaaggtaatggcttaccaaggcttagacggctagcgggtgtgagagcacgacccgccgc atcgggactgagacactgcccggactcctacgggaggctgcagcgacgaatattccgcaa tgggcgaaagcctgacggagcaatgccgcgtgt…
