# Supplementary material for: Nitrogen-fixing populations of Planctomycetes and Proteobacteria are abundant in surface ocean metagenomes
Source: Nat Microbiol. 2018 Jun 11;3(7):804–13. doi: 10.1038/s41564-018-0176-9 (PMC6792437; doi:10.1038/s41564-018-0176-9)
Supplement: Supplementary file 7 — Genomic features, Pearson correlation (based on the relative distribution in 93 metagenomes) and average nucleotide identity of 1,077 MAGs from the redundant genomic database. [file 41564_2018_176_MOESM7_ESM.xlsx]

## Sheet: metadata redundant MAGs
	MAGs	HBD database	Redundancy_hash	Representative_MAG	Redundant_MAG	Genomic replicates	total_length	num_contigs	N50	GC_content	Anvio-Comp	Anvio-Red	Unique_markers	Multicopy	Domain	Phylum	Class	Order	Family	Genus	Species	i-stream
	TARA_ION_MAG_00072		02c36bcd	1	0	2	13667814	1225	15827	48.1928	78.3951	64.1975	12	30	Eukaryota	Chlorophyta	Prasinophyceae	Mamiellales	Mamiellaceae	Bathycoccus	na	0.0573574
	TARA_ANW_MAG_00071		02c36bcd	0	1	2	8349014	1956	4337	48.1111	56.5609	27.3503	14	16	Eukaryota	Chlorophyta	Prasinophyceae	Mamiellales	Mamiellaceae	Bathycoccus	na	0.0677456
	TARA_IOS_MAG_00074		02c36bcd	0	1	2	2769398	819	3297	47.6617	28.3951	9.87654	7	7	Eukaryota	Chlorophyta	Prasinophyceae	Mamiellales	Mamiellaceae	Bathycoccus	na	0.102532
	TARA_PSE_MAG_00010		079f8029	1	0	1	4593238	88	101948	65.6615	98.5142	4.78075	43	0	Bacteria	Proteobacteria	Alphaproteobacteria	Rhizobiales	Rhodobacteraceae	na	na	0.214477
	TARA_PSW_MAG_00079		079f8029	0	1	1	4535052	315	22121	65.734	81.3863	5.63098	28	0	Bacteria	Proteobacteria	Alphaproteobacteria	Rhizobiales	Rhodobacteraceae	na	na	0.179461
	TARA_ION_MAG_00011		085de790	1	0	1	957642	45	31837	30.0603	96.3543	4.60089	43	0	Bacteria	Proteobacteria	na	na	na	na	na	1.00616
	TARA_RED_MAG_00027		085de790	0	1	1	967104	34	48392	29.9196	94.9887	5.29082	43	0	Bacteria	Proteobacteria	na	na	na	na	na	0.982197
	TARA_ANW_MAG_00015		112b3cab	1	0	1	4707613	42	199635	50.0007	92.1932	2.75009	41	0	Bacteria	Spirochaetes	Spirochaetia	Spirochaetales	Leptospiraceae	na	na	0.195839
	TARA_ANE_MAG_00085		112b3cab	0	1	1	3423600	662	5631	50.0026	48.0954	1.83494	17	0	Bacteria	Spirochaetes	Spirochaetia	Spirochaetales	Leptospiraceae	na	na	0.140482
	TARA_IOS_MAG_00015		156da57f	1	0	1	982818	54	27885	31.6926	90.9833	2.21052	42	0	Bacteria	Proteobacteria	Gammaproteobacteria	na	na	na	na	0.925739
	TARA_ION_MAG_00030		156da57f	0	1	1	923008	69	19636	31.6766	85.1565	5.14046	34	3	Bacteria	Proteobacteria	Gammaproteobacteria	na	na	na	na	0.922598
	TARA_PSW_MAG_00039		1e1c6dab	1	0	1	715158	29	77172	33.4582	89.3593	1.54015	40	0	Bacteria	na	na	na	na	na	na	1.2495
	TARA_PON_MAG_00014		1e1c6dab	0	1	1	700833	26	100982	33.3105	89.3593	1.54015	40	0	Bacteria	na	na	na	na	na	na	1.27504
	TARA_ANE_MAG_00002		1f79b380	1	0	4	3133556	10	658627	58.6316	98.4688	5.62567	43	0	Bacteria	Proteobacteria	Alphaproteobacteria	na	na	na	na	0.31424
	TARA_ASW_MAG_00006		1f79b380	0	1	4	3084735	84	55861	58.4507	96.8485	7.90111	43	0	Bacteria	Proteobacteria	Alphaproteobacteria	na	na	na	na	0.31396
	TARA_ION_MAG_00008		1f79b380	0	1	4	3013386	81	54341	58.4733	94.6379	2.61029	42	0	Bacteria	Proteobacteria	Alphaproteobacteria	na	na	na	na	0.314058
	TARA_MED_MAG_00007		1f79b380	0	1	4	2997082	11	476665	58.6741	98.4688	5.62567	43	0	Bacteria	Proteobacteria	Alphaproteobacteria	na	na	na	na	0.328549
	TARA_RED_MAG_00013		1f79b380	0	1	4	3133563	16	343235	58.4833	97.2535	5.44581	43	0	Bacteria	Proteobacteria	Alphaproteobacteria	na	na	na	na	0.310361
	TARA_PSE_MAG_00035		21a72347	1	0	1	3384971	459	9032	63.2469	93.997	5.43592	41	0	Bacteria	Proteobacteria	Gammaproteobacteria	Oceanospirillales	Halomonadaceae	na	na	0.277689
	TARA_ASW_MAG_00007		21a72347	0	1	1	1459058	311	4394	62.8864	89.508	1.09501	41	1	Bacteria	Proteobacteria	Gammaproteobacteria	Oceanospirillales	Halomonadaceae	na	na	0.613464
	TARA_RED_MAG_00052		23b15778	1	0	1	1198370	61	34896	33.3684	84.3812	1.25	35	0	Bacteria	Chloroflexi	Dehalococcoidetes	na	na	na	na	0.704133
	TARA_IOS_MAG_00054		23b15778	0	1	1	821453	164	5646	32.7206	71.6856	3.38039	34	0	Bacteria	Chloroflexi	Dehalococcoidetes	na	na	na	na	0.872668
	TARA_ION_MAG_00004		26d2dfc6	1	0	1	3376283	40	129173	52.3582	98.3343	4.82081	43	0	Bacteria	Proteobacteria	Betaproteobacteria	Burkholderiales	na	na	na	0.29125
	TARA_PSE_MAG_00049		26d2dfc6	0	1	1	2724377	380	8532	52.609	87.0663	4.88574	39	0	Bacteria	Proteobacteria	Betaproteobacteria	Burkholderiales	na	na	na	0.319583
	TARA_PSE_MAG_00023		27ca9e72	1	0	1	3996378	258	21807	67.8142	96.5325	4.51016	42	0	Bacteria	Planctomycetes	Planctomycetia	Planctomycetales	Planctomycetaceae	na	na	0.24155
	TARA_PSW_MAG_00025		27ca9e72	0	1	1	3994083	183	30987	67.9509	96.3073	4.9553	42	0	Bacteria	Planctomycetes	Planctomycetia	Planctomycetales	Planctomycetaceae	na	na	0.241125
	TARA_PSE_MAG_00002		28a0eb58	1	0	2	3411210	71	79530	65.4082	98.6486	3.01538	42	1	Bacteria	Proteobacteria	Alphaproteobacteria	Rhodobacterales	Hyphomonadaceae	Oceanicaulis	na	0.28919
	TARA_ASW_MAG_00027		28a0eb58	0	1	2	2394703	500	4971	65.6183	58.0636	1.20994	21	0	Bacteria	Proteobacteria	Alphaproteobacteria	Rhodobacterales	Hyphomonadaceae	Oceanicaulis	na	0.242467
	TARA_ION_MAG_00010		28a0eb58	0	1	2	3397202	141	40015	65.4937	96.7593	4.91524	37	0	Bacteria	Proteobacteria	Alphaproteobacteria	Rhodobacterales	Hyphomonadaceae	Oceanicaulis	na	0.284821
	TARA_PSE_MAG_00001		2930e420	1	0	2	3950680	51	190794	42.6959	98.4688	2.83552	43	0	Bacteria	Bacteroidetes	na	na	na	na	na	0.249245
	TARA_PON_MAG_00032		2930e420	0	1	2	2803374	574	5156	42.9036	80.7423	2.16515	36	0	Bacteria	Bacteroidetes	na	na	na	na	na	0.288018
	TARA_PSW_MAG_00001		2930e420	0	1	2	3838149	37	185411	42.7926	98.4688	3.01538	43	0	Bacteria	Bacteroidetes	na	na	na	na	na	0.256553
	TARA_MED_MAG_00137		29815d0f	1	0	2	3110655	438	8949	45.0969	33.0741	3.82023	7	0	Bacteria	Proteobacteria	Gammaproteobacteria	Alteromonadales	Alteromonadaceae	Alteromonas	Alteromonas_macleodii	0.106325
	TARA_ANE_MAG_00095		29815d0f	0	1	2	2013794	437	4789	45.1099	12.9609	0	1	0	Bacteria	Proteobacteria	Gammaproteobacteria	Alteromonadales	Alteromonadaceae	Alteromonas	Alteromonas_macleodii	0.0643605
	TARA_PSE_MAG_00135		29815d0f	0	1	2	2090215	340	6911	45.0486	22.7877	0.850225	3	0	Bacteria	Proteobacteria	Gammaproteobacteria	Alteromonadales	Alteromonadaceae	Alteromonas	Alteromonas_macleodii	0.109021
	TARA_PON_MAG_00061		29b968d6	1	0	6	4476822	195	44594	44.5096	64.8924	4.26538	27	0	Bacteria	Proteobacteria	Gammaproteobacteria	Alteromonadales	Alteromonadaceae	Alteromonas	na	0.144952
	TARA_ANE_MAG_00084		29b968d6	0	1	6	4003387	107	54342	44.9586	52.5576	3.8656	13	0	Bacteria	Proteobacteria	Gammaproteobacteria	Alteromonadales	Alteromonadaceae	Alteromonas	na	0.131283
	TARA_ASE_MAG_00023		29b968d6	0	1	6	3385614	378	11843	44.9345	40.0933	1.83494	14	0	Bacteria	Proteobacteria	Gammaproteobacteria	Alteromonadales	Alteromonadaceae	Alteromonas	na	0.118423
	TARA_ASW_MAG_00028		29b968d6	0	1	6	3147825	382	10747	45.0942	43.0799	1.47523	15	0	Bacteria	Proteobacteria	Gammaproteobacteria	Alteromonadales	Alteromonadaceae	Alteromonas	na	0.136856
	TARA_ION_MAG_00069		29b968d6	0	1	6	3836682	241	25253	44.9218	38	5.36038	7	0	Bacteria	Proteobacteria	Gammaproteobacteria	Alteromonadales	Alteromonadaceae	Alteromonas	na	0.0990438
	TARA_PSE_MAG_00117		29b968d6	0	1	6	3490265	246	22740	45.0138	43.9006	3.2406	12	0	Bacteria	Proteobacteria	Gammaproteobacteria	Alteromonadales	Alteromonadaceae	Alteromonas	na	0.12578
	TARA_PSW_MAG_00119		29b968d6	0	1	6	4122879	92	64091	44.8634	51.5222	3.8656	13	0	Bacteria	Proteobacteria	Gammaproteobacteria	Alteromonadales	Alteromonadaceae	Alteromonas	na	0.124967
	TARA_PON_MAG_00023	HDB-04	31e5d46e	1	0	1	4291755	138	48897	52.4029	89.7084	6.11987	30	1	Bacteria	Proteobacteria	Gammaproteobacteria	Oceanospirillales	Oceanospirillaceae	na	na	0.209025
	TARA_PSE_MAG_00146		31e5d46e	0	1	1	2264863	477	5012	52.6144	13.7764	1.03008	3	0	Bacteria	Proteobacteria	Gammaproteobacteria	Oceanospirillales	Oceanospirillaceae	na	na	0.0608264
	TARA_PSW_MAG_00032		33634f83	1	0	1	4510814	247	25629	65.983	94.004	4.60089	35	0	Bacteria	Proteobacteria	Alphaproteobacteria	Rhizobiales	Rhodobacteraceae	na	na	0.208397
	TARA_PSE_MAG_00034		33634f83	0	1	1	4634551	164	50242	65.8366	96.4487	7.5709	40	0	Bacteria	Proteobacteria	Alphaproteobacteria	Rhizobiales	Rhodobacteraceae	na	na	0.208108
	TARA_PSW_MAG_00016		386293c6	1	0	2	3020619	59	88046	45.004	97.4334	4.55553	43	0	Bacteria	Proteobacteria	na	na	na	na	na	0.322561
	TARA_ANW_MAG_00008		386293c6	0	1	2	2983999	100	47054	45.0998	96.3526	4.55553	42	0	Bacteria	Proteobacteria	na	na	na	na	na	0.322898
	TARA_PON_MAG_00003		386293c6	0	1	2	2821876	59	77452	45.3152	97.4334	4.55553	43	0	Bacteria	Proteobacteria	na	na	na	na	na	0.345279
	TARA_ASW_MAG_00008		4481ff61	1	0	2	3571655	265	18420	61.573	93.8943	5.50548	35	0	Bacteria	Proteobacteria	Alphaproteobacteria	Rhodobacterales_2	Hyphomonadaceae	na	na	0.262887
	TARA_PSE_MAG_00113		4481ff61	0	1	2	3613878	327	14586	61.4581	46.1784	3.06074	8	0	Bacteria	Proteobacteria	Alphaproteobacteria	Rhodobacterales_2	Hyphomonadaceae	na	na	0.127781
	TARA_PSW_MAG_00111		4481ff61	0	1	2	3697401	163	41879	61.6125	64.6726	6.3504	27	0	Bacteria	Proteobacteria	Alphaproteobacteria	Rhodobacterales_2	Hyphomonadaceae	na	na	0.174914
	TARA_IOS_MAG_00001		45d3cdfd	1	0	1	2081161	47	70934	46.64	96.8084	1.14038	43	0	Bacteria	Verrucomicrobia	Opitutae	Opitutales	na	na	na	0.465165
	TARA_PSE_MAG_00003		45d3cdfd	0	1	1	2040770	38	76474	46.6295	96.6285	1.14038	43	0	Bacteria	Verrucomicrobia	Opitutae	Opitutales	na	na	na	0.473491
	TARA_ANE_MAG_00007		45de2984	1	0	4	2448482	282	11448	67.3888	94.9032	3.19523	42	0	Bacteria	Actinobacteria	Actinobacteria	Actinomycetales	Microbacteriaceae	Microbacterium	na	0.3876
	TARA_PON_MAG_00025		45de2984	0	1	4	2557562	338	9449	67.2571	86.1254	3.87459	35	1	Bacteria	Actinobacteria	Actinobacteria	Actinomycetales	Microbacteriaceae	Microbacterium	na	0.336748
	TARA_PSE_MAG_00069		45de2984	0	1	4	2036447	258	9593	67.2648	78.4789	2.88457	32	1	Bacteria	Actinobacteria	Actinobacteria	Actinomycetales	Microbacteriaceae	Microbacterium	na	0.385372
	TARA_PSW_MAG_00063		45de2984	0	1	4	2851959	279	14042	67.1068	85.186	4.71951	38	0	Bacteria	Actinobacteria	Actinobacteria	Actinomycetales	Microbacteriaceae	Microbacterium	na	0.298693
	TARA_SOC_MAG_00009		45de2984	0	1	4	2111948	194	12858	66.6196	74.6444	2.88457	32	1	Bacteria	Actinobacteria	Actinobacteria	Actinomycetales	Microbacteriaceae	Microbacterium	na	0.353439
	TARA_ION_MAG_00034		49fa5f3b	1	0	1	1322373	146	12719	49.9135	77.7778	0	39	0	Archaea	Euryarchaeota	na	na	na	na	na	0.588168
	TARA_RED_MAG_00088		49fa5f3b	0	1	1	1376252	145	13318	50.2007	76.5432	6.17284	37	1	Archaea	Euryarchaeota	na	na	na	na	na	0.556171
	TARA_PSW_MAG_00062		4be66746	1	0	1	3467416	576	6976	61.3093	86.2357	5.45112	38	1	Bacteria	Proteobacteria	Gammaproteobacteria	Pseudomonadales	na	na	na	0.248703
	TARA_PSE_MAG_00134		4be66746	0	1	1	3312014	429	9815	61.5758	23.3273	1.20994	4	0	Bacteria	Proteobacteria	Gammaproteobacteria	Pseudomonadales	na	na	na	0.0704325
	TARA_ANW_MAG_00043		4cfeeb9f	1	0	1	1179335	129	12574	47.669	75.9259	1.85185	33	2	Archaea	Euryarchaeota	na	na	na	na	na	0.643803
	TARA_PON_MAG_00045		4cfeeb9f	0	1	1	1212721	122	13050	47.3675	74.6914	0.617284	35	1	Archaea	Euryarchaeota	na	na	na	na	na	0.615899
	TARA_IOS_MAG_00004		4e96cfbf	1	0	1	2981990	79	55332	48.3346	97.6133	4.48596	43	0	Bacteria	Proteobacteria	Alphaproteobacteria	Rhodospirillales	Rhodospirillaceae	na	na	0.327343
	TARA_RED_MAG_00012		4e96cfbf	0	1	1	3161333	101	55549	48.2662	96.5236	4.60089	43	0	Bacteria	Proteobacteria	Alphaproteobacteria	Rhodospirillales	Rhodospirillaceae	na	na	0.305326
	TARA_IOS_MAG_00045		57475a7e	1	0	1	1184019	149	10357	48.6376	74.0741	0.617284	35	0	Archaea	Euryarchaeota	na	na	na	na	na	0.625616
	TARA_ANW_MAG_00047		57475a7e	0	1	1	1210184	127	13412	48.5685	73.4568	1.23457	27	0	Archaea	Euryarchaeota	na	na	na	na	na	0.606989
	TARA_ION_MAG_00024		57c46168	1	0	1	905795	118	9507	43.4798	88.6562	4.37567	41	1	Bacteria	Proteobacteria	Gammaproteobacteria	na	na	na	na	0.978766
	TARA_IOS_MAG_00021		57c46168	0	1	1	1204041	122	13727	43.9529	89.2865	5.22589	42	0	Bacteria	Proteobacteria	Gammaproteobacteria	na	na	na	na	0.741557
	TARA_PSW_MAG_00004		581d48e7	1	0	2	4269650	83	92616	65.991	98.694	4.37567	43	0	Bacteria	Proteobacteria	Gammaproteobacteria	Oceanospirillales	Alcanivoracaceae	Alcanivorax	na	0.231152
	TARA_IOS_MAG_00007		581d48e7	0	1	2	4062480	124	53673	66.4018	97.8438	4.78075	41	0	Bacteria	Proteobacteria	Gammaproteobacteria	Oceanospirillales	Alcanivoracaceae	Alcanivorax	na	0.240847
	TARA_PSE_MAG_00067		581d48e7	0	1	2	3908052	352	15220	66.2854	82.2719	5.7254	30	1	Bacteria	Proteobacteria	Gammaproteobacteria	Oceanospirillales	Alcanivoracaceae	Alcanivorax	na	0.210519
	TARA_PSE_MAG_00015		584c170d	1	0	1	5166000	380	21185	69.5051	98.1982	5.32032	43	0	Bacteria	Proteobacteria	Gammaproteobacteria	na	na	na	na	0.190086
	TARA_PSW_MAG_00050		584c170d	0	1	1	4438983	650	8153	69.7703	88.422	4.64995	38	0	Bacteria	Proteobacteria	Gammaproteobacteria	na	na	na	na	0.199194
	TARA_ION_MAG_00020		5a3b34bf	1	0	1	943990	118	11019	33.9642	88.3766	2.32081	41	0	Bacteria	Proteobacteria	Gammaproteobacteria	na	na	na	na	0.936203
	TARA_IOS_MAG_00032		5a3b34bf	0	1	1	830192	131	7355	33.391	82.1765	4.6357	38	3	Bacteria	Proteobacteria	Gammaproteobacteria	na	na	na	na	0.98985
	TARA_MED_MAG_00077		66729d95	1	0	1	2025414	110	31587	32.467	84.4772	3.52544	37	0	Bacteria	Candidatus_Marinimicrobia	na	na	na	na	na	0.417086
	TARA_ANE_MAG_00067		66729d95	0	1	1	1938314	164	18169	31.9064	70.8264	1.98529	26	0	Bacteria	na	na	na	na	na	na	0.365402
	TARA_ANW_MAG_00001		6aff3f1b	1	0	3	3686209	15	411334	62.3822	98.694	4.19581	43	0	Bacteria	Proteobacteria	Alphaproteobacteria	Rhizobiales	na	na	na	0.267739
	TARA_PON_MAG_00021		6aff3f1b	0	1	3	3638235	287	18197	62.5842	92.958	8.53511	39	2	Bacteria	Proteobacteria	Alphaproteobacteria	Rhizobiales	na	na	na	0.255503
	TARA_PSE_MAG_00008		6aff3f1b	0	1	3	3594348	138	41393	62.5883	98.4234	4.37567	43	0	Bacteria	Proteobacteria	Alphaproteobacteria	Rhizobiales	na	na	na	0.273828
	TARA_PSW_MAG_00005		6aff3f1b	0	1	3	3628000	20	351879	62.4005	98.694	4.37567	43	0	Bacteria	Proteobacteria	Alphaproteobacteria	Rhizobiales	na	na	na	0.272034
	TARA_PSW_MAG_00087		6cdb2a4a	1	0	1	3847299	641	6909	52.387	78.5666	5.89995	32	0	Bacteria	Verrucomicrobia	Opitutae	Opitutales	na	na	na	0.204212
	TARA_ANE_MAG_00089		6cdb2a4a	0	1	1	3246719	657	5171	52.3066	31.938	1.42986	9	0	Bacteria	Verrucomicrobia	Opitutae	Opitutales	na	na	na	0.09837
	TARA_ION_MAG_00023		702ae977	1	0	2	3076003	136	38979	63.35	90.5571	5.85089	39	0	Bacteria	Proteobacteria	Gammaproteobacteria	Oceanospirillales	na	na	na	0.294398
	TARA_PSW_MAG_00099		702ae977	0	1	2	3256549	100	55827	63.5249	76.0395	7.7312	31	1	Bacteria	Proteobacteria	Gammaproteobacteria	Oceanospirillales	na	na	na	0.233497
	TARA_RED_MAG_00107		702ae977	0	1	2	2566664	497	5637	63.394	50.6756	2.05486	18	0	Bacteria	Proteobacteria	Gammaproteobacteria	Oceanospirillales	na	na	na	0.197437
	TARA_ANW_MAG_00025		75adaba0	1	0	1	1013203	196	5539	34.1132	87.9973	4.91524	39	2	Bacteria	Chloroflexi	Dehalococcoidetes	na	na	na	na	0.868507
	TARA_RED_MAG_00056		75adaba0	0	1	1	1204778	147	10530	34.1877	86.0415	4.73538	38	0	Bacteria	Chloroflexi	Dehalococcoidetes	na	na	na	na	0.714169
	TARA_PSW_MAG_00018	HDB-09	75df2993	1	0	1	5864649	113	79495	49.981	97.2989	4.55553	42	0	Bacteria	Planctomycetes	Planctomycetia	Planctomycetales	Planctomycetaceae	na	na	0.165907
	TARA_PSE_MAG_00060	HDB-09	75df2993	0	1	1	5682160	655	10913	49.9774	83.0156	4.69001	36	0	Bacteria	Planctomycetes	Planctomycetia	Planctomycetales	Planctomycetaceae	na	na	0.146099
	TARA_ANW_MAG_00012		7cda6011	1	0	3	2187424	236	12022	34.5097	92.6685	1.89986	41	1	Bacteria	Candidatus_Marinimicrobia	na	na	na	na	na	0.423642
	TARA_ASW_MAG_00005		7cda6011	0	1	3	1992647	175	16226	34.4079	89.873	0.91515	40	1	Bacteria	Candidatus Tarascapha	na	na	na	na	na	0.451023
	TARA_IOS_MAG_00050		7cda6011	0	1	3	1469026	119	19811	34.3364	75.4588	5.6959	35	2	Bacteria	Candidatus Tarascapha	na	na	na	na	na	0.513666
	TARA_RED_MAG_00058		7cda6011	0	1	3	2210067	237	12179	34.6532	82.7519	2.34501	37	0	Bacteria	Candidatus Tarascapha	na	na	na	na	na	0.374432
	TARA_IOS_MAG_00006		8305c0fa	1	0	4	3234375	124	40083	65.0416	97.8839	4.82081	40	0	Bacteria	Proteobacteria	Gammaproteobacteria	Oceanospirillales	Alcanivoracaceae	Alcanivorax	na	0.302636
	TARA_ANW_MAG_00066		8305c0fa	0	1	4	2299262	417	5986	65.688	57.1373	3.86029	15	0	Bacteria	Proteobacteria	Gammaproteobacteria	Oceanospirillales	Alcanivoracaceae	Alcanivorax	na	0.248503
	TARA_ASW_MAG_00009		8305c0fa	0	1	4	3295614	182	28252	65.426	93.7735	7.52553	39	1	Bacteria	Proteobacteria	Gammaproteobacteria	Oceanospirillales	Alcanivoracaceae	Alcanivorax	na	0.28454
	TARA_PON_MAG_00034		8305c0fa	0	1	4	2117274	449	4842	65.4189	82.0262	4.11038	37	1	Bacteria	Proteobacteria	Gammaproteobacteria	Oceanospirillales	Alcanivoracaceae	Alcanivorax	na	0.387414
	TARA_PSE_MAG_00040		8305c0fa	0	1	4	2900708	274	15160	65.6066	92.862	8.04091	40	0	Bacteria	Proteobacteria	Gammaproteobacteria	Oceanospirillales	Alcanivoracaceae	Alcanivorax	na	0.320135
	TARA_ANW_MAG_00019	HDB-07	830c340b	1	0	1	3991736	487	10488	58.7188	91.2016	4.27068	42	1	Bacteria	Proteobacteria	Gammaproteobacteria	Pseudomonadales	na	na	na	0.228476
	TARA_ANE_MAG_00075	HDB-07	830c340b	0	1	1	3138207	610	5704	58.7122	66.508	1.83494	27	0	Bacteria	Proteobacteria	Gammaproteobacteria	Pseudomonadales	na	na	na	0.21193
	TARA_ANW_MAG_00005		834a33ad	1	0	2	2343823	21	203212	42.781	98.2889	5.04604	43	0	Bacteria	Proteobacteria	Gammaproteobacteria	na	na	na	na	0.419353
	TARA_ANE_MAG_00021		834a33ad	0	1	2	2215790	215	14038	42.6622	89.9774	5.87576	40	1	Bacteria	Proteobacteria	Gammaproteobacteria	na	na	na	na	0.406074
	TARA_PSE_MAG_00012		834a33ad	0	1	2	2336488	15	203211	42.7862	98.2889	5.04604	43	0	Bacteria	Proteobacteria	Gammaproteobacteria	na	na	na	na	0.42067
	TARA_RED_MAG_00119		85968cc4	1	0	1	15250294	2454	7069	66.1104	70.9877	56.1728	11	26	Eukaryota	Chlorophyta	Prasinophyceae	Mamiellales	Mamiellaceae	Micromonas	na	0.0465484
	TARA_IOS_MAG_00071		85968cc4	0	1	1	11772798	2405	5111	65.6024	67.284	40.1235	13	18	Eukaryota	Chlorophyta	Prasinophyceae	Mamiellales	Mamiellaceae	Micromonas	na	0.057152
	TARA_PSW_MAG_00017		8699eae4	1	0	2	5964731	305	30356	67.9391	97.8385	5.03548	43	0	Bacteria	Actinobacteria	Actinobacteria	Actinomycetales	Mycobacteriaceae	Mycobacterium	na	0.164028
	TARA_ANW_MAG_00037		8699eae4	0	1	2	5009243	913	6019	68.0041	83.32	5.73071	35	0	Bacteria	Actinobacteria	Actinobacteria	Actinomycetales	Mycobacteriaceae	Mycobacterium	na	0.166332
	TARA_PON_MAG_00022		8699eae4	0	1	2	5858080	562	14043	68.0648	90.2917	6.46069	39	0	Bacteria	Actinobacteria	Actinobacteria	Actinomycetales	Mycobacteriaceae	Mycobacterium	na	0.154132
	TARA_ASE_MAG_00006		8d9880e7	1	0	3	2981946	545	6001	60.1123	86.6361	4.55553	42	0	Bacteria	Proteobacteria	Gammaproteobacteria	Pseudomonadales	na	na	na	0.290535
	TARA_ASW_MAG_00030		8d9880e7	0	1	3	2679253	339	10566	61.3462	39.5348	4.26538	8	0	Bacteria	Proteobacteria	Gammaproteobacteria	Pseudomonadales	na	na	na	0.147559
	TARA_ION_MAG_00065		8d9880e7	0	1	3	2471135	358	8004	61.1364	41.3191	4.44523	14	0	Bacteria	Proteobacteria	Gammaproteobacteria	Pseudomonadales	na	na	na	0.167207
	TARA_PSE_MAG_00143		8d9880e7	0	1	3	2167782	292	8770	61.3932	19.6167	2.28008	1	0	Bacteria	Proteobacteria	Gammaproteobacteria	Pseudomonadales	na	na	na	0.0904922
	TARA_PSE_MAG_00123		8dc7d101	1	0	1	2964488	367	10350	58.0447	41.6841	5.94532	8	0	Bacteria	Proteobacteria	Gammaproteobacteria	Oceanospirillales	Alteromonadaceae_2	Marinobacter	na	0.140612
	TARA_PON_MAG_00073		8dc7d101	0	1	1	2024979	276	8625	57.7564	36.6939	2.95045	12	0	Bacteria	Proteobacteria	Gammaproteobacteria	Oceanospirillales	Alteromonadaceae_2	Marinobacter	na	0.181206
	TARA_ION_MAG_00005		994ab178	1	0	3	4164337	54	135871	68.0461	98.6486	5.76546	43	0	Bacteria	Proteobacteria	Gammaproteobacteria	Alteromonadales_3	Alteromonadaceae	Haliea	na	0.236889
	TARA_IOS_MAG_00009		994ab178	0	1	3	3979872	61	109581	68.5742	98.4688	5.76546	43	0	Bacteria	Proteobacteria	Gammaproteobacteria	Alteromonadales_3	Alteromonadaceae	Haliea	na	0.247417
	TARA_PSE_MAG_00036		994ab178	0	1	3	3841746	412	12723	68.6528	93.3441	4.81025	39	0	Bacteria	Proteobacteria	Gammaproteobacteria	Alteromonadales_3	Alteromonadaceae	Haliea	na	0.242973
	TARA_PSW_MAG_00095		994ab178	0	1	3	3237080	488	7921	69.316	76.7198	6.39046	28	0	Bacteria	Proteobacteria	Gammaproteobacteria	Alteromonadales_3	Alteromonadaceae	Haliea	na	0.237003
	TARA_IOS_MAG_00008		99e490a5	1	0	2	3359870	72	81492	63.9038	97.4841	4.73538	43	0	Bacteria	Proteobacteria	Alphaproteobacteria	Rhodobacterales	Hyphomonadaceae	Oceanicaulis	Oceanicaulis_alexandrii	0.290142
	TARA_ION_MAG_00063		99e490a5	0	1	2	2931211	184	20955	63.9016	49.9866	1.89986	13	0	Bacteria	Proteobacteria	Alphaproteobacteria	Rhodobacterales	Hyphomonadaceae	Oceanicaulis	Oceanicaulis_alexandrii	0.170532
	TARA_PSE_MAG_00029		99e490a5	0	1	2	3108578	86	146224	63.711	95.8184	4.60089	42	0	Bacteria	Proteobacteria	Alphaproteobacteria	Rhodobacterales	Hyphomonadaceae	Oceanicaulis	Oceanicaulis_alexandrii	0.308239
	TARA_PSE_MAG_00009		9e54c4c2	1	0	2	3639767	22	236768	43.5784	97.4387	3.57081	43	0	Bacteria	Bacteroidetes	Flavobacteriia	Flavobacteriales	na	na	na	0.267706
	TARA_ION_MAG_00021		9e54c4c2	0	1	2	3230972	494	7610	43.5018	86.0369	0.225225	33	0	Bacteria	Bacteroidetes	Flavobacteriia	Flavobacteriales	na	na	na	0.266288
	TARA_PSW_MAG_00008		9e54c4c2	0	1	2	3606880	14	366411	43.5941	97.4387	3.57081	43	0	Bacteria	Bacteroidetes	Flavobacteriia	Flavobacteriales	na	na	na	0.270147
	TARA_PON_MAG_00013		9f98de5e	1	0	2	10152466	260	64027	51.2382	97.1244	8.06515	41	2	Bacteria	Proteobacteria	Deltaproteobacteria	na	na	na	na	0.0956658
	TARA_ANW_MAG_00063		9f98de5e	0	1	2	6764723	1390	5048	51.1452	67.1489	4.00908	28	2	Bacteria	Proteobacteria	Deltaproteobacteria	na	na	na	na	0.0992634
	TARA_PSW_MAG_00035		9f98de5e	0	1	2	10305056	270	60837	51.1826	96.9445	8.24501	41	2	Bacteria	Proteobacteria	Deltaproteobacteria	na	na	na	na	0.0940747
	TARA_ASW_MAG_00004		a38f8e54	1	0	1	3202824	282	14735	51.7033	95.9929	5.72009	40	2	Bacteria	Proteobacteria	Gammaproteobacteria	Oceanospirillales	Oceanospirillaceae	na	na	0.299713
	TARA_ASE_MAG_00001		a38f8e54	0	1	1	3419659	44	126711	51.5514	95.5335	5.62567	42	0	Bacteria	Proteobacteria	Gammaproteobacteria	Oceanospirillales	Oceanospirillaceae	na	na	0.279366
	TARA_PSE_MAG_00140		a3bee4b8	1	0	2	12657102	1758	8760	48.154	81.7993	61.973	13	29	Eukaryota	Chlorophyta	Prasinophyceae	Mamiellales	Mamiellaceae	Bathycoccus	na	0.0646272
	TARA_ASE_MAG_00030		a3bee4b8	0	1	2	2790069	741	3772	48.5616	19.2871	0.675676	10	2	Eukaryota	Chlorophyta	Prasinophyceae	Mamiellales	Mamiellaceae	Bathycoccus	na	0.0691276
	TARA_PON_MAG_00078		a3bee4b8	0	1	2	10631134	2007	5751	48.1137	70.6923	43.1751	13	24	Eukaryota	Chlorophyta	Prasinophyceae	Mamiellales	Mamiellaceae	Bathycoccus	na	0.0664955
	TARA_ION_MAG_00022		a4bc4a95	1	0	1	1307001	159	10441	27.9413	89.8883	4.29024	33	0	Bacteria	Proteobacteria	Alphaproteobacteria	Rickettsiales	na	na	na	0.687744
	TARA_RED_MAG_00095		a4bc4a95	0	1	1	1225469	122	16127	28.4316	73.8554	7.98134	25	0	Bacteria	Proteobacteria	Alphaproteobacteria	Rickettsiales	na	na	na	0.602671
	TARA_RED_MAG_00118		a573a707	1	0	1	10110290	490	31872	61.6755	70.9877	53.0864	14	24	Eukaryota	Chlorophyta	Prasinophyceae	Mamiellales	Bathycoccaceae	Ostreococcus	na	0.0702133
	TARA_ANW_MAG_00078		a573a707	0	1	1	9169570	1740	5674	60.7998	72.964	54.9485	10	27	Eukaryota	Chlorophyta	Prasinophyceae	Mamiellales	Bathycoccaceae	Ostreococcus	na	0.0795719
	TARA_PSW_MAG_00131		a5db9162	1	0	1	7879370	1920	4097	70.128	36.3438	12.7483	11	10	Eukaryota	na	na	na	na	na	na	0.0461252
	TARA_PSE_MAG_00149		a5db9162	0	1	1	3194969	910	3357	68.7956	12.3518	4.48372	6	5	Eukaryota	na	na	na	na	na	na	0.03866
	TARA_ANW_MAG_00027		a9177188	1	0	2	633839	5	206415	39.4662	85.1883	2.27544	39	1	Bacteria	Candidate_Phyla_Radiation	na	na	na	na	na	1.344
	TARA_ANE_MAG_00047		a9177188	0	1	2	655103	75	10525	39.398	78.342	1.72001	36	1	Bacteria	Candidate_Phyla_Radiation	na	na	na	na	na	1.19587
	TARA_PSW_MAG_00052		a9177188	0	1	2	639254	10	153100	39.5392	84.963	2.27544	39	1	Bacteria	Candidate_Phyla_Radiation	na	na	na	na	na	1.3291
	TARA_ANE_MAG_00039		ab0189d0	1	0	1	1212848	143	10864	30.5786	81.2101	2.10553	34	0	Bacteria	Chloroflexi	Dehalococcoidetes	na	na	na	na	0.669582
	TARA_ASE_MAG_00013		ab0189d0	0	1	1	1276601	137	13307	30.778	72.9486	2.75539	29	1	Bacteria	Chloroflexi	Dehalococcoidetes	na	na	na	na	0.571428
	TARA_SOC_MAG_00001		acb22f35	1	0	2	2320476	23	140807	47.5353	98.694	4.19581	43	0	Bacteria	Proteobacteria	Alphaproteobacteria	na	na	na	na	0.425318
	TARA_ION_MAG_00003		acb22f35	0	1	2	2330767	8	1188021	47.5915	98.694	4.82081	43	0	Bacteria	Proteobacteria	Alphaproteobacteria	na	na	na	na	0.42344
	TARA_IOS_MAG_00002		acb22f35	0	1	2	2229706	90	35945	47.5448	98.4688	4.55553	43	0	Bacteria	Proteobacteria	Alphaproteobacteria	na	na	na	na	0.441622
	TARA_ANW_MAG_00006	HDB-06	ae83cf19	1	0	3	5485499	112	76792	54.2345	98.1091	5.58561	43	0	Bacteria	Proteobacteria	Gammaproteobacteria	Pseudomonadales	na	na	na	0.178852
	TARA_PON_MAG_00028	HDB-06	ae83cf19	0	1	3	5555538	134	65956	53.6914	86.7762	5.63098	36	0	Bacteria	Proteobacteria	Gammaproteobacteria	Pseudomonadales	na	na	na	0.156198
	TARA_PSE_MAG_00030	HDB-06	ae83cf19	0	1	3	5288165	226	51046	54.4596	98.3343	7.39635	43	0	Bacteria	Proteobacteria	Gammaproteobacteria	Pseudomonadales	na	na	na	0.185952
	TARA_PSW_MAG_00031	HDB-06	ae83cf19	0	1	3	5328746	128	101765	54.1462	98.2889	8.71128	43	0	Bacteria	Proteobacteria	Gammaproteobacteria	Pseudomonadales	na	na	na	0.18445
	TARA_ANE_MAG_00005		b574dea6	1	0	1	2402163	115	38648	54.9723	96.6686	4.82612	42	0	Bacteria	na	na	na	na	na	na	0.402423
	TARA_ASE_MAG_00005		b574dea6	0	1	1	2140986	288	9104	54.9576	86.1518	2.94581	37	0	Bacteria	na	na	na	na	na	na	0.402393
	TARA_PSW_MAG_00003		b9461d4d	1	0	1	2692266	34	124475	35.3194	98.3343	3.75067	43	0	Bacteria	Bacteroidetes	Flavobacteriia	Flavobacteriales	na	na	na	0.365247
	TARA_PON_MAG_00020		b9461d4d	0	1	1	2273200	247	11801	35.4273	87.8175	2.75539	36	0	Bacteria	Bacteroidetes	Flavobacteriia	Flavobacteriales	na	na	na	0.386317
	TARA_PSE_MAG_00007		bc601018	1	0	1	3338622	81	72973	36.042	97.8385	3.75067	42	0	Bacteria	Bacteroidetes	Flavobacteriia	Flavobacteriales	na	na	na	0.293051
	TARA_PSW_MAG_00009		bc601018	0	1	1	3228337	105	51316	36.0132	97.4788	3.75067	42	0	Bacteria	Bacteroidetes	Flavobacteriia	Flavobacteriales	na	na	na	0.301947
	TARA_RED_MAG_00001		be2c1430	1	0	2	2849757	10	657617	64.8474	98.8739	4.37567	43	0	Bacteria	Proteobacteria	Alphaproteobacteria	Sphingomonadales	Erythrobacteraceae	Citromicrobium	na	0.346955
	TARA_ION_MAG_00062		be2c1430	0	1	2	2626023	298	11839	64.9612	54.0448	0.625	14	0	Bacteria	Proteobacteria	Alphaproteobacteria	Sphingomonadales	Erythrobacteraceae	Citromicrobium	na	0.205805
	TARA_MED_MAG_00037		be2c1430	0	1	2	2884649	67	67301	64.8455	98.3343	9.26671	38	2	Bacteria	Proteobacteria	Alphaproteobacteria	Sphingomonadales	Erythrobacteraceae	Citromicrobium	na	0.340888
	TARA_PSE_MAG_00083		c152607f	1	0	1	3850852	401	13046	34.6424	73.0204	3.19523	20	0	Bacteria	Bacteroidetes	Flavobacteriia	Flavobacteriales	Flavobacteriaceae	na	na	0.189621
	TARA_ANE_MAG_00072		c152607f	0	1	1	2555799	570	4524	34.8144	65.4578	0	20	0	Bacteria	Bacteroidetes	Flavobacteriia	Flavobacteriales	Flavobacteriaceae	na	na	0.256115
	TARA_ANW_MAG_00028		caf9692f	1	0	1	868128	8	211838	44.3965	84.5126	1.65044	38	1	Bacteria	Candidate_Phyla_Radiation	na	na	na	na	na	0.973504
	TARA_PON_MAG_00037		caf9692f	0	1	1	797999	17	88068	44.4363	77.6014	0.91515	35	1	Bacteria	Candidate_Phyla_Radiation	na	na	na	na	na	0.97245
	TARA_IOS_MAG_00003		d0483495	1	0	1	4064019	41	188567	59.3667	98.6486	4.73538	43	0	Bacteria	Proteobacteria	Alphaproteobacteria	na	na	na	na	0.242737
	TARA_ION_MAG_00061		d0483495	0	1	1	3384611	594	6266	59.1769	56.9966	3.32972	23	0	Bacteria	Proteobacteria	Alphaproteobacteria	na	na	na	na	0.168399
	TARA_ION_MAG_00006		d065637f	1	0	1	1398014	104	19430	30.6222	93.2133	0.625	42	0	Bacteria	Bacteroidetes	Flavobacteriia	Flavobacteriales	na	na	na	0.666755
	TARA_RED_MAG_00017		d065637f	0	1	1	1486584	178	11176	30.3807	92.583	1.20994	41	1	Bacteria	Bacteroidetes	Flavobacteriia	Flavobacteriales	na	na	na	0.622791
	TARA_PSE_MAG_00014		d8131a17	1	0	1	6116266	194	50752	42.7112	97.0737	3.93053	43	0	Bacteria	Bacteroidetes	Cytophagia	Cytophagales	Flammeovirgaceae	na	na	0.158714
	TARA_PSW_MAG_00015		d8131a17	0	1	1	6210113	37	240152	42.587	96.8938	3.93053	43	0	Bacteria	Bacteroidetes	Cytophagia	Cytophagales	Flammeovirgaceae	na	na	0.156026
	TARA_ASE_MAG_00004		d9275aac	1	0	1	2390320	158	23244	51.9547	94.6939	8.43543	36	5	Bacteria	Actinobacteria	Actinobacteria	na	na	na	na	0.396156
	TARA_ANE_MAG_00045		d9275aac	0	1	1	1851283	308	6678	51.9427	80.1717	3.12567	38	0	Bacteria	Actinobacteria	Actinobacteria	na	na	na	na	0.43306
	TARA_RED_MAG_00011		dc04fc5e	1	0	1	3454774	363	13358	53.5639	93.5678	1.54015	42	0	Bacteria	Verrucomicrobia	Verrucomicrobiae	Verrucomicrobiales	na	na	na	0.270836
	TARA_ION_MAG_00019		dc04fc5e	0	1	1	3352308	478	8722	53.2286	92.2671	5.94532	40	1	Bacteria	Verrucomicrobia	Verrucomicrobiae	Verrucomicrobiales	na	na	na	0.275234
	TARA_PON_MAG_00017		e1e14983	1	0	1	857414	37	34155	47.4745	87.2938	1.36029	38	0	Bacteria	Candidate_Phyla_Radiation	na	na	na	na	na	1.01811
	TARA_PSW_MAG_00051		e1e14983	0	1	1	806303	115	8536	47.537	86.6128	3.0803	38	1	Bacteria	Candidate_Phyla_Radiation	na	na	na	na	na	1.0742
	TARA_ANW_MAG_00021		e377526d	1	0	1	1581522	55	42099	29.863	89.9774	3.41515	38	0	Bacteria	Bacteroidetes	Flavobacteriia	Flavobacteriales	na	na	na	0.568929
	TARA_IOS_MAG_00043		e377526d	0	1	1	1142596	43	39749	29.915	75.0871	1.25531	35	0	Bacteria	Bacteroidetes	Flavobacteriia	Flavobacteriales	na	na	na	0.657162
	TARA_ANW_MAG_00017		e4c01add	1	0	3	4802337	60	170966	52.8931	91.7934	2.75009	41	0	Bacteria	Spirochaetes	Spirochaetia	Spirochaetales	Leptospiraceae	na	na	0.191143
	TARA_PON_MAG_00059		e4c01add	0	1	3	3542497	661	5880	52.9368	66.874	2.97531	30	0	Bacteria	Spirochaetes	Spirochaetia	Spirochaetales	Leptospiraceae	na	na	0.188777
	TARA_PSE_MAG_00108		e4c01add	0	1	3	2142463	550	3914	52.8349	48.6819	1.43516	26	0	Bacteria	Spirochaetes	Spirochaetia	Spirochaetales	Leptospiraceae	na	na	0.227224
	TARA_PSW_MAG_00034		e4c01add	0	1	3	4650632	31	209346	53.0013	91.7934	2.75009	41	0	Bacteria	Spirochaetes	Spirochaetia	Spirochaetales	Leptospiraceae	na	na	0.197378
	TARA_ION_MAG_00018		eaeceef8	1	0	1	779316	62	17416	31.1913	88.8634	1.9906	42	0	Bacteria	Proteobacteria	Gammaproteobacteria	na	na	na	na	1.14027
	TARA_RED_MAG_00073		eaeceef8	0	1	1	372010	41	9000	31.3414	76.6431	2.46061	41	0	Bacteria	Proteobacteria	Gammaproteobacteria	na	na	na	na	2.06024
	TARA_PSW_MAG_00136		f0425e17	1	0	2	11885609	592	32736	60.6303	79.0123	70.3704	13	28	Eukaryota	Chlorophyta	Prasinophyceae	Mamiellales	Bathycoccaceae	Ostreococcus	na	0.0664773
	TARA_ION_MAG_00068		f0425e17	0	1	2	5489603	1422	3825	59.6308	55.9912	22.1592	15	16	Eukaryota	Chlorophyta	Prasinophyceae	Mamiellales	Bathycoccaceae	Ostreococcus	na	0.101995
	TARA_IOS_MAG_00072		f0425e17	0	1	2	8903746	1780	5299	60.5972	78.4189	57.0192	13	26	Eukaryota	Chlorophyta	Prasinophyceae	Mamiellales	Bathycoccaceae	Ostreococcus	na	0.088074
	TARA_ASE_MAG_00036		f1ebd5bf	1	0	1	11537750	1089	14040	61.3496	76.5432	74.0741	12	30	Eukaryota	Chlorophyta	Prasinophyceae	Mamiellales	Bathycoccaceae	Ostreococcus	na	0.0663415
	TARA_ANW_MAG_00086		f1ebd5bf	0	1	1	11510209	1257	11691	61.2534	78.3951	73.4568	12	30	Eukaryota	Chlorophyta	Prasinophyceae	Mamiellales	Bathycoccaceae	Ostreococcus	na	0.0681092
	TARA_IOS_MAG_00010		fd4eec60	1	0	1	1800217	88	26905	40.8174	94.1838	2.45994	42	0	Bacteria	Proteobacteria	Alphaproteobacteria	Rhodospirillales	Rhodospirillaceae	na	na	0.52318
	TARA_ION_MAG_00013		fd4eec60	0	1	1	1989346	206	12441	40.7226	94.9175	4.04015	41	0	Bacteria	Proteobacteria	Alphaproteobacteria	Rhodospirillales	Rhodospirillaceae	na	na	0.477129
	TARA_ASW_MAG_00029		fe3aa276	1	0	1	3864562	181	33768	61.5681	44.9738	6.16524	7	0	Bacteria	Proteobacteria	Gammaproteobacteria	Pseudomonadales	na	na	na	0.116375
	TARA_PON_MAG_00080		fe3aa276	0	1	1	3162381	379	10591	61.4375	27.403	1.47523	4	0	Bacteria	Proteobacteria	Gammaproteobacteria	Pseudomonadales	na	na	na	0.086653
	TARA_ASW_MAG_00003	Ca. A. thalassa		1	0	0	1431901	14	175086	30.9847	96.714	3.97589	43	0	Bacteria	Cyanobacteria	Chroococcales	Chroococcales	Cyanothece	Cyanothece	na	0.675424
	TARA_ION_MAG_00014	HDB-03		1	0	0	4469063	110	57949	52.3943	97.4788	8.0651	42	1	Bacteria	Proteobacteria	Gammaproteobacteria	Oceanospirillales	Oceanospirillaceae	na	na	0.218119
	TARA_PSE_MAG_00116	HDB-05		1	0	0	4148751	94	65098	53.277	47.6802	5.78966	9	0	Bacteria	Proteobacteria	Gammaproteobacteria	Oceanospirillales	Oceanospirillaceae	na	na	0.114927
	TARA_PSW_MAG_00013	HDB-01		1	0	0	3667697	118	48153	52.5677	97.704	4.42104	43	0	Bacteria	Proteobacteria	Deltaproteobacteria	Desulfovibrionales	Desulfovibrionaceae	Desulfovibrio	na	0.266391
	TARA_PSW_MAG_00026	HDB-02		1	0	0	5995730	405	20964	53.0733	97.1191	5.94532	39	0	Bacteria	Proteobacteria	Deltaproteobacteria	Desulfobacterales	Desulfobacteraceae	na	na	0.16198
	TARA_PSW_MAG_00130	HDB-08		1	0	0	4027331	480	10413	52.5662	33.458	6.00962	7	1	Bacteria	Planctomycetes	na	na	na	na	na	0.0830773
	TARA_ANE_MAG_00019			1	0	0	1848764	110	28505	48.5727	87.037	0.617284	40	0	Archaea	Euryarchaeota	na	na	na	na	na	0.470785
	TARA_ANE_MAG_00024			1	0	0	1885787	95	38546	42.9231	84.5679	1.23457	35	0	Archaea	Euryarchaeota	na	na	na	na	na	0.448449
	TARA_ANE_MAG_00027			1	0	0	1919013	108	29663	60.9784	84.5679	1.85185	40	0	Archaea	Euryarchaeota	na	na	na	na	na	0.440684
	TARA_ANE_MAG_00030			1	0	0	1649495	152	14991	34.0809	83.9506	2.46914	38	1	Archaea	Euryarchaeota	na	na	na	na	na	0.508947
	TARA_ANE_MAG_00042			1	0	0	1899402	132	20505	46.1716	80.2469	2.46914	38	0	Archaea	Euryarchaeota	na	na	na	na	na	0.422485
	TARA_ANE_MAG_00052			1	0	0	1252467	109	16934	51.6613	75.9259	0.617284	35	0	Archaea	Euryarchaeota	na	na	na	na	na	0.606211
	TARA_ANE_MAG_00055			1	0	0	1540581	263	6759	48.0734	75.3086	0.617284	36	0	Archaea	Euryarchaeota	na	na	na	na	na	0.488833
	TARA_ANE_MAG_00063			1	0	0	1138287	48	36763	47.639	70.3704	0	34	0	Archaea	Euryarchaeota	na	na	na	na	na	0.618213
	TARA_ANW_MAG_00024			1	0	0	1809221	148	22661	45.545	85.8025	1.85185	38	1	Archaea	Euryarchaeota	na	na	na	na	na	0.474251
	TARA_ANW_MAG_00045			1	0	0	1634296	208	10029	41.8543	75.9259	2.46914	39	0	Archaea	Euryarchaeota	na	na	na	na	na	0.464579
	TARA_ANW_MAG_00046			1	0	0	1302485	112	18622	52.6793	74.6914	1.85185	32	0	Archaea	Euryarchaeota	na	na	na	na	na	0.573453
	TARA_ASE_MAG_00009			1	0	0	1010836	143	7942	51.5442	74.6914	0.617284	38	1	Archaea	Euryarchaeota	na	na	na	na	na	0.738907
	TARA_ASE_MAG_00016			1	0	0	1345578	202	8356	47.3774	75.9259	6.17284	35	4	Archaea	Euryarchaeota	na	na	na	na	na	0.564263
	TARA_ASW_MAG_00011			1	0	0	1963677	138	22355	42.3963	86.4198	0.617284	40	0	Archaea	Euryarchaeota	na	na	na	na	na	0.440091
	TARA_ASW_MAG_00013			1	0	0	1237920	92	23434	52.5688	82.0988	1.23457	38	0	Archaea	Euryarchaeota	na	na	na	na	na	0.663199
	TARA_ASW_MAG_00017			1	0	0	1831334	157	17061	42.8215	77.1605	1.23457	37	1	Archaea	Euryarchaeota	na	na	na	na	na	0.421335
	TARA_ASW_MAG_00019			1	0	0	1514619	178	10076	42.1123	77.7778	3.08642	37	2	Archaea	Euryarchaeota	na	na	na	na	na	0.513514
	TARA_ASW_MAG_00024			1	0	0	1087680	145	10078	50.8375	74.0741	4.93827	34	2	Archaea	Euryarchaeota	na	na	na	na	na	0.681028
	TARA_ION_MAG_00033			1	0	0	1506618	106	25337	35.9976	79.6296	0.617284	34	1	Archaea	Euryarchaeota	na	na	na	na	na	0.528532
	TARA_ION_MAG_00040			1	0	0	1198561	159	9550	50.2568	75.9259	1.23457	39	1	Archaea	Euryarchaeota	na	na	na	na	na	0.633476
	TARA_IOS_MAG_00022			1	0	0	1336692	105	17568	38.0272	85.8025	1.85185	39	0	Archaea	Euryarchaeota	na	na	na	na	na	0.641902
	TARA_IOS_MAG_00030			1	0	0	1231962	43	45457	40.7709	79.6296	0.617284	39	0	Archaea	Euryarchaeota	na	na	na	na	na	0.646364
	TARA_IOS_MAG_00039			1	0	0	1270583	130	14363	48.6246	78.3951	2.46914	37	0	Archaea	Euryarchaeota	na	na	na	na	na	0.617001
	TARA_MED_MAG_00053			1	0	0	1787286	132	21666	39.7894	86.4198	1.23457	40	0	Archaea	Euryarchaeota	na	na	na	na	na	0.483525
	TARA_MED_MAG_00060			1	0	0	1624172	266	7031	54.1538	86.4198	2.46914	37	3	Archaea	Euryarchaeota	na	na	na	na	na	0.532085
	TARA_MED_MAG_00075			1	0	0	1351578	35	60000	46.621	82.0988	0.617284	40	0	Archaea	Euryarchaeota	na	na	na	na	na	0.607429
	TARA_MED_MAG_00079			1	0	0	1714244	190	11970	48.3002	82.716	1.85185	40	0	Archaea	Euryarchaeota	na	na	na	na	na	0.482522
	TARA_MED_MAG_00080			1	0	0	1770335	107	29843	48.8784	81.4815	0.617284	40	0	Archaea	Euryarchaeota	na	na	na	na	na	0.46026
	TARA_MED_MAG_00095			1	0	0	1413342	42	57016	49.0708	77.1605	0.617284	35	0	Archaea	Euryarchaeota	na	na	na	na	na	0.545944
	TARA_PON_MAG_00033			1	0	0	1836981	83	39849	46.1561	79.6296	1.23457	35	0	Archaea	Euryarchaeota	na	na	na	na	na	0.433481
	TARA_PON_MAG_00047			1	0	0	1216384	102	22300	47.8155	77.7778	4.32099	33	1	Archaea	Euryarchaeota	na	na	na	na	na	0.639418
	TARA_PON_MAG_00049			1	0	0	952287	62	23904	57.4886	71.6049	0	37	0	Archaea	Euryarchaeota	na	na	na	na	na	0.751926
	TARA_PSE_MAG_00061			1	0	0	1636630	164	13747	44.7925	82.0988	4.32099	38	2	Archaea	Euryarchaeota	na	na	na	na	na	0.501633
	TARA_PSE_MAG_00064			1	0	0	1246404	54	38562	52.0779	77.1605	0	38	0	Archaea	Euryarchaeota	na	na	na	na	na	0.619065
	TARA_PSW_MAG_00043			1	0	0	1777024	163	15767	62.6637	87.037	0.617284	41	0	Archaea	Euryarchaeota	na	na	na	na	na	0.489791
	TARA_PSW_MAG_00055			1	0	0	1658583	135	18213	35.0183	83.9506	1.85185	39	0	Archaea	Euryarchaeota	na	na	na	na	na	0.506159
	TARA_PSW_MAG_00056			1	0	0	1859782	157	16994	56.0421	83.9506	2.46914	35	0	Archaea	Euryarchaeota	na	na	na	na	na	0.4514
	TARA_PSW_MAG_00057			1	0	0	1441360	29	104022	50.2886	82.0988	0.617284	38	0	Archaea	Euryarchaeota	na	na	na	na	na	0.569592
	TARA_PSW_MAG_00073			1	0	0	1142874	172	7893	53.5443	79.0123	1.23457	38	1	Archaea	Euryarchaeota	na	na	na	na	na	0.691348
	TARA_PSW_MAG_00075			1	0	0	1416115	79	26221	50.0596	78.3951	1.23457	31	0	Archaea	Euryarchaeota	na	na	na	na	na	0.553592
	TARA_PSW_MAG_00101			1	0	0	1348179	190	8215	42.6335	70.3704	2.46914	38	0	Archaea	Euryarchaeota	na	na	na	na	na	0.521966
	TARA_RED_MAG_00049			1	0	0	1574382	220	8961	51.1949	86.4198	1.85185	39	0	Archaea	Euryarchaeota	na	na	na	na	na	0.548912
	TARA_RED_MAG_00055			1	0	0	1823078	123	27668	42.707	82.716	1.23457	37	1	Archaea	Euryarchaeota	na	na	na	na	na	0.453716
	TARA_RED_MAG_00062			1	0	0	1266249	176	8530	38.0552	82.0988	3.7037	35	0	Archaea	Euryarchaeota	na	na	na	na	na	0.648362
	TARA_RED_MAG_00072			1	0	0	1635506	211	9607	40.9828	77.1605	2.46914	31	0	Archaea	Euryarchaeota	na	na	na	na	na	0.471784
	TARA_RED_MAG_00090			1	0	0	1631684	187	11082	39.7274	71.6049	2.46914	35	0	Archaea	Euryarchaeota	na	na	na	na	na	0.438841
	TARA_MED_MAG_00109			1	0	0	914441	112	10439	36.2993	75.3086	3.7037	36	1	Archaea	Euryarchaeota	na	na	na	na	na	0.823548
	TARA_RED_MAG_00018			1	0	0	1103886	22	86016	40.3468	95.0617	3.7037	43	0	Archaea	Euryarchaeota	na	na	na	na	na	0.861155
	TARA_RED_MAG_00021			1	0	0	1185789	68	33596	41.7389	93.8272	3.08642	43	0	Archaea	Euryarchaeota	na	na	na	na	na	0.791264
	TARA_PON_MAG_00044			1	0	0	579175	73	10040	49.694	76.0264	1.72001	32	0	Bacteria	Candidate_Phyla_Radiation	na	na	na	na	na	1.31267
	TARA_RED_MAG_00082			1	0	0	946334	92	12600	35.6273	72.5447	0.584937	30	0	Bacteria	na	na	na	na	na	na	0.766587
	TARA_ANE_MAG_00006			1	0	0	1424655	69	37360	35.1765	96.089	4.37567	43	0	Bacteria	Proteobacteria	Gammaproteobacteria	na	na	na	na	0.674472
	TARA_ANE_MAG_00018			1	0	0	1079517	115	12585	34.6407	90.0492	3.11511	38	3	Bacteria	Proteobacteria	Gammaproteobacteria	na	na	na	na	0.834162
	TARA_ANE_MAG_00034			1	0	0	1271082	236	5644	36.8929	84.7166	4.69532	39	1	Bacteria	Proteobacteria	Gammaproteobacteria	na	na	na	na	0.666492
	TARA_ANE_MAG_00048			1	0	0	1063669	204	5480	34.746	78.5166	2.35031	41	0	Bacteria	Proteobacteria	Gammaproteobacteria	na	na	na	na	0.738168
	TARA_ANE_MAG_00049			1	0	0	989609	143	8411	34.0198	77.0876	1.25531	27	0	Bacteria	Proteobacteria	Gammaproteobacteria	na	na	na	na	0.778971
	TARA_ANW_MAG_00016			1	0	0	866720	59	20628	33.5245	90.8577	1.76538	41	0	Bacteria	Proteobacteria	Gammaproteobacteria	na	na	na	na	1.04829
	TARA_ANW_MAG_00053			1	0	0	787141	128	6424	34.7524	73.2052	2.93525	35	0	Bacteria	Proteobacteria	Gammaproteobacteria	na	na	na	na	0.930013
	TARA_ASE_MAG_00012			1	0	0	898180	96	10676	35.846	73.6345	3.12567	39	1	Bacteria	Proteobacteria	Gammaproteobacteria	na	na	na	na	0.819819
	TARA_ION_MAG_00050			1	0	0	467414	44	15057	31.7931	71.9266	2.12509	37	2	Bacteria	Proteobacteria	Gammaproteobacteria	na	na	na	na	1.53882
	TARA_ION_MAG_00054			1	0	0	593001	52	19471	32.9994	73.9209	5.1004	37	1	Bacteria	Proteobacteria	Gammaproteobacteria	na	na	na	na	1.24656
	TARA_IOS_MAG_00025			1	0	0	833487	75	15072	32.5226	84.4371	1.66039	37	0	Bacteria	Proteobacteria	Gammaproteobacteria	na	na	na	na	1.01306
	TARA_IOS_MAG_00037			1	0	0	674727	81	11375	32.9081	77.2311	0.850225	37	0	Bacteria	Proteobacteria	Gammaproteobacteria	na	na	na	na	1.14463
	TARA_MED_MAG_00002			1	0	0	1431420	37	60279	34.1186	95.4481	1.76538	42	0	Bacteria	Proteobacteria	Gammaproteobacteria	na	na	na	na	0.666807
	TARA_MED_MAG_00026			1	0	0	1378810	71	43262	38.8094	92.5287	1.58552	42	0	Bacteria	Proteobacteria	Gammaproteobacteria	na	na	na	na	0.671077
	TARA_MED_MAG_00051			1	0	0	967888	90	15672	31.1467	88.7485	2.83552	38	0	Bacteria	Proteobacteria	Gammaproteobacteria	na	na	na	na	0.91693
	TARA_MED_MAG_00071			1	0	0	852559	119	8461	31.9989	86.2183	3.75598	41	0	Bacteria	Proteobacteria	Gammaproteobacteria	na	na	na	na	1.01129
	TARA_MED_MAG_00088			1	0	0	337575	15	27708	33.1033	80.3326	1.72531	41	0	Bacteria	Proteobacteria	Gammaproteobacteria	na	na	na	na	2.3797
	TARA_MED_MAG_00092			1	0	0	1407426	188	9597	35.3969	80.7	2.83552	34	0	Bacteria	Proteobacteria	Gammaproteobacteria	na	na	na	na	0.573387
	TARA_MED_MAG_00096			1	0	0	778050	110	8674	34.4111	77.037	0.764794	35	1	Bacteria	Proteobacteria	Gammaproteobacteria	na	na	na	na	0.990129
	TARA_MED_MAG_00099			1	0	0	665338	90	10158	36.0846	74.2611	0.405081	34	0	Bacteria	Proteobacteria	Gammaproteobacteria	na	na	na	na	1.11614
	TARA_MED_MAG_00110			1	0	0	890789	64	17006	35.8473	71.8601	0.405081	25	0	Bacteria	Proteobacteria	Gammaproteobacteria	na	na	na	na	0.806702
	TARA_PON_MAG_00057			1	0	0	635718	66	12772	37.1891	70.0062	3.52544	40	0	Bacteria	Proteobacteria	Gammaproteobacteria	na	na	na	na	1.10121
	TARA_PSE_MAG_00021			1	0	0	1334008	77	23968	37.5469	96.5183	4.42104	41	0	Bacteria	Proteobacteria	Gammaproteobacteria	Chromatiales	na	na	na	0.723521
	TARA_PSE_MAG_00047			1	0	0	818217	65	18087	34.6028	82.7366	0	36	0	Bacteria	Proteobacteria	Gammaproteobacteria	na	na	na	na	1.01118
	TARA_PSE_MAG_00051			1	0	0	1275451	94	19580	36.8216	85.2873	3.97059	38	0	Bacteria	Proteobacteria	Gammaproteobacteria	na	na	na	na	0.668683
	TARA_PSE_MAG_00059			1	0	0	845754	74	15240	31.9449	80.4158	1.84024	36	0	Bacteria	Proteobacteria	Gammaproteobacteria	na	na	na	na	0.950818
	TARA_PSE_MAG_00076			1	0	0	856888	88	12893	31.5663	74.5913	3.19523	29	0	Bacteria	Proteobacteria	Gammaproteobacteria	na	na	na	na	0.870491
	TARA_PSE_MAG_00085			1	0	0	618894	105	6889	31.4582	71.1898	1.60971	30	0	Bacteria	Proteobacteria	Gammaproteobacteria	na	na	na	na	1.15027
	TARA_PSW_MAG_00011			1	0	0	1368843	27	105654	36.0752	98.4688	4.82612	43	0	Bacteria	Proteobacteria	Gammaproteobacteria	Chromatiales	na	na	na	0.719358
	TARA_PSW_MAG_00014			1	0	0	1388985	20	127892	37.3025	98.0637	4.82612	43	0	Bacteria	Proteobacteria	Gammaproteobacteria	Chromatiales	na	na	na	0.70601
	TARA_PSW_MAG_00078			1	0	0	670241	96	9898	33.4642	77.717	1.58552	39	0	Bacteria	Proteobacteria	Gammaproteobacteria	na	na	na	na	1.15954
	TARA_RED_MAG_00005			1	0	0	2210524	48	64611	41.3405	97.8385	4.56083	43	0	Bacteria	Proteobacteria	Gammaproteobacteria	na	na	na	na	0.442603
	TARA_RED_MAG_00080			1	0	0	599984	35	24380	33.5169	75.7264	3.53075	36	1	Bacteria	Proteobacteria	Gammaproteobacteria	na	na	na	na	1.26214
	TARA_ANE_MAG_00014			1	0	0	946546	64	24056	30.7497	96.9392	7.50665	42	1	Bacteria	Proteobacteria	na	na	na	na	na	1.02414
	TARA_IOS_MAG_00024			1	0	0	895557	94	12955	28.6084	90.7527	7.17643	42	0	Bacteria	Proteobacteria	na	na	na	na	na	1.01337
	TARA_MED_MAG_00070			1	0	0	886127	112	10503	31.3953	90.7928	8.08628	39	1	Bacteria	Proteobacteria	na	na	na	na	na	1.0246
	TARA_PON_MAG_00040			1	0	0	743946	18	58551	29.3453	80.8013	4.78075	38	0	Bacteria	Proteobacteria	na	na	na	na	na	1.08612
	TARA_PSE_MAG_00043			1	0	0	921904	62	18654	31.341	91.7881	7.39105	38	2	Bacteria	na	na	na	na	na	na	0.995637
	TARA_RED_MAG_00009			1	0	0	930732	61	25712	30.268	96.3996	4.19581	43	0	Bacteria	Proteobacteria	na	na	na	na	na	1.03574
	TARA_RED_MAG_00089			1	0	0	489080	48	17184	29.7408	72.0959	2.17576	39	0	Bacteria	na	na	na	na	na	na	1.47411
	TARA_ANE_MAG_00003			1	0	0	1602643	140	16475	43.1217	95.4534	2.72059	43	0	Bacteria	Verrucomicrobia	Opitutae	Opitutales	na	na	na	0.5956
	TARA_ANE_MAG_00004			1	0	0	2301261	65	71969	39.6055	94.7038	2.21052	41	0	Bacteria	Bacteroidetes	na	na	na	na	na	0.41153
	TARA_ANE_MAG_00008			1	0	0	1713062	85	31681	41.2938	96.6232	5.00067	41	0	Bacteria	Proteobacteria	Alphaproteobacteria	na	na	na	na	0.564038
	TARA_ANE_MAG_00009			1	0	0	5226535	317	23634	62.4866	98.0637	6.75548	41	1	Bacteria	Proteobacteria	Alphaproteobacteria	Rhizobiales	Rhizobiaceae	na	na	0.187627
	TARA_ANE_MAG_00010			1	0	0	1667110	86	30841	37.2268	92.8884	1.76538	40	1	Bacteria	Bacteroidetes	Flavobacteriia	Flavobacteriales	Flavobacteriaceae	na	na	0.557182
	TARA_ANE_MAG_00011			1	0	0	2368516	57	62552	39.9483	94.6833	3.75067	41	1	Bacteria	Proteobacteria	Alphaproteobacteria	Rickettsiales	na	na	na	0.399758
	TARA_ANE_MAG_00012			1	0	0	1104700	39	64284	40.0088	94.8284	5.21069	40	3	Bacteria	Proteobacteria	Gammaproteobacteria	Legionellales	na	na	na	0.858408
	TARA_ANE_MAG_00013			1	0	0	2029860	253	10689	57.3309	91.9822	2.50531	40	0	Bacteria	Bacteroidetes	Flavobacteriia	Flavobacteriales	na	na	na	0.453146
	TARA_ANE_MAG_00022			1	0	0	2656647	396	8044	43.6558	86.4678	2.41987	38	1	Bacteria	Proteobacteria	Gammaproteobacteria	na	na	na	na	0.325477
	TARA_ANE_MAG_00023			1	0	0	1451325	189	8715	32.1248	86.7821	2.79015	39	0	Bacteria	Bacteroidetes	Flavobacteriia	Flavobacteriales	Flavobacteriaceae	na	na	0.597951
	TARA_ANE_MAG_00025			1	0	0	1934443	145	18039	58.5074	85.9962	2.79015	35	0	Bacteria	Bacteroidetes	Flavobacteriia	Flavobacteriales	na	na	na	0.444553
	TARA_ANE_MAG_00026			1	0	0	1357143	206	7876	30.5521	86.5522	3.66524	40	1	Bacteria	Bacteroidetes	Flavobacteriia	Flavobacteriales	na	na	na	0.637753
	TARA_ANE_MAG_00031			1	0	0	2158947	382	6503	44.1112	86.0157	5.02553	38	0	Bacteria	Proteobacteria	Gammaproteobacteria	Pseudomonadales	Moraxellaceae	Psychrobacter	na	0.398415
	TARA_ANE_MAG_00032			1	0	0	1808585	276	8016	57.5267	85.1618	4.87518	37	2	Bacteria	Proteobacteria	Alphaproteobacteria	Rhodospirillales	Rhodospirillaceae	na	na	0.470875
	TARA_ANE_MAG_00036			1	0	0	1200065	116	15268	28.1995	82.7155	3.2406	35	0	Bacteria	Bacteroidetes	Flavobacteriia	Flavobacteriales	na	na	na	0.689258
	TARA_ANE_MAG_00037			1	0	0	3266448	194	23973	51.7839	86.0733	6.90053	32	1	Bacteria	Proteobacteria	Gammaproteobacteria	Oceanospirillales	Oceanospirillaceae	na	na	0.263507
	TARA_ANE_MAG_00038			1	0	0	3563869	516	8040	54.961	83.4613	4.29554	36	1	Bacteria	Verrucomicrobia	Verrucomicrobiae	Verrucomicrobiales	Verrucomicrobiaceae	na	na	0.234187
	TARA_ANE_MAG_00040			1	0	0	1640092	78	35044	27.8936	83.3527	4.60089	27	1	Bacteria	Bacteroidetes	Flavobacteriia	Flavobacteriales	na	na	na	0.50822
	TARA_ANE_MAG_00041			1	0	0	1515503	156	12222	28.297	82.7218	4.71583	34	0	Bacteria	Bacteroidetes	Flavobacteriia	Flavobacteriales	na	na	na	0.545837
	TARA_ANE_MAG_00043			1	0	0	1590729	198	11275	30.6441	81.4996	3.96003	32	0	Bacteria	Bacteroidetes	Flavobacteriia	Flavobacteriales	na	na	na	0.512341
	TARA_ANE_MAG_00046			1	0	0	1897268	369	5543	37.9181	82.0013	5.16996	34	0	Bacteria	Proteobacteria	na	na	na	na	na	0.432207
	TARA_ANE_MAG_00051			1	0	0	1129719	126	11917	28.5785	78.1532	2.83552	29	0	Bacteria	Bacteroidetes	Flavobacteriia	Flavobacteriales	na	na	na	0.691793
	TARA_ANE_MAG_00054			1	0	0	932675	167	6042	31.0258	76.0295	1.03008	34	0	Bacteria	na	na	na	na	na	na	0.815177
	TARA_ANE_MAG_00056			1	0	0	1524396	105	20748	39.685	78.615	4.27068	32	0	Bacteria	Chloroflexi	Dehalococcoidetes	na	na	na	na	0.515713
	TARA_ANE_MAG_00057			1	0	0	2370711	379	7460	55.0371	78.6256	5.36038	35	0	Bacteria	Proteobacteria	Gammaproteobacteria	na	na	na	na	0.331654
	TARA_ANE_MAG_00058			1	0	0	1512383	227	7422	37.6227	75.4114	2.30494	35	1	Bacteria	Proteobacteria	Alphaproteobacteria	Rhodobacterales	na	na	na	0.498627
	TARA_ANE_MAG_00059			1	0	0	1921614	352	5939	65.7102	76.309	4.15575	36	0	Bacteria	Actinobacteria	Actinobacteria	na	na	na	na	0.397109
	TARA_ANE_MAG_00060			1	0	0	1291471	99	19182	38.4142	74.9747	3.01538	30	0	Bacteria	Bacteroidetes	Flavobacteriia	Flavobacteriales	Flavobacteriaceae	na	na	0.580537
	TARA_ANE_MAG_00061			1	0	0	967588	141	8243	28.768	73.5546	2.16515	31	0	Bacteria	Candidatus_Marinimicrobia	na	na	na	na	na	0.760186
	TARA_ANE_MAG_00062			1	0	0	1386981	254	5981	42.2986	72.4033	1.76538	35	0	Bacteria	Planctomycetes	Planctomycetia	Planctomycetales	Planctomycetaceae	na	na	0.522021
	TARA_ANE_MAG_00064			1	0	0	1233586	270	4697	39.8773	78.4221	8.19657	38	2	Bacteria	Verrucomicrobia	Opitutae	Opitutales	na	na	na	0.635725
	TARA_ANE_MAG_00065			1	0	0	1552464	230	8232	39.7778	72.2222	3.08642	33	0	Archaea	Euryarchaeota	na	na	na	na	na	0.46521
	TARA_ANE_MAG_00068			1	0	0	1094701	192	6609	27.8081	71.465	3.26016	28	1	Bacteria	Candidatus_Marinimicrobia	na	na	na	na	na	0.652826
	TARA_ANE_MAG_00069			1	0	0	2090499	236	11176	32.3718	72.9546	5.78278	23	9	Bacteria	Proteobacteria	Alphaproteobacteria	Rickettsiales	na	na	na	0.348982
	TARA_ANE_MAG_00070			1	0	0	980282	171	6122	31.3907	70.2905	3.44001	34	1	Bacteria	Bacteroidetes	Cytophagia	na	na	na	na	0.717043
	TARA_ANE_MAG_00071			1	0	0	846969	133	7465	29.4498	74.1319	7.53681	32	4	Bacteria	Proteobacteria	Gammaproteobacteria	na	na	na	na	0.875261
	TARA_ANE_MAG_00073			1	0	0	1471377	256	6438	37.4484	70.1484	4.85562	31	0	Bacteria	Proteobacteria	Alphaproteobacteria	Rhodobacterales	na	na	na	0.476754
	TARA_ANE_MAG_00074			1	0	0	2017898	297	7920	61.8609	70.2945	5.33026	29	0	Bacteria	Actinobacteria	Actinobacteria	Actinomycetales	na	na	na	0.348355
	TARA_ANE_MAG_00076			1	0	0	1184128	227	5608	44.5631	71.5321	6.99658	34	2	Bacteria	Actinobacteria	Actinobacteria	na	na	na	na	0.604091
	TARA_ANE_MAG_00077			1	0	0	2359266	477	5250	58.1516	66.4037	2.05553	30	1	Bacteria	Verrucomicrobia	Verrucomicrobiae	Verrucomicrobiales	na	na	na	0.281459
	TARA_ANE_MAG_00078			1	0	0	1977950	307	7996	48.4833	72.2298	8.03034	25	7	Bacteria	Proteobacteria	Gammaproteobacteria	na	na	na	na	0.365175
	TARA_ANE_MAG_00079			1	0	0	2334614	436	6016	38.7316	65.3329	3.0803	31	1	Bacteria	Verrucomicrobia	Verrucomicrobiae	Verrucomicrobiales	Verrucomicrobiaceae	na	na	0.279845
	TARA_ANE_MAG_00080			1	0	0	2018150	390	5610	54.1833	67.4944	5.81083	26	1	Bacteria	Proteobacteria	Gammaproteobacteria	Alteromonadales_3	Alteromonadaceae	na	na	0.334437
	TARA_ANE_MAG_00081			1	0	0	2147585	492	4361	48.1691	60.4371	3.62518	29	1	Bacteria	Planctomycetes	Planctomycetia	Planctomycetales	Planctomycetaceae	na	na	0.281419
	TARA_ANE_MAG_00082			1	0	0	2907096	589	5155	42.6079	57.6526	6.47069	24	4	Bacteria	Verrucomicrobia	Verrucomicrobiae	Verrucomicrobiales	Verrucomicrobiaceae	na	na	0.198317
	TARA_ANE_MAG_00083			1	0	0	2313498	514	4544	47.7189	52.0806	0.94465	20	0	Bacteria	Proteobacteria	Gammaproteobacteria	na	na	na	na	0.225116
	TARA_ANE_MAG_00086			1	0	0	7749457	1911	4069	48.5643	52.3455	17.2945	18	12	Eukaryota	Chlorophyta	Prasinophyceae	Mamiellales	Mamiellaceae	Bathycoccus	na	0.0675473
	TARA_ANE_MAG_00087			1	0	0	3171046	630	5338	48.9339	33.9634	1.72001	8	0	Bacteria	Proteobacteria	Gammaproteobacteria	Alteromonadales	Alteromonadaceae	na	na	0.107105
	TARA_ANE_MAG_00088			1	0	0	8390428	1900	4500	48.1227	61.0204	30.1351	13	20	Eukaryota	Chlorophyta	Prasinophyceae	Mamiellales	Mamiellaceae	Bathycoccus	na	0.0727262
	TARA_ANE_MAG_00090			1	0	0	5559939	1475	3654	63.8481	32.0988	7.40741	12	3	Eukaryota	Chlorophyta	Prasinophyceae	Mamiellales	Mamiellaceae	Micromonas	na	0.0577322
	TARA_ANE_MAG_00091			1	0	0	11715560	3076	3721	34.1707	24.9714	5.92257	10	10	Eukaryota	na	na	na	na	na	na	0.0213148
	TARA_ANE_MAG_00092			1	0	0	3160019	503	7075	44.079	20.612	1.98529	2	0	Bacteria	Proteobacteria	Gammaproteobacteria	Alteromonadales	Alteromonadaceae	Alteromonas	Alteromonas_macleodii	0.0652275
	TARA_ANE_MAG_00093			1	0	0	9555746	1883	5521	60.1193	69.7531	51.2346	13	23	Eukaryota	Chlorophyta	Prasinophyceae	Mamiellales	Bathycoccaceae	Ostreococcus	na	0.072996
	TARA_ANE_MAG_00094			1	0	0	2084911	592	3382	60.3038	22.4619	5.50548	4	1	Bacteria	Proteobacteria	Alphaproteobacteria	Rhodospirillales	Rhodospirillaceae	na	na	0.107735
	TARA_ANE_MAG_00096			1	0	0	2071192	474	4300	44.713	10.1064	0.225225	2	0	Bacteria	Proteobacteria	Gammaproteobacteria	Alteromonadales	Alteromonadaceae	Alteromonas	Alteromonas_macleodii	0.0487952
	TARA_ANE_MAG_00097			1	0	0	2132135	496	4483	68.3985	14.1975	4.32099	5	2	Eukaryota	Haptophyta	Prymnesiophyceae	Isochrysidales	Noelaerhabdaceae	Emiliania	na	0.0665883
	TARA_ANE_MAG_00098			1	0	0	2344935	686	3237	71.4517	7.61632	0	2	0	Eukaryota	Haptophyta	Prymnesiophyceae	Isochrysidales	Noelaerhabdaceae	Emiliania	na	0.0324799
	TARA_ANE_MAG_00099			1	0	0	2133633	611	3413	64.8463	7.73561	0.179856	1	0	Eukaryota	Chlorophyta	Prasinophyceae	Mamiellales	Mamiellaceae	Micromonas	na	0.0362556
	TARA_ANE_MAG_00101			1	0	0	19009552	1574	17015	69.4376	83.9506	83.9506	12	30	Eukaryota	Chlorophyta	Prasinophyceae	Mamiellales	Mamiellaceae	Micromonas	na	0.0441623
	TARA_ANW_MAG_00002			1	0	0	3031081	179	25594	63.4962	98.8739	4.55553	43	0	Bacteria	Proteobacteria	Gammaproteobacteria	Xanthomonadales	na	na	na	0.3262
	TARA_ANW_MAG_00003			1	0	0	2383660	26	147783	48.5801	98.8739	4.82081	43	0	Bacteria	Proteobacteria	Alphaproteobacteria	na	na	na	na	0.414799
	TARA_ANW_MAG_00004			1	0	0	2825991	51	77408	54.6932	98.6486	4.82081	43	0	Bacteria	Proteobacteria	Alphaproteobacteria	na	na	na	na	0.349076
	TARA_ANW_MAG_00007			1	0	0	4419433	353	17998	48.423	95.2735	3.00481	41	1	Bacteria	Planctomycetes	Planctomycetia	Planctomycetales	Planctomycetaceae	na	na	0.215579
	TARA_ANW_MAG_00009			1	0	0	5050254	86	98958	64.9035	96.5341	4.82081	43	0	Bacteria	Proteobacteria	Gammaproteobacteria	Alteromonadales_3	Alteromonadaceae	Haliea	na	0.191147
	TARA_ANW_MAG_00010			1	0	0	2730469	372	8749	39.508	96.7124	5.58097	42	1	Bacteria	Bacteroidetes	Flavobacteriia	Flavobacteriales	Flavobacteriaceae	na	na	0.354197
	TARA_ANW_MAG_00011			1	0	0	4118582	237	27640	64.1772	96.9883	6.01024	43	0	Bacteria	Proteobacteria	Alphaproteobacteria	Rhodobacterales	Rhodobacteraceae	na	na	0.235489
	TARA_ANW_MAG_00014			1	0	0	2774374	209	19951	57.888	93.7877	4.3303	42	0	Bacteria	Planctomycetes	Planctomycetia	Planctomycetales	Planctomycetaceae	na	na	0.33805
	TARA_ANW_MAG_00018			1	0	0	2300803	279	9934	38.2623	95.5879	6.54613	42	1	Bacteria	Proteobacteria	Alphaproteobacteria	Rhodospirillales	Rhodospirillaceae	na	na	0.415454
	TARA_ANW_MAG_00020			1	0	0	3989233	192	31982	60.6277	93.5429	6.93003	40	0	Bacteria	Proteobacteria	Alphaproteobacteria	Rhodospirillales	Rhodospirillaceae	na	na	0.234489
	TARA_ANW_MAG_00022			1	0	0	5422980	944	6367	55.5447	90.287	4.07032	41	2	Bacteria	Planctomycetes	Planctomycetia	Planctomycetales	Planctomycetaceae	Planctomyces	na	0.16649
	TARA_ANW_MAG_00023			1	0	0	1467503	147	13753	30.1344	87.8818	3.64568	40	0	Bacteria	Bacteroidetes	Flavobacteriia	Flavobacteriales	na	na	na	0.598853
	TARA_ANW_MAG_00029			1	0	0	1235550	209	6570	29.1115	85.3416	2.97001	37	0	Bacteria	Bacteroidetes	Flavobacteriia	Flavobacteriales	na	na	na	0.690718
	TARA_ANW_MAG_00031			1	0	0	2155750	404	5616	40.1339	81.0868	2.39038	40	0	Bacteria	Proteobacteria	Alphaproteobacteria	Rhodospirillales	Rhodospirillaceae	na	na	0.376142
	TARA_ANW_MAG_00033			1	0	0	1323836	91	24621	47.8152	79.0123	0.617284	32	0	Archaea	Euryarchaeota	na	na	na	na	na	0.596844
	TARA_ANW_MAG_00034			1	0	0	1404930	193	9192	28.0155	84.0009	5.90526	37	0	Bacteria	Bacteroidetes	Flavobacteriia	Flavobacteriales	na	na	na	0.597901
	TARA_ANW_MAG_00035			1	0	0	2657195	378	8705	48.9577	81.6099	3.55494	33	1	Bacteria	Planctomycetes	Planctomycetia	Planctomycetales	Planctomycetaceae	na	na	0.307128
	TARA_ANW_MAG_00036			1	0	0	3386422	289	17150	64.3822	83.4571	5.76546	31	0	Bacteria	Proteobacteria	Gammaproteobacteria	Xanthomonadales	na	na	na	0.246446
	TARA_ANW_MAG_00039			1	0	0	5055328	1002	5346	56.5996	79.7544	3.28966	34	0	Bacteria	Planctomycetes	Planctomycetia	Planctomycetales	Planctomycetaceae	na	na	0.157763
	TARA_ANW_MAG_00040			1	0	0	3168685	470	8006	61.7112	80.1558	4.85031	30	1	Bacteria	Proteobacteria	Alphaproteobacteria	Rhodobacterales_2	Hyphomonadaceae	na	na	0.252962
	TARA_ANW_MAG_00041			1	0	0	1676457	332	5539	46.9195	79.5049	4.73538	39	2	Bacteria	Proteobacteria	Alphaproteobacteria	na	na	na	na	0.474244
	TARA_ANW_MAG_00042			1	0	0	1263428	151	11751	31.1286	80.1764	5.44056	34	0	Bacteria	Proteobacteria	Betaproteobacteria	Methylophilales	na	na	na	0.634594
	TARA_ANW_MAG_00044			1	0	0	1224834	219	6113	30.3255	76.4415	2.90575	27	0	Bacteria	Bacteroidetes	Flavobacteriia	Flavobacteriales	na	na	na	0.624097
	TARA_ANW_MAG_00048			1	0	0	1171140	92	17916	31.3374	75.0348	2.90044	40	0	Bacteria	Bacteroidetes	Flavobacteriia	Flavobacteriales	na	na	na	0.640699
	TARA_ANW_MAG_00049			1	0	0	1404808	93	34970	36.2548	74.3965	3.46052	28	0	Bacteria	Proteobacteria	Gammaproteobacteria	na	na	na	na	0.529585
	TARA_ANW_MAG_00050			1	0	0	1205652	219	6070	45.1777	75.8655	5.04604	38	0	Bacteria	Proteobacteria	Alphaproteobacteria	Rhodospirillales	Rhodospirillaceae	na	na	0.629249
	TARA_ANW_MAG_00052			1	0	0	1364737	229	6982	44.6733	76.5548	6.18641	33	1	Bacteria	Actinobacteria	Actinobacteria	na	na	na	na	0.560949
	TARA_ANW_MAG_00054			1	0	0	1415007	157	11458	42.3176	71.359	1.25531	32	0	Bacteria	Actinobacteria	Actinobacteria	na	na	na	na	0.504302
	TARA_ANW_MAG_00055			1	0	0	1123121	226	5407	42.8663	70.7697	2.62091	25	1	Bacteria	Chloroflexi	Dehalococcoidetes	na	na	na	na	0.630117
	TARA_ANW_MAG_00056			1	0	0	2837143	420	8017	56.3534	69.9368	1.89986	27	0	Bacteria	Verrucomicrobia	Opitutae	Opitutales	na	na	na	0.246504
	TARA_ANW_MAG_00057			1	0	0	1981511	152	16537	37.6416	71.2233	3.64038	22	0	Bacteria	Proteobacteria	Alphaproteobacteria	na	na	na	na	0.359439
	TARA_ANW_MAG_00058			1	0	0	2299386	537	4250	53.5785	76.9611	9.79108	36	4	Bacteria	Verrucomicrobia	Verrucomicrobiae	Verrucomicrobiales	na	na	na	0.334703
	TARA_ANW_MAG_00059			1	0	0	3331133	655	5507	61.9486	75.4551	8.66591	36	1	Bacteria	Proteobacteria	Alphaproteobacteria	Rhizobiales	Rhodobacteraceae	na	na	0.226515
	TARA_ANW_MAG_00060			1	0	0	1006534	252	4070	57.2541	72.2605	7.60107	37	1	Bacteria	Actinobacteria	Actinobacteria	na	na	na	na	0.717914
	TARA_ANW_MAG_00061			1	0	0	1149603	33	51128	36.8177	70.3881	5.89631	29	0	Bacteria	Bacteroidetes	Flavobacteriia	Flavobacteriales	na	na	na	0.612282
	TARA_ANW_MAG_00062			1	0	0	2164139	475	4651	47.9245	70.5942	6.50606	31	2	Bacteria	Actinobacteria	Actinobacteria	na	na	na	na	0.3262
	TARA_ANW_MAG_00065			1	0	0	5058444	705	8789	50.424	67.354	8.62059	20	0	Bacteria	Proteobacteria	Deltaproteobacteria	Myxococcales	na	na	na	0.133152
	TARA_ANW_MAG_00067			1	0	0	2235982	465	5145	41.0971	52.5929	1.36029	20	0	Bacteria	na	na	na	na	na	na	0.235212
	TARA_ANW_MAG_00068			1	0	0	2733339	279	14462	50.8523	54.0696	4.45054	20	0	Bacteria	Cyanobacteria	Chroococcales	Chroococcales	Cyanobium	na	na	0.197815
	TARA_ANW_MAG_00069			1	0	0	2211370	374	6776	41.1506	44.3904	4.09083	10	0	Bacteria	Bacteroidetes	Flavobacteriia	Flavobacteriales	na	na	na	0.200737
	TARA_ANW_MAG_00070			1	0	0	2068611	461	4432	61.2366	38.2959	0.405081	11	1	Bacteria	Proteobacteria	Alphaproteobacteria	Rhodobacterales_2	Hyphomonadaceae	na	na	0.185129
	TARA_ANW_MAG_00072			1	0	0	2210463	589	3756	52.5367	28.4638	0.625	13	0	Bacteria	na	na	na	na	na	na	0.128768
	TARA_ANW_MAG_00073			1	0	0	2223039	294	10268	39.8437	25.3704	0.539568	15	0	Bacteria	Bacteroidetes	Flavobacteriia	Flavobacteriales	na	na	na	0.114125
	TARA_ANW_MAG_00074			1	0	0	9401388	2358	3977	65.6881	48.7654	24.6914	15	13	Eukaryota	Chlorophyta	Prasinophyceae	Mamiellales	Mamiellaceae	Micromonas	na	0.0518705
	TARA_ANW_MAG_00075			1	0	0	2699399	592	4604	63.0563	23.2235	3.66524	8	0	Eukaryota	Chlorophyta	Prasinophyceae	Mamiellales	Mamiellaceae	Micromonas	na	0.0860323
	TARA_ANW_MAG_00076			1	0	0	5101853	1283	3878	35.9238	20.7862	1.61871	15	1	Bacteria	Bacteroidetes	Flavobacteriia	Flavobacteriales	na	na	na	0.0407424
	TARA_ANW_MAG_00077			1	0	0	2297205	262	11226	48.1034	18.8963	0.179856	6	0	Bacteria	Planctomycetes	Planctomycetia	Planctomycetales	Planctomycetaceae	na	na	0.0822578
	TARA_ANW_MAG_00079			1	0	0	2106847	658	3081	49.7065	17.284	3.08642	9	0	Eukaryota	na	na	na	na	na	na	0.082037
	TARA_ANW_MAG_00080			1	0	0	17700320	1996	11312	67.8829	74.0741	62.3457	19	22	Eukaryota	Chlorophyta	Prasinophyceae	Mamiellales	Mamiellaceae	Micromonas	na	0.041849
	TARA_ANW_MAG_00081			1	0	0	2279971	587	3820	64.6919	13.0748	1.50009	8	0	Eukaryota	Chlorophyta	Prasinophyceae	Mamiellales	Mamiellaceae	Micromonas	na	0.0573464
	TARA_ANW_MAG_00082			1	0	0	3186425	558	6361	38.9124	12.5918	1.07914	7	0	Bacteria	Bacteroidetes	Flavobacteriia	Flavobacteriales	na	na	na	0.0395172
	TARA_ANW_MAG_00083			1	0	0	2134347	471	4571	68.3133	13.5802	4.32099	4	2	Eukaryota	Haptophyta	Prymnesiophyceae	Isochrysidales	Noelaerhabdaceae	Emiliania	na	0.0636272
	TARA_ANW_MAG_00084			1	0	0	2677074	873	2983	57.6672	7.79986	0.179856	5	0	Eukaryota	Cryptophyta	Cryptophyceae	Pyrenomonadales	Geminigeraceae	Guillardia	na	0.0291358
	TARA_ANW_MAG_00085			1	0	0	2258924	680	3146	70.8859	7.71074	0.539568	2	0	Eukaryota	Haptophyta	Prymnesiophyceae	Isochrysidales	Noelaerhabdaceae	Emiliania	na	0.0341346
	TARA_ANW_MAG_00087			1	0	0	2714349	423	7601	35.7775	4.83511	0.359712	4	0	Bacteria	Proteobacteria	Gammaproteobacteria	na	na	na	na	0.0178132
	TARA_ANW_MAG_00088			1	0	0	19914044	1780	16034	70.9674	77.7778	75.9259	12	30	Eukaryota	Chlorophyta	Prasinophyceae	Mamiellales	Mamiellaceae	Micromonas	na	0.0390567
	TARA_ASE_MAG_00002			1	0	0	3666930	146	41224	37.7188	95.2788	5.58561	43	0	Bacteria	Proteobacteria	na	na	na	na	na	0.259833
	TARA_ASE_MAG_00003			1	0	0	4242118	608	8193	35.7355	93.5065	5.65584	41	1	Bacteria	Bacteroidetes	Sphingobacteriia	Sphingobacteriales	Saprospiraceae	na	na	0.220424
	TARA_ASE_MAG_00007			1	0	0	1647928	330	5246	44.8111	85.1307	4.58039	39	3	Bacteria	Proteobacteria	Gammaproteobacteria	na	na	na	na	0.516592
	TARA_ASE_MAG_00008			1	0	0	1160037	48	47723	30.7479	79.2628	5.12091	27	0	Bacteria	Proteobacteria	Betaproteobacteria	Methylophilales	na	na	na	0.683278
	TARA_ASE_MAG_00010			1	0	0	3184547	598	5933	56.787	80.2307	6.21061	34	1	Bacteria	Proteobacteria	Alphaproteobacteria	Rickettsiales	na	na	na	0.251937
	TARA_ASE_MAG_00011			1	0	0	1465240	292	5268	39.4872	75.9259	3.08642	36	1	Archaea	Euryarchaeota	na	na	na	na	na	0.518181
	TARA_ASE_MAG_00014			1	0	0	1584976	256	6981	44.4277	76.7748	6.59518	29	2	Bacteria	Actinobacteria	Actinobacteria	na	na	na	na	0.484391
	TARA_ASE_MAG_00015			1	0	0	1872923	304	6996	39.5207	76.316	6.54618	30	1	Bacteria	Bacteroidetes	Flavobacteriia	Flavobacteriales	na	na	na	0.40747
	TARA_ASE_MAG_00017			1	0	0	713096	173	4004	32.2617	76.0619	6.60049	35	5	Bacteria	Cyanobacteria	na	na	na	na	na	1.06664
	TARA_ASE_MAG_00018			1	0	0	1430533	243	6857	54.6114	70.3704	1.23457	31	0	Archaea	Euryarchaeota	na	na	na	na	na	0.491917
	TARA_ASE_MAG_00019			1	0	0	2068822	499	4231	48.7791	72.636	3.80503	34	1	Bacteria	Proteobacteria	Gammaproteobacteria	na	na	na	na	0.351099
	TARA_ASE_MAG_00020			1	0	0	2066896	473	4387	54.8787	68.1531	1.8598	35	0	Bacteria	Verrucomicrobia	Verrucomicrobiae	Verrucomicrobiales	Verrucomicrobiaceae	na	na	0.329737
	TARA_ASE_MAG_00021			1	0	0	2485612	302	11051	35.9883	64.3482	0.984712	26	0	Bacteria	Bacteroidetes	Sphingobacteriia	Sphingobacteriales	Saprospiraceae	na	na	0.258883
	TARA_ASE_MAG_00022			1	0	0	2274327	378	6755	51.325	52.9452	4.85031	20	1	Bacteria	Proteobacteria	Alphaproteobacteria	Rhodobacterales	Rhodobacteraceae	na	na	0.232795
	TARA_ASE_MAG_00024			1	0	0	5868632	1516	3857	48.8729	40.7407	12.3457	14	10	Eukaryota	Chlorophyta	Prasinophyceae	Mamiellales	Mamiellaceae	Bathycoccus	na	0.0694212
	TARA_ASE_MAG_00025			1	0	0	5244766	1371	3687	37.6419	29.0477	4.67626	13	3	Bacteria	Bacteroidetes	Flavobacteriia	Flavobacteriales	na	na	na	0.0553842
	TARA_ASE_MAG_00026			1	0	0	8405240	2374	3469	71.8747	28.3951	4.32099	11	1	Eukaryota	Heterokonta	Pelagophyceae	Pelagomonadales	Pelagomonadaceae	Aureococcus	na	0.0337826
	TARA_ASE_MAG_00027			1	0	0	2072055	408	5329	51.538	23.2773	0	13	0	Bacteria	Proteobacteria	Alphaproteobacteria	Rhodospirillales	Rhodospirillaceae	na	na	0.112339
	TARA_ASE_MAG_00028			1	0	0	2401790	684	3394	50.8928	26.5432	3.7037	12	0	Bacteria	Planctomycetes	Planctomycetia	Planctomycetales	Planctomycetaceae	na	na	0.110514
	TARA_ASE_MAG_00029			1	0	0	2634469	437	6669	36.0161	21.7884	1.75481	10	0	Bacteria	Bacteroidetes	Sphingobacteriia	Sphingobacteriales	Saprospiraceae	na	na	0.082705
	TARA_ASE_MAG_00031			1	0	0	2195948	459	4655	44.0136	16.5423	0.179856	3	0	Bacteria	Proteobacteria	Gammaproteobacteria	Alteromonadales	Alteromonadaceae	Alteromonas	Alteromonas_macleodii	0.0753311
	TARA_ASE_MAG_00032			1	0	0	12391309	2400	5633	64.0848	55.5556	40.1235	10	21	Eukaryota	Chlorophyta	Prasinophyceae	Mamiellales	Mamiellaceae	Micromonas	na	0.0448343
	TARA_ASE_MAG_00033			1	0	0	2625458	819	3061	65.8682	9.27571	1.54015	5	1	Eukaryota	Haptophyta	Prymnesiophyceae	Isochrysidales	Noelaerhabdaceae	Emiliania	na	0.0353299
	TARA_ASE_MAG_00035			1	0	0	2004217	581	3262	71.1421	5.48961	0.179856	1	0	Eukaryota	Haptophyta	Prymnesiophyceae	Isochrysidales	Noelaerhabdaceae	Emiliania	na	0.0273903
	TARA_ASE_MAG_00037			1	0	0	2448483	466	5709	52.7355	6.32989	8.92576	1	5	Eukaryota	Heterokonta	Pelagophyceae	Pelagomonadales	Pelagomonadaceae	Aureococcus	na	0.0258523
	TARA_ASW_MAG_00001			1	0	0	2270481	83	46097	44.0464	97.6133	4.19581	43	0	Bacteria	Proteobacteria	Gammaproteobacteria	na	na	na	na	0.429923
	TARA_ASW_MAG_00002			1	0	0	4012046	28	214194	62.2927	98.6486	5.36038	43	0	Bacteria	Proteobacteria	Alphaproteobacteria	Rhodospirillales	Rhodospirillaceae	na	na	0.245881
	TARA_ASW_MAG_00010			1	0	0	2239951	154	24364	70.1177	90.6726	4.73538	38	1	Bacteria	Actinobacteria	Actinobacteria	Actinomycetales	Microbacteriaceae	na	na	0.404797
	TARA_ASW_MAG_00012			1	0	0	4451478	104	64927	35.9667	89.1235	3.82023	31	0	Bacteria	Bacteroidetes	Flavobacteriia	Flavobacteriales	Flavobacteriaceae	Maribacter	na	0.200211
	TARA_ASW_MAG_00014			1	0	0	1502364	328	4620	52.9602	82.4766	3.7053	37	0	Bacteria	Proteobacteria	Gammaproteobacteria	na	na	na	na	0.548979
	TARA_ASW_MAG_00015			1	0	0	1186771	158	9734	42.4668	79.7513	1.58552	39	0	Bacteria	Actinobacteria	Actinobacteria	na	na	na	na	0.672003
	TARA_ASW_MAG_00016			1	0	0	2623217	434	7044	58.4912	83.5732	6.79091	31	2	Bacteria	Proteobacteria	Alphaproteobacteria	Rhodobacterales_2	Hyphomonadaceae	na	na	0.318591
	TARA_ASW_MAG_00018			1	0	0	2217978	184	17183	37.6405	76.6297	1.65508	33	0	Bacteria	Bacteroidetes	Flavobacteriia	Flavobacteriales	Cryomorphaceae	na	na	0.345494
	TARA_ASW_MAG_00021			1	0	0	1145839	205	6322	48.1252	73.4568	3.08642	34	3	Archaea	Euryarchaeota	na	na	na	na	na	0.641074
	TARA_ASW_MAG_00022			1	0	0	2027223	504	4038	62.4537	71.1745	1.32023	32	0	Bacteria	Proteobacteria	Alphaproteobacteria	Rhizobiales	Rhizobiaceae	na	na	0.351094
	TARA_ASW_MAG_00023			1	0	0	1594234	30	86473	35.1567	74.2636	4.47009	27	3	Bacteria	Bacteroidetes	Flavobacteriia	Flavobacteriales	na	na	na	0.465826
	TARA_ASW_MAG_00025			1	0	0	860883	143	7472	44.6337	71.2019	4.96061	28	2	Bacteria	Actinobacteria	Actinobacteria	na	na	na	na	0.82708
	TARA_ASW_MAG_00026			1	0	0	2014761	191	14127	69.0193	63.4747	2.52486	24	0	Bacteria	Actinobacteria	Actinobacteria	Actinomycetales	Microbacteriaceae	Microbacterium	na	0.315048
	TARA_ASW_MAG_00031			1	0	0	2212212	419	5754	57.8193	33.8289	0.405081	7	0	Bacteria	Proteobacteria	Gammaproteobacteria	Oceanospirillales	Alteromonadaceae_2	Marinobacter	na	0.152919
	TARA_ASW_MAG_00032			1	0	0	8278232	1462	6203	57.6977	34.2541	8.9803	10	3	Eukaryota	Haptophyta	Prymnesiophyceae	Isochrysidales	Noelaerhabdaceae	Emiliania	na	0.0413785
	TARA_ASW_MAG_00033			1	0	0	2135916	592	3501	45.903	25.8641	1.62033	10	0	Bacteria	Proteobacteria	Gammaproteobacteria	na	na	na	na	0.121091
	TARA_ASW_MAG_00034			1	0	0	3334468	681	4828	63.3148	27.653	6.42063	14	2	Eukaryota	Chlorophyta	Prasinophyceae	Mamiellales	Mamiellaceae	Micromonas	na	0.0829306
	TARA_ASW_MAG_00035			1	0	0	9066357	2036	4545	48.2921	57.6569	37.0658	15	16	Eukaryota	Chlorophyta	Prasinophyceae	Mamiellales	Mamiellaceae	Bathycoccus	na	0.0635943
	TARA_ASW_MAG_00036			1	0	0	15773077	3863	4096	63.9383	36.3471	16.2555	18	4	Eukaryota	Haptophyta	Prymnesiophyceae	Isochrysidales	Noelaerhabdaceae	Emiliania	na	0.0230437
	TARA_ASW_MAG_00037			1	0	0	2179362	406	5605	61.5019	17.9012	2.46914	2	0	Eukaryota	Chlorophyta	Prasinophyceae	Mamiellales	Mamiellaceae	Micromonas	na	0.0821398
	TARA_ASW_MAG_00038			1	0	0	8144493	2052	3935	69.3592	15.4321	0.617284	12	0	Eukaryota	Haptophyta	Prymnesiophyceae	Isochrysidales	Noelaerhabdaceae	Emiliania	na	0.0189479
	TARA_ASW_MAG_00039			1	0	0	3501361	727	4748	66.2112	16.0471	1.50009	9	1	Eukaryota	Chlorophyta	Prasinophyceae	Mamiellales	Mamiellaceae	Micromonas	na	0.0458311
	TARA_ASW_MAG_00040			1	0	0	2459457	760	3155	34.1617	14.1975	1.23457	10	0	Eukaryota	na	na	na	na	na	na	0.0577263
	TARA_ASW_MAG_00041			1	0	0	4365563	880	5374	60.0033	17.9012	4.93827	6	2	Eukaryota	na	na	na	na	na	na	0.0410056
	TARA_ASW_MAG_00042			1	0	0	11827969	3066	3809	54.7252	21.6049	9.87654	6	7	Eukaryota	Heterokonta	Pelagophyceae	Pelagomonadales	Pelagomonadaceae	Aureococcus	na	0.018266
	TARA_ASW_MAG_00043			1	0	0	2016995	521	3928	62.6049	11.1111	0	4	0	Eukaryota	na	na	na	na	na	na	0.0550874
	TARA_ASW_MAG_00044			1	0	0	2373764	652	3598	39.7807	11.8106	2.30494	2	0	Bacteria	Proteobacteria	Gammaproteobacteria	Alteromonadales_2	Pseudoalteromonadaceae	Pseudoalteromonas	na	0.0497548
	TARA_ASW_MAG_00045			1	0	0	5325726	1559	3298	63.6399	11.1111	3.08642	3	0	Eukaryota	na	na	na	na	na	na	0.0208631
	TARA_ASW_MAG_00046			1	0	0	18057117	1204	20462	56.6167	79.6296	76.5432	12	29	Eukaryota	Chlorophyta	Prasinophyceae	Mamiellales	Mamiellaceae	Micromonas	na	0.0440988
	TARA_ASW_MAG_00047			1	0	0	4995411	1432	3424	62.6067	1.85185	0.617284	2	0	Eukaryota	Haptophyta	Prymnesiophyceae	Isochrysidales	Noelaerhabdaceae	Emiliania	na	0.00370711
	TARA_ION_MAG_00001			1	0	0	2070973	83	31708	43.4813	98.6486	4.11038	42	1	Bacteria	Proteobacteria	Alphaproteobacteria	na	na	na	na	0.47634
	TARA_ION_MAG_00002			1	0	0	3232488	92	53659	67.3952	98.2889	3.93053	43	0	Bacteria	Proteobacteria	Alphaproteobacteria	Caulobacterales	Caulobacteraceae	Brevundimonas	na	0.304066
	TARA_ION_MAG_00007			1	0	0	3414069	312	16720	48.8513	96.3526	3.77486	42	0	Bacteria	Planctomycetes	Planctomycetia	Planctomycetales	Planctomycetaceae	na	na	0.282222
	TARA_ION_MAG_00009			1	0	0	1912389	60	57586	44.5915	95.4428	3.46052	40	0	Bacteria	Proteobacteria	Gammaproteobacteria	Oceanospirillales	Oceanospirillaceae	na	na	0.499076
	TARA_ION_MAG_00012			1	0	0	1332144	51	41033	32.3466	93.5028	2.12509	41	0	Bacteria	Cyanobacteria	Prochlorales	Prochlorales	Prochlorococcaceae	Prochlorococcus	Prochlorococcus_marinus	0.701897
	TARA_ION_MAG_00015			1	0	0	2980441	91	54194	70.125	94.6992	5.50548	34	2	Bacteria	Actinobacteria	Actinobacteria	Actinomycetales	Microbacteriaceae	Microbacterium	na	0.317735
	TARA_ION_MAG_00016			1	0	0	2566670	80	69866	44.0861	92.2575	4.60089	40	0	Bacteria	Proteobacteria	Alphaproteobacteria	na	na	na	na	0.359444
	TARA_ION_MAG_00017			1	0	0	3389873	184	36571	47.5756	93.8678	6.39577	40	1	Bacteria	Proteobacteria	Gammaproteobacteria	na	na	na	na	0.276907
	TARA_ION_MAG_00025			1	0	0	6266622	630	13172	59.0527	87.9762	4.89937	33	0	Bacteria	Proteobacteria	Alphaproteobacteria	Rhizobiales	Rhodobacteraceae	Labrenzia	na	0.140389
	TARA_ION_MAG_00026			1	0	0	1674225	243	8185	64.4304	86.5575	4.00009	39	3	Bacteria	Proteobacteria	Alphaproteobacteria	Rhodospirillales	Rhodospirillaceae	na	na	0.517
	TARA_ION_MAG_00028			1	0	0	1032139	173	6849	46.0679	82.7562	1.58552	38	0	Bacteria	Actinobacteria	Actinobacteria	na	na	na	na	0.801793
	TARA_ION_MAG_00029			1	0	0	2680014	361	9004	63.8403	82.1934	2.06547	32	0	Bacteria	Proteobacteria	Alphaproteobacteria	Sphingomonadales	Sphingomonadaceae_3	Sphingobium	na	0.30669
	TARA_ION_MAG_00031			1	0	0	1635760	257	7547	38.3485	81.9407	2.68053	38	1	Bacteria	Verrucomicrobia	Opitutae	Opitutales	na	na	na	0.500933
	TARA_ION_MAG_00032			1	0	0	3679393	231	23602	56.8193	84.1576	4.93574	29	0	Bacteria	Proteobacteria	Gammaproteobacteria	Alteromonadales_3	Alteromonadaceae	na	na	0.228727
	TARA_ION_MAG_00035			1	0	0	1319630	217	6775	31.0707	81.8214	4.19581	39	0	Bacteria	Bacteroidetes	Flavobacteriia	Flavobacteriales	na	na	na	0.620033
	TARA_ION_MAG_00036			1	0	0	1734754	256	7836	37.4169	79.4258	2.90044	39	0	Bacteria	Verrucomicrobia	Opitutae	Opitutales	na	na	na	0.45785
	TARA_ION_MAG_00037			1	0	0	3189943	605	5834	39.5369	79.8293	3.52544	37	0	Bacteria	Bacteroidetes	Cytophagia	Cytophagales	Cyclobacteriaceae	Algoriphagus	na	0.250253
	TARA_ION_MAG_00039			1	0	0	1530244	289	5523	29.7488	80.641	4.89105	30	0	Bacteria	Bacteroidetes	Flavobacteriia	Flavobacteriales	na	na	na	0.526981
	TARA_ION_MAG_00041			1	0	0	2015395	353	6375	42.3377	76.1587	1.76538	34	0	Bacteria	Verrucomicrobia	Opitutae	Opitutales	na	na	na	0.377885
	TARA_ION_MAG_00044			1	0	0	1274556	107	18494	47.0142	74.6914	1.23457	34	0	Archaea	Euryarchaeota	na	na	na	na	na	0.586019
	TARA_ION_MAG_00045			1	0	0	1068602	215	5225	36.0685	78.3308	6.34046	36	2	Bacteria	Proteobacteria	Gammaproteobacteria	na	na	na	na	0.733021
	TARA_ION_MAG_00047			1	0	0	2067447	333	7487	36.03	73.4133	2.45994	28	1	Bacteria	Bacteroidetes	Flavobacteriia	Flavobacteriales	Cryomorphaceae	na	na	0.355091
	TARA_ION_MAG_00048			1	0	0	1573997	391	3882	54.7908	74.8814	4.44059	34	1	Bacteria	Proteobacteria	Alphaproteobacteria	Rhodospirillales	Rhodospirillaceae	Thalassospira	na	0.47574
	TARA_ION_MAG_00049			1	0	0	1256771	228	5936	38.3604	70.5641	0.179856	33	1	Bacteria	Proteobacteria	Gammaproteobacteria	na	na	na	na	0.561471
	TARA_ION_MAG_00051			1	0	0	2587706	562	4843	43.8968	72.244	2.70472	32	0	Bacteria	Bacteroidetes	Cytophagia	Cytophagales	Flammeovirgaceae	na	na	0.279182
	TARA_ION_MAG_00052			1	0	0	602911	69	12390	32.4195	74.7954	5.37099	33	3	Bacteria	Proteobacteria	Gammaproteobacteria	na	na	na	na	1.24057
	TARA_ION_MAG_00055			1	0	0	1230383	248	5239	52.8803	71.1254	3.12567	35	0	Bacteria	Actinobacteria	Actinobacteria	na	na	na	na	0.578075
	TARA_ION_MAG_00056			1	0	0	1879694	391	5054	51.2918	72.3943	4.88574	35	1	Bacteria	Verrucomicrobia	Opitutae	Opitutales	na	na	na	0.385139
	TARA_ION_MAG_00057			1	0	0	1553598	303	5542	34.0173	71.2451	3.75067	34	0	Bacteria	Proteobacteria	Alphaproteobacteria	Rhodospirillales	Rhodospirillaceae	na	na	0.458581
	TARA_ION_MAG_00058			1	0	0	5118753	132	58905	64.7839	71.4296	4.04546	22	0	Bacteria	Proteobacteria	Gammaproteobacteria	Pseudomonadales	Pseudomonadaceae	Pseudomonas	Pseudomonas_mendocina	0.139545
	TARA_ION_MAG_00059			1	0	0	2385132	624	3744	46.2906	72.8379	7.42585	37	0	Bacteria	Verrucomicrobia	na	na	na	na	na	0.305383
	TARA_ION_MAG_00064			1	0	0	2133473	535	3983	34.9068	44.0909	4.05076	10	0	Bacteria	Proteobacteria	na	na	na	na	na	0.206663
	TARA_ION_MAG_00066			1	0	0	22651752	5543	4093	41.1763	54.2242	18.0133	21	9	Eukaryota	na	na	na	na	na	na	0.0239382
	TARA_ION_MAG_00067			1	0	0	2941447	345	10655	51.653	40.1393	5.62567	8	1	Bacteria	Proteobacteria	Gammaproteobacteria	Oceanospirillales	Oceanospirillaceae	na	na	0.136461
	TARA_ION_MAG_00070			1	0	0	2257910	350	7258	49.4071	27.1181	0.804856	7	0	Bacteria	Proteobacteria	Gammaproteobacteria	Alteromonadales	Alteromonadaceae	na	na	0.120103
	TARA_ION_MAG_00071			1	0	0	6917290	1922	3504	43.6164	27.3602	4.50328	13	5	Eukaryota	na	na	na	na	na	na	0.0395533
	TARA_ION_MAG_00073			1	0	0	4042279	1050	3616	68.8848	16.6667	3.7037	6	2	Eukaryota	Haptophyta	Prymnesiophyceae	Isochrysidales	Noelaerhabdaceae	Emiliania	na	0.0412309
	TARA_ION_MAG_00074			1	0	0	2827442	615	4741	35.4981	3.71061	0	2	0	Bacteria	Proteobacteria	Alphaproteobacteria	Rickettsiales	na	na	na	0.0131235
	TARA_IOS_MAG_00005			1	0	0	3237345	23	233608	48.6396	96.8485	3.75067	43	0	Bacteria	Verrucomicrobia	Opitutae	Opitutales	na	na	na	0.29916
	TARA_IOS_MAG_00011			1	0	0	1769542	178	13844	42.9872	92.9322	1.76538	39	0	Bacteria	Actinobacteria	Actinobacteria	na	na	na	na	0.525177
	TARA_IOS_MAG_00013			1	0	0	5490803	613	11912	58.8823	96.398	7.57621	42	1	Bacteria	Proteobacteria	Gammaproteobacteria	na	na	na	na	0.175563
	TARA_IOS_MAG_00014			1	0	0	3606855	309	17164	51.2745	94.4633	5.65584	41	1	Bacteria	Verrucomicrobia	Opitutae	Opitutales	na	na	na	0.261899
	TARA_IOS_MAG_00018			1	0	0	3477938	555	7212	57.3628	88.7816	1.83494	41	0	Bacteria	Verrucomicrobia	Verrucomicrobiae	Verrucomicrobiales	Verrucomicrobiaceae	na	na	0.255271
	TARA_IOS_MAG_00019			1	0	0	2176465	336	7875	32.6192	92.6821	7.42121	39	3	Bacteria	Bacteroidetes	Flavobacteriia	Flavobacteriales	na	na	na	0.425838
	TARA_IOS_MAG_00023			1	0	0	4138368	81	86124	63.7402	89.8429	6.12518	31	1	Bacteria	Proteobacteria	Alphaproteobacteria	Rhodospirillales	Rhodospirillaceae	na	na	0.217097
	TARA_IOS_MAG_00026			1	0	0	1599775	365	4398	52.1391	85.6877	4.21011	40	2	Bacteria	Proteobacteria	Gammaproteobacteria	na	na	na	na	0.535624
	TARA_IOS_MAG_00027			1	0	0	2156714	377	6329	66.0221	86.692	5.73596	39	0	Bacteria	Actinobacteria	Actinobacteria	na	na	na	na	0.401963
	TARA_IOS_MAG_00028			1	0	0	1610285	199	10677	41.3169	89.1815	8.28569	38	0	Bacteria	Bacteroidetes	Flavobacteriia	Flavobacteriales	na	na	na	0.553824
	TARA_IOS_MAG_00029			1	0	0	2507845	353	8263	53.905	85.4666	5.40575	35	0	Bacteria	Proteobacteria	Gammaproteobacteria	na	na	na	na	0.340797
	TARA_IOS_MAG_00031			1	0	0	1474611	200	9888	29.7381	78.614	0.625	34	0	Bacteria	Bacteroidetes	Flavobacteriia	Flavobacteriales	na	na	na	0.533117
	TARA_IOS_MAG_00033			1	0	0	2003483	201	13255	56.6271	81.3922	4.08552	37	0	Bacteria	Actinobacteria	Actinobacteria	na	na	na	na	0.406254
	TARA_IOS_MAG_00034			1	0	0	2273956	370	7017	58.0988	80.7159	3.59501	33	0	Bacteria	Planctomycetes	Planctomycetia	Planctomycetales	Planctomycetaceae	na	na	0.354958
	TARA_IOS_MAG_00035			1	0	0	3247475	512	7579	49.4252	78.1456	1.25	31	0	Bacteria	Verrucomicrobia	Verrucomicrobiae	Verrucomicrobiales	Verrucomicrobiaceae	na	na	0.240635
	TARA_IOS_MAG_00036			1	0	0	1111341	225	5354	47.712	79.9464	3.12567	35	0	Bacteria	Verrucomicrobia	Opitutae	Opitutales	na	na	na	0.719369
	TARA_IOS_MAG_00038			1	0	0	1551590	269	6391	44.3829	77.1605	1.23457	36	0	Archaea	Euryarchaeota	na	na	na	na	na	0.4973
	TARA_IOS_MAG_00040			1	0	0	1148126	233	5498	34.814	78.3125	2.79082	36	2	Bacteria	Proteobacteria	Betaproteobacteria	na	na	na	na	0.68209
	TARA_IOS_MAG_00041			1	0	0	3169777	526	6853	54.5219	76.5011	2.08503	31	0	Bacteria	Verrucomicrobia	Verrucomicrobiae	Verrucomicrobiales	Verrucomicrobiaceae	na	na	0.241345
	TARA_IOS_MAG_00042			1	0	0	1091690	228	4962	38.2244	75.2942	1.36029	32	2	Bacteria	Proteobacteria	na	na	na	na	na	0.689703
	TARA_IOS_MAG_00044			1	0	0	2267338	323	8819	51.1171	76.4853	2.70472	35	0	Bacteria	Verrucomicrobia	Opitutae	Opitutales	na	na	na	0.337335
	TARA_IOS_MAG_00046			1	0	0	1601565	241	8256	52.8304	78.5112	5.14046	39	1	Bacteria	Actinobacteria	Actinobacteria	na	na	na	na	0.490216
	TARA_IOS_MAG_00047			1	0	0	1626217	213	8668	43.5857	72.8395	0.617284	32	1	Archaea	Euryarchaeota	na	na	na	na	na	0.447908
	TARA_IOS_MAG_00048			1	0	0	1072262	198	5956	32.5271	72.34	0.359712	34	0	Bacteria	Candidatus_Marinimicrobia	na	na	na	na	na	0.674649
	TARA_IOS_MAG_00049			1	0	0	1938880	421	4775	48.2211	72.2129	2.12509	34	0	Bacteria	Planctomycetes	Planctomycetia	Planctomycetales	Planctomycetaceae	na	na	0.372446
	TARA_IOS_MAG_00051			1	0	0	1337394	230	6369	27.2614	75.2015	5.93012	25	1	Bacteria	Candidatus_Marinimicrobia	na	na	na	na	na	0.562298
	TARA_IOS_MAG_00052			1	0	0	1763461	229	9802	30.9168	72.7051	4.08552	25	0	Bacteria	Proteobacteria	Alphaproteobacteria	Rickettsiales	na	na	na	0.412286
	TARA_IOS_MAG_00055			1	0	0	1983425	444	4489	50.4816	71.1844	2.92994	35	0	Bacteria	Verrucomicrobia	Opitutae	Opitutales	na	na	na	0.358897
	TARA_IOS_MAG_00056			1	0	0	1337953	292	4792	40.822	71.925	5.29082	34	3	Bacteria	Verrucomicrobia	Opitutae	Opitutales	na	na	na	0.537575
	TARA_IOS_MAG_00057			1	0	0	3008856	489	7295	56.0484	72.4133	6.12518	37	0	Bacteria	Proteobacteria	Deltaproteobacteria	Myxococcales	na	na	na	0.240667
	TARA_IOS_MAG_00058			1	0	0	2278176	478	5115	52.6598	62.9326	2.15459	27	0	Bacteria	Proteobacteria	Gammaproteobacteria	na	na	na	na	0.276241
	TARA_IOS_MAG_00059			1	0	0	2317905	468	5045	41.105	60.5136	2.79546	28	1	Bacteria	na	na	na	na	na	na	0.26107
	TARA_IOS_MAG_00060			1	0	0	2848082	476	6689	57.2998	61.9324	7.82563	24	1	Bacteria	Proteobacteria	Alphaproteobacteria	Rhodospirillales	Rhodospirillaceae	na	na	0.217453
	TARA_IOS_MAG_00061			1	0	0	2227962	382	6618	53.3132	49.3802	4.22531	21	0	Bacteria	Proteobacteria	Gammaproteobacteria	Alteromonadales_3	Alteromonadaceae	na	na	0.221638
	TARA_IOS_MAG_00062			1	0	0	2188516	565	3887	62.6053	44.7656	1.25531	16	0	Bacteria	Proteobacteria	Deltaproteobacteria	Myxococcales	na	na	na	0.204548
	TARA_IOS_MAG_00063			1	0	0	2753388	107	39800	56.4475	42.1935	2.45994	7	0	Bacteria	Proteobacteria	Gammaproteobacteria	Oceanospirillales	Alteromonadaceae_2	Marinobacter	na	0.153242
	TARA_IOS_MAG_00064			1	0	0	2244211	555	4035	63.6085	41.009	2.15459	20	0	Bacteria	Proteobacteria	Gammaproteobacteria	na	na	na	na	0.182732
	TARA_IOS_MAG_00065			1	0	0	2013982	438	4784	50.9861	37.9883	1.78957	14	0	Bacteria	na	na	na	na	na	na	0.188623
	TARA_IOS_MAG_00066			1	0	0	3094410	693	4610	65.0613	37.1026	1.12451	9	0	Bacteria	Proteobacteria	Deltaproteobacteria	na	na	na	na	0.119902
	TARA_IOS_MAG_00067			1	0	0	2931784	357	10818	57.9583	38.1186	4.08552	14	0	Bacteria	Proteobacteria	Gammaproteobacteria	Oceanospirillales	Alteromonadaceae_2	Marinobacter	na	0.130018
	TARA_IOS_MAG_00068			1	0	0	11476843	3199	3475	62.6869	36.3785	4.32342	16	1	Eukaryota	na	na	na	na	na	na	0.0316973
	TARA_IOS_MAG_00069			1	0	0	2768772	664	4215	59.873	32.4375	3.19523	7	0	Bacteria	Proteobacteria	Deltaproteobacteria	Myxococcales	na	na	na	0.117155
	TARA_IOS_MAG_00070			1	0	0	2207053	424	5523	50.8737	29.1325	1.16987	12	0	Bacteria	Proteobacteria	Alphaproteobacteria	Rhodospirillales	Rhodospirillaceae	na	na	0.131997
	TARA_IOS_MAG_00073			1	0	0	4370095	1346	3147	71.0966	23.8228	3.22009	8	3	Eukaryota	Heterokonta	Pelagophyceae	Pelagomonadales	Pelagomonadaceae	Aureococcus	na	0.0545132
	TARA_IOS_MAG_00075			1	0	0	2967592	692	4358	69.0715	19.2702	1.84393	9	2	Eukaryota	Haptophyta	Prymnesiophyceae	Isochrysidales	Noelaerhabdaceae	Emiliania	na	0.0649355
	TARA_IOS_MAG_00076			1	0	0	2867483	848	3208	71.2844	9.25926	0.617284	2	0	Eukaryota	na	na	na	na	na	na	0.0322905
	TARA_IOS_MAG_00077			1	0	0	2022702	630	3099	33.8576	7.40741	0	3	0	Eukaryota	na	na	na	na	na	na	0.0366213
	TARA_IOS_MAG_00078			1	0	0	2099809	579	3510	37.8061	6.79012	3.7037	2	3	Eukaryota	na	na	na	na	na	na	0.0323369
	TARA_MED_MAG_00003			1	0	0	3362945	77	65336	50.5906	95.9529	2.53017	42	0	Bacteria	Proteobacteria	Gammaproteobacteria	na	na	na	na	0.285324
	TARA_MED_MAG_00004			1	0	0	2106270	141	21624	58.7162	96.9883	3.79604	42	0	Bacteria	Bacteroidetes	Flavobacteriia	Flavobacteriales	na	na	na	0.460474
	TARA_MED_MAG_00006			1	0	0	2951863	29	193837	45.8425	97.8385	4.91524	43	0	Bacteria	Proteobacteria	Alphaproteobacteria	Rhodospirillales	Rhodospirillaceae	na	na	0.331447
	TARA_MED_MAG_00008			1	0	0	2307908	220	13796	56.4061	97.4334	4.78075	42	1	Bacteria	Proteobacteria	Gammaproteobacteria	na	na	na	na	0.422172
	TARA_MED_MAG_00009			1	0	0	1174934	110	17168	42.4065	94.9645	2.43574	42	0	Bacteria	Proteobacteria	Gammaproteobacteria	na	na	na	na	0.808254
	TARA_MED_MAG_00010			1	0	0	2737786	224	17615	37.8448	95.4133	2.94581	43	0	Bacteria	Bacteroidetes	Cytophagia	Cytophagales	Flammeovirgaceae	na	na	0.348505
	TARA_MED_MAG_00012			1	0	0	1663360	100	25409	42.8454	95.1881	2.83552	41	0	Bacteria	Proteobacteria	Gammaproteobacteria	na	na	na	na	0.572264
	TARA_MED_MAG_00014			1	0	0	4390070	204	35233	47.86	96.6686	4.55553	42	0	Bacteria	Verrucomicrobia	Verrucomicrobiae	Verrucomicrobiales	na	na	na	0.220198
	TARA_MED_MAG_00015			1	0	0	1779538	54	54932	37.6176	96.3142	4.27068	42	1	Bacteria	Proteobacteria	Betaproteobacteria	Burkholderiales	na	na	na	0.541232
	TARA_MED_MAG_00017			1	0	0	2869724	171	29118	42.8025	95.9091	4.00009	43	0	Bacteria	Proteobacteria	Alphaproteobacteria	Rhodobacterales	Rhodobacteraceae	na	na	0.33421
	TARA_MED_MAG_00018			1	0	0	1550848	45	47111	33.2118	94.7287	2.83552	42	0	Bacteria	Bacteroidetes	Flavobacteriia	Flavobacteriales	na	na	na	0.610819
	TARA_MED_MAG_00019			1	0	0	1524236	70	37484	26.4212	95.8184	3.93053	42	0	Bacteria	Bacteroidetes	Flavobacteriia	Flavobacteriales	na	na	na	0.628632
	TARA_MED_MAG_00022			1	0	0	1808860	23	158931	38.4093	94.3531	3.06074	41	0	Bacteria	Proteobacteria	na	na	na	na	na	0.521616
	TARA_MED_MAG_00023			1	0	0	1928213	26	121416	44.2541	95.3679	4.09083	42	0	Bacteria	Actinobacteria	Actinobacteria	na	na	na	na	0.494592
	TARA_MED_MAG_00024			1	0	0	1872758	130	28877	43.1083	95.1427	3.93053	42	0	Bacteria	Actinobacteria	Actinobacteria	na	na	na	na	0.508035
	TARA_MED_MAG_00029			1	0	0	2295313	53	93296	51.9134	95.8638	5.36569	40	1	Bacteria	Actinobacteria	Actinobacteria	na	na	na	na	0.41765
	TARA_MED_MAG_00030			1	0	0	1775473	204	11918	42.661	96.983	6.72068	43	0	Bacteria	Proteobacteria	Gammaproteobacteria	na	na	na	na	0.546237
	TARA_MED_MAG_00031			1	0	0	3397978	337	14092	55.2464	95.0082	4.78075	43	0	Bacteria	Proteobacteria	Gammaproteobacteria	na	na	na	na	0.279602
	TARA_MED_MAG_00033			1	0	0	1761443	42	72734	44.1222	93.6774	3.82023	40	0	Bacteria	Proteobacteria	na	na	na	na	na	0.531822
	TARA_MED_MAG_00034			1	0	0	1959070	204	12125	47.5814	91.0724	1.36029	41	0	Bacteria	Proteobacteria	Alphaproteobacteria	Rhodospirillales	Rhodospirillaceae	na	na	0.464876
	TARA_MED_MAG_00035			1	0	0	1551707	186	10141	37.4864	92.6384	3.48538	41	0	Bacteria	Bacteroidetes	Flavobacteriia	Flavobacteriales	Flavobacteriaceae	na	na	0.597009
	TARA_MED_MAG_00036			1	0	0	2210280	231	13461	42.2721	90.9121	1.76538	42	0	Bacteria	Verrucomicrobia	Opitutae	Opitutales	na	na	na	0.411315
	TARA_MED_MAG_00038			1	0	0	2950023	348	10743	52.5917	93.9328	5.00598	42	0	Bacteria	Proteobacteria	Gammaproteobacteria	na	na	na	na	0.318414
	TARA_MED_MAG_00041			1	0	0	3616687	299	18788	49.0489	90.1625	2.16515	41	0	Bacteria	Verrucomicrobia	Verrucomicrobiae	Verrucomicrobiales	Verrucomicrobiaceae	na	na	0.249296
	TARA_MED_MAG_00044			1	0	0	1979555	206	12572	43.0166	91.5877	4.48596	42	1	Bacteria	Verrucomicrobia	Opitutae	Opitutales	na	na	na	0.462668
	TARA_MED_MAG_00045			1	0	0	1948575	234	10583	53.5823	89.1619	2.41987	41	0	Bacteria	Proteobacteria	Gammaproteobacteria	Alteromonadales_3	Alteromonadaceae	na	na	0.457575
	TARA_MED_MAG_00046			1	0	0	2959786	90	70003	53.1273	91.6188	4.96061	43	0	Bacteria	Proteobacteria	Gammaproteobacteria	na	na	na	na	0.309545
	TARA_MED_MAG_00047			1	0	0	1531601	121	17229	47.1947	90.2374	3.82023	38	0	Bacteria	Proteobacteria	Gammaproteobacteria	na	na	na	na	0.589171
	TARA_MED_MAG_00048			1	0	0	1531502	243	7478	62.2126	91.6679	5.48062	41	0	Bacteria	Actinobacteria	Actinobacteria	Actinomycetales	na	na	na	0.598549
	TARA_MED_MAG_00049			1	0	0	1389229	20	110017	29.778	87.7969	1.70045	41	0	Bacteria	Proteobacteria	Betaproteobacteria	Burkholderiales	Oxalobacteraceae	na	na	0.631983
	TARA_MED_MAG_00052			1	0	0	1678367	107	32916	44.1117	89.8118	4.15575	39	1	Bacteria	Proteobacteria	Gammaproteobacteria	na	na	na	na	0.535114
	TARA_MED_MAG_00056			1	0	0	2649290	344	9444	52.5624	91.0187	6.54613	40	1	Bacteria	Proteobacteria	Gammaproteobacteria	na	na	na	na	0.343559
	TARA_MED_MAG_00057			1	0	0	1812124	90	29831	53.8384	89.3033	5.18053	30	1	Bacteria	Proteobacteria	Alphaproteobacteria	Rhizobiales	na	na	na	0.49281
	TARA_MED_MAG_00058			1	0	0	3389560	375	11475	51.6951	90.1224	6.03075	37	0	Bacteria	Proteobacteria	Gammaproteobacteria	Oceanospirillales	Oceanospirillaceae	na	na	0.265882
	TARA_MED_MAG_00061			1	0	0	970962	82	15346	35.3539	89.2126	5.33619	37	0	Bacteria	Proteobacteria	Gammaproteobacteria	Legionellales	na	na	na	0.918806
	TARA_MED_MAG_00062			1	0	0	1283464	190	8032	36.0117	91.4532	7.59576	42	1	Bacteria	Bacteroidetes	Flavobacteriia	Flavobacteriales	na	na	na	0.71255
	TARA_MED_MAG_00065			1	0	0	1791206	63	52671	42.9548	87.9414	4.19581	38	0	Bacteria	Proteobacteria	Gammaproteobacteria	na	na	na	na	0.490962
	TARA_MED_MAG_00067			1	0	0	1295446	28	72714	33.5364	87.6187	4.19581	40	0	Bacteria	Proteobacteria	Betaproteobacteria	na	na	na	na	0.676359
	TARA_MED_MAG_00068			1	0	0	2571986	370	7912	52.6072	87.6814	4.71119	39	1	Bacteria	Proteobacteria	Gammaproteobacteria	na	na	na	na	0.340909
	TARA_MED_MAG_00073			1	0	0	1545674	258	6854	52.6763	86.7811	4.48596	40	0	Bacteria	Verrucomicrobia	Opitutae	Opitutales	na	na	na	0.561445
	TARA_MED_MAG_00074			1	0	0	2446339	208	17628	45.3382	85.9456	4.31074	35	0	Bacteria	Proteobacteria	Alphaproteobacteria	na	na	na	na	0.351323
	TARA_MED_MAG_00078			1	0	0	1717290	205	10828	42.4836	86.6129	5.69064	36	0	Bacteria	Actinobacteria	Actinobacteria	na	na	na	na	0.504358
	TARA_MED_MAG_00082			1	0	0	1820885	108	25506	50.6942	84.0473	3.46052	29	0	Bacteria	Proteobacteria	Gammaproteobacteria	na	na	na	na	0.461574
	TARA_MED_MAG_00083			1	0	0	1572137	176	11263	56.486	84.3004	3.82023	36	0	Bacteria	Proteobacteria	Alphaproteobacteria	Rhizobiales	na	na	na	0.536215
	TARA_MED_MAG_00084			1	0	0	1370752	220	7392	28.7556	82.9972	2.86038	35	0	Bacteria	Bacteroidetes	Flavobacteriia	Flavobacteriales	Flavobacteriaceae	na	na	0.605487
	TARA_MED_MAG_00085			1	0	0	2598995	330	9819	55.2817	86.2509	6.9459	37	1	Bacteria	Proteobacteria	Alphaproteobacteria	Rhodospirillales	Rhodospirillaceae	Nisaea	na	0.331863
	TARA_MED_MAG_00086			1	0	0	3341961	296	18280	51.9883	83.9777	5.07554	29	0	Bacteria	Proteobacteria	Gammaproteobacteria	na	na	na	na	0.251283
	TARA_MED_MAG_00087			1	0	0	1220351	191	7028	35.107	81.7112	3.0803	38	1	Bacteria	Proteobacteria	Betaproteobacteria	Burkholderiales	na	na	na	0.669571
	TARA_MED_MAG_00089			1	0	0	1333209	58	29653	34.4252	80.3879	1.875	29	0	Bacteria	Proteobacteria	Betaproteobacteria	Burkholderiales	na	na	na	0.602966
	TARA_MED_MAG_00090			1	0	0	2141649	249	11066	38.1607	78.7011	0.625	33	0	Bacteria	Bacteroidetes	Flavobacteriia	Flavobacteriales	Cryomorphaceae	na	na	0.367479
	TARA_MED_MAG_00091			1	0	0	1929551	327	6976	37.8574	81.0415	3.0803	40	0	Bacteria	Proteobacteria	Alphaproteobacteria	Rhodospirillales	Rhodospirillaceae	na	na	0.420002
	TARA_MED_MAG_00093			1	0	0	1206176	73	30768	30.7898	81.062	3.53075	38	0	Bacteria	Bacteroidetes	Flavobacteriia	Flavobacteriales	na	na	na	0.672058
	TARA_MED_MAG_00094			1	0	0	1502839	277	5515	40.639	84.4967	7.00557	41	0	Bacteria	Verrucomicrobia	Opitutae	Opitutales	na	na	na	0.562247
	TARA_MED_MAG_00098			1	0	0	1290602	206	7497	35.6775	75.2965	1.12451	32	1	Bacteria	Bacteroidetes	na	na	na	na	na	0.583422
	TARA_MED_MAG_00101			1	0	0	1246628	251	5323	31.292	77.5265	4.11569	38	1	Bacteria	Bacteroidetes	Flavobacteriia	Flavobacteriales	na	na	na	0.62189
	TARA_MED_MAG_00102			1	0	0	1450688	331	4572	42.1535	77.4163	4.08552	36	0	Bacteria	Proteobacteria	Alphaproteobacteria	na	na	na	na	0.533652
	TARA_MED_MAG_00103			1	0	0	1716554	286	7097	47.1002	77.8939	5.13516	36	0	Bacteria	Proteobacteria	Alphaproteobacteria	Rhodospirillales	Rhodospirillaceae	na	na	0.453781
	TARA_MED_MAG_00105			1	0	0	1782733	302	7095	55.1687	73.7577	1.56965	33	0	Bacteria	Proteobacteria	na	na	na	na	na	0.413734
	TARA_MED_MAG_00106			1	0	0	1589419	253	7213	31.2749	74.5764	2.6156	34	2	Bacteria	Bacteroidetes	Flavobacteriia	Flavobacteriales	na	na	na	0.469205
	TARA_MED_MAG_00108			1	0	0	1248452	232	5751	55.0861	75.0153	3.30553	35	0	Bacteria	Cyanobacteria	Chroococcales	Chroococcales	Cyanobium	na	na	0.600866
	TARA_MED_MAG_00112			1	0	0	977435	122	10085	32.7874	74.3254	3.1098	33	2	Bacteria	Bacteroidetes	Flavobacteriia	Flavobacteriales	na	na	na	0.760412
	TARA_MED_MAG_00114			1	0	0	982178	49	33144	40.1026	71.6365	0.804856	27	0	Bacteria	Bacteroidetes	Flavobacteriia	Flavobacteriales	Flavobacteriaceae	na	na	0.729363
	TARA_MED_MAG_00115			1	0	0	1158634	203	6276	36.101	77.1199	6.30503	37	0	Bacteria	Bacteroidetes	Flavobacteriia	Flavobacteriales	na	na	na	0.66561
	TARA_MED_MAG_00117			1	0	0	1374490	100	19060	43.0548	73.0831	2.61029	27	0	Bacteria	Verrucomicrobia	Opitutae	Opitutales	na	na	na	0.531711
	TARA_MED_MAG_00118			1	0	0	365980	53	10243	30.4462	70.8406	0.91515	36	0	Bacteria	Chloroflexi	Dehalococcoidetes	na	na	na	na	1.93564
	TARA_MED_MAG_00119			1	0	0	1249671	137	10464	32.5657	75.0063	5.09509	35	1	Bacteria	Bacteroidetes	Flavobacteriia	Flavobacteriales	na	na	na	0.600209
	TARA_MED_MAG_00120			1	0	0	1029395	95	14287	43.5082	71.8807	2.10023	28	0	Bacteria	Proteobacteria	Gammaproteobacteria	na	na	na	na	0.698281
	TARA_MED_MAG_00121			1	0	0	1782252	385	4857	36.4734	72.1248	2.39038	34	1	Bacteria	Proteobacteria	na	na	na	na	na	0.404683
	TARA_MED_MAG_00122			1	0	0	868207	63	25799	26.5477	73.2452	3.75067	38	0	Bacteria	Bacteroidetes	Flavobacteriia	Flavobacteriales	na	na	na	0.843638
	TARA_MED_MAG_00123			1	0	0	988523	174	6390	36.7828	70.2746	1.38979	32	0	Bacteria	Proteobacteria	Gammaproteobacteria	Legionellales	na	na	na	0.710905
	TARA_MED_MAG_00124			1	0	0	1219567	211	6082	35.1257	74.5618	6.06092	33	2	Bacteria	Bacteroidetes	Flavobacteriia	Flavobacteriales	na	na	na	0.611379
	TARA_MED_MAG_00125			1	0	0	1209509	115	17262	54.4984	70.1385	1.78957	33	0	Bacteria	Proteobacteria	Alphaproteobacteria	Rhodospirillales	Rhodospirillaceae	na	na	0.579892
	TARA_MED_MAG_00126			1	0	0	2462032	425	6433	51.2641	73.4202	5.34982	26	1	Bacteria	Planctomycetes	Planctomycetia	Planctomycetales	Planctomycetaceae	na	na	0.29821
	TARA_MED_MAG_00127			1	0	0	2355500	260	12033	53.4159	72.8648	4.82612	22	0	Bacteria	Proteobacteria	Gammaproteobacteria	na	na	na	na	0.309339
	TARA_MED_MAG_00128			1	0	0	2425035	432	6172	38.866	69.0186	1.43516	32	0	Bacteria	Verrucomicrobia	Verrucomicrobiae	Verrucomicrobiales	Verrucomicrobiaceae	na	na	0.284609
	TARA_MED_MAG_00129			1	0	0	2402393	453	5658	38.0283	71.2086	3.94416	30	4	Bacteria	Proteobacteria	Alphaproteobacteria	Rhodobacterales	na	na	na	0.296407
	TARA_MED_MAG_00130			1	0	0	1710823	356	4950	49.823	71.5395	4.48596	32	0	Bacteria	Verrucomicrobia	Opitutae	Opitutales	na	na	na	0.418159
	TARA_MED_MAG_00131			1	0	0	2598506	321	10039	65.0999	72.733	6.25598	25	2	Bacteria	Actinobacteria	Actinobacteria	na	na	na	na	0.279903
	TARA_MED_MAG_00132			1	0	0	2055643	312	7334	46.7961	65.5982	4.11038	32	1	Bacteria	Proteobacteria	Gammaproteobacteria	Alteromonadales_3	Alteromonadaceae	na	na	0.319113
	TARA_MED_MAG_00133			1	0	0	2339957	449	5784	38.8431	62.3092	3.44532	31	2	Bacteria	Verrucomicrobia	Verrucomicrobiae	Verrucomicrobiales	Verrucomicrobiaceae	na	na	0.266283
	TARA_MED_MAG_00134			1	0	0	2282688	540	4159	50.5051	57.0863	0	32	0	Bacteria	Verrucomicrobia	Opitutae	Opitutales	na	na	na	0.250083
	TARA_MED_MAG_00135			1	0	0	2035025	369	5975	32.6661	58.4724	4.77019	26	1	Bacteria	Candidatus_Marinimicrobia	na	na	na	na	na	0.28733
	TARA_MED_MAG_00136			1	0	0	2052314	297	7967	38.2222	59.8473	8.89644	17	3	Bacteria	Proteobacteria	Alphaproteobacteria	Rhodospirillales	Rhodospirillaceae	na	na	0.291609
	TARA_MED_MAG_00138			1	0	0	2515313	526	5135	45.6847	28.2432	1.98529	5	0	Bacteria	Proteobacteria	Gammaproteobacteria	Alteromonadales	Alteromonadaceae	na	na	0.112285
	TARA_MED_MAG_00139			1	0	0	3108602	498	7117	40.2311	27.1651	2.90508	3	0	Bacteria	Proteobacteria	Gammaproteobacteria	Alteromonadales_2	Pseudoalteromonadaceae	Pseudoalteromonas	na	0.0873869
	TARA_MED_MAG_00140			1	0	0	6745678	1411	4972	32.9768	27.1605	3.08642	13	0	Eukaryota	na	na	na	na	na	na	0.0402635
	TARA_MED_MAG_00141			1	0	0	14084407	3238	4347	33.1648	38.8889	14.8148	7	11	Eukaryota	na	na	na	na	na	na	0.0276113
	TARA_MED_MAG_00142			1	0	0	3019715	463	7810	41.0507	18.1537	0.625	2	0	Bacteria	Proteobacteria	Gammaproteobacteria	Alteromonadales_2	Pseudoalteromonadaceae	Pseudoalteromonas	na	0.0601172
	TARA_MED_MAG_00143			1	0	0	2243540	637	3402	51.5348	13.8561	1.16457	6	3	Eukaryota	na	na	na	na	na	na	0.0617602
	TARA_PON_MAG_00001			1	0	0	3583974	49	136290	57.1733	98.694	5.18053	43	0	Bacteria	Proteobacteria	Gammaproteobacteria	Alteromonadales_3	Alteromonadaceae	na	na	0.275376
	TARA_PON_MAG_00002			1	0	0	1772523	7	468503	46.2244	95.9386	2.94581	43	0	Bacteria	Verrucomicrobia	Opitutae	Opitutales	na	na	na	0.541255
	TARA_PON_MAG_00004			1	0	0	1745536	72	36072	41.0773	97.2989	4.60089	43	0	Bacteria	Proteobacteria	Gammaproteobacteria	Legionellales	na	na	na	0.557416
	TARA_PON_MAG_00005			1	0	0	2736532	20	251316	43.5363	97.6186	5.22059	42	0	Bacteria	Proteobacteria	Alphaproteobacteria	na	na	na	na	0.356724
	TARA_PON_MAG_00006			1	0	0	8701567	799	14889	70.8995	97.1191	6.73961	42	1	Bacteria	Proteobacteria	Deltaproteobacteria	na	na	na	na	0.111611
	TARA_PON_MAG_00007			1	0	0	1496682	74	31568	29.2583	94.6992	4.37567	42	0	Bacteria	Bacteroidetes	Flavobacteriia	Flavobacteriales	na	na	na	0.632728
	TARA_PON_MAG_00008			1	0	0	1922892	70	41988	39.5674	95.6839	5.81083	42	0	Bacteria	Proteobacteria	Gammaproteobacteria	Alteromonadales	na	na	na	0.497604
	TARA_PON_MAG_00009			1	0	0	1930128	62	58079	43.0659	92.4327	2.84083	41	0	Bacteria	Actinobacteria	Actinobacteria	na	na	na	na	0.478894
	TARA_PON_MAG_00010			1	0	0	2243843	28	133836	41.7942	93.6284	4.37567	43	0	Bacteria	Proteobacteria	na	na	na	na	na	0.417268
	TARA_PON_MAG_00011			1	0	0	3391906	130	47289	51.818	93.379	4.19581	41	0	Bacteria	Verrucomicrobia	Verrucomicrobiae	Verrucomicrobiales	Verrucomicrobiaceae	na	na	0.275299
	TARA_PON_MAG_00012			1	0	0	1463332	101	30088	29.7803	92.2634	3.12567	43	0	Bacteria	Bacteroidetes	Flavobacteriia	Flavobacteriales	na	na	na	0.630502
	TARA_PON_MAG_00015			1	0	0	4804116	321	20304	52.7442	94.2729	7.78556	41	2	Bacteria	Proteobacteria	Deltaproteobacteria	Myxococcales	na	na	na	0.196234
	TARA_PON_MAG_00016			1	0	0	1472662	64	36118	28.2977	88.9019	2.83552	38	0	Bacteria	Bacteroidetes	Flavobacteriia	Flavobacteriales	na	na	na	0.603682
	TARA_PON_MAG_00018			1	0	0	1461293	145	12687	42.1907	86.8765	1.47523	37	1	Bacteria	Proteobacteria	Gammaproteobacteria	Legionellales	na	na	na	0.594518
	TARA_PON_MAG_00019			1	0	0	2458233	60	70732	36.528	86.7821	1.38979	34	0	Bacteria	Bacteroidetes	Flavobacteriia	Flavobacteriales	Flavobacteriaceae	na	na	0.353026
	TARA_PON_MAG_00024			1	0	0	1817447	31	72262	67.4128	89.3878	6.25665	41	1	Bacteria	Acidobacteria	na	na	na	na	na	0.491831
	TARA_PON_MAG_00026			1	0	0	2180211	214	13037	46.8639	84.9472	3.12567	39	0	Bacteria	Proteobacteria	na	na	na	na	na	0.389628
	TARA_PON_MAG_00027			1	0	0	3160434	619	5545	31.8969	82.8711	1.56965	35	2	Bacteria	Ignavibacteriae	Ignavibacteria	Ignavibacteriales	na	na	na	0.262214
	TARA_PON_MAG_00029			1	0	0	3024430	517	6711	53.1498	84.8164	4.04613	38	1	Bacteria	Verrucomicrobia	Verrucomicrobiae	Verrucomicrobiales	Verrucomicrobiaceae	na	na	0.280438
	TARA_PON_MAG_00030			1	0	0	1274257	140	11749	52.9441	84.3923	4.15575	39	0	Bacteria	Cyanobacteria	Chroococcales	Chroococcales	Cyanobium	na	na	0.662287
	TARA_PON_MAG_00031			1	0	0	1776304	349	5554	50.6397	79.2956	0.359712	37	0	Bacteria	Proteobacteria	Alphaproteobacteria	Rhodobacterales	Rhodobacteraceae	na	na	0.446408
	TARA_PON_MAG_00035			1	0	0	1227576	229	6061	38.0703	81.3415	3.56025	33	2	Bacteria	Proteobacteria	Gammaproteobacteria	na	na	na	na	0.662619
	TARA_PON_MAG_00036			1	0	0	1543517	179	12035	30.2616	81.2418	3.93053	29	0	Bacteria	Bacteroidetes	Flavobacteriia	Flavobacteriales	na	na	na	0.526342
	TARA_PON_MAG_00038			1	0	0	1532647	197	9670	47.2187	82.4571	5.80553	37	1	Bacteria	Proteobacteria	Gammaproteobacteria	na	na	na	na	0.538004
	TARA_PON_MAG_00039			1	0	0	2282633	255	10555	45.0011	79.4553	2.92994	34	2	Bacteria	Proteobacteria	Alphaproteobacteria	Rhodospirillales	Rhodospirillaceae	na	na	0.348086
	TARA_PON_MAG_00041			1	0	0	1997685	110	24374	48.6714	75.6214	0.850225	37	0	Bacteria	Verrucomicrobia	Opitutae	Opitutales	na	na	na	0.378545
	TARA_PON_MAG_00042			1	0	0	2277919	232	13751	47.3545	80.0956	5.55611	27	0	Bacteria	Proteobacteria	Gammaproteobacteria	Alteromonadales	Idiomarinaceae	Idiomarina	na	0.351617
	TARA_PON_MAG_00048			1	0	0	1077837	104	13584	51.9901	76.3054	4.5344	29	0	Bacteria	Verrucomicrobia	na	na	na	na	na	0.707949
	TARA_PON_MAG_00050			1	0	0	2090795	336	7220	50.1537	72.9356	1.60971	37	0	Bacteria	Verrucomicrobia	Opitutae	Opitutales	na	na	na	0.348841
	TARA_PON_MAG_00051			1	0	0	1040644	188	6190	31.5307	73.5731	2.57023	36	0	Bacteria	Bacteroidetes	Flavobacteriia	Flavobacteriales	na	na	na	0.706996
	TARA_PON_MAG_00052			1	0	0	1019374	72	18868	52.2323	71.6613	1.09501	38	1	Bacteria	Proteobacteria	Gammaproteobacteria	na	na	na	na	0.702993
	TARA_PON_MAG_00053			1	0	0	2639996	99	41184	58.7016	73.6414	3.34559	39	0	Bacteria	Proteobacteria	Alphaproteobacteria	na	na	na	na	0.278945
	TARA_PON_MAG_00054			1	0	0	1645789	82	70625	40.9036	72.9756	3.54969	28	1	Bacteria	na	na	na	na	na	na	0.443408
	TARA_PON_MAG_00055			1	0	0	1781940	345	5767	55.1188	72.7693	4.56083	31	0	Bacteria	Proteobacteria	Gammaproteobacteria	na	na	na	na	0.408371
	TARA_PON_MAG_00056			1	0	0	3837900	124	43895	60.5893	68.0181	1.25	34	0	Bacteria	Verrucomicrobia	Verrucomicrobiae	Verrucomicrobiales	Verrucomicrobiaceae	na	na	0.177227
	TARA_PON_MAG_00058			1	0	0	2056034	338	7002	47.4387	72.6681	6.60049	24	5	Bacteria	Proteobacteria	Gammaproteobacteria	Alteromonadales	Idiomarinaceae	Idiomarina	na	0.353438
	TARA_PON_MAG_00060			1	0	0	4635266	1042	4600	64.3669	67.5758	5.65053	31	1	Bacteria	Proteobacteria	Deltaproteobacteria	na	na	na	na	0.145786
	TARA_PON_MAG_00062			1	0	0	3636857	597	7404	52.2246	60.3442	4.52379	27	3	Bacteria	Verrucomicrobia	Verrucomicrobiae	Verrucomicrobiales	Verrucomicrobiaceae	na	na	0.165924
	TARA_PON_MAG_00063			1	0	0	2595125	552	4801	56.7431	59.095	3.82554	24	0	Bacteria	Proteobacteria	Deltaproteobacteria	Myxococcales	na	na	na	0.227715
	TARA_PON_MAG_00064			1	0	0	2165453	439	5200	46.4724	57.9934	4.67046	20	0	Bacteria	na	na	na	na	na	na	0.267812
	TARA_PON_MAG_00065			1	0	0	3622631	339	14833	60.2345	56.5234	3.77486	19	0	Bacteria	na	na	na	na	na	na	0.156029
	TARA_PON_MAG_00066			1	0	0	3199981	576	5995	65.1026	51.3111	2.92994	14	0	Bacteria	Acidobacteria	na	na	na	na	na	0.160348
	TARA_PON_MAG_00067			1	0	0	3430711	532	7961	54.8491	50.9226	3.2844	19	0	Bacteria	Proteobacteria	na	na	na	na	na	0.148432
	TARA_PON_MAG_00068			1	0	0	3654749	846	4354	52.0179	50.2072	3.34559	20	0	Bacteria	Planctomycetes	Planctomycetia	Planctomycetales	Planctomycetaceae	na	na	0.137375
	TARA_PON_MAG_00069			1	0	0	2036487	269	10422	31.2509	41.2942	3.32972	6	0	Bacteria	Bacteroidetes	Flavobacteriia	Flavobacteriales	na	na	na	0.202772
	TARA_PON_MAG_00070			1	0	0	2003204	528	3719	53.1248	39.2188	2.10922	15	1	Bacteria	Proteobacteria	Deltaproteobacteria	na	na	na	na	0.19578
	TARA_PON_MAG_00071			1	0	0	2607205	418	7031	54.5856	36.8178	1.43516	6	0	Bacteria	Verrucomicrobia	Verrucomicrobiae	Verrucomicrobiales	Verrucomicrobiaceae	na	na	0.141216
	TARA_PON_MAG_00072			1	0	0	2332818	69	180301	54.4005	36.5347	1.25531	5	0	Bacteria	Acidobacteria	na	na	na	na	na	0.156612
	TARA_PON_MAG_00074			1	0	0	8988534	1953	4782	48.5579	57.5956	24.944	17	15	Eukaryota	Chlorophyta	Prasinophyceae	Mamiellales	Mamiellaceae	Bathycoccus	na	0.0640767
	TARA_PON_MAG_00075			1	0	0	5204906	657	10010	63.8583	34.9133	3.96003	8	0	Bacteria	na	na	na	na	na	na	0.0670777
	TARA_PON_MAG_00076			1	0	0	2710859	549	5133	65.5304	31.573	1.25	9	0	Bacteria	Proteobacteria	Gammaproteobacteria	Xanthomonadales	na	na	na	0.116468
	TARA_PON_MAG_00077			1	0	0	2456520	476	5484	38.7088	32.0287	2.43574	7	0	Bacteria	na	na	na	na	na	na	0.130383
	TARA_PON_MAG_00079			1	0	0	6126826	1767	3355	34.8404	30.0834	4.04227	15	7	Eukaryota	Haptophyta	Prymnesiophyceae	Phaeocystales	Phaeocystaceae	Phaeocystis	na	0.0491011
	TARA_PON_MAG_00081			1	0	0	2208864	420	5578	43.8592	27.0379	3.01538	11	0	Bacteria	Proteobacteria	na	na	na	na	na	0.122407
	TARA_PON_MAG_00082			1	0	0	8114168	1743	4955	60.2054	62.3457	40.7407	12	25	Eukaryota	Chlorophyta	Prasinophyceae	Mamiellales	Bathycoccaceae	Ostreococcus	na	0.0768356
	TARA_PON_MAG_00083			1	0	0	2623443	778	3261	64.292	17.7407	0.179856	11	0	Eukaryota	na	na	na	na	na	na	0.0676237
	TARA_PON_MAG_00084			1	0	0	3339717	676	5178	58.3025	17.7469	0.584937	4	0	Bacteria	Verrucomicrobia	Opitutae	Opitutales	na	na	na	0.0531391
	TARA_PON_MAG_00085			1	0	0	2057475	148	23342	52.0575	18.0666	1.80018	1	0	Bacteria	Proteobacteria	na	na	na	na	na	0.0878098
	TARA_PON_MAG_00086			1	0	0	2081417	408	5631	66.2728	13.8966	0	1	0	Bacteria	Proteobacteria	Alphaproteobacteria	Rhodospirillales	Rhodospirillaceae	Azospirillum	na	0.066765
	TARA_PON_MAG_00087			1	0	0	2281455	415	5812	33.6951	11.6903	0.719424	5	0	Bacteria	na	na	na	na	na	na	0.0512407
	TARA_PON_MAG_00088			1	0	0	2391730	619	3846	56.2	9.68548	0.179856	3	0	Bacteria	Proteobacteria	Deltaproteobacteria	Myxococcales	Myxococcaceae	na	na	0.0404957
	TARA_PSE_MAG_00004			1	0	0	2201353	36	109729	45.1704	98.8739	3.57081	43	0	Bacteria	Proteobacteria	Gammaproteobacteria	Legionellales	na	na	na	0.44915
	TARA_PSE_MAG_00005			1	0	0	3339769	27	213812	31.8346	98.4688	3.93053	43	0	Bacteria	Bacteroidetes	Flavobacteriia	Flavobacteriales	Flavobacteriaceae	Olleya	na	0.294837
	TARA_PSE_MAG_00006			1	0	0	3399122	20	258513	35.5997	98.2436	3.75067	43	0	Bacteria	Bacteroidetes	Flavobacteriia	Flavobacteriales	na	na	na	0.289026
	TARA_PSE_MAG_00011			1	0	0	1694098	195	11192	38.3331	95.4987	1.76538	42	0	Bacteria	Proteobacteria	Gammaproteobacteria	na	na	na	na	0.563714
	TARA_PSE_MAG_00013			1	0	0	3509141	32	160470	33.5284	98.694	5.47068	42	1	Bacteria	Bacteroidetes	Flavobacteriia	Flavobacteriales	Flavobacteriaceae	na	na	0.281248
	TARA_PSE_MAG_00016			1	0	0	6084730	128	83329	68.4007	98.2436	5.40575	42	1	Bacteria	Proteobacteria	Alphaproteobacteria	Rhodospirillales	na	na	na	0.161459
	TARA_PSE_MAG_00018			1	0	0	4269232	55	104205	43.4349	96.7193	3.93053	43	0	Bacteria	Bacteroidetes	Cytophagia	Cytophagales	Flammeovirgaceae	na	na	0.22655
	TARA_PSE_MAG_00019			1	0	0	2468928	122	30665	40.3869	97.388	4.60089	43	0	Bacteria	Proteobacteria	Alphaproteobacteria	Rhodospirillales	Rhodospirillaceae	na	na	0.394455
	TARA_PSE_MAG_00020			1	0	0	1549255	133	16075	34.1513	96.8938	4.15575	43	0	Bacteria	Bacteroidetes	Flavobacteriia	Flavobacteriales	na	na	na	0.625422
	TARA_PSE_MAG_00022			1	0	0	3894688	309	18012	64.2289	94.2487	2.17046	42	0	Bacteria	Proteobacteria	Gammaproteobacteria	Xanthomonadales	na	na	na	0.241993
	TARA_PSE_MAG_00024			1	0	0	4253894	104	69863	67.7394	97.4788	5.58561	42	0	Bacteria	Proteobacteria	Alphaproteobacteria	Rhodobacterales	Rhodobacteraceae	na	na	0.229152
	TARA_PSE_MAG_00025			1	0	0	2973798	221	22040	43.1366	95.773	4.08552	42	0	Bacteria	Proteobacteria	Alphaproteobacteria	Rhodobacterales	Rhodobacteraceae	na	na	0.322056
	TARA_PSE_MAG_00026			1	0	0	3973211	48	122827	48.3935	98.2889	6.76605	43	0	Bacteria	Proteobacteria	Gammaproteobacteria	na	na	na	na	0.247379
	TARA_PSE_MAG_00027			1	0	0	3567538	252	21492	55.0677	96.8538	5.36038	43	0	Bacteria	Proteobacteria	Alphaproteobacteria	Rhodospirillales	Rhodospirillaceae	na	na	0.271486
	TARA_PSE_MAG_00028			1	0	0	2537395	112	37006	62.6207	95.2176	3.95472	43	0	Bacteria	Planctomycetes	Planctomycetia	Planctomycetales	Planctomycetaceae	na	na	0.375257
	TARA_PSE_MAG_00031			1	0	0	1412199	153	12215	30.6777	95.1881	4.42104	42	0	Bacteria	Bacteroidetes	Flavobacteriia	Flavobacteriales	na	na	na	0.674042
	TARA_PSE_MAG_00032			1	0	0	2853715	146	33829	35.9334	93.4174	3.0803	42	0	Bacteria	Proteobacteria	na	na	na	na	na	0.327354
	TARA_PSE_MAG_00033			1	0	0	1412137	64	30767	31.5362	92.8536	3.57081	42	0	Bacteria	Bacteroidetes	Flavobacteriia	Flavobacteriales	na	na	na	0.65754
	TARA_PSE_MAG_00037			1	0	0	10717318	691	22203	71.8173	94.9539	6.54981	40	1	Bacteria	na	na	na	na	na	na	0.0885986
	TARA_PSE_MAG_00038			1	0	0	2044754	105	30983	45.5785	94.0825	6.63524	41	0	Bacteria	Proteobacteria	Alphaproteobacteria	Rhodospirillales	Rhodospirillaceae	na	na	0.460117
	TARA_PSE_MAG_00039			1	0	0	8212457	1235	7769	73.9475	92.2687	6.31034	39	1	Bacteria	Proteobacteria	Deltaproteobacteria	Myxococcales	na	na	na	0.112352
	TARA_PSE_MAG_00041			1	0	0	1114913	120	11580	50.8998	87.5068	2.83552	41	0	Bacteria	Actinobacteria	Actinobacteria	Actinomycetales	Microbacteriaceae	na	na	0.784876
	TARA_PSE_MAG_00042			1	0	0	4347149	468	12585	57.1985	87.8069	3.33503	34	0	Bacteria	Proteobacteria	Gammaproteobacteria	Pseudomonadales	Pseudomonadaceae	Pseudomonas	na	0.201987
	TARA_PSE_MAG_00044			1	0	0	3800051	380	13575	58.7195	88.2822	4.22531	41	0	Bacteria	Verrucomicrobia	Verrucomicrobiae	Verrucomicrobiales	Verrucomicrobiaceae	na	na	0.232318
	TARA_PSE_MAG_00045			1	0	0	1519890	195	9894	52.0945	88.2315	4.17994	39	0	Bacteria	Proteobacteria	Alphaproteobacteria	Rickettsiales	na	na	na	0.580513
	TARA_PSE_MAG_00046			1	0	0	1919891	218	12506	51.5843	92.7175	9.59631	38	1	Bacteria	Actinobacteria	Actinobacteria	na	na	na	na	0.482931
	TARA_PSE_MAG_00048			1	0	0	2529742	431	6447	46.4359	83.9049	1.38979	36	1	Bacteria	Verrucomicrobia	Verrucomicrobiae	Verrucomicrobiales	na	na	na	0.331674
	TARA_PSE_MAG_00050			1	0	0	1485589	58	46099	30.4374	85.6629	4.16106	30	0	Bacteria	Bacteroidetes	Flavobacteriia	Flavobacteriales	na	na	na	0.576626
	TARA_PSE_MAG_00052			1	0	0	1753804	266	7901	46.2125	87.0268	6.09568	42	0	Bacteria	Actinobacteria	Actinobacteria	na	na	na	na	0.496218
	TARA_PSE_MAG_00053			1	0	0	1488994	49	57476	44.9018	81.5055	1.14038	38	0	Bacteria	Bacteroidetes	Flavobacteriia	Flavobacteriales	na	na	na	0.547387
	TARA_PSE_MAG_00054			1	0	0	1170469	242	5008	37.5495	81.1057	1.54015	33	0	Bacteria	Proteobacteria	Gammaproteobacteria	na	na	na	na	0.692933
	TARA_PSE_MAG_00055			1	0	0	1963282	374	5602	63.8314	87.2431	7.72656	30	2	Bacteria	Proteobacteria	Alphaproteobacteria	Rhodospirillales	Rhodospirillaceae	na	na	0.444374
	TARA_PSE_MAG_00058			1	0	0	2520336	203	17526	68.6545	83.9724	4.86987	31	0	Bacteria	Planctomycetes	Planctomycetia	Planctomycetales	Planctomycetaceae	na	na	0.333179
	TARA_PSE_MAG_00065			1	0	0	4506238	865	5578	33.9958	84.2625	7.23543	39	0	Bacteria	Firmicutes	Clostridia	Clostridiales	na	na	na	0.186991
	TARA_PSE_MAG_00066			1	0	0	2401571	304	10087	57.2988	83.1417	6.27553	37	1	Bacteria	Planctomycetes	Planctomycetia	Planctomycetales	Planctomycetaceae	na	na	0.346197
	TARA_PSE_MAG_00070			1	0	0	1139897	69	21472	39.4782	76.5432	1.85185	33	0	Archaea	Euryarchaeota	na	na	na	na	na	0.671492
	TARA_PSE_MAG_00071			1	0	0	1594608	177	12189	42.3567	75.8255	1.25	36	0	Bacteria	Proteobacteria	Gammaproteobacteria	na	na	na	na	0.475512
	TARA_PSE_MAG_00072			1	0	0	2625566	558	4947	45.6799	76.5919	2.12509	29	0	Bacteria	Proteobacteria	Deltaproteobacteria	Myxococcales	na	na	na	0.291716
	TARA_PSE_MAG_00075			1	0	0	899033	131	9351	32.3243	80.6612	8.53516	35	6	Bacteria	Bacteroidetes	Flavobacteriia	Flavobacteriales	na	na	na	0.897199
	TARA_PSE_MAG_00077			1	0	0	2765508	74	56388	65.972	74.609	3.64038	24	0	Bacteria	Proteobacteria	Alphaproteobacteria	Sphingomonadales	Erythrobacteraceae	na	na	0.269784
	TARA_PSE_MAG_00078			1	0	0	1165688	128	11055	41.1832	73.3527	2.57023	33	0	Bacteria	Bacteroidetes	Flavobacteriia	Flavobacteriales	Flavobacteriaceae	na	na	0.629265
	TARA_PSE_MAG_00079			1	0	0	1070654	62	26011	34.6328	71.4324	0.850225	30	0	Bacteria	Bacteroidetes	Flavobacteriia	Flavobacteriales	Flavobacteriaceae	na	na	0.667185
	TARA_PSE_MAG_00080			1	0	0	1156989	192	7158	48.9464	75.4409	5.1004	30	0	Bacteria	Proteobacteria	Alphaproteobacteria	Rhodospirillales	Rhodospirillaceae	na	na	0.652045
	TARA_PSE_MAG_00082			1	0	0	2667809	525	5499	66.9134	75.3813	5.27495	30	1	Bacteria	Planctomycetes	Planctomycetia	Planctomycetales	Planctomycetaceae	na	na	0.282559
	TARA_PSE_MAG_00086			1	0	0	1518980	179	10001	41.2138	74.559	5.00067	30	1	Bacteria	Proteobacteria	na	na	na	na	na	0.490849
	TARA_PSE_MAG_00087			1	0	0	993227	186	5712	44.6735	71.6734	2.16515	35	0	Bacteria	Proteobacteria	Gammaproteobacteria	Legionellales	na	na	na	0.721621
	TARA_PSE_MAG_00088			1	0	0	1023053	244	4310	36.7588	71.2593	2.30494	29	0	Bacteria	Candidatus_Marinimicrobia	na	na	na	na	na	0.696535
	TARA_PSE_MAG_00089			1	0	0	2032783	294	8065	64.2192	72.8896	4.06501	25	1	Bacteria	Planctomycetes	Planctomycetia	Planctomycetales	Planctomycetaceae	na	na	0.35857
	TARA_PSE_MAG_00091			1	0	0	1295258	283	4571	56.2661	72.1933	4.22001	30	0	Bacteria	Actinobacteria	Actinobacteria	na	na	na	na	0.557367
	TARA_PSE_MAG_00093			1	0	0	1620450	114	19516	28.6416	70.2197	3.05018	21	0	Bacteria	Proteobacteria	Alphaproteobacteria	Rhodobacterales	na	na	na	0.433334
	TARA_PSE_MAG_00094			1	0	0	811977	188	4263	48.5903	70.2852	3.68574	37	0	Bacteria	Proteobacteria	Gammaproteobacteria	na	na	na	na	0.865605
	TARA_PSE_MAG_00095			1	0	0	2779108	353	9622	64.2591	72.464	7.12045	29	2	Bacteria	Planctomycetes	Planctomycetia	Planctomycetales	Planctomycetaceae	na	na	0.260746
	TARA_PSE_MAG_00096			1	0	0	1531211	323	5175	42.8248	70.4909	6.50606	28	1	Bacteria	Proteobacteria	Gammaproteobacteria	na	na	na	na	0.46036
	TARA_PSE_MAG_00097			1	0	0	3892905	846	4684	56.3791	67.5275	5.22958	24	2	Bacteria	Planctomycetes	Planctomycetia	Planctomycetales	Planctomycetaceae	Planctomyces	na	0.173463
	TARA_PSE_MAG_00098			1	0	0	3881530	515	9652	36.1878	62.2868	3.01538	19	0	Bacteria	Bacteroidetes	Flavobacteriia	Flavobacteriales	Flavobacteriaceae	na	na	0.16047
	TARA_PSE_MAG_00099			1	0	0	2362758	457	5643	49.0755	58.415	0.735294	21	0	Bacteria	Verrucomicrobia	Verrucomicrobiae	Verrucomicrobiales	Verrucomicrobiaceae	na	na	0.247232
	TARA_PSE_MAG_00100			1	0	0	2687641	607	4398	54.8771	61.8233	4.22068	27	1	Bacteria	Proteobacteria	Alphaproteobacteria	Rhodospirillales	Rhodospirillaceae	Thalassospira	na	0.230028
	TARA_PSE_MAG_00101			1	0	0	2557726	394	7805	64.6041	59.0461	1.47523	18	0	Bacteria	Proteobacteria	Alphaproteobacteria	Sphingomonadales	Erythrobacteraceae	na	na	0.230854
	TARA_PSE_MAG_00102			1	0	0	2707112	676	4141	54.0789	56.6232	0.359712	24	2	Bacteria	Proteobacteria	Deltaproteobacteria	na	na	na	na	0.209165
	TARA_PSE_MAG_00103			1	0	0	3242486	563	6472	63.6535	55.5782	3.42046	15	1	Bacteria	Proteobacteria	Alphaproteobacteria	Rhodobacterales	Rhodobacteraceae	Roseovarius	na	0.171406
	TARA_PSE_MAG_00104			1	0	0	4696093	78	88962	48.6221	54.363	3.68574	15	0	Bacteria	Proteobacteria	Gammaproteobacteria	Alteromonadales	Alteromonadaceae	na	na	0.115762
	TARA_PSE_MAG_00105			1	0	0	2335055	500	4921	50.9481	49.9598	0	25	0	Bacteria	Verrucomicrobia	Opitutae	Opitutales	na	na	na	0.213956
	TARA_PSE_MAG_00106			1	0	0	3409887	291	16834	61.8231	52.4003	3.82023	11	0	Bacteria	Proteobacteria	Alphaproteobacteria	Rhodobacterales_2	Hyphomonadaceae	na	na	0.153672
	TARA_PSE_MAG_00107			1	0	0	2021841	476	4254	36.9615	49.8502	1.38979	24	0	Bacteria	Bacteroidetes	Flavobacteriia	Flavobacteriales	Flavobacteriaceae	na	na	0.246558
	TARA_PSE_MAG_00109			1	0	0	2531001	293	11499	63.9333	50.3818	3.42046	11	1	Bacteria	Proteobacteria	Gammaproteobacteria	na	na	na	na	0.199059
	TARA_PSE_MAG_00110			1	0	0	2124994	392	6154	40.5348	47.1654	1.79487	7	0	Bacteria	Proteobacteria	Gammaproteobacteria	Oceanospirillales	Oceanospirillaceae	na	na	0.221955
	TARA_PSE_MAG_00111			1	0	0	2970621	352	10742	60.8399	48.6602	4.57972	13	0	Bacteria	Proteobacteria	Alphaproteobacteria	Sphingomonadales	Erythrobacteraceae	na	na	0.163805
	TARA_PSE_MAG_00112			1	0	0	2660708	318	10654	67.6904	45.2291	1.42986	13	0	Bacteria	Planctomycetes	Planctomycetia	Planctomycetales	Planctomycetaceae	na	na	0.169989
	TARA_PSE_MAG_00114			1	0	0	2258363	502	4470	35.7248	45.8209	3.20054	16	0	Bacteria	Bacteroidetes	Flavobacteriia	Flavobacteriales	Flavobacteriaceae	na	na	0.202895
	TARA_PSE_MAG_00115			1	0	0	2875896	700	4189	44.7127	43.1274	0.584937	17	0	Bacteria	Proteobacteria	na	na	na	na	na	0.149961
	TARA_PSE_MAG_00118			1	0	0	3648165	464	9818	43.4322	42.1115	1.65508	16	0	Bacteria	Proteobacteria	Gammaproteobacteria	Oceanospirillales	Oceanospirillaceae	na	na	0.115432
	TARA_PSE_MAG_00119			1	0	0	2062126	483	4294	63.8054	40.8639	1.20994	11	0	Bacteria	Proteobacteria	Alphaproteobacteria	Rhodobacterales	Rhodobacteraceae	Roseovarius	na	0.198164
	TARA_PSE_MAG_00120			1	0	0	2768210	415	7714	56.7489	42.6847	4.04546	9	0	Bacteria	Proteobacteria	Gammaproteobacteria	Pseudomonadales	na	na	na	0.154196
	TARA_PSE_MAG_00121			1	0	0	2355103	517	4738	59.0651	41.8788	4.11038	18	0	Bacteria	Proteobacteria	Deltaproteobacteria	na	na	na	na	0.177822
	TARA_PSE_MAG_00122			1	0	0	2267139	549	4153	55.4774	35.7989	0	11	0	Bacteria	Proteobacteria	na	na	na	na	na	0.157904
	TARA_PSE_MAG_00124			1	0	0	2025031	424	4487	63.6281	40.1467	5.00067	14	0	Bacteria	Proteobacteria	Alphaproteobacteria	Rhodospirillales	Rhodospirillaceae	na	na	0.198252
	TARA_PSE_MAG_00125			1	0	0	2530321	281	12485	59.5488	40.2754	5.53498	10	0	Bacteria	Planctomycetes	Planctomycetia	Planctomycetales	Planctomycetaceae	na	na	0.159171
	TARA_PSE_MAG_00126			1	0	0	2062872	421	5207	40.3732	34.4417	0.990019	11	0	Bacteria	Bacteroidetes	Flavobacteriia	Flavobacteriales	Flavobacteriaceae	na	na	0.16696
	TARA_PSE_MAG_00127			1	0	0	2433815	400	7068	34.9593	33.0094	0.179856	23	0	Bacteria	Bacteroidetes	Flavobacteriia	Flavobacteriales	na	na	na	0.135628
	TARA_PSE_MAG_00128			1	0	0	2560385	568	4741	41.9346	36.0584	4.85031	10	0	Bacteria	Proteobacteria	Gammaproteobacteria	Vibrionales	Vibrionaceae	Vibrio	na	0.140832
	TARA_PSE_MAG_00129			1	0	0	3144407	897	3384	57.0496	34.6085	6.20971	15	4	Eukaryota	Chlorophyta	Prasinophyceae	Mamiellales	Bathycoccaceae	Ostreococcus	na	0.110064
	TARA_PSE_MAG_00130			1	0	0	2657260	345	10379	44.6136	30.4373	2.79015	6	0	Bacteria	Proteobacteria	Gammaproteobacteria	Oceanospirillales	Oceanospirillaceae	na	na	0.114544
	TARA_PSE_MAG_00131			1	0	0	2122955	187	15597	27.4634	28.7822	1.47523	6	0	Bacteria	Proteobacteria	Epsilonproteobacteria	Campylobacterales	Campylobacteraceae	Arcobacter	na	0.135576
	TARA_PSE_MAG_00132			1	0	0	4212701	222	34216	40.7283	29.7543	3.2406	7	0	Bacteria	Proteobacteria	Gammaproteobacteria	Alteromonadales_2	Pseudoalteromonadaceae	Pseudoalteromonas	na	0.0706299
	TARA_PSE_MAG_00133			1	0	0	2637354	483	5801	46.5591	29.6514	3.49533	2	0	Bacteria	Proteobacteria	Gammaproteobacteria	Oceanospirillales	Oceanospirillaceae	na	na	0.112428
	TARA_PSE_MAG_00136			1	0	0	10026991	2916	3353	65.4681	28.8224	7.16123	13	3	Eukaryota	Haptophyta	Prymnesiophyceae	Isochrysidales	Noelaerhabdaceae	Emiliania	na	0.0287449
	TARA_PSE_MAG_00137			1	0	0	12785141	3368	3732	33.9634	29.3123	7.79456	9	9	Eukaryota	na	na	na	na	na	na	0.0229269
	TARA_PSE_MAG_00138			1	0	0	2171009	538	3955	53.3179	24.9831	4.22006	4	1	Bacteria	Proteobacteria	Gammaproteobacteria	Alteromonadales_3	Alteromonadaceae	na	na	0.115076
	TARA_PSE_MAG_00139			1	0	0	2763675	737	3671	38.0305	21.716	1.16457	5	0	Bacteria	Proteobacteria	Deltaproteobacteria	Myxococcales	na	na	na	0.0785764
	TARA_PSE_MAG_00141			1	0	0	2108771	363	6522	58.5652	22.5715	3.01538	5	0	Bacteria	Planctomycetes	Planctomycetia	Planctomycetales	Planctomycetaceae	na	na	0.107036
	TARA_PSE_MAG_00142			1	0	0	3126293	428	9145	61.8646	18.8519	0.804856	3	0	Bacteria	Proteobacteria	Gammaproteobacteria	Pseudomonadales	na	na	na	0.0603013
	TARA_PSE_MAG_00144			1	0	0	3839010	251	23028	41.2071	16.1962	0.625	2	0	Bacteria	Proteobacteria	Gammaproteobacteria	Alteromonadales_2	Pseudoalteromonadaceae	Pseudoalteromonas	na	0.0421886
	TARA_PSE_MAG_00145			1	0	0	3014065	599	5355	34.9666	13.5802	0.617284	12	0	Bacteria	Bacteroidetes	Flavobacteriia	Flavobacteriales	Flavobacteriaceae	na	na	0.0450563
	TARA_PSE_MAG_00147			1	0	0	2737533	700	3768	68.3931	13.3855	1.07914	6	2	Eukaryota	Haptophyta	Prymnesiophyceae	Isochrysidales	Noelaerhabdaceae	Emiliania	na	0.0488961
	TARA_PSE_MAG_00148			1	0	0	2350930	515	4647	44.2188	8.93593	0	0	0	Bacteria	na	na	na	na	na	na	0.0380102
	TARA_PSE_MAG_00150			1	0	0	3163741	488	8039	38.9725	7.40741	0.617284	4	0	Bacteria	Proteobacteria	Gammaproteobacteria	Pseudomonadales	Moraxellaceae	na	na	0.0234134
	TARA_PSW_MAG_00002			1	0	0	1969578	13	221488	40.5585	97.6586	2.5	43	0	Bacteria	Proteobacteria	Alphaproteobacteria	Rhodospirillales	Rhodospirillaceae	na	na	0.495835
	TARA_PSW_MAG_00007			1	0	0	1564183	93	28076	43.2998	96.2182	2.34501	43	0	Bacteria	Proteobacteria	Gammaproteobacteria	na	na	na	na	0.615134
	TARA_PSW_MAG_00012			1	0	0	2877209	65	97129	34.7277	98.2436	4.92054	42	0	Bacteria	Bacteroidetes	Flavobacteriia	Flavobacteriales	na	na	na	0.341454
	TARA_PSW_MAG_00019			1	0	0	2261306	155	25909	42.6453	96.1185	3.42046	43	0	Bacteria	Proteobacteria	Gammaproteobacteria	na	na	na	na	0.425057
	TARA_PSW_MAG_00020			1	0	0	6607997	143	72460	70.1057	98.4688	6.12518	42	1	Bacteria	Proteobacteria	Alphaproteobacteria	Rhodospirillales	na	na	na	0.149015
	TARA_PSW_MAG_00021			1	0	0	1162385	84	18245	40.8544	94.678	2.39038	42	1	Bacteria	Proteobacteria	Gammaproteobacteria	Legionellales	na	na	na	0.814515
	TARA_PSW_MAG_00022			1	0	0	4264159	412	14712	34.9649	96.1343	3.93583	42	1	Bacteria	Proteobacteria	na	na	na	na	na	0.225447
	TARA_PSW_MAG_00023			1	0	0	3006533	240	17804	64.469	95.9476	4.29024	42	0	Bacteria	Planctomycetes	Planctomycetia	Planctomycetales	Planctomycetaceae	na	na	0.31913
	TARA_PSW_MAG_00024			1	0	0	1569057	117	17956	50.7485	96.4434	4.82081	40	0	Bacteria	Proteobacteria	Alphaproteobacteria	na	na	na	na	0.614658
	TARA_PSW_MAG_00027			1	0	0	4645294	164	52746	48.408	93.5535	2.41987	43	0	Bacteria	Planctomycetes	Planctomycetia	Planctomycetales	Planctomycetaceae	na	na	0.201394
	TARA_PSW_MAG_00028			1	0	0	3968077	68	85181	64.5969	97.1697	6.09568	42	0	Bacteria	Spirochaetes	Spirochaetia	Spirochaetales	Spirochaetaceae	na	na	0.244879
	TARA_PSW_MAG_00029			1	0	0	3033342	109	41165	67.9743	98.0637	7.30561	39	3	Bacteria	Proteobacteria	Alphaproteobacteria	Rhodobacterales	Rhodobacteraceae	Roseovarius	na	0.323286
	TARA_PSW_MAG_00030			1	0	0	4528474	215	31659	51.7065	97.1681	6.46533	43	0	Bacteria	Proteobacteria	Deltaproteobacteria	Myxococcales	na	na	na	0.214571
	TARA_PSW_MAG_00033			1	0	0	1761169	227	8587	40.4539	92.2929	3.14986	42	0	Bacteria	Proteobacteria	na	na	na	na	na	0.524043
	TARA_PSW_MAG_00037			1	0	0	1553977	202	9636	37.5805	92.2528	4.3598	42	0	Bacteria	Proteobacteria	na	na	na	na	na	0.593656
	TARA_PSW_MAG_00038			1	0	0	2954043	500	7006	55.9939	90.0423	2.16515	42	0	Bacteria	Verrucomicrobia	Verrucomicrobiae	Verrucomicrobiales	Verrucomicrobiaceae	na	na	0.30481
	TARA_PSW_MAG_00040			1	0	0	3100748	145	31972	57.7762	92.958	5.58561	39	1	Bacteria	Proteobacteria	Alphaproteobacteria	Rhodospirillales	Rhodospirillaceae	na	na	0.299792
	TARA_PSW_MAG_00041			1	0	0	1570910	58	43357	30.4777	92.6874	5.65053	41	1	Bacteria	Bacteroidetes	Flavobacteriia	Flavobacteriales	Flavobacteriaceae	na	na	0.590024
	TARA_PSW_MAG_00042			1	0	0	1605991	162	15359	38.3965	89.5527	2.72523	40	0	Bacteria	Proteobacteria	Betaproteobacteria	Burkholderiales	na	na	na	0.557617
	TARA_PSW_MAG_00045			1	0	0	2758566	382	8856	54.8991	93.8874	8.1807	40	2	Bacteria	Proteobacteria	na	na	na	na	na	0.340349
	TARA_PSW_MAG_00046			1	0	0	4422249	189	38055	65.7466	92.064	6.52495	35	0	Bacteria	Proteobacteria	Alphaproteobacteria	na	na	na	na	0.208184
	TARA_PSW_MAG_00047			1	0	0	2170786	254	11200	37.0544	90.9568	5.47068	41	0	Bacteria	Bacteroidetes	Flavobacteriia	Flavobacteriales	Cryomorphaceae	na	na	0.419004
	TARA_PSW_MAG_00049			1	0	0	1821452	183	14314	45.8855	90.1927	6.25598	40	0	Bacteria	Actinobacteria	Actinobacteria	na	na	na	na	0.495169
	TARA_PSW_MAG_00053			1	0	0	5651584	601	12019	48.7783	91.5772	9.15485	34	7	Bacteria	na	na	na	na	na	na	0.162038
	TARA_PSW_MAG_00054			1	0	0	1428841	178	10483	30.038	85.4112	3.2406	34	2	Bacteria	Bacteroidetes	Flavobacteriia	Flavobacteriales	na	na	na	0.597766
	TARA_PSW_MAG_00060			1	0	0	2442486	312	9388	49.6224	85.5858	4.60089	38	0	Bacteria	Proteobacteria	Gammaproteobacteria	na	na	na	na	0.350404
	TARA_PSW_MAG_00061			1	0	0	1322691	145	12321	32.148	82.2597	1.32023	39	0	Bacteria	Bacteroidetes	Flavobacteriia	Flavobacteriales	na	na	na	0.621912
	TARA_PSW_MAG_00064			1	0	0	3020418	521	6343	56.2018	85.4861	5.2607	36	2	Bacteria	Proteobacteria	Deltaproteobacteria	na	na	na	na	0.283027
	TARA_PSW_MAG_00065			1	0	0	3071969	378	9923	44.755	82.2054	3.01538	34	0	Bacteria	Bacteroidetes	Flavobacteriia	Flavobacteriales	Flavobacteriaceae	na	na	0.267598
	TARA_PSW_MAG_00066			1	0	0	2033721	101	33069	52.7647	83.0215	3.93053	39	0	Bacteria	Actinobacteria	Actinobacteria	na	na	na	na	0.408225
	TARA_PSW_MAG_00067			1	0	0	3369141	609	6130	38.7175	79.8355	0.960519	34	1	Bacteria	Bacteroidetes	na	na	na	na	na	0.236961
	TARA_PSW_MAG_00068			1	0	0	1330506	140	13836	29.5451	80.7755	1.98529	38	0	Bacteria	Bacteroidetes	Flavobacteriia	Flavobacteriales	na	na	na	0.607104
	TARA_PSW_MAG_00069			1	0	0	1781453	273	7986	39.2414	84.7461	5.96119	39	1	Bacteria	Proteobacteria	Alphaproteobacteria	Rhodospirillales	Rhodospirillaceae	na	na	0.475714
	TARA_PSW_MAG_00070			1	0	0	2545416	376	8044	54.094	79.1906	0.735294	39	0	Bacteria	Verrucomicrobia	Verrucomicrobiae	Verrucomicrobiales	Verrucomicrobiaceae	na	na	0.311111
	TARA_PSW_MAG_00071			1	0	0	4675294	535	11092	54.4886	81.8858	3.56025	35	0	Bacteria	Proteobacteria	Deltaproteobacteria	na	na	na	na	0.175146
	TARA_PSW_MAG_00072			1	0	0	4095537	814	5461	53.139	81.5568	3.37509	33	1	Bacteria	Planctomycetes	Planctomycetia	Planctomycetales	Planctomycetaceae	na	na	0.199136
	TARA_PSW_MAG_00076			1	0	0	3567362	430	10800	43.961	83.986	6.88466	37	0	Bacteria	Proteobacteria	na	na	na	na	na	0.235429
	TARA_PSW_MAG_00077			1	0	0	1568171	266	7112	46.923	80.8647	4.3598	32	2	Bacteria	Proteobacteria	Alphaproteobacteria	Rhodospirillales	Rhodospirillaceae	na	na	0.515662
	TARA_PSW_MAG_00080			1	0	0	2324340	306	8906	53.7793	76.6197	0.960519	37	0	Bacteria	Verrucomicrobia	Verrucomicrobiae	Verrucomicrobiales	Verrucomicrobiaceae	na	na	0.329641
	TARA_PSW_MAG_00082			1	0	0	3172990	517	7367	67.3272	76.3634	0.984712	33	1	Bacteria	na	na	na	na	na	na	0.240667
	TARA_PSW_MAG_00083			1	0	0	2531449	463	5957	50.1372	76.8555	1.54015	41	0	Bacteria	Verrucomicrobia	Opitutae	Opitutales	na	na	na	0.303603
	TARA_PSW_MAG_00084			1	0	0	2974357	490	6869	52.8734	77.6008	3.96003	32	2	Bacteria	Proteobacteria	Alphaproteobacteria	Rhodospirillales	Rhodospirillaceae	na	na	0.260899
	TARA_PSW_MAG_00086			1	0	0	1907850	254	8987	41.7096	76.5432	3.7037	35	0	Archaea	Euryarchaeota	na	na	na	na	na	0.401201
	TARA_PSW_MAG_00088			1	0	0	1188083	164	9226	28.8979	72.7309	0.359712	31	1	Bacteria	Candidatus_Marinimicrobia	na	na	na	na	na	0.61217
	TARA_PSW_MAG_00089			1	0	0	2103552	316	7959	54.3419	80.6811	8.7762	30	3	Bacteria	Proteobacteria	Gammaproteobacteria	Alteromonadales_3	Alteromonadaceae	na	na	0.383547
	TARA_PSW_MAG_00090			1	0	0	2079206	261	9741	31.4435	75.6957	4.00539	29	0	Bacteria	Bacteroidetes	Flavobacteriia	Flavobacteriales	Cryomorphaceae	na	na	0.36406
	TARA_PSW_MAG_00091			1	0	0	1990882	397	5466	46.4492	74.7742	3.26016	31	1	Bacteria	Verrucomicrobia	Verrucomicrobiae	Verrucomicrobiales	na	na	na	0.375583
	TARA_PSW_MAG_00092			1	0	0	1074595	46	64482	33.8305	78.9664	7.59581	28	6	Bacteria	Proteobacteria	Gammaproteobacteria	na	na	na	na	0.734848
	TARA_PSW_MAG_00093			1	0	0	3260113	442	8526	38.8596	77.1799	5.91582	31	1	Bacteria	Spirochaetes	Spirochaetia	na	na	na	na	0.23674
	TARA_PSW_MAG_00094			1	0	0	1766006	171	14407	44.9397	71.6049	0.617284	29	1	Archaea	Euryarchaeota	na	na	na	na	na	0.405463
	TARA_PSW_MAG_00096			1	0	0	1706461	195	12086	29.2099	71.2239	1.76538	33	0	Bacteria	Bacteroidetes	Flavobacteriia	Flavobacteriales	Cryomorphaceae	na	na	0.417378
	TARA_PSW_MAG_00097			1	0	0	3564951	583	7271	49.0406	70.8943	1.56965	35	0	Bacteria	Planctomycetes	Planctomycetia	Planctomycetales	Planctomycetaceae	na	na	0.198865
	TARA_PSW_MAG_00100			1	0	0	1384155	218	7250	28.1824	74.7964	6.50606	30	1	Bacteria	Bacteroidetes	Flavobacteriia	Flavobacteriales	na	na	na	0.540376
	TARA_PSW_MAG_00102			1	0	0	1513205	267	6370	58.2927	70.3704	2.46914	33	0	Archaea	Euryarchaeota	na	na	na	na	na	0.465042
	TARA_PSW_MAG_00103			1	0	0	888812	181	5118	28.2058	74.5496	7.0615	37	2	Bacteria	Bacteroidetes	Flavobacteriia	Flavobacteriales	na	na	na	0.838755
	TARA_PSW_MAG_00104			1	0	0	2111061	354	6823	32.666	72.5985	5.58628	31	0	Bacteria	Bacteroidetes	Flavobacteriia	Flavobacteriales	na	na	na	0.343896
	TARA_PSW_MAG_00105			1	0	0	2354673	543	4427	57.3268	65.1076	0.225225	28	1	Bacteria	Verrucomicrobia	Verrucomicrobiae	Verrucomicrobiales	Verrucomicrobiaceae	na	na	0.276504
	TARA_PSW_MAG_00106			1	0	0	2248577	378	6947	45.0226	67.6984	3.35089	30	0	Bacteria	Proteobacteria	Alphaproteobacteria	Rhodospirillales	Rhodospirillaceae	na	na	0.301072
	TARA_PSW_MAG_00107			1	0	0	4545094	926	5161	52.8232	65.787	2.12509	29	1	Bacteria	Chloroflexi	na	na	na	na	na	0.144743
	TARA_PSW_MAG_00108			1	0	0	2120707	433	5302	42.4616	64.3028	1.45472	27	2	Bacteria	Proteobacteria	na	na	na	na	na	0.303214
	TARA_PSW_MAG_00109			1	0	0	2014779	401	5202	54.0344	67.9591	5.70121	29	2	Bacteria	Proteobacteria	Gammaproteobacteria	na	na	na	na	0.337303
	TARA_PSW_MAG_00110			1	0	0	2214525	468	4998	55.4023	60.042	1.16457	27	0	Bacteria	Planctomycetes	Planctomycetia	Planctomycetales	Planctomycetaceae	na	na	0.271128
	TARA_PSW_MAG_00112			1	0	0	3080469	723	4280	38.9943	63.4927	5.90369	24	5	Bacteria	na	na	na	na	na	na	0.206114
	TARA_PSW_MAG_00113			1	0	0	2435607	271	11476	57.5466	55.046	0.625	18	0	Bacteria	Planctomycetes	Planctomycetia	Planctomycetales	Planctomycetaceae	na	na	0.226005
	TARA_PSW_MAG_00114			1	0	0	2586877	119	32613	33.7997	56.881	3.60031	21	0	Bacteria	Bacteroidetes	Flavobacteriia	Flavobacteriales	na	na	na	0.219883
	TARA_PSW_MAG_00115			1	0	0	2686481	578	4799	56.5192	57.2217	4.48071	24	2	Bacteria	Proteobacteria	Alphaproteobacteria	Rhodospirillales	Rhodospirillaceae	na	na	0.212999
	TARA_PSW_MAG_00116			1	0	0	2413023	117	33430	57.3205	55.421	3.23529	18	0	Bacteria	Proteobacteria	Gammaproteobacteria	Alteromonadales_3	Alteromonadaceae	na	na	0.229675
	TARA_PSW_MAG_00117			1	0	0	2244900	467	5054	38.9932	54.8077	3.42046	24	0	Bacteria	na	na	na	na	na	na	0.244143
	TARA_PSW_MAG_00118			1	0	0	2094419	525	3959	51.6185	53.0371	1.78957	24	0	Bacteria	Proteobacteria	Deltaproteobacteria	Myxococcales	na	na	na	0.25323
	TARA_PSW_MAG_00120			1	0	0	2577900	605	4312	50.2252	49.2026	2.97531	20	1	Bacteria	Spirochaetes	Spirochaetia	Spirochaetales	Leptospiraceae	na	na	0.190863
	TARA_PSW_MAG_00121			1	0	0	2064102	551	3643	42.0343	46.936	1.32023	20	1	Bacteria	Proteobacteria	na	na	na	na	na	0.227392
	TARA_PSW_MAG_00122			1	0	0	3243661	657	5338	47.8254	45.6901	1.52428	19	0	Bacteria	Planctomycetes	Planctomycetia	Planctomycetales	Planctomycetaceae	na	na	0.14086
	TARA_PSW_MAG_00123			1	0	0	2656216	540	4986	66.8639	45.0688	1.54015	17	0	Bacteria	Planctomycetes	Planctomycetia	Planctomycetales	Planctomycetaceae	na	na	0.169673
	TARA_PSW_MAG_00124			1	0	0	2516850	641	3923	60.1084	42.766	0.179856	17	0	Bacteria	Proteobacteria	Alphaproteobacteria	Rhodospirillales	Rhodospirillaceae	na	na	0.169919
	TARA_PSW_MAG_00125			1	0	0	2159895	336	7252	53.1341	41.9664	0.584937	17	0	Bacteria	na	na	na	na	na	na	0.194298
	TARA_PSW_MAG_00126			1	0	0	2600752	636	4133	46.8427	36.9983	0.804856	17	0	Bacteria	Proteobacteria	Deltaproteobacteria	Desulfobacterales	Desulfobulbaceae	na	na	0.14226
	TARA_PSW_MAG_00127			1	0	0	3449400	479	8642	49.8752	34.0289	0.764794	13	0	Bacteria	Planctomycetes	Planctomycetia	Planctomycetales	Planctomycetaceae	na	na	0.0986516
	TARA_PSW_MAG_00128			1	0	0	3169933	657	4658	62.2726	37.7842	4.65526	11	2	Bacteria	Proteobacteria	Alphaproteobacteria	Rhizobiales	Rhizobiaceae	na	na	0.119196
	TARA_PSW_MAG_00129			1	0	0	2607126	521	5426	44.9687	32.189	1.42986	9	0	Bacteria	Proteobacteria	Gammaproteobacteria	Alteromonadales	Alteromonadaceae	Alteromonas	Alteromonas_macleodii	0.123466
	TARA_PSW_MAG_00132			1	0	0	2086233	309	7740	50.6846	22.1839	2.75009	6	0	Bacteria	na	na	na	na	na	na	0.106335
	TARA_PSW_MAG_00133			1	0	0	4053059	1074	3544	69.3154	19.5113	1.66407	9	2	Eukaryota	na	na	na	na	na	na	0.0481397
	TARA_PSW_MAG_00134			1	0	0	2227252	536	4073	62.1261	18.0951	0.584937	5	0	Bacteria	Proteobacteria	Alphaproteobacteria	Rhizobiales	Rhizobiaceae	na	na	0.0812442
	TARA_PSW_MAG_00135			1	0	0	3998261	1243	3097	63.9534	10.7917	0	8	0	Eukaryota	na	na	na	na	na	na	0.0269909
	TARA_RED_MAG_00003			1	0	0	2006846	24	129267	43.3748	98.2436	4.19581	43	0	Bacteria	Proteobacteria	Gammaproteobacteria	na	na	na	na	0.489542
	TARA_RED_MAG_00004			1	0	0	2103638	32	89886	37.121	97.4788	4.19581	43	0	Bacteria	Proteobacteria	Alphaproteobacteria	na	na	na	na	0.463382
	TARA_RED_MAG_00006			1	0	0	3754020	107	49852	49.7281	97.2589	4.00009	43	0	Bacteria	Proteobacteria	Alphaproteobacteria	Rhodospirillales	Rhodospirillaceae	na	na	0.259079
	TARA_RED_MAG_00007			1	0	0	2516156	78	49495	61.889	97.5241	4.42104	39	1	Bacteria	Proteobacteria	Alphaproteobacteria	Rhodospirillales	Rhodospirillaceae	na	na	0.387592
	TARA_RED_MAG_00008			1	0	0	3017963	74	60672	51.07	97.0737	4.18525	41	1	Bacteria	Acidobacteria	na	na	na	na	na	0.321653
	TARA_RED_MAG_00020			1	0	0	5284871	179	51559	62.4174	96.2182	5.21003	43	0	Bacteria	Planctomycetes	Planctomycetia	Planctomycetales	Planctomycetaceae	Planctomyces	na	0.182063
	TARA_RED_MAG_00022			1	0	0	3655333	42	188874	51.3291	96.3437	5.62567	43	0	Bacteria	Proteobacteria	Gammaproteobacteria	Oceanospirillales	Oceanospirillaceae	na	na	0.26357
	TARA_RED_MAG_00024			1	0	0	4064886	233	28824	54.8185	96.5832	6.13048	43	0	Bacteria	Proteobacteria	Deltaproteobacteria	Myxococcales	na	na	na	0.237604
	TARA_RED_MAG_00025			1	0	0	2082691	191	15963	44.1638	94.4528	4.33561	41	1	Bacteria	Proteobacteria	Gammaproteobacteria	na	na	na	na	0.453513
	TARA_RED_MAG_00026			1	0	0	3586771	325	14968	58.6015	95.2334	5.40575	43	0	Bacteria	Proteobacteria	Alphaproteobacteria	na	na	na	na	0.265513
	TARA_RED_MAG_00029			1	0	0	1969490	315	7258	41.3847	90.0038	0.91515	40	0	Bacteria	Verrucomicrobia	Opitutae	Opitutales	na	na	na	0.45699
	TARA_RED_MAG_00030			1	0	0	4023354	151	43321	66.8363	95.8584	6.79091	41	1	Bacteria	Acidobacteria	na	na	na	na	na	0.238255
	TARA_RED_MAG_00032			1	0	0	4199784	433	13166	62.9387	90.8925	2.26488	42	0	Bacteria	Proteobacteria	Deltaproteobacteria	na	na	na	na	0.216422
	TARA_RED_MAG_00034			1	0	0	2440868	84	42715	53.5496	91.9173	3.75067	42	0	Bacteria	Proteobacteria	Alphaproteobacteria	na	na	na	na	0.376576
	TARA_RED_MAG_00036			1	0	0	5793787	323	29040	62.2848	92.8483	5.43525	42	0	Bacteria	Planctomycetes	Planctomycetia	Planctomycetales	Planctomycetaceae	Planctomyces	na	0.160255
	TARA_RED_MAG_00037			1	0	0	2018209	245	10199	52.4765	92.9881	5.98538	41	0	Bacteria	Proteobacteria	Alphaproteobacteria	Rickettsiales	na	na	na	0.460746
	TARA_RED_MAG_00045			1	0	0	2493810	335	8932	42.6948	87.9868	2.75009	37	1	Bacteria	Proteobacteria	Alphaproteobacteria	Rhodospirillales	Rhodospirillaceae	na	na	0.352821
	TARA_RED_MAG_00046			1	0	0	1522052	202	9969	28.9781	88.5422	3.42046	37	0	Bacteria	Bacteroidetes	Flavobacteriia	Flavobacteriales	na	na	na	0.581729
	TARA_RED_MAG_00048			1	0	0	2804542	123	39082	59.7738	88.4773	3.78017	38	0	Bacteria	Actinobacteria	Actinobacteria	na	na	na	na	0.315479
	TARA_RED_MAG_00050			1	0	0	5396596	640	10721	60.6495	89.5971	5.03017	40	0	Bacteria	Planctomycetes	Planctomycetia	Planctomycetales	Planctomycetaceae	Planctomyces	na	0.166025
	TARA_RED_MAG_00054			1	0	0	1859610	98	29960	44.6107	85.492	3.57081	43	0	Bacteria	Proteobacteria	na	na	na	na	na	0.459731
	TARA_RED_MAG_00057			1	0	0	5339993	629	10779	57.6221	83.9006	2.86502	34	0	Bacteria	Verrucomicrobia	Verrucomicrobiae	Verrucomicrobiales	na	na	na	0.157117
	TARA_RED_MAG_00060			1	0	0	3809448	400	13622	58.5126	83.9714	4.66582	39	0	Bacteria	Proteobacteria	Gammaproteobacteria	na	na	na	na	0.220429
	TARA_RED_MAG_00063			1	0	0	2808044	382	9096	61.2007	83.3669	5.32563	41	0	Bacteria	Proteobacteria	Gammaproteobacteria	na	na	na	na	0.296886
	TARA_RED_MAG_00064			1	0	0	1443958	180	10820	42.1522	81.8003	3.82554	32	1	Bacteria	Chloroflexi	Dehalococcoidetes	na	na	na	na	0.566501
	TARA_RED_MAG_00066			1	0	0	1134492	82	24193	47.4067	78.7312	2.16515	37	1	Bacteria	Proteobacteria	Alphaproteobacteria	na	na	na	na	0.693978
	TARA_RED_MAG_00069			1	0	0	1204139	44	73875	45.3129	75.2889	0.225225	34	0	Bacteria	na	na	na	na	na	na	0.625251
	TARA_RED_MAG_00071			1	0	0	2057091	338	7128	57.5311	78.1758	3.37509	35	1	Bacteria	Verrucomicrobia	Verrucomicrobiae	Verrucomicrobiales	na	na	na	0.380031
	TARA_RED_MAG_00074			1	0	0	1989264	429	4815	51.9602	75.8102	1.65044	38	0	Bacteria	Verrucomicrobia	Opitutae	Opitutales	na	na	na	0.381097
	TARA_RED_MAG_00078			1	0	0	4310680	854	5532	52.2185	78.8014	6.45539	34	1	Bacteria	Planctomycetes	Planctomycetia	Planctomycetales	Planctomycetaceae	na	na	0.182805
	TARA_RED_MAG_00079			1	0	0	1138567	123	13779	53.1486	73.4568	1.23457	35	0	Archaea	Euryarchaeota	na	na	na	na	na	0.645169
	TARA_RED_MAG_00081			1	0	0	4159930	653	7387	67.9582	74.2884	2.12509	32	0	Bacteria	Acidobacteria	na	na	na	na	na	0.178581
	TARA_RED_MAG_00083			1	0	0	1203399	188	7005	45.859	79.1568	7.28142	34	0	Bacteria	Actinobacteria	Actinobacteria	na	na	na	na	0.657777
	TARA_RED_MAG_00085			1	0	0	1812972	62	41356	58.8654	73.2558	2.35031	40	0	Bacteria	na	na	na	na	na	na	0.404065
	TARA_RED_MAG_00087			1	0	0	1483655	289	5463	43.4597	77.355	6.9602	36	3	Bacteria	Proteobacteria	Gammaproteobacteria	na	na	na	na	0.521382
	TARA_RED_MAG_00091			1	0	0	2284967	391	6483	57.1388	73.3354	4.80494	28	0	Bacteria	Proteobacteria	Alphaproteobacteria	na	na	na	na	0.320947
	TARA_RED_MAG_00092			1	0	0	2069335	70	62936	35.4614	71.9887	3.46052	30	0	Bacteria	na	na	na	na	na	na	0.347883
	TARA_RED_MAG_00093			1	0	0	6139921	335	29219	56.3743	72.9834	6.3504	29	0	Bacteria	Planctomycetes	Planctomycetia	Planctomycetales	Planctomycetaceae	na	na	0.118867
	TARA_RED_MAG_00094			1	0	0	2522684	519	5134	51.8041	68.7102	2.79015	28	0	Bacteria	Proteobacteria	Alphaproteobacteria	Rhodospirillales	Rhodospirillaceae	na	na	0.272369
	TARA_RED_MAG_00096			1	0	0	2055416	445	4400	42.7771	67.3225	1.90517	33	0	Bacteria	Verrucomicrobia	Opitutae	Opitutales	na	na	na	0.327537
	TARA_RED_MAG_00097			1	0	0	2016806	486	4178	62.862	67.1367	2.84451	26	1	Bacteria	Verrucomicrobia	Opitutae	Opitutales	na	na	na	0.332886
	TARA_RED_MAG_00098			1	0	0	2227220	397	6572	50.6271	65.314	1.72001	32	0	Bacteria	Verrucomicrobia	Opitutae	Opitutales	na	na	na	0.293253
	TARA_RED_MAG_00099			1	0	0	2023840	364	6300	33.8024	65.8688	3.37509	28	1	Bacteria	Bacteroidetes	Flavobacteriia	Flavobacteriales	na	na	na	0.325465
	TARA_RED_MAG_00100			1	0	0	2061494	511	4067	48.816	60.6676	0.850225	29	1	Bacteria	Planctomycetes	Planctomycetia	Planctomycetales	Planctomycetaceae	na	na	0.29429
	TARA_RED_MAG_00101			1	0	0	2501429	555	4513	62.2727	63.4383	3.71591	24	0	Bacteria	Proteobacteria	Alphaproteobacteria	Rhodospirillales	Rhodospirillaceae	na	na	0.253608
	TARA_RED_MAG_00102			1	0	0	2168506	408	5647	58.0826	54.2759	2.05486	22	0	Bacteria	Proteobacteria	Alphaproteobacteria	Rhodospirillales	Rhodospirillaceae	na	na	0.250292
	TARA_RED_MAG_00103			1	0	0	2983347	440	8008	62.5921	58.2744	6.75917	18	3	Bacteria	Proteobacteria	Alphaproteobacteria	Sphingomonadales	Erythrobacteraceae	na	na	0.195332
	TARA_RED_MAG_00104			1	0	0	2927257	496	6485	57.303	53.5065	2.37451	24	0	Bacteria	Proteobacteria	Gammaproteobacteria	Oceanospirillales	Alteromonadaceae_2	Marinobacter	na	0.182787
	TARA_RED_MAG_00105			1	0	0	2068332	380	5835	65.1825	52.02	1.60971	12	0	Bacteria	Proteobacteria	Alphaproteobacteria	Sphingomonadales	Erythrobacteraceae	na	na	0.251507
	TARA_RED_MAG_00106			1	0	0	2443502	517	4879	38.9948	51.8312	1.60971	16	0	Bacteria	Verrucomicrobia	Verrucomicrobiae	Verrucomicrobiales	Verrucomicrobiaceae	na	na	0.212118
	TARA_RED_MAG_00108			1	0	0	2063185	371	6049	52.1316	51.3307	2.79546	25	0	Bacteria	Proteobacteria	na	na	na	na	na	0.248793
	TARA_RED_MAG_00109			1	0	0	2708472	105	41167	62.888	49.7108	3.46052	10	0	Bacteria	Proteobacteria	Alphaproteobacteria	na	na	na	na	0.183538
	TARA_RED_MAG_00110			1	0	0	2154784	15	219019	39.7946	48.0905	3.46052	10	0	Bacteria	Proteobacteria	Alphaproteobacteria	na	na	na	na	0.22318
	TARA_RED_MAG_00111			1	0	0	2205644	384	6331	63.696	38.6593	0	22	0	Bacteria	Proteobacteria	Alphaproteobacteria	na	na	na	na	0.175275
	TARA_RED_MAG_00112			1	0	0	13083156	2921	4610	52.6645	59.9201	28.6178	21	11	Eukaryota	na	na	na	na	na	na	0.0457994
	TARA_RED_MAG_00113			1	0	0	2497024	542	4741	58.5158	30.0682	0	10	0	Bacteria	na	na	na	na	na	na	0.120416
	TARA_RED_MAG_00114			1	0	0	9255642	2042	4636	48.1816	61.9313	34.755	11	20	Eukaryota	Chlorophyta	Prasinophyceae	Mamiellales	Mamiellaceae	Bathycoccus	na	0.0669119
	TARA_RED_MAG_00115			1	0	0	2184876	474	4770	48.4658	31.6643	4.70063	18	0	Bacteria	Planctomycetes	Planctomycetia	Planctomycetales	Planctomycetaceae	na	na	0.144925
	TARA_RED_MAG_00116			1	0	0	2042466	106	29219	54.7516	25.9259	5.55556	8	5	Eukaryota	Chlorophyta	Prasinophyceae	Mamiellales	Bathycoccaceae	Ostreococcus	na	0.126934
	TARA_RED_MAG_00117			1	0	0	3555685	95	81794	59.2247	22.9329	2.61029	1	0	Bacteria	Firmicutes	Bacilli	na	na	na	na	0.0644964
	TARA_RED_MAG_00120			1	0	0	2288213	535	4309	63.529	15.8282	3.01538	3	0	Bacteria	na	na	na	na	na	na	0.0691727
	TARA_RED_MAG_00121			1	0	0	3274009	540	6769	59.952	14.1975	1.85185	1	0	Bacteria	na	na	na	na	na	na	0.0433644
	TARA_RED_MAG_00122			1	0	0	2449984	619	3823	26.7688	5.59991	0.584937	2	0	Bacteria	Proteobacteria	Alphaproteobacteria	Rickettsiales	Anaplasmataceae	na	na	0.0228569
	TARA_RED_MAG_00123			1	0	0	2096511	139	31520	28.0004	1.57496	0.764794	0	0	Bacteria	na	na	na	na	na	na	0.00751227
	TARA_SOC_MAG_00002			1	0	0	4429622	109	60000	48.7401	96.5236	4.19581	43	0	Bacteria	Proteobacteria	Gammaproteobacteria	Alteromonadales	Alteromonadaceae	na	na	0.217905
	TARA_SOC_MAG_00003			1	0	0	1857767	98	25729	42.4476	95.8184	4.37567	42	0	Bacteria	Bacteroidetes	Flavobacteriia	Flavobacteriales	na	na	na	0.515772
	TARA_SOC_MAG_00004			1	0	0	2708830	120	29057	36.0993	95.0029	3.93053	42	0	Bacteria	Bacteroidetes	Flavobacteriia	Flavobacteriales	na	na	na	0.350716
	TARA_SOC_MAG_00005			1	0	0	1615633	62	44901	37.023	94.2888	3.35089	41	0	Bacteria	Bacteroidetes	Flavobacteriia	Flavobacteriales	na	na	na	0.583603
	TARA_SOC_MAG_00006			1	0	0	1648770	103	19206	38.1245	86.0769	0.735294	40	0	Bacteria	Bacteroidetes	Flavobacteriia	Flavobacteriales	na	na	na	0.522068
	TARA_SOC_MAG_00007			1	0	0	2918716	242	14088	46.0904	87.1229	6.14105	39	0	Bacteria	Proteobacteria	Gammaproteobacteria	na	na	na	na	0.298497
	TARA_SOC_MAG_00010			1	0	0	2051317	181	13112	52.5052	71.2103	3.65467	30	7	Bacteria	Proteobacteria	Gammaproteobacteria	na	na	na	na	0.347144
	TARA_SOC_MAG_00011			1	0	0	2520155	162	20867	30.1317	59.4482	3.64568	17	0	Bacteria	Bacteroidetes	Flavobacteriia	Flavobacteriales	Flavobacteriaceae	Polaribacter	na	0.235891
	TARA_SOC_MAG_00012			1	0	0	3253762	193	20940	37.3028	50.6956	4.11038	12	0	Bacteria	Bacteroidetes	Flavobacteriia	Flavobacteriales	na	na	na	0.155806
	TARA_SOC_MAG_00013			1	0	0	2637375	406	6305	45.6124	3.7037	0	1	0	Eukaryota	na	na	na	na	na	na	0.0140431
	TARA_SOC_MAG_00014			1	0	0	3265146	450	6909	37.1279	4.32099	1.85185	0	1	Eukaryota	na	na	na	na	na	na	0.0132337
	TARA_ION_MAG_00046			1	0	0	847736	126	8236	31.0888	73.8682	2.27544	31	0	Bacteria	na	na	na	na	na	na	0.871359
	TARA_MED_MAG_00055			1	0	0	1381381	107	19287	46.7613	87.528	2.79546	41	0	Bacteria	na	na	na	na	na	na	0.633627
	TARA_PSW_MAG_00058			1	0	0	4643332	628	8739	47.1306	85.9266	4.53966	38	0	Bacteria	na	na	na	na	na	na	0.185054
	TARA_RED_MAG_00068			1	0	0	1088927	178	7227	31.2728	77.467	1.90517	39	0	Bacteria	na	na	na	na	na	na	0.711406
	TARA_ION_MAG_00042			1	0	0	1865483	348	5608	54.4149	76.9605	2.79546	35	2	Bacteria	na	na	na	na	na	na	0.41255
	TARA_RED_MAG_00040			1	0	0	2112073	248	11173	54.6918	91.5493	5.1004	37	0	Bacteria	na	na	na	na	na	na	0.433457
	TARA_RED_MAG_00065			1	0	0	1366999	111	22446	51.4278	78.8415	1.94523	39	1	Bacteria	na	na	na	na	na	na	0.576749
	TARA_PSE_MAG_00068			1	0	0	2505860	380	7923	40.9381	81.6453	5.25009	34	0	Bacteria	na	na	na	na	na	na	0.325817
	TARA_RED_MAG_00047			1	0	0	2014207	19	516159	40.9724	87.5174	2.72059	40	0	Bacteria	na	na	na	na	na	na	0.434501
	TARA_RED_MAG_00067			1	0	0	1889920	355	5832	53.5504	79.5171	3.48538	35	1	Bacteria	na	na	na	na	na	na	0.420743
	TARA_RED_MAG_00084			1	0	0	5144742	495	14063	55.9793	80.0266	8.23138	37	1	Bacteria	na	na	na	na	na	na	0.15555
	TARA_ANE_MAG_00029			1	0	0	1511996	116	19256	31.3906	84.552	2.68053	36	1	Bacteria	Candidatus_Marinimicrobia	na	na	na	na	na	0.559208
	TARA_ANE_MAG_00053			1	0	0	654139	105	7097	32.0621	76.6462	1.60971	34	1	Bacteria	Candidatus_Marinimicrobia	na	na	na	na	na	1.17171
	TARA_ANW_MAG_00013			1	0	0	2062092	144	26966	31.0068	94.2434	4.15575	42	0	Bacteria	Candidatus_Marinimicrobia	na	na	na	na	na	0.457028
	TARA_ANW_MAG_00030			1	0	0	1869178	124	27761	27.6375	85.6871	5.84402	32	7	Bacteria	Candidatus_Marinimicrobia	na	na	na	na	na	0.458421
	TARA_ION_MAG_00027			1	0	0	2170694	209	16172	46.628	89.0576	6.57568	40	1	Bacteria	Candidatus_Marinimicrobia	na	na	na	na	na	0.410272
	TARA_ION_MAG_00043			1	0	0	1967998	302	7834	34.0884	76.8903	2.75009	36	1	Bacteria	Candidatus_Marinimicrobia	na	na	na	na	na	0.390703
	TARA_IOS_MAG_00016			1	0	0	1769221	184	13928	29.9275	94.2381	6.16591	38	3	Bacteria	Candidatus_Marinimicrobia	na	na	na	na	na	0.532653
	TARA_MED_MAG_00005			1	0	0	1647124	120	20668	33.2593	94.8141	1.72001	41	1	Bacteria	Candidatus_Marinimicrobia	na	na	na	na	na	0.575634
	TARA_MED_MAG_00021			1	0	0	2315206	90	50935	34.0343	94.8737	3.52544	42	0	Bacteria	Candidatus_Marinimicrobia	na	na	na	na	na	0.409785
	TARA_MED_MAG_00025			1	0	0	1258022	70	35739	28.315	94.514	3.34559	41	0	Bacteria	Candidatus_Marinimicrobia	na	na	na	na	na	0.751291
	TARA_MED_MAG_00027			1	0	0	1825475	233	9462	29.6503	92.4833	1.54546	42	0	Bacteria	Candidatus_Marinimicrobia	na	na	na	na	na	0.506626
	TARA_MED_MAG_00040			1	0	0	1716686	142	19067	35.8998	89.6932	1.09501	40	1	Bacteria	Candidatus_Marinimicrobia	na	na	na	na	na	0.522479
	TARA_MED_MAG_00100			1	0	0	1550195	177	12843	32.0207	74.4009	0.625	35	0	Bacteria	Candidatus_Marinimicrobia	na	na	na	na	na	0.479945
	TARA_PSE_MAG_00057			1	0	0	1223860	88	17524	29.2373	83.9882	4.74069	39	0	Bacteria	Candidatus_Marinimicrobia	na	na	na	na	na	0.686257
	TARA_RED_MAG_00002			1	0	0	2177492	86	43120	35.7496	95.724	1.36029	41	0	Bacteria	Candidatus_Marinimicrobia	na	na	na	na	na	0.439606
	TARA_RED_MAG_00042			1	0	0	1689602	150	17673	31.8583	86.8835	0.625	37	0	Bacteria	Candidatus_Marinimicrobia	na	na	na	na	na	0.514224
	TARA_RED_MAG_00043			1	0	0	1626385	261	7748	40.8732	89.5375	3.77553	37	2	Bacteria	Candidatus_Marinimicrobia	na	na	na	na	na	0.550531
	TARA_RED_MAG_00051			1	0	0	1519328	167	11941	27.9942	86.4714	3.24591	37	0	Bacteria	Candidatus_Marinimicrobia	na	na	na	na	na	0.569143
	TARA_MED_MAG_00063			1	0	0	1652883	220	9676	34.0963	87.9573	4.17994	39	0	Bacteria	na	na	na	na	na	na	0.532145
	TARA_MED_MAG_00069			1	0	0	1485384	141	14652	34.699	84.4666	1.54015	36	0	Bacteria	na	na	na	na	na	na	0.568652
	TARA_PSW_MAG_00006			1	0	0	1608685	37	67260	39.0741	94.9085	0.625	42	0	Bacteria	na	na	na	na	na	na	0.589976
	TARA_ANE_MAG_00015			1	0	0	1459822	118	19080	39.8638	94.0198	4.91524	41	0	Bacteria	Chloroflexi	Dehalococcoidetes	na	na	na	na	0.64405
	TARA_ANE_MAG_00028			1	0	0	1236140	114	15607	30.5262	83.3458	0.91515	36	0	Bacteria	Chloroflexi	Dehalococcoidetes	na	na	na	na	0.674242
	TARA_ANE_MAG_00033			1	0	0	1063449	128	9901	34.6422	89.7522	9.60687	37	2	Bacteria	Chloroflexi	Dehalococcoidetes	na	na	na	na	0.843972
	TARA_ASW_MAG_00020			1	0	0	734295	79	11566	31.4399	76.0861	1.83494	37	1	Bacteria	Chloroflexi	Dehalococcoidetes	na	na	na	na	1.03618
	TARA_PON_MAG_00043			1	0	0	1912945	45	85777	61.6448	75.6366	1.25	28	0	Bacteria	Chloroflexi	Dehalococcoidetes	na	na	na	na	0.395394
	TARA_PSE_MAG_00081			1	0	0	726237	43	18373	31.9886	70.1907	0	33	0	Bacteria	Chloroflexi	Dehalococcoidetes	na	na	na	na	0.966499
	TARA_PSW_MAG_00044			1	0	0	1151636	165	8678	31.3835	89.5882	3.48538	38	2	Bacteria	Chloroflexi	Dehalococcoidetes	na	na	na	na	0.777921
	TARA_PSW_MAG_00081			1	0	0	934890	145	7475	31.1529	75.7453	0.225225	36	0	Bacteria	Chloroflexi	Dehalococcoidetes	na	na	na	na	0.810205
	TARA_RED_MAG_00010			1	0	0	1469377	47	72588	40.5833	96.3089	4.15044	41	0	Bacteria	Chloroflexi	Dehalococcoidetes	na	na	na	na	0.65544
	TARA_RED_MAG_00014			1	0	0	1613292	33	82197	38.3877	94.2034	2.50531	41	0	Bacteria	Chloroflexi	Dehalococcoidetes	na	na	na	na	0.58392
	TARA_RED_MAG_00016			1	0	0	1961043	54	72153	41.2064	92.5234	1.07545	40	0	Bacteria	Chloroflexi	na	na	na	na	na	0.471807
	TARA_RED_MAG_00019			1	0	0	1853706	37	95114	35.5784	93.2882	1.9906	40	0	Bacteria	Chloroflexi	na	na	na	na	na	0.503252
	TARA_RED_MAG_00023			1	0	0	1532452	27	93475	30.5951	93.784	3.23529	41	0	Bacteria	Chloroflexi	Dehalococcoidetes	na	na	na	na	0.611987
	TARA_RED_MAG_00028			1	0	0	1208415	35	74717	33.6034	93.1975	3.75067	41	1	Bacteria	Chloroflexi	Dehalococcoidetes	na	na	na	na	0.771237
	TARA_RED_MAG_00031			1	0	0	1182310	16	207728	40.8562	93.0736	4.19581	41	0	Bacteria	Chloroflexi	Dehalococcoidetes	na	na	na	na	0.787218
	TARA_RED_MAG_00033			1	0	0	1522479	34	71319	38.8421	92.1478	3.97059	39	0	Bacteria	Chloroflexi	Dehalococcoidetes	na	na	na	na	0.605249
	TARA_RED_MAG_00038			1	0	0	1318137	137	12397	31.6307	93.9745	7.01083	41	1	Bacteria	Chloroflexi	Dehalococcoidetes	na	na	na	na	0.712934
	TARA_RED_MAG_00039			1	0	0	1880932	167	16305	46.2639	91.5175	4.88574	39	1	Bacteria	Chloroflexi	Dehalococcoidetes	na	na	na	na	0.486554
	TARA_RED_MAG_00041			1	0	0	2113769	76	57468	53.366	90.3129	3.93053	41	0	Bacteria	Chloroflexi	na	na	na	na	na	0.42726
	TARA_RED_MAG_00044			1	0	0	1286805	95	21924	35.9549	88.9631	3.34559	42	0	Bacteria	Chloroflexi	Dehalococcoidetes	na	na	na	na	0.691349
	TARA_RED_MAG_00053			1	0	0	1204038	122	14077	33.7996	86.5758	3.52544	38	0	Bacteria	Chloroflexi	Dehalococcoidetes	na	na	na	na	0.719046
	TARA_RED_MAG_00061			1	0	0	1643467	231	8372	43.5951	83.5136	4.3303	35	0	Bacteria	Chloroflexi	Dehalococcoidetes	na	na	na	na	0.508155
	TARA_RED_MAG_00070			1	0	0	1580741	165	13676	44.7675	76.5813	1.54015	34	2	Bacteria	Chloroflexi	Dehalococcoidetes	na	na	na	na	0.484464
	TARA_RED_MAG_00075			1	0	0	831198	22	95775	31.2256	74.8549	1.36029	37	0	Bacteria	Chloroflexi	Dehalococcoidetes	na	na	na	na	0.900567
	TARA_RED_MAG_00076			1	0	0	1865826	262	8646	61.503	75.5359	2.21052	35	0	Bacteria	Chloroflexi	Dehalococcoidetes	na	na	na	na	0.404839
	TARA_RED_MAG_00077			1	0	0	911956	24	132055	43.0268	73.482	0.625	36	0	Bacteria	Chloroflexi	Dehalococcoidetes	na	na	na	na	0.805762
	TARA_ANE_MAG_00017			1	0	0	853034	32	37802	29.0318	90.3477	3.30553	41	0	Bacteria	Proteobacteria	Alphaproteobacteria	Rickettsiales	Pelagibacteraceae	na	na	1.05913
	TARA_ANE_MAG_00035			1	0	0	866617	105	10809	29.217	84.2013	4.18525	36	0	Bacteria	Proteobacteria	Alphaproteobacteria	Rickettsiales	Pelagibacteraceae	na	na	0.971609
	TARA_ANW_MAG_00038			1	0	0	754332	57	16059	28.7447	78.1268	0.855532	38	0	Bacteria	Proteobacteria	Alphaproteobacteria	Rickettsiales	Pelagibacteraceae	na	na	1.03571
	TARA_ION_MAG_00053			1	0	0	635503	34	33356	29.0202	73.4314	4.04546	26	0	Bacteria	Proteobacteria	Alphaproteobacteria	Rickettsiales	Pelagibacteraceae	na	na	1.15548
	TARA_MED_MAG_00081			1	0	0	731674	17	60721	30.0469	83.973	3.35089	42	0	Bacteria	Proteobacteria	Alphaproteobacteria	Rickettsiales	Pelagibacteraceae	na	na	1.14768
	TARA_MED_MAG_00104			1	0	0	740412	24	44416	28.9403	77.0181	4.56614	39	0	Bacteria	Proteobacteria	Alphaproteobacteria	Rickettsiales	Pelagibacteraceae	na	na	1.04021
	TARA_MED_MAG_00107			1	0	0	623266	29	31994	29.1753	74.1455	2.35031	34	0	Bacteria	Proteobacteria	Alphaproteobacteria	Rickettsiales	Pelagibacteraceae	na	na	1.18963
	TARA_PSE_MAG_00084			1	0	0	749413	41	31705	29.2433	70.4455	0.625	25	0	Bacteria	Proteobacteria	Alphaproteobacteria	Rickettsiales	Pelagibacteraceae	na	na	0.940009
	TARA_PSW_MAG_00098			1	0	0	715149	52	19815	29.6965	72.2608	3.60031	30	0	Bacteria	Proteobacteria	Alphaproteobacteria	Rickettsiales	Pelagibacteraceae	na	na	1.01043
	TARA_ANW_MAG_00051			1	0	0	707381	48	30669	28.3874	71.8776	1.09501	38	0	Bacteria	Proteobacteria	Alphaproteobacteria	Rickettsiales	Pelagibacteraceae	na	na	1.01611
	TARA_PSE_MAG_00073			1	0	0	772086	37	30640	28.6692	76.0712	2.83552	25	0	Bacteria	Proteobacteria	Alphaproteobacteria	Rickettsiales	Pelagibacteraceae	na	na	0.985269
	TARA_PSE_MAG_00092			1	0	0	619516	57	14062	28.2507	70.196	2.53017	24	1	Bacteria	Proteobacteria	Alphaproteobacteria	Rickettsiales	Pelagibacteraceae	na	na	1.13308
	TARA_ANE_MAG_00020			1	0	0	1274336	19	110203	28.2564	86.3823	1.25	34	0	Bacteria	Proteobacteria	Alphaproteobacteria	Rickettsiales	na	na	na	0.677861
	TARA_RED_MAG_00059			1	0	0	993069	83	16056	29.6488	81.3846	1.92936	33	3	Bacteria	Proteobacteria	Alphaproteobacteria	Rickettsiales	na	na	na	0.819526
	TARA_SOC_MAG_00008			1	0	0	1150357	63	24311	29.7174	78.9021	1.25	28	0	Bacteria	Proteobacteria	Alphaproteobacteria	Rickettsiales	na	na	na	0.685892
	TARA_ANE_MAG_00044			1	0	0	1112456	184	7136	28.8903	81.3764	3.89046	38	0	Bacteria	Proteobacteria	Alphaproteobacteria	Rickettsiales	na	na	na	0.731502
	TARA_ION_MAG_00038			1	0	0	1215632	122	13928	28.7192	80.9169	4.6357	27	0	Bacteria	Proteobacteria	Alphaproteobacteria	Rickettsiales	na	na	na	0.665637
	TARA_ION_MAG_00060			1	0	0	1634903	353	4802	27.7447	70.4303	5.55984	30	1	Bacteria	Proteobacteria	Alphaproteobacteria	Rickettsiales	na	na	na	0.430792
	TARA_IOS_MAG_00012			1	0	0	1152042	76	22309	29.0383	96.5779	5.52135	41	1	Bacteria	Proteobacteria	Alphaproteobacteria	Rickettsiales	na	na	na	0.838319
	TARA_IOS_MAG_00020			1	0	0	1450534	94	23648	28.9767	90.8435	5.95063	36	0	Bacteria	Proteobacteria	Alphaproteobacteria	Rickettsiales	na	na	na	0.626276
	TARA_IOS_MAG_00053			1	0	0	704182	108	8266	31.1022	73.1002	4.77019	36	0	Bacteria	Proteobacteria	Alphaproteobacteria	Rickettsiales	na	na	na	1.03809
	TARA_MED_MAG_00001			1	0	0	1412765	25	80000	29.0759	96.5779	2.17046	42	0	Bacteria	Proteobacteria	Alphaproteobacteria	Rickettsiales	na	na	na	0.683609
	TARA_MED_MAG_00013			1	0	0	1262638	41	40000	28.9997	95.8584	3.52544	43	0	Bacteria	Proteobacteria	Alphaproteobacteria	Rickettsiales	na	na	na	0.759192
	TARA_MED_MAG_00043			1	0	0	1095487	41	37133	29.7987	92.3472	4.71119	43	0	Bacteria	Proteobacteria	Alphaproteobacteria	Rickettsiales	na	na	na	0.842979
	TARA_MED_MAG_00054			1	0	0	1233820	18	100248	29.2678	88.6277	3.88516	40	0	Bacteria	Proteobacteria	Alphaproteobacteria	Rickettsiales	na	na	na	0.718319
	TARA_MED_MAG_00066			1	0	0	1166754	41	34460	30.2744	87.3571	3.93053	41	0	Bacteria	Proteobacteria	Alphaproteobacteria	Rickettsiales	na	na	na	0.748719
	TARA_MED_MAG_00113			1	0	0	753160	20	58192	29.9003	75.1755	3.97059	37	0	Bacteria	Proteobacteria	Alphaproteobacteria	Rickettsiales	na	na	na	0.998135
	TARA_MED_MAG_00116			1	0	0	798962	32	29016	28.685	73.0564	2.39038	35	0	Bacteria	Proteobacteria	Alphaproteobacteria	Rickettsiales	na	na	na	0.914392
	TARA_PSE_MAG_00056			1	0	0	1247442	122	13528	30.3425	86.3022	6.86578	40	1	Bacteria	Proteobacteria	Alphaproteobacteria	Rickettsiales	na	na	na	0.691833
	TARA_RED_MAG_00015			1	0	0	1291189	27	92870	29.0403	95.6332	4.15575	43	0	Bacteria	Proteobacteria	Alphaproteobacteria	Rickettsiales	na	na	na	0.74066
	TARA_RED_MAG_00086			1	0	0	1273133	60	33285	29.813	75.5907	5.03548	24	0	Bacteria	Proteobacteria	Alphaproteobacteria	Rickettsiales	na	na	na	0.593737
	TARA_ANW_MAG_00026			1	0	0	1602682	95	27912	27.7739	88.8529	5.84033	36	0	Bacteria	Proteobacteria	Alphaproteobacteria	Rickettsiales	na	na	na	0.554401
	TARA_MED_MAG_00020			1	0	0	1576433	35	73507	27.4485	95.6385	4.00009	42	0	Bacteria	Proteobacteria	Alphaproteobacteria	Rickettsiales	na	na	na	0.606677
	TARA_MED_MAG_00039			1	0	0	1367825	50	38371	28.1065	93.6184	4.69532	40	1	Bacteria	Proteobacteria	Alphaproteobacteria	Rickettsiales	na	na	na	0.684433
	TARA_MED_MAG_00042			1	0	0	1495481	110	27281	27.631	90.4179	2.75009	41	0	Bacteria	Proteobacteria	Alphaproteobacteria	Rickettsiales	na	na	na	0.604607
	TARA_PSE_MAG_00090			1	0	0	1222474	234	5443	27.7732	72.9038	4.51016	29	0	Bacteria	Proteobacteria	Alphaproteobacteria	Rickettsiales	na	na	na	0.596363
	TARA_MED_MAG_00016			1	0	0	1639879	19	120000	28.7548	96.4487	4.51016	43	0	Bacteria	Proteobacteria	Alphaproteobacteria	Rickettsiales	na	na	na	0.588145
	TARA_MED_MAG_00050			1	0	0	1396903	200	8302	28.9223	89.9131	3.88516	41	0	Bacteria	Proteobacteria	Alphaproteobacteria	Rickettsiales	na	na	na	0.64366
	TARA_PON_MAG_00046			1	0	0	1436968	183	10205	28.8989	78.4849	4.62509	33	2	Bacteria	Proteobacteria	Alphaproteobacteria	Rickettsiales	na	na	na	0.546184
	TARA_PSE_MAG_00063			1	0	0	1020891	219	4874	29.6347	78.9558	1.72001	35	0	Bacteria	Proteobacteria	Alphaproteobacteria	Rickettsiales	na	na	na	0.7734
	TARA_PSW_MAG_00059			1	0	0	1293109	73	23565	29.7217	85.3417	4.15044	40	0	Bacteria	Proteobacteria	Alphaproteobacteria	Rickettsiales	na	na	na	0.659973
	TARA_PSW_MAG_00085			1	0	0	1173499	225	5594	30.0133	78.0608	4.99078	31	1	Bacteria	Proteobacteria	Alphaproteobacteria	Rickettsiales	na	na	na	0.665197
	TARA_ANE_MAG_00001			1	0	0	1826698	77	31204	28.5907	97.4788	3.75067	43	0	Bacteria	Proteobacteria	Alphaproteobacteria	Rhodospirillales	Rhodospirillaceae	na	na	0.533634
	TARA_ANE_MAG_00016			1	0	0	1991194	173	17152	31.3478	94.4021	5.98538	42	0	Bacteria	Proteobacteria	Alphaproteobacteria	na	na	na	na	0.474098
	TARA_ANE_MAG_00050			1	0	0	958701	149	7917	35.5794	80.1664	4.38997	36	2	Bacteria	Proteobacteria	Alphaproteobacteria	Rhizobiales	na	na	na	0.836198
	TARA_ANE_MAG_00066			1	0	0	1221441	276	4451	38.3002	73.54	4.47009	34	0	Bacteria	Proteobacteria	Alphaproteobacteria	Rhodobacterales	na	na	na	0.602076
	TARA_ANW_MAG_00032			1	0	0	2005933	276	9031	39.6738	86.906	8.30094	35	5	Bacteria	Proteobacteria	Alphaproteobacteria	Rhodobacterales	na	na	na	0.433245
	TARA_ANW_MAG_00064			1	0	0	1194586	120	18524	28.0335	70.2067	8.87001	25	1	Bacteria	Proteobacteria	Alphaproteobacteria	Rickettsiales	na	na	na	0.587707
	TARA_IOS_MAG_00017			1	0	0	2258247	210	15147	38.6975	91.6278	4.00539	40	2	Bacteria	Proteobacteria	Alphaproteobacteria	Rhodobacterales	na	na	na	0.405748
	TARA_MED_MAG_00011			1	0	0	2170755	121	30718	38.29	95.4534	3.09024	42	0	Bacteria	Proteobacteria	Alphaproteobacteria	Rhodobacterales	na	na	na	0.439724
	TARA_MED_MAG_00028			1	0	0	1537072	29	80000	34.3789	94.1527	3.52544	43	0	Bacteria	Proteobacteria	Alphaproteobacteria	Rhodospirillales	Rhodospirillaceae	na	na	0.612546
	TARA_MED_MAG_00032			1	0	0	1252970	47	45406	31.396	92.7835	2.79546	42	0	Bacteria	Proteobacteria	Alphaproteobacteria	Rhizobiales	na	na	na	0.740508
	TARA_MED_MAG_00059			1	0	0	1210435	95	25059	33.5049	89.7369	5.74127	41	0	Bacteria	Proteobacteria	Alphaproteobacteria	Rhizobiales	na	na	na	0.741361
	TARA_MED_MAG_00064			1	0	0	1112207	139	10234	33.1336	87.4985	3.75067	41	0	Bacteria	Proteobacteria	Alphaproteobacteria	Rhizobiales	na	na	na	0.786711
	TARA_MED_MAG_00072			1	0	0	1996491	332	6935	36.7715	84.0108	1.65508	37	0	Bacteria	Proteobacteria	Alphaproteobacteria	Rhodobacterales	na	na	na	0.420792
	TARA_MED_MAG_00076			1	0	0	1475546	86	22424	37.4032	84.4967	3.19523	40	0	Bacteria	Proteobacteria	Alphaproteobacteria	Rhodobacterales	na	na	na	0.572647
	TARA_MED_MAG_00097			1	0	0	982411	168	6725	36.0774	79.8256	4.73538	35	0	Bacteria	Proteobacteria	Alphaproteobacteria	Rhodobacterales	na	na	na	0.812548
	TARA_MED_MAG_00111			1	0	0	848198	133	6958	34.8035	73.6397	2.35031	39	0	Bacteria	Proteobacteria	Alphaproteobacteria	Rhodobacterales	na	na	na	0.86819
	TARA_PSE_MAG_00017			1	0	0	1223865	59	31666	35.5906	97.2535	4.42104	42	0	Bacteria	Proteobacteria	Alphaproteobacteria	Rhizobiales	na	na	na	0.794643
	TARA_PSE_MAG_00062			1	0	0	1590745	290	6162	36.9664	78.4047	1.09501	37	0	Bacteria	Proteobacteria	Alphaproteobacteria	Rhodobacterales	Rhodobacteraceae	na	na	0.49288
	TARA_PSE_MAG_00074			1	0	0	442426	37	18810	27.8622	74.5723	1.36029	39	0	Bacteria	Proteobacteria	Alphaproteobacteria	Rickettsiales	na	na	na	1.68553
	TARA_PSW_MAG_00010			1	0	0	2084563	18	143913	31.0187	98.4688	4.82081	43	0	Bacteria	Proteobacteria	Alphaproteobacteria	na	na	na	na	0.472371
	TARA_PSW_MAG_00036			1	0	0	1165348	101	15852	35.6579	92.277	3.97589	41	0	Bacteria	Proteobacteria	Alphaproteobacteria	Rhizobiales	na	na	na	0.791841
	TARA_PSW_MAG_00048			1	0	0	1681719	167	13600	29.8407	88.9927	4.31074	36	0	Bacteria	Proteobacteria	Alphaproteobacteria	na	na	na	na	0.529177
	TARA_PSW_MAG_00074			1	0	0	1189144	130	11539	31.8993	80.5361	3.35553	34	1	Bacteria	Proteobacteria	Alphaproteobacteria	Rickettsiales	na	na	na	0.677261
	TARA_RED_MAG_00035			1	0	0	1182977	74	32011	24.9635	93.2534	5.81983	43	0	Bacteria	Proteobacteria	Alphaproteobacteria	Rickettsiales	na	na	na	0.788294

## Sheet: Pearson correlation >0.9
	Unique_Id	MAG_A	MAG_B	Pearson_correlation
	1	TARA_ANE_MAG_00100	TARA_ANE_MAG_00100	1
	96	TARA_ANE_MAG_00003	TARA_ANE_MAG_00100	0.96
	105	TARA_ANE_MAG_00012	TARA_ANE_MAG_00100	0.97
	134	TARA_ANE_MAG_00046	TARA_ANE_MAG_00100	0.91
	145	TARA_ANE_MAG_00059	TARA_ANE_MAG_00100	0.92
	146	TARA_ANE_MAG_00060	TARA_ANE_MAG_00100	0.97
	162	TARA_ANE_MAG_00078	TARA_ANE_MAG_00100	0.97
	172	TARA_ANE_MAG_00092	TARA_ANE_MAG_00100	0.95
	1090	TARA_ASE_MAG_00034	TARA_ASE_MAG_00034	1
	1336	TARA_ASE_MAG_00003	TARA_ASE_MAG_00034	1
	1340	TARA_ASE_MAG_00007	TARA_ASE_MAG_00034	0.98
	1346	TARA_ASE_MAG_00015	TARA_ASE_MAG_00034	1
	1348	TARA_ASE_MAG_00019	TARA_ASE_MAG_00034	1
	1350	TARA_ASE_MAG_00021	TARA_ASE_MAG_00034	1
	1353	TARA_ASE_MAG_00025	TARA_ASE_MAG_00034	1
	1355	TARA_ASE_MAG_00028	TARA_ASE_MAG_00034	0.98
	1356	TARA_ASE_MAG_00029	TARA_ASE_MAG_00034	1
	2179	TARA_ASW_MAG_00048	TARA_ASW_MAG_00048	1
	2452	TARA_ASW_MAG_00007	TARA_ASW_MAG_00048	0.97
	2468	TARA_ASW_MAG_00029	TARA_ASW_MAG_00048	0.92
	2806	TARA_PON_MAG_00080	TARA_ASW_MAG_00048	0.91
	2847	TARA_PSE_MAG_00035	TARA_ASW_MAG_00048	0.96
	3268	TARA_ASW_MAG_00049	TARA_ASW_MAG_00049	1
	4357	TARA_ASW_MAG_00050	TARA_ASW_MAG_00050	1
	4468	TARA_ANE_MAG_00025	TARA_ASW_MAG_00050	0.91
	4624	TARA_ASW_MAG_00003	TARA_ASW_MAG_00050	0.96
	4636	TARA_ASW_MAG_00018	TARA_ASW_MAG_00050	0.97
	5446	TARA_MED_MAG_00144	TARA_MED_MAG_00144	1
	6535	TARA_PON_MAG_00089	TARA_PON_MAG_00089	1
	6538	TARA_PON_MAG_00092	TARA_PON_MAG_00089	0.98
	7624	TARA_PON_MAG_00090	TARA_PON_MAG_00090	1
	8713	TARA_PON_MAG_00091	TARA_PON_MAG_00091	1
	8780	TARA_PON_MAG_00083	TARA_PON_MAG_00091	0.9
	9319	TARA_PON_MAG_00062	TARA_PON_MAG_00091	0.92
	9767	TARA_PON_MAG_00033	TARA_PON_MAG_00091	0.9
	9769	TARA_PON_MAG_00047	TARA_PON_MAG_00091	0.95
	9799	TARA_PON_MAG_00089	TARA_PON_MAG_00092	0.98
	9802	TARA_PON_MAG_00092	TARA_PON_MAG_00092	1
	9867	TARA_PON_MAG_00082	TARA_PON_MAG_00092	0.91
	10372	TARA_PON_MAG_00023	TARA_PON_MAG_00092	0.9
	10891	TARA_PSE_MAG_00151	TARA_PSE_MAG_00151	1
	11174	TARA_ASW_MAG_00031	TARA_PSE_MAG_00151	0.92
	11592	TARA_PSE_MAG_00079	TARA_PSE_MAG_00151	0.93
	11641	TARA_PSE_MAG_00128	TARA_PSE_MAG_00151	0.95
	11654	TARA_PSE_MAG_00145	TARA_PSE_MAG_00151	0.97
	11657	TARA_PSE_MAG_00150	TARA_PSE_MAG_00151	1
	11980	TARA_ANE_MAG_00086	TARA_ANE_MAG_00086	1
	12001	TARA_ASE_MAG_00024	TARA_ANE_MAG_00086	1
	12040	TARA_PON_MAG_00074	TARA_ANE_MAG_00086	0.99
	13069	TARA_ANE_MAG_00088	TARA_ANE_MAG_00088	1
	13077	TARA_ANW_MAG_00071	TARA_ANE_MAG_00088	0.98
	13120	TARA_IOS_MAG_00074	TARA_ANE_MAG_00088	0.97
	13144	TARA_RED_MAG_00114	TARA_ANE_MAG_00088	0.96
	14158	TARA_ANE_MAG_00090	TARA_ANE_MAG_00090	1
	14180	TARA_ASE_MAG_00032	TARA_ANE_MAG_00090	0.96
	15247	TARA_ANE_MAG_00091	TARA_ANE_MAG_00091	1
	15280	TARA_ASW_MAG_00040	TARA_ANE_MAG_00091	0.96
	15306	TARA_PON_MAG_00079	TARA_ANE_MAG_00091	0.96
	15311	TARA_PSE_MAG_00137	TARA_ANE_MAG_00091	0.95
	16336	TARA_ANE_MAG_00093	TARA_ANE_MAG_00093	1
	17425	TARA_ANE_MAG_00097	TARA_ANE_MAG_00097	1
	17426	TARA_ANE_MAG_00098	TARA_ANE_MAG_00097	1
	17436	TARA_ANW_MAG_00083	TARA_ANE_MAG_00097	0.98
	17438	TARA_ANW_MAG_00085	TARA_ANE_MAG_00097	0.98
	17446	TARA_ASE_MAG_00035	TARA_ANE_MAG_00097	0.96
	17467	TARA_ION_MAG_00073	TARA_ANE_MAG_00097	0.93
	17473	TARA_IOS_MAG_00075	TARA_ANE_MAG_00097	0.95
	17474	TARA_IOS_MAG_00076	TARA_ANE_MAG_00097	0.95
	17489	TARA_PSE_MAG_00147	TARA_ANE_MAG_00097	0.96
	17492	TARA_PSW_MAG_00133	TARA_ANE_MAG_00097	0.94
	18513	TARA_ANE_MAG_00097	TARA_ANE_MAG_00098	1
	18514	TARA_ANE_MAG_00098	TARA_ANE_MAG_00098	1
	18524	TARA_ANW_MAG_00083	TARA_ANE_MAG_00098	0.98
	18526	TARA_ANW_MAG_00085	TARA_ANE_MAG_00098	0.98
	18534	TARA_ASE_MAG_00035	TARA_ANE_MAG_00098	0.97
	18555	TARA_ION_MAG_00073	TARA_ANE_MAG_00098	0.92
	18561	TARA_IOS_MAG_00075	TARA_ANE_MAG_00098	0.95
	18562	TARA_IOS_MAG_00076	TARA_ANE_MAG_00098	0.95
	18577	TARA_PSE_MAG_00147	TARA_ANE_MAG_00098	0.96
	18580	TARA_PSW_MAG_00133	TARA_ANE_MAG_00098	0.94
	19603	TARA_ANE_MAG_00099	TARA_ANE_MAG_00099	1
	19606	TARA_ANW_MAG_00074	TARA_ANE_MAG_00099	1
	19645	TARA_IOS_MAG_00071	TARA_ANE_MAG_00099	0.99
	19675	TARA_RED_MAG_00119	TARA_ANE_MAG_00099	0.99
	20692	TARA_ANE_MAG_00101	TARA_ANE_MAG_00101	1
	21773	TARA_ANE_MAG_00088	TARA_ANW_MAG_00071	0.98
	21781	TARA_ANW_MAG_00071	TARA_ANW_MAG_00071	1
	21818	TARA_ION_MAG_00072	TARA_ANW_MAG_00071	0.92
	21824	TARA_IOS_MAG_00074	TARA_ANW_MAG_00071	0.99
	21848	TARA_RED_MAG_00114	TARA_ANW_MAG_00071	0.98
	22867	TARA_ANE_MAG_00099	TARA_ANW_MAG_00074	1
	22870	TARA_ANW_MAG_00074	TARA_ANW_MAG_00074	1
	22909	TARA_IOS_MAG_00071	TARA_ANW_MAG_00074	0.99
	22939	TARA_RED_MAG_00119	TARA_ANW_MAG_00074	0.99
	23959	TARA_ANW_MAG_00075	TARA_ANW_MAG_00075	1
	23963	TARA_ANW_MAG_00081	TARA_ANW_MAG_00075	1
	25048	TARA_ANW_MAG_00078	TARA_ANW_MAG_00078	1
	25113	TARA_RED_MAG_00116	TARA_ANW_MAG_00078	0.96
	25114	TARA_RED_MAG_00118	TARA_ANW_MAG_00078	0.95
	26137	TARA_ANW_MAG_00079	TARA_ANW_MAG_00079	1
	26343	TARA_ANW_MAG_00062	TARA_ANW_MAG_00079	0.9
	27226	TARA_ANW_MAG_00080	TARA_ANW_MAG_00080	1
	27430	TARA_ANW_MAG_00061	TARA_ANW_MAG_00080	0.91
	28311	TARA_ANW_MAG_00075	TARA_ANW_MAG_00081	1
	28315	TARA_ANW_MAG_00081	TARA_ANW_MAG_00081	1
	29393	TARA_ANE_MAG_00097	TARA_ANW_MAG_00083	0.98
	29394	TARA_ANE_MAG_00098	TARA_ANW_MAG_00083	0.98
	29404	TARA_ANW_MAG_00083	TARA_ANW_MAG_00083	1
	29406	TARA_ANW_MAG_00085	TARA_ANW_MAG_00083	1
	29414	TARA_ASE_MAG_00035	TARA_ANW_MAG_00083	0.96
	29435	TARA_ION_MAG_00073	TARA_ANW_MAG_00083	0.95
	29441	TARA_IOS_MAG_00075	TARA_ANW_MAG_00083	0.97
	29442	TARA_IOS_MAG_00076	TARA_ANW_MAG_00083	0.97
	29457	TARA_PSE_MAG_00147	TARA_ANW_MAG_00083	0.98
	29460	TARA_PSW_MAG_00133	TARA_ANW_MAG_00083	0.96
	30493	TARA_ANW_MAG_00084	TARA_ANW_MAG_00084	1
	31569	TARA_ANE_MAG_00097	TARA_ANW_MAG_00085	0.98
	31570	TARA_ANE_MAG_00098	TARA_ANW_MAG_00085	0.98
	31580	TARA_ANW_MAG_00083	TARA_ANW_MAG_00085	1
	31582	TARA_ANW_MAG_00085	TARA_ANW_MAG_00085	1
	31590	TARA_ASE_MAG_00035	TARA_ANW_MAG_00085	0.95
	31611	TARA_ION_MAG_00073	TARA_ANW_MAG_00085	0.93
	31617	TARA_IOS_MAG_00075	TARA_ANW_MAG_00085	0.96
	31618	TARA_IOS_MAG_00076	TARA_ANW_MAG_00085	0.96
	31633	TARA_PSE_MAG_00147	TARA_ANW_MAG_00085	0.96
	31636	TARA_PSW_MAG_00133	TARA_ANW_MAG_00085	0.94
	32671	TARA_ANW_MAG_00086	TARA_ANW_MAG_00086	1
	32679	TARA_ASE_MAG_00036	TARA_ANW_MAG_00086	1
	33760	TARA_ANW_MAG_00088	TARA_ANW_MAG_00088	1
	34828	TARA_ANE_MAG_00086	TARA_ASE_MAG_00024	1
	34849	TARA_ASE_MAG_00024	TARA_ASE_MAG_00024	1
	34888	TARA_PON_MAG_00074	TARA_ASE_MAG_00024	0.99
	35938	TARA_ASE_MAG_00026	TARA_ASE_MAG_00026	1
	35944	TARA_ASE_MAG_00037	TARA_ASE_MAG_00026	0.98
	35967	TARA_IOS_MAG_00073	TARA_ASE_MAG_00026	1
	37027	TARA_ASE_MAG_00030	TARA_ASE_MAG_00030	1
	37065	TARA_PON_MAG_00078	TARA_ASE_MAG_00030	0.96
	37072	TARA_PSE_MAG_00140	TARA_ASE_MAG_00030	0.94
	38094	TARA_ANE_MAG_00090	TARA_ASE_MAG_00032	0.96
	38116	TARA_ASE_MAG_00032	TARA_ASE_MAG_00032	1
	39205	TARA_ASE_MAG_00033	TARA_ASE_MAG_00033	1
	39253	TARA_PSW_MAG_00135	TARA_ASE_MAG_00033	0.91
	40273	TARA_ANE_MAG_00097	TARA_ASE_MAG_00035	0.96
	40274	TARA_ANE_MAG_00098	TARA_ASE_MAG_00035	0.97
	40284	TARA_ANW_MAG_00083	TARA_ASE_MAG_00035	0.96
	40286	TARA_ANW_MAG_00085	TARA_ASE_MAG_00035	0.95
	40294	TARA_ASE_MAG_00035	TARA_ASE_MAG_00035	1
	40315	TARA_ION_MAG_00073	TARA_ASE_MAG_00035	0.92
	40321	TARA_IOS_MAG_00075	TARA_ASE_MAG_00035	0.94
	40322	TARA_IOS_MAG_00076	TARA_ASE_MAG_00035	0.95
	40337	TARA_PSE_MAG_00147	TARA_ASE_MAG_00035	0.96
	40340	TARA_PSW_MAG_00133	TARA_ASE_MAG_00035	0.93
	41375	TARA_ANW_MAG_00086	TARA_ASE_MAG_00036	1
	41383	TARA_ASE_MAG_00036	TARA_ASE_MAG_00036	1
	42466	TARA_ASE_MAG_00026	TARA_ASE_MAG_00037	0.98
	42472	TARA_ASE_MAG_00037	TARA_ASE_MAG_00037	1
	42495	TARA_IOS_MAG_00073	TARA_ASE_MAG_00037	0.96
	43561	TARA_ASW_MAG_00032	TARA_ASW_MAG_00032	1
	43569	TARA_ASW_MAG_00041	TARA_ASW_MAG_00032	1
	43571	TARA_ASW_MAG_00043	TARA_ASW_MAG_00032	0.97
	44650	TARA_ASW_MAG_00034	TARA_ASW_MAG_00034	1
	44653	TARA_ASW_MAG_00037	TARA_ASW_MAG_00034	1
	44655	TARA_ASW_MAG_00039	TARA_ASW_MAG_00034	1
	44661	TARA_ASW_MAG_00046	TARA_ASW_MAG_00034	0.96
	44878	TARA_ASW_MAG_00001	TARA_ASW_MAG_00034	0.94
	44895	TARA_ASW_MAG_00023	TARA_ASW_MAG_00034	0.94
	45650	TARA_ASW_MAG_00017	TARA_ASW_MAG_00034	0.94
	45651	TARA_ASW_MAG_00019	TARA_ASW_MAG_00034	0.93
	45739	TARA_ASW_MAG_00035	TARA_ASW_MAG_00035	1
	46828	TARA_ASW_MAG_00036	TARA_ASW_MAG_00036	1
	46830	TARA_ASW_MAG_00038	TARA_ASW_MAG_00036	1
	46838	TARA_ASW_MAG_00047	TARA_ASW_MAG_00036	1
	47079	TARA_ASW_MAG_00033	TARA_ASW_MAG_00036	0.9
	47914	TARA_ASW_MAG_00034	TARA_ASW_MAG_00037	1
	47917	TARA_ASW_MAG_00037	TARA_ASW_MAG_00037	1
	47919	TARA_ASW_MAG_00039	TARA_ASW_MAG_00037	1
	47925	TARA_ASW_MAG_00046	TARA_ASW_MAG_00037	0.96
	48142	TARA_ASW_MAG_00001	TARA_ASW_MAG_00037	0.93
	48159	TARA_ASW_MAG_00023	TARA_ASW_MAG_00037	0.93
	48914	TARA_ASW_MAG_00017	TARA_ASW_MAG_00037	0.94
	48915	TARA_ASW_MAG_00019	TARA_ASW_MAG_00037	0.92
	49004	TARA_ASW_MAG_00036	TARA_ASW_MAG_00038	1
	49006	TARA_ASW_MAG_00038	TARA_ASW_MAG_00038	1
	49014	TARA_ASW_MAG_00047	TARA_ASW_MAG_00038	0.99
	50090	TARA_ASW_MAG_00034	TARA_ASW_MAG_00039	1
	50093	TARA_ASW_MAG_00037	TARA_ASW_MAG_00039	1
	50095	TARA_ASW_MAG_00039	TARA_ASW_MAG_00039	1
	50101	TARA_ASW_MAG_00046	TARA_ASW_MAG_00039	0.97
	50318	TARA_ASW_MAG_00001	TARA_ASW_MAG_00039	0.94
	50335	TARA_ASW_MAG_00023	TARA_ASW_MAG_00039	0.94
	51090	TARA_ASW_MAG_00017	TARA_ASW_MAG_00039	0.94
	51091	TARA_ASW_MAG_00019	TARA_ASW_MAG_00039	0.93
	51151	TARA_ANE_MAG_00091	TARA_ASW_MAG_00040	0.96
	51184	TARA_ASW_MAG_00040	TARA_ASW_MAG_00040	1
	51210	TARA_PON_MAG_00079	TARA_ASW_MAG_00040	0.94
	51215	TARA_PSE_MAG_00137	TARA_ASW_MAG_00040	0.96
	52265	TARA_ASW_MAG_00032	TARA_ASW_MAG_00041	1
	52273	TARA_ASW_MAG_00041	TARA_ASW_MAG_00041	1
	52275	TARA_ASW_MAG_00043	TARA_ASW_MAG_00041	0.99
	53362	TARA_ASW_MAG_00042	TARA_ASW_MAG_00042	1
	53364	TARA_ASW_MAG_00045	TARA_ASW_MAG_00042	1
	54441	TARA_ASW_MAG_00032	TARA_ASW_MAG_00043	0.97
	54449	TARA_ASW_MAG_00041	TARA_ASW_MAG_00043	0.99
	54451	TARA_ASW_MAG_00043	TARA_ASW_MAG_00043	1
	55538	TARA_ASW_MAG_00042	TARA_ASW_MAG_00045	1
	55540	TARA_ASW_MAG_00045	TARA_ASW_MAG_00045	1
	56618	TARA_ASW_MAG_00034	TARA_ASW_MAG_00046	0.96
	56621	TARA_ASW_MAG_00037	TARA_ASW_MAG_00046	0.96
	56623	TARA_ASW_MAG_00039	TARA_ASW_MAG_00046	0.97
	56629	TARA_ASW_MAG_00046	TARA_ASW_MAG_00046	1
	56846	TARA_ASW_MAG_00001	TARA_ASW_MAG_00046	0.94
	56863	TARA_ASW_MAG_00023	TARA_ASW_MAG_00046	0.92
	57618	TARA_ASW_MAG_00017	TARA_ASW_MAG_00046	0.94
	57619	TARA_ASW_MAG_00019	TARA_ASW_MAG_00046	0.91
	57708	TARA_ASW_MAG_00036	TARA_ASW_MAG_00047	1
	57710	TARA_ASW_MAG_00038	TARA_ASW_MAG_00047	0.99
	57718	TARA_ASW_MAG_00047	TARA_ASW_MAG_00047	1
	57959	TARA_ASW_MAG_00033	TARA_ASW_MAG_00047	0.92
	58807	TARA_ION_MAG_00066	TARA_ION_MAG_00066	1
	59896	TARA_ION_MAG_00068	TARA_ION_MAG_00068	1
	59902	TARA_IOS_MAG_00072	TARA_ION_MAG_00068	0.99
	59917	TARA_PSE_MAG_00129	TARA_ION_MAG_00068	0.98
	59926	TARA_PSW_MAG_00136	TARA_ION_MAG_00068	0.95
	60985	TARA_ION_MAG_00071	TARA_ION_MAG_00071	1
	62037	TARA_ANW_MAG_00071	TARA_ION_MAG_00072	0.92
	62074	TARA_ION_MAG_00072	TARA_ION_MAG_00072	1
	62080	TARA_IOS_MAG_00074	TARA_ION_MAG_00072	0.94
	63121	TARA_ANE_MAG_00097	TARA_ION_MAG_00073	0.93
	63122	TARA_ANE_MAG_00098	TARA_ION_MAG_00073	0.92
	63132	TARA_ANW_MAG_00083	TARA_ION_MAG_00073	0.95
	63134	TARA_ANW_MAG_00085	TARA_ION_MAG_00073	0.93
	63142	TARA_ASE_MAG_00035	TARA_ION_MAG_00073	0.92
	63163	TARA_ION_MAG_00073	TARA_ION_MAG_00073	1
	63169	TARA_IOS_MAG_00075	TARA_ION_MAG_00073	0.97
	63170	TARA_IOS_MAG_00076	TARA_ION_MAG_00073	0.97
	63185	TARA_PSE_MAG_00147	TARA_ION_MAG_00073	0.98
	63188	TARA_PSW_MAG_00133	TARA_ION_MAG_00073	0.99
	64252	TARA_IOS_MAG_00068	TARA_IOS_MAG_00068	1
	65299	TARA_ANE_MAG_00099	TARA_IOS_MAG_00071	0.99
	65302	TARA_ANW_MAG_00074	TARA_IOS_MAG_00071	0.99
	65341	TARA_IOS_MAG_00071	TARA_IOS_MAG_00071	1
	65371	TARA_RED_MAG_00119	TARA_IOS_MAG_00071	0.99
	66424	TARA_ION_MAG_00068	TARA_IOS_MAG_00072	0.99
	66430	TARA_IOS_MAG_00072	TARA_IOS_MAG_00072	1
	66445	TARA_PSE_MAG_00129	TARA_IOS_MAG_00072	0.97
	66454	TARA_PSW_MAG_00136	TARA_IOS_MAG_00072	0.91
	67490	TARA_ASE_MAG_00026	TARA_IOS_MAG_00073	1
	67496	TARA_ASE_MAG_00037	TARA_IOS_MAG_00073	0.96
	67519	TARA_IOS_MAG_00073	TARA_IOS_MAG_00073	1
	68557	TARA_ANE_MAG_00088	TARA_IOS_MAG_00074	0.97
	68565	TARA_ANW_MAG_00071	TARA_IOS_MAG_00074	0.99
	68602	TARA_ION_MAG_00072	TARA_IOS_MAG_00074	0.94
	68608	TARA_IOS_MAG_00074	TARA_IOS_MAG_00074	1
	68632	TARA_RED_MAG_00114	TARA_IOS_MAG_00074	0.96
	69649	TARA_ANE_MAG_00097	TARA_IOS_MAG_00075	0.95
	69650	TARA_ANE_MAG_00098	TARA_IOS_MAG_00075	0.95
	69660	TARA_ANW_MAG_00083	TARA_IOS_MAG_00075	0.97
	69662	TARA_ANW_MAG_00085	TARA_IOS_MAG_00075	0.96
	69670	TARA_ASE_MAG_00035	TARA_IOS_MAG_00075	0.94
	69691	TARA_ION_MAG_00073	TARA_IOS_MAG_00075	0.97
	69697	TARA_IOS_MAG_00075	TARA_IOS_MAG_00075	1
	69698	TARA_IOS_MAG_00076	TARA_IOS_MAG_00075	1
	69713	TARA_PSE_MAG_00147	TARA_IOS_MAG_00075	0.99
	69716	TARA_PSW_MAG_00133	TARA_IOS_MAG_00075	0.98
	70737	TARA_ANE_MAG_00097	TARA_IOS_MAG_00076	0.95
	70738	TARA_ANE_MAG_00098	TARA_IOS_MAG_00076	0.95
	70748	TARA_ANW_MAG_00083	TARA_IOS_MAG_00076	0.97
	70750	TARA_ANW_MAG_00085	TARA_IOS_MAG_00076	0.96
	70758	TARA_ASE_MAG_00035	TARA_IOS_MAG_00076	0.95
	70779	TARA_ION_MAG_00073	TARA_IOS_MAG_00076	0.97
	70785	TARA_IOS_MAG_00075	TARA_IOS_MAG_00076	1
	70786	TARA_IOS_MAG_00076	TARA_IOS_MAG_00076	1
	70801	TARA_PSE_MAG_00147	TARA_IOS_MAG_00076	0.99
	70804	TARA_PSW_MAG_00133	TARA_IOS_MAG_00076	0.98
	71875	TARA_IOS_MAG_00077	TARA_IOS_MAG_00077	1
	71876	TARA_IOS_MAG_00078	TARA_IOS_MAG_00077	1
	72963	TARA_IOS_MAG_00077	TARA_IOS_MAG_00078	1
	72964	TARA_IOS_MAG_00078	TARA_IOS_MAG_00078	1
	74053	TARA_MED_MAG_00140	TARA_MED_MAG_00140	1
	75142	TARA_MED_MAG_00141	TARA_MED_MAG_00141	1
	75151	TARA_PSE_MAG_00137	TARA_MED_MAG_00141	0.9
	76231	TARA_MED_MAG_00143	TARA_MED_MAG_00143	1
	77260	TARA_ANE_MAG_00086	TARA_PON_MAG_00074	0.99
	77281	TARA_ASE_MAG_00024	TARA_PON_MAG_00074	0.99
	77320	TARA_PON_MAG_00074	TARA_PON_MAG_00074	1
	78371	TARA_ASE_MAG_00030	TARA_PON_MAG_00078	0.96
	78409	TARA_PON_MAG_00078	TARA_PON_MAG_00078	1
	78416	TARA_PSE_MAG_00140	TARA_PON_MAG_00078	0.99
	79439	TARA_ANE_MAG_00091	TARA_PON_MAG_00079	0.96
	79472	TARA_ASW_MAG_00040	TARA_PON_MAG_00079	0.94
	79498	TARA_PON_MAG_00079	TARA_PON_MAG_00079	1
	79503	TARA_PSE_MAG_00137	TARA_PON_MAG_00079	0.94
	80522	TARA_PON_MAG_00092	TARA_PON_MAG_00082	0.91
	80587	TARA_PON_MAG_00082	TARA_PON_MAG_00082	1
	81609	TARA_PON_MAG_00091	TARA_PON_MAG_00083	0.9
	81676	TARA_PON_MAG_00083	TARA_PON_MAG_00083	1
	82165	TARA_PON_MAG_00008	TARA_PON_MAG_00083	1
	82166	TARA_PON_MAG_00009	TARA_PON_MAG_00083	1
	82197	TARA_PON_MAG_00041	TARA_PON_MAG_00083	0.99
	82216	TARA_PON_MAG_00063	TARA_PON_MAG_00083	1
	82229	TARA_PON_MAG_00077	TARA_PON_MAG_00083	0.99
	82231	TARA_PON_MAG_00081	TARA_PON_MAG_00083	0.97
	82663	TARA_PON_MAG_00033	TARA_PON_MAG_00083	0.98
	82665	TARA_PON_MAG_00047	TARA_PON_MAG_00083	0.99
	82744	TARA_ION_MAG_00068	TARA_PSE_MAG_00129	0.98
	82750	TARA_IOS_MAG_00072	TARA_PSE_MAG_00129	0.97
	82765	TARA_PSE_MAG_00129	TARA_PSE_MAG_00129	1
	82774	TARA_PSW_MAG_00136	TARA_PSE_MAG_00129	0.93
	83854	TARA_PSE_MAG_00136	TARA_PSE_MAG_00136	1
	83861	TARA_PSW_MAG_00135	TARA_PSE_MAG_00136	0.97
	84879	TARA_ANE_MAG_00091	TARA_PSE_MAG_00137	0.95
	84912	TARA_ASW_MAG_00040	TARA_PSE_MAG_00137	0.96
	84934	TARA_MED_MAG_00141	TARA_PSE_MAG_00137	0.9
	84938	TARA_PON_MAG_00079	TARA_PSE_MAG_00137	0.94
	84943	TARA_PSE_MAG_00137	TARA_PSE_MAG_00137	1
	85987	TARA_ASE_MAG_00030	TARA_PSE_MAG_00140	0.94
	86025	TARA_PON_MAG_00078	TARA_PSE_MAG_00140	0.99
	86032	TARA_PSE_MAG_00140	TARA_PSE_MAG_00140	1
	87057	TARA_ANE_MAG_00097	TARA_PSE_MAG_00147	0.96
	87058	TARA_ANE_MAG_00098	TARA_PSE_MAG_00147	0.96
	87068	TARA_ANW_MAG_00083	TARA_PSE_MAG_00147	0.98
	87070	TARA_ANW_MAG_00085	TARA_PSE_MAG_00147	0.96
	87078	TARA_ASE_MAG_00035	TARA_PSE_MAG_00147	0.96
	87099	TARA_ION_MAG_00073	TARA_PSE_MAG_00147	0.98
	87105	TARA_IOS_MAG_00075	TARA_PSE_MAG_00147	0.99
	87106	TARA_IOS_MAG_00076	TARA_PSE_MAG_00147	0.99
	87121	TARA_PSE_MAG_00147	TARA_PSE_MAG_00147	1
	87124	TARA_PSW_MAG_00133	TARA_PSE_MAG_00147	0.99
	88210	TARA_PSE_MAG_00149	TARA_PSE_MAG_00149	1
	88211	TARA_PSW_MAG_00131	TARA_PSE_MAG_00149	0.98
	89298	TARA_PSE_MAG_00149	TARA_PSW_MAG_00131	0.98
	89299	TARA_PSW_MAG_00131	TARA_PSW_MAG_00131	1
	90321	TARA_ANE_MAG_00097	TARA_PSW_MAG_00133	0.94
	90322	TARA_ANE_MAG_00098	TARA_PSW_MAG_00133	0.94
	90332	TARA_ANW_MAG_00083	TARA_PSW_MAG_00133	0.96
	90334	TARA_ANW_MAG_00085	TARA_PSW_MAG_00133	0.94
	90342	TARA_ASE_MAG_00035	TARA_PSW_MAG_00133	0.93
	90363	TARA_ION_MAG_00073	TARA_PSW_MAG_00133	0.99
	90369	TARA_IOS_MAG_00075	TARA_PSW_MAG_00133	0.98
	90370	TARA_IOS_MAG_00076	TARA_PSW_MAG_00133	0.98
	90385	TARA_PSE_MAG_00147	TARA_PSW_MAG_00133	0.99
	90388	TARA_PSW_MAG_00133	TARA_PSW_MAG_00133	1
	91429	TARA_ASE_MAG_00033	TARA_PSW_MAG_00135	0.91
	91470	TARA_PSE_MAG_00136	TARA_PSW_MAG_00135	0.97
	91477	TARA_PSW_MAG_00135	TARA_PSW_MAG_00135	1
	92536	TARA_ION_MAG_00068	TARA_PSW_MAG_00136	0.95
	92542	TARA_IOS_MAG_00072	TARA_PSW_MAG_00136	0.91
	92557	TARA_PSE_MAG_00129	TARA_PSW_MAG_00136	0.93
	92566	TARA_PSW_MAG_00136	TARA_PSW_MAG_00136	1
	93655	TARA_RED_MAG_00112	TARA_RED_MAG_00112	1
	94669	TARA_ANE_MAG_00088	TARA_RED_MAG_00114	0.96
	94677	TARA_ANW_MAG_00071	TARA_RED_MAG_00114	0.98
	94720	TARA_IOS_MAG_00074	TARA_RED_MAG_00114	0.96
	94744	TARA_RED_MAG_00114	TARA_RED_MAG_00114	1
	95768	TARA_ANW_MAG_00078	TARA_RED_MAG_00116	0.96
	95833	TARA_RED_MAG_00116	TARA_RED_MAG_00116	1
	95834	TARA_RED_MAG_00118	TARA_RED_MAG_00116	1
	96856	TARA_ANW_MAG_00078	TARA_RED_MAG_00118	0.95
	96921	TARA_RED_MAG_00116	TARA_RED_MAG_00118	1
	96922	TARA_RED_MAG_00118	TARA_RED_MAG_00118	1
	97939	TARA_ANE_MAG_00099	TARA_RED_MAG_00119	0.99
	97942	TARA_ANW_MAG_00074	TARA_RED_MAG_00119	0.99
	97981	TARA_IOS_MAG_00071	TARA_RED_MAG_00119	0.99
	98011	TARA_RED_MAG_00119	TARA_RED_MAG_00119	1
	99100	TARA_SOC_MAG_00013	TARA_SOC_MAG_00013	1
	100019	TARA_SOC_MAG_00003	TARA_SOC_MAG_00013	0.96
	100021	TARA_SOC_MAG_00005	TARA_SOC_MAG_00013	0.94
	100023	TARA_SOC_MAG_00007	TARA_SOC_MAG_00013	0.97
	100026	TARA_SOC_MAG_00010	TARA_SOC_MAG_00013	0.9
	100189	TARA_SOC_MAG_00014	TARA_SOC_MAG_00014	1
	101278	TARA_ANE_MAG_00001	TARA_ANE_MAG_00001	1
	102367	TARA_ANE_MAG_00002	TARA_ANE_MAG_00002	1
	102547	TARA_ASW_MAG_00006	TARA_ANE_MAG_00002	1
	102576	TARA_ION_MAG_00008	TARA_ANE_MAG_00002	1
	102703	TARA_MED_MAG_00007	TARA_ANE_MAG_00002	1
	103184	TARA_RED_MAG_00013	TARA_ANE_MAG_00002	1
	103361	TARA_ANE_MAG_00100	TARA_ANE_MAG_00003	0.96
	103456	TARA_ANE_MAG_00003	TARA_ANE_MAG_00003	1
	103465	TARA_ANE_MAG_00012	TARA_ANE_MAG_00003	0.93
	103505	TARA_ANE_MAG_00059	TARA_ANE_MAG_00003	0.9
	103506	TARA_ANE_MAG_00060	TARA_ANE_MAG_00003	0.94
	103522	TARA_ANE_MAG_00078	TARA_ANE_MAG_00003	0.92
	103532	TARA_ANE_MAG_00092	TARA_ANE_MAG_00003	0.96
	104545	TARA_ANE_MAG_00004	TARA_ANE_MAG_00004	1
	105634	TARA_ANE_MAG_00005	TARA_ANE_MAG_00005	1
	105786	TARA_ASE_MAG_00005	TARA_ANE_MAG_00005	0.98
	106723	TARA_ANE_MAG_00006	TARA_ANE_MAG_00006	1
	107812	TARA_ANE_MAG_00007	TARA_ANE_MAG_00007	1
	108294	TARA_PON_MAG_00025	TARA_ANE_MAG_00007	1
	108415	TARA_PSE_MAG_00069	TARA_ANE_MAG_00007	0.98
	108548	TARA_PSW_MAG_00063	TARA_ANE_MAG_00007	1
	108729	TARA_SOC_MAG_00009	TARA_ANE_MAG_00007	0.95
	108901	TARA_ANE_MAG_00008	TARA_ANE_MAG_00008	1
	108902	TARA_ANE_MAG_00009	TARA_ANE_MAG_00008	0.91
	109989	TARA_ANE_MAG_00008	TARA_ANE_MAG_00009	0.91
	109990	TARA_ANE_MAG_00009	TARA_ANE_MAG_00009	1
	111079	TARA_ANE_MAG_00010	TARA_ANE_MAG_00010	1
	111129	TARA_ANE_MAG_00069	TARA_ANE_MAG_00010	0.96
	112004	TARA_ANE_MAG_00063	TARA_ANE_MAG_00010	0.97
	112168	TARA_ANE_MAG_00011	TARA_ANE_MAG_00011	1
	112170	TARA_ANE_MAG_00013	TARA_ANE_MAG_00011	0.95
	112179	TARA_ANE_MAG_00023	TARA_ANE_MAG_00011	0.96
	113121	TARA_MED_MAG_00060	TARA_ANE_MAG_00011	0.93
	113153	TARA_ANE_MAG_00100	TARA_ANE_MAG_00012	0.97
	113248	TARA_ANE_MAG_00003	TARA_ANE_MAG_00012	0.93
	113257	TARA_ANE_MAG_00012	TARA_ANE_MAG_00012	1
	113297	TARA_ANE_MAG_00059	TARA_ANE_MAG_00012	0.9
	113298	TARA_ANE_MAG_00060	TARA_ANE_MAG_00012	0.94
	113314	TARA_ANE_MAG_00078	TARA_ANE_MAG_00012	0.97
	113324	TARA_ANE_MAG_00092	TARA_ANE_MAG_00012	0.96
	114344	TARA_ANE_MAG_00011	TARA_ANE_MAG_00013	0.95
	114346	TARA_ANE_MAG_00013	TARA_ANE_MAG_00013	1
	114355	TARA_ANE_MAG_00023	TARA_ANE_MAG_00013	0.97
	115297	TARA_MED_MAG_00060	TARA_ANE_MAG_00013	0.94
	115435	TARA_ANE_MAG_00014	TARA_ANE_MAG_00014	1
	116524	TARA_ANE_MAG_00015	TARA_ANE_MAG_00015	1
	116558	TARA_ANE_MAG_00056	TARA_ANE_MAG_00015	0.94
	117442	TARA_ANE_MAG_00052	TARA_ANE_MAG_00015	0.95
	117613	TARA_ANE_MAG_00016	TARA_ANE_MAG_00016	1
	118702	TARA_ANE_MAG_00017	TARA_ANE_MAG_00017	1
	119791	TARA_ANE_MAG_00018	TARA_ANE_MAG_00018	1
	120880	TARA_ANE_MAG_00020	TARA_ANE_MAG_00020	1
	120912	TARA_ANE_MAG_00058	TARA_ANE_MAG_00020	0.93
	121969	TARA_ANE_MAG_00021	TARA_ANE_MAG_00021	1
	122036	TARA_ANW_MAG_00005	TARA_ANE_MAG_00021	1
	122504	TARA_PSE_MAG_00012	TARA_ANE_MAG_00021	1
	123058	TARA_ANE_MAG_00022	TARA_ANE_MAG_00022	1
	124136	TARA_ANE_MAG_00011	TARA_ANE_MAG_00023	0.96
	124138	TARA_ANE_MAG_00013	TARA_ANE_MAG_00023	0.97
	124147	TARA_ANE_MAG_00023	TARA_ANE_MAG_00023	1
	125089	TARA_MED_MAG_00060	TARA_ANE_MAG_00023	0.95
	125125	TARA_ASW_MAG_00050	TARA_ANE_MAG_00025	0.91
	125236	TARA_ANE_MAG_00025	TARA_ANE_MAG_00025	1
	125392	TARA_ASW_MAG_00003	TARA_ANE_MAG_00025	0.92
	125401	TARA_ASW_MAG_00014	TARA_ANE_MAG_00025	0.9
	125404	TARA_ASW_MAG_00018	TARA_ANE_MAG_00025	0.92
	126325	TARA_ANE_MAG_00026	TARA_ANE_MAG_00026	1
	127414	TARA_ANE_MAG_00028	TARA_ANE_MAG_00028	1
	127744	TARA_MED_MAG_00024	TARA_ANE_MAG_00028	0.91
	127831	TARA_MED_MAG_00118	TARA_ANE_MAG_00028	0.93
	128352	TARA_MED_MAG_00053	TARA_ANE_MAG_00028	0.91
	128503	TARA_ANE_MAG_00029	TARA_ANE_MAG_00029	1
	128544	TARA_ANE_MAG_00076	TARA_ANE_MAG_00029	0.94
	129592	TARA_ANE_MAG_00031	TARA_ANE_MAG_00031	1
	130681	TARA_ANE_MAG_00032	TARA_ANE_MAG_00032	1
	131064	TARA_MED_MAG_00085	TARA_ANE_MAG_00032	0.91
	131770	TARA_ANE_MAG_00033	TARA_ANE_MAG_00033	1
	132859	TARA_ANE_MAG_00034	TARA_ANE_MAG_00034	1
	133948	TARA_ANE_MAG_00035	TARA_ANE_MAG_00035	1
	135037	TARA_ANE_MAG_00036	TARA_ANE_MAG_00036	1
	136126	TARA_ANE_MAG_00037	TARA_ANE_MAG_00037	1
	137215	TARA_ANE_MAG_00038	TARA_ANE_MAG_00038	1
	138304	TARA_ANE_MAG_00039	TARA_ANE_MAG_00039	1
	138432	TARA_ASE_MAG_00013	TARA_ANE_MAG_00039	0.92
	139393	TARA_ANE_MAG_00040	TARA_ANE_MAG_00040	1
	140482	TARA_ANE_MAG_00041	TARA_ANE_MAG_00041	1
	141571	TARA_ANE_MAG_00043	TARA_ANE_MAG_00043	1
	142660	TARA_ANE_MAG_00044	TARA_ANE_MAG_00044	1
	143749	TARA_ANE_MAG_00045	TARA_ANE_MAG_00045	1
	143865	TARA_ASE_MAG_00004	TARA_ANE_MAG_00045	0.96
	144705	TARA_ANE_MAG_00100	TARA_ANE_MAG_00046	0.91
	144838	TARA_ANE_MAG_00046	TARA_ANE_MAG_00046	1
	144850	TARA_ANE_MAG_00060	TARA_ANE_MAG_00046	0.93
	145927	TARA_ANE_MAG_00047	TARA_ANE_MAG_00047	1
	145993	TARA_ANW_MAG_00027	TARA_ANE_MAG_00047	0.99
	146620	TARA_PSW_MAG_00052	TARA_ANE_MAG_00047	0.99
	147016	TARA_ANE_MAG_00048	TARA_ANE_MAG_00048	1
	147113	TARA_ANW_MAG_00064	TARA_ANE_MAG_00048	0.9
	148105	TARA_ANE_MAG_00049	TARA_ANE_MAG_00049	1
	148250	TARA_ASW_MAG_00015	TARA_ANE_MAG_00049	0.94
	149194	TARA_ANE_MAG_00050	TARA_ANE_MAG_00050	1
	150283	TARA_ANE_MAG_00051	TARA_ANE_MAG_00051	1
	151372	TARA_ANE_MAG_00053	TARA_ANE_MAG_00053	1
	151376	TARA_ANE_MAG_00058	TARA_ANE_MAG_00053	0.96
	152256	TARA_ANE_MAG_00030	TARA_ANE_MAG_00053	0.95
	152461	TARA_ANE_MAG_00054	TARA_ANE_MAG_00054	1
	153516	TARA_ANE_MAG_00015	TARA_ANE_MAG_00056	0.94
	153550	TARA_ANE_MAG_00056	TARA_ANE_MAG_00056	1
	154434	TARA_ANE_MAG_00052	TARA_ANE_MAG_00056	0.99
	154639	TARA_ANE_MAG_00057	TARA_ANE_MAG_00057	1
	155696	TARA_ANE_MAG_00020	TARA_ANE_MAG_00058	0.93
	155724	TARA_ANE_MAG_00053	TARA_ANE_MAG_00058	0.96
	155728	TARA_ANE_MAG_00058	TARA_ANE_MAG_00058	1
	155732	TARA_ANE_MAG_00062	TARA_ANE_MAG_00058	0.94
	156608	TARA_ANE_MAG_00030	TARA_ANE_MAG_00058	0.91
	156673	TARA_ANE_MAG_00100	TARA_ANE_MAG_00059	0.92
	156768	TARA_ANE_MAG_00003	TARA_ANE_MAG_00059	0.9
	156777	TARA_ANE_MAG_00012	TARA_ANE_MAG_00059	0.9
	156817	TARA_ANE_MAG_00059	TARA_ANE_MAG_00059	1
	157761	TARA_ANE_MAG_00100	TARA_ANE_MAG_00060	0.97
	157856	TARA_ANE_MAG_00003	TARA_ANE_MAG_00060	0.94
	157865	TARA_ANE_MAG_00012	TARA_ANE_MAG_00060	0.94
	157894	TARA_ANE_MAG_00046	TARA_ANE_MAG_00060	0.93
	157906	TARA_ANE_MAG_00060	TARA_ANE_MAG_00060	1
	157910	TARA_ANE_MAG_00066	TARA_ANE_MAG_00060	0.92
	157922	TARA_ANE_MAG_00078	TARA_ANE_MAG_00060	0.93
	157932	TARA_ANE_MAG_00092	TARA_ANE_MAG_00060	0.93
	158995	TARA_ANE_MAG_00061	TARA_ANE_MAG_00061	1
	160080	TARA_ANE_MAG_00058	TARA_ANE_MAG_00062	0.94
	160084	TARA_ANE_MAG_00062	TARA_ANE_MAG_00062	1
	161173	TARA_ANE_MAG_00064	TARA_ANE_MAG_00064	1
	161537	TARA_MED_MAG_00094	TARA_ANE_MAG_00064	0.95
	162258	TARA_ANE_MAG_00060	TARA_ANE_MAG_00066	0.92
	162262	TARA_ANE_MAG_00066	TARA_ANE_MAG_00066	1
	162269	TARA_ANE_MAG_00073	TARA_ANE_MAG_00066	0.9
	163351	TARA_ANE_MAG_00067	TARA_ANE_MAG_00067	1
	163698	TARA_MED_MAG_00077	TARA_ANE_MAG_00067	0.91
	164440	TARA_ANE_MAG_00068	TARA_ANE_MAG_00068	1
	165479	TARA_ANE_MAG_00010	TARA_ANE_MAG_00069	0.96
	165529	TARA_ANE_MAG_00069	TARA_ANE_MAG_00069	1
	166404	TARA_ANE_MAG_00063	TARA_ANE_MAG_00069	0.94
	166618	TARA_ANE_MAG_00070	TARA_ANE_MAG_00070	1
	167707	TARA_ANE_MAG_00071	TARA_ANE_MAG_00071	1
	168796	TARA_ANE_MAG_00072	TARA_ANE_MAG_00072	1
	169356	TARA_PSE_MAG_00083	TARA_ANE_MAG_00072	1
	169878	TARA_ANE_MAG_00066	TARA_ANE_MAG_00073	0.9
	169885	TARA_ANE_MAG_00073	TARA_ANE_MAG_00073	1
	170225	TARA_MED_MAG_00076	TARA_ANE_MAG_00073	0.92
	170974	TARA_ANE_MAG_00074	TARA_ANE_MAG_00074	1
	172063	TARA_ANE_MAG_00075	TARA_ANE_MAG_00075	1
	172098	TARA_ANW_MAG_00019	TARA_ANE_MAG_00075	1
	173111	TARA_ANE_MAG_00029	TARA_ANE_MAG_00076	0.94
	173152	TARA_ANE_MAG_00076	TARA_ANE_MAG_00076	1
	174241	TARA_ANE_MAG_00077	TARA_ANE_MAG_00077	1
	175169	TARA_ANE_MAG_00100	TARA_ANE_MAG_00078	0.97
	175264	TARA_ANE_MAG_00003	TARA_ANE_MAG_00078	0.92
	175273	TARA_ANE_MAG_00012	TARA_ANE_MAG_00078	0.97
	175314	TARA_ANE_MAG_00060	TARA_ANE_MAG_00078	0.93
	175330	TARA_ANE_MAG_00078	TARA_ANE_MAG_00078	1
	175340	TARA_ANE_MAG_00092	TARA_ANE_MAG_00078	0.94
	176419	TARA_ANE_MAG_00079	TARA_ANE_MAG_00079	1
	177508	TARA_ANE_MAG_00080	TARA_ANE_MAG_00080	1
	177900	TARA_MED_MAG_00139	TARA_ANE_MAG_00080	0.91
	178008	TARA_PSE_MAG_00028	TARA_ANE_MAG_00080	0.91
	178044	TARA_PSE_MAG_00066	TARA_ANE_MAG_00080	0.92
	178076	TARA_PSE_MAG_00099	TARA_ANE_MAG_00080	0.92
	178097	TARA_PSE_MAG_00120	TARA_ANE_MAG_00080	0.9
	178102	TARA_PSE_MAG_00125	TARA_ANE_MAG_00080	0.96
	178109	TARA_PSE_MAG_00133	TARA_ANE_MAG_00080	0.92
	178114	TARA_PSE_MAG_00141	TARA_ANE_MAG_00080	0.93
	178597	TARA_ANE_MAG_00081	TARA_ANE_MAG_00081	1
	179686	TARA_ANE_MAG_00082	TARA_ANE_MAG_00082	1
	180775	TARA_ANE_MAG_00083	TARA_ANE_MAG_00083	1
	181864	TARA_ANE_MAG_00084	TARA_ANE_MAG_00084	1
	181960	TARA_ASE_MAG_00023	TARA_ANE_MAG_00084	0.98
	181987	TARA_ASW_MAG_00028	TARA_ANE_MAG_00084	0.97
	182055	TARA_ION_MAG_00069	TARA_ANE_MAG_00084	1
	182310	TARA_PON_MAG_00061	TARA_ANE_MAG_00084	1
	182446	TARA_PSE_MAG_00117	TARA_ANE_MAG_00084	1
	182582	TARA_PSW_MAG_00119	TARA_ANE_MAG_00084	1
	182953	TARA_ANE_MAG_00085	TARA_ANE_MAG_00085	1
	182974	TARA_ANW_MAG_00015	TARA_ANE_MAG_00085	1
	184042	TARA_ANE_MAG_00087	TARA_ANE_MAG_00087	1
	184232	TARA_ION_MAG_00070	TARA_ANE_MAG_00087	0.92
	185131	TARA_ANE_MAG_00089	TARA_ANE_MAG_00089	1
	185817	TARA_PSW_MAG_00087	TARA_ANE_MAG_00089	1
	186049	TARA_ANE_MAG_00100	TARA_ANE_MAG_00092	0.95
	186144	TARA_ANE_MAG_00003	TARA_ANE_MAG_00092	0.96
	186153	TARA_ANE_MAG_00012	TARA_ANE_MAG_00092	0.96
	186194	TARA_ANE_MAG_00060	TARA_ANE_MAG_00092	0.93
	186210	TARA_ANE_MAG_00078	TARA_ANE_MAG_00092	0.94
	186220	TARA_ANE_MAG_00092	TARA_ANE_MAG_00092	1
	187309	TARA_ANE_MAG_00094	TARA_ANE_MAG_00094	1
	187893	TARA_PSE_MAG_00124	TARA_ANE_MAG_00094	0.95
	188398	TARA_ANE_MAG_00095	TARA_ANE_MAG_00095	1
	188778	TARA_MED_MAG_00137	TARA_ANE_MAG_00095	0.94
	188991	TARA_PSE_MAG_00135	TARA_ANE_MAG_00095	0.95
	189487	TARA_ANE_MAG_00096	TARA_ANE_MAG_00096	1
	190208	TARA_PSW_MAG_00129	TARA_ANE_MAG_00096	0.95
	190576	TARA_ANW_MAG_00001	TARA_ANW_MAG_00001	1
	190978	TARA_PON_MAG_00021	TARA_ANW_MAG_00001	1
	191044	TARA_PSE_MAG_00008	TARA_ANW_MAG_00001	1
	191182	TARA_PSW_MAG_00005	TARA_ANW_MAG_00001	1
	191665	TARA_ANW_MAG_00002	TARA_ANW_MAG_00002	1
	191697	TARA_ANW_MAG_00036	TARA_ANW_MAG_00002	0.91
	192754	TARA_ANW_MAG_00003	TARA_ANW_MAG_00003	1
	192760	TARA_ANW_MAG_00009	TARA_ANW_MAG_00003	0.92
	192792	TARA_ANW_MAG_00044	TARA_ANW_MAG_00003	0.9
	193843	TARA_ANW_MAG_00004	TARA_ANW_MAG_00004	1
	193861	TARA_ANW_MAG_00022	TARA_ANW_MAG_00004	0.99
	193902	TARA_ANW_MAG_00069	TARA_ANW_MAG_00004	1
	193909	TARA_ANW_MAG_00087	TARA_ANW_MAG_00004	0.95
	194865	TARA_ANE_MAG_00021	TARA_ANW_MAG_00005	1
	194932	TARA_ANW_MAG_00005	TARA_ANW_MAG_00005	1
	195400	TARA_PSE_MAG_00012	TARA_ANW_MAG_00005	1
	196021	TARA_ANW_MAG_00006	TARA_ANW_MAG_00006	1
	196425	TARA_PON_MAG_00028	TARA_ANW_MAG_00006	1
	196506	TARA_PSE_MAG_00030	TARA_ANW_MAG_00006	1
	196648	TARA_PSW_MAG_00031	TARA_ANW_MAG_00006	1
	197110	TARA_ANW_MAG_00007	TARA_ANW_MAG_00007	1
	198199	TARA_ANW_MAG_00008	TARA_ANW_MAG_00008	1
	198576	TARA_PON_MAG_00003	TARA_ANW_MAG_00008	1
	198809	TARA_PSW_MAG_00016	TARA_ANW_MAG_00008	1
	198817	TARA_PSW_MAG_00024	TARA_ANW_MAG_00008	0.91
	199282	TARA_ANW_MAG_00003	TARA_ANW_MAG_00009	0.92
	199288	TARA_ANW_MAG_00009	TARA_ANW_MAG_00009	1
	199320	TARA_ANW_MAG_00044	TARA_ANW_MAG_00009	0.91
	200377	TARA_ANW_MAG_00010	TARA_ANW_MAG_00010	1
	201466	TARA_ANW_MAG_00011	TARA_ANW_MAG_00011	1
	201469	TARA_ANW_MAG_00014	TARA_ANW_MAG_00011	0.91
	201478	TARA_ANW_MAG_00023	TARA_ANW_MAG_00011	0.96
	201483	TARA_ANW_MAG_00029	TARA_ANW_MAG_00011	0.91
	201492	TARA_ANW_MAG_00039	TARA_ANW_MAG_00011	0.99
	201517	TARA_ANW_MAG_00068	TARA_ANW_MAG_00011	0.97
	202555	TARA_ANW_MAG_00012	TARA_ANW_MAG_00012	1
	202642	TARA_ASW_MAG_00005	TARA_ANW_MAG_00012	0.93
	202773	TARA_IOS_MAG_00050	TARA_ANW_MAG_00012	0.98
	203321	TARA_RED_MAG_00058	TARA_ANW_MAG_00012	0.97
	203644	TARA_ANW_MAG_00013	TARA_ANW_MAG_00013	1
	204730	TARA_ANW_MAG_00011	TARA_ANW_MAG_00014	0.91
	204733	TARA_ANW_MAG_00014	TARA_ANW_MAG_00014	1
	204742	TARA_ANW_MAG_00023	TARA_ANW_MAG_00014	0.95
	204756	TARA_ANW_MAG_00039	TARA_ANW_MAG_00014	0.93
	204781	TARA_ANW_MAG_00068	TARA_ANW_MAG_00014	0.94
	205801	TARA_ANE_MAG_00085	TARA_ANW_MAG_00015	1
	205822	TARA_ANW_MAG_00015	TARA_ANW_MAG_00015	1
	206911	TARA_ANW_MAG_00016	TARA_ANW_MAG_00016	1
	208000	TARA_ANW_MAG_00017	TARA_ANW_MAG_00017	1
	208420	TARA_PON_MAG_00059	TARA_ANW_MAG_00017	1
	208549	TARA_PSE_MAG_00108	TARA_ANW_MAG_00017	1
	208619	TARA_PSW_MAG_00034	TARA_ANW_MAG_00017	1
	209089	TARA_ANW_MAG_00018	TARA_ANW_MAG_00018	1
	210143	TARA_ANE_MAG_00075	TARA_ANW_MAG_00019	1
	210178	TARA_ANW_MAG_00019	TARA_ANW_MAG_00019	1
	211267	TARA_ANW_MAG_00020	TARA_ANW_MAG_00020	1
	212356	TARA_ANW_MAG_00021	TARA_ANW_MAG_00021	1
	212560	TARA_IOS_MAG_00043	TARA_ANW_MAG_00021	0.91
	213427	TARA_ANW_MAG_00004	TARA_ANW_MAG_00022	0.99
	213445	TARA_ANW_MAG_00022	TARA_ANW_MAG_00022	1
	213486	TARA_ANW_MAG_00069	TARA_ANW_MAG_00022	0.99
	213493	TARA_ANW_MAG_00087	TARA_ANW_MAG_00022	0.95
	214522	TARA_ANW_MAG_00011	TARA_ANW_MAG_00023	0.96
	214525	TARA_ANW_MAG_00014	TARA_ANW_MAG_00023	0.95
	214534	TARA_ANW_MAG_00023	TARA_ANW_MAG_00023	1
	214539	TARA_ANW_MAG_00029	TARA_ANW_MAG_00023	0.92
	214540	TARA_ANW_MAG_00030	TARA_ANW_MAG_00023	0.91
	214548	TARA_ANW_MAG_00039	TARA_ANW_MAG_00023	0.97
	214573	TARA_ANW_MAG_00068	TARA_ANW_MAG_00023	0.97
	215623	TARA_ANW_MAG_00025	TARA_ANW_MAG_00025	1
	216375	TARA_RED_MAG_00056	TARA_ANW_MAG_00025	0.98
	216712	TARA_ANW_MAG_00026	TARA_ANW_MAG_00026	1
	217735	TARA_ANE_MAG_00047	TARA_ANW_MAG_00027	0.99
	217801	TARA_ANW_MAG_00027	TARA_ANW_MAG_00027	1
	218428	TARA_PSW_MAG_00052	TARA_ANW_MAG_00027	1
	218890	TARA_ANW_MAG_00028	TARA_ANW_MAG_00028	1
	219281	TARA_PON_MAG_00037	TARA_ANW_MAG_00028	1
	219962	TARA_ANW_MAG_00011	TARA_ANW_MAG_00029	0.91
	219974	TARA_ANW_MAG_00023	TARA_ANW_MAG_00029	0.92
	219979	TARA_ANW_MAG_00029	TARA_ANW_MAG_00029	1
	219988	TARA_ANW_MAG_00039	TARA_ANW_MAG_00029	0.92
	220013	TARA_ANW_MAG_00068	TARA_ANW_MAG_00029	0.91
	221062	TARA_ANW_MAG_00023	TARA_ANW_MAG_00030	0.91
	221068	TARA_ANW_MAG_00030	TARA_ANW_MAG_00030	1
	221101	TARA_ANW_MAG_00068	TARA_ANW_MAG_00030	0.92
	222157	TARA_ANW_MAG_00031	TARA_ANW_MAG_00031	1
	223246	TARA_ANW_MAG_00032	TARA_ANW_MAG_00032	1
	224335	TARA_ANW_MAG_00034	TARA_ANW_MAG_00034	1
	225424	TARA_ANW_MAG_00035	TARA_ANW_MAG_00035	1
	226481	TARA_ANW_MAG_00002	TARA_ANW_MAG_00036	0.91
	226513	TARA_ANW_MAG_00036	TARA_ANW_MAG_00036	1
	226533	TARA_ANW_MAG_00060	TARA_ANW_MAG_00036	0.92
	227602	TARA_ANW_MAG_00037	TARA_ANW_MAG_00037	1
	227971	TARA_PON_MAG_00022	TARA_ANW_MAG_00037	1
	228186	TARA_PSW_MAG_00017	TARA_ANW_MAG_00037	1
	228691	TARA_ANW_MAG_00038	TARA_ANW_MAG_00038	1
	229754	TARA_ANW_MAG_00011	TARA_ANW_MAG_00039	0.99
	229757	TARA_ANW_MAG_00014	TARA_ANW_MAG_00039	0.93
	229766	TARA_ANW_MAG_00023	TARA_ANW_MAG_00039	0.97
	229771	TARA_ANW_MAG_00029	TARA_ANW_MAG_00039	0.92
	229780	TARA_ANW_MAG_00039	TARA_ANW_MAG_00039	1
	229805	TARA_ANW_MAG_00068	TARA_ANW_MAG_00039	0.98
	230869	TARA_ANW_MAG_00040	TARA_ANW_MAG_00040	1
	231958	TARA_ANW_MAG_00041	TARA_ANW_MAG_00041	1
	232774	TARA_ANW_MAG_00024	TARA_ANW_MAG_00041	0.93
	233047	TARA_ANW_MAG_00042	TARA_ANW_MAG_00042	1
	234098	TARA_ANW_MAG_00003	TARA_ANW_MAG_00044	0.9
	234104	TARA_ANW_MAG_00009	TARA_ANW_MAG_00044	0.91
	234136	TARA_ANW_MAG_00044	TARA_ANW_MAG_00044	1
	235225	TARA_ANW_MAG_00048	TARA_ANW_MAG_00048	1
	236314	TARA_ANW_MAG_00049	TARA_ANW_MAG_00049	1
	236607	TARA_MED_MAG_00092	TARA_ANW_MAG_00049	0.99
	237403	TARA_ANW_MAG_00050	TARA_ANW_MAG_00050	1
	238492	TARA_ANW_MAG_00051	TARA_ANW_MAG_00051	1
	239581	TARA_ANW_MAG_00052	TARA_ANW_MAG_00052	1
	239732	TARA_IOS_MAG_00011	TARA_ANW_MAG_00052	0.91
	240670	TARA_ANW_MAG_00053	TARA_ANW_MAG_00053	1
	241759	TARA_ANW_MAG_00054	TARA_ANW_MAG_00054	1
	242848	TARA_ANW_MAG_00055	TARA_ANW_MAG_00055	1
	243937	TARA_ANW_MAG_00056	TARA_ANW_MAG_00056	1
	245026	TARA_ANW_MAG_00057	TARA_ANW_MAG_00057	1
	246115	TARA_ANW_MAG_00058	TARA_ANW_MAG_00058	1
	246203	TARA_ION_MAG_00019	TARA_ANW_MAG_00058	0.91
	246798	TARA_RED_MAG_00011	TARA_ANW_MAG_00058	0.95
	247204	TARA_ANW_MAG_00059	TARA_ANW_MAG_00059	1
	248273	TARA_ANW_MAG_00036	TARA_ANW_MAG_00060	0.92
	248293	TARA_ANW_MAG_00060	TARA_ANW_MAG_00060	1
	249178	TARA_ANW_MAG_00080	TARA_ANW_MAG_00061	0.91
	249382	TARA_ANW_MAG_00061	TARA_ANW_MAG_00061	1
	250265	TARA_ANW_MAG_00079	TARA_ANW_MAG_00062	0.9
	250471	TARA_ANW_MAG_00062	TARA_ANW_MAG_00062	1
	251560	TARA_ANW_MAG_00063	TARA_ANW_MAG_00063	1
	251891	TARA_PON_MAG_00006	TARA_ANW_MAG_00063	0.93
	251898	TARA_PON_MAG_00013	TARA_ANW_MAG_00063	1
	252140	TARA_PSW_MAG_00035	TARA_ANW_MAG_00063	1
	252552	TARA_ANE_MAG_00048	TARA_ANW_MAG_00064	0.9
	252649	TARA_ANW_MAG_00064	TARA_ANW_MAG_00064	1
	253738	TARA_ANW_MAG_00065	TARA_ANW_MAG_00065	1
	254827	TARA_ANW_MAG_00066	TARA_ANW_MAG_00066	1
	254870	TARA_ASW_MAG_00009	TARA_ANW_MAG_00066	1
	254959	TARA_IOS_MAG_00006	TARA_ANW_MAG_00066	1
	255182	TARA_PON_MAG_00034	TARA_ANW_MAG_00066	0.97
	255268	TARA_PSE_MAG_00040	TARA_ANW_MAG_00066	1
	255916	TARA_ANW_MAG_00067	TARA_ANW_MAG_00067	1
	256094	TARA_IOS_MAG_00059	TARA_ANW_MAG_00067	0.99
	256954	TARA_ANW_MAG_00011	TARA_ANW_MAG_00068	0.97
	256957	TARA_ANW_MAG_00014	TARA_ANW_MAG_00068	0.94
	256966	TARA_ANW_MAG_00023	TARA_ANW_MAG_00068	0.97
	256971	TARA_ANW_MAG_00029	TARA_ANW_MAG_00068	0.91
	256972	TARA_ANW_MAG_00030	TARA_ANW_MAG_00068	0.92
	256980	TARA_ANW_MAG_00039	TARA_ANW_MAG_00068	0.98
	257005	TARA_ANW_MAG_00068	TARA_ANW_MAG_00068	1
	258035	TARA_ANW_MAG_00004	TARA_ANW_MAG_00069	1
	258053	TARA_ANW_MAG_00022	TARA_ANW_MAG_00069	0.99
	258094	TARA_ANW_MAG_00069	TARA_ANW_MAG_00069	1
	258101	TARA_ANW_MAG_00087	TARA_ANW_MAG_00069	0.96
	259183	TARA_ANW_MAG_00070	TARA_ANW_MAG_00070	1
	260272	TARA_ANW_MAG_00072	TARA_ANW_MAG_00072	1
	260653	TARA_PON_MAG_00068	TARA_ANW_MAG_00072	1
	260929	TARA_PSW_MAG_00130	TARA_ANW_MAG_00072	0.96
	261361	TARA_ANW_MAG_00073	TARA_ANW_MAG_00073	1
	262450	TARA_ANW_MAG_00076	TARA_ANW_MAG_00076	1
	262452	TARA_ANW_MAG_00082	TARA_ANW_MAG_00076	0.96
	262453	TARA_ANW_MAG_00087	TARA_ANW_MAG_00076	0.92
	263539	TARA_ANW_MAG_00077	TARA_ANW_MAG_00077	1
	264626	TARA_ANW_MAG_00076	TARA_ANW_MAG_00082	0.96
	264628	TARA_ANW_MAG_00082	TARA_ANW_MAG_00082	1
	265651	TARA_ANW_MAG_00004	TARA_ANW_MAG_00087	0.95
	265669	TARA_ANW_MAG_00022	TARA_ANW_MAG_00087	0.95
	265710	TARA_ANW_MAG_00069	TARA_ANW_MAG_00087	0.96
	265714	TARA_ANW_MAG_00076	TARA_ANW_MAG_00087	0.92
	265717	TARA_ANW_MAG_00087	TARA_ANW_MAG_00087	1
	266806	TARA_ASE_MAG_00001	TARA_ASE_MAG_00001	1
	266833	TARA_ASW_MAG_00004	TARA_ASE_MAG_00001	1
	267599	TARA_ASE_MAG_00018	TARA_ASE_MAG_00001	0.96
	267895	TARA_ASE_MAG_00002	TARA_ASE_MAG_00002	1
	268738	TARA_ASE_MAG_00034	TARA_ASE_MAG_00003	1
	268984	TARA_ASE_MAG_00003	TARA_ASE_MAG_00003	1
	268988	TARA_ASE_MAG_00007	TARA_ASE_MAG_00003	0.98
	268994	TARA_ASE_MAG_00015	TARA_ASE_MAG_00003	1
	268996	TARA_ASE_MAG_00019	TARA_ASE_MAG_00003	1
	268998	TARA_ASE_MAG_00021	TARA_ASE_MAG_00003	1
	269001	TARA_ASE_MAG_00025	TARA_ASE_MAG_00003	0.99
	269003	TARA_ASE_MAG_00028	TARA_ASE_MAG_00003	0.97
	269004	TARA_ASE_MAG_00029	TARA_ASE_MAG_00003	0.99
	269957	TARA_ANE_MAG_00045	TARA_ASE_MAG_00004	0.96
	270073	TARA_ASE_MAG_00004	TARA_ASE_MAG_00004	1
	271010	TARA_ANE_MAG_00005	TARA_ASE_MAG_00005	0.98
	271162	TARA_ASE_MAG_00005	TARA_ASE_MAG_00005	1
	272251	TARA_ASE_MAG_00006	TARA_ASE_MAG_00006	1
	272293	TARA_ASW_MAG_00030	TARA_ASE_MAG_00006	0.97
	272357	TARA_ION_MAG_00065	TARA_ASE_MAG_00006	0.95
	272772	TARA_PSE_MAG_00143	TARA_ASE_MAG_00006	0.98
	273090	TARA_ASE_MAG_00034	TARA_ASE_MAG_00007	0.98
	273336	TARA_ASE_MAG_00003	TARA_ASE_MAG_00007	0.98
	273340	TARA_ASE_MAG_00007	TARA_ASE_MAG_00007	1
	273346	TARA_ASE_MAG_00015	TARA_ASE_MAG_00007	0.98
	273348	TARA_ASE_MAG_00019	TARA_ASE_MAG_00007	0.99
	273350	TARA_ASE_MAG_00021	TARA_ASE_MAG_00007	0.98
	273353	TARA_ASE_MAG_00025	TARA_ASE_MAG_00007	0.97
	273355	TARA_ASE_MAG_00028	TARA_ASE_MAG_00007	0.97
	273356	TARA_ASE_MAG_00029	TARA_ASE_MAG_00007	0.98
	274429	TARA_ASE_MAG_00008	TARA_ASE_MAG_00008	1
	275518	TARA_ASE_MAG_00010	TARA_ASE_MAG_00010	1
	276607	TARA_ASE_MAG_00012	TARA_ASE_MAG_00012	1
	277568	TARA_ANE_MAG_00039	TARA_ASE_MAG_00013	0.92
	277696	TARA_ASE_MAG_00013	TARA_ASE_MAG_00013	1
	278785	TARA_ASE_MAG_00014	TARA_ASE_MAG_00014	1
	279618	TARA_ASE_MAG_00034	TARA_ASE_MAG_00015	1
	279864	TARA_ASE_MAG_00003	TARA_ASE_MAG_00015	1
	279868	TARA_ASE_MAG_00007	TARA_ASE_MAG_00015	0.98
	279874	TARA_ASE_MAG_00015	TARA_ASE_MAG_00015	1
	279876	TARA_ASE_MAG_00019	TARA_ASE_MAG_00015	1
	279878	TARA_ASE_MAG_00021	TARA_ASE_MAG_00015	1
	279881	TARA_ASE_MAG_00025	TARA_ASE_MAG_00015	0.99
	279883	TARA_ASE_MAG_00028	TARA_ASE_MAG_00015	0.97
	279884	TARA_ASE_MAG_00029	TARA_ASE_MAG_00015	0.99
	280963	TARA_ASE_MAG_00017	TARA_ASE_MAG_00017	1
	281794	TARA_ASE_MAG_00034	TARA_ASE_MAG_00019	1
	282040	TARA_ASE_MAG_00003	TARA_ASE_MAG_00019	1
	282044	TARA_ASE_MAG_00007	TARA_ASE_MAG_00019	0.99
	282050	TARA_ASE_MAG_00015	TARA_ASE_MAG_00019	1
	282052	TARA_ASE_MAG_00019	TARA_ASE_MAG_00019	1
	282054	TARA_ASE_MAG_00021	TARA_ASE_MAG_00019	1
	282057	TARA_ASE_MAG_00025	TARA_ASE_MAG_00019	0.99
	282059	TARA_ASE_MAG_00028	TARA_ASE_MAG_00019	0.97
	282060	TARA_ASE_MAG_00029	TARA_ASE_MAG_00019	1
	283141	TARA_ASE_MAG_00020	TARA_ASE_MAG_00020	1
	283970	TARA_ASE_MAG_00034	TARA_ASE_MAG_00021	1
	284216	TARA_ASE_MAG_00003	TARA_ASE_MAG_00021	1
	284220	TARA_ASE_MAG_00007	TARA_ASE_MAG_00021	0.98
	284226	TARA_ASE_MAG_00015	TARA_ASE_MAG_00021	1
	284228	TARA_ASE_MAG_00019	TARA_ASE_MAG_00021	1
	284230	TARA_ASE_MAG_00021	TARA_ASE_MAG_00021	1
	284233	TARA_ASE_MAG_00025	TARA_ASE_MAG_00021	0.99
	284235	TARA_ASE_MAG_00028	TARA_ASE_MAG_00021	0.98
	284236	TARA_ASE_MAG_00029	TARA_ASE_MAG_00021	1
	285319	TARA_ASE_MAG_00022	TARA_ASE_MAG_00022	1
	286312	TARA_ANE_MAG_00084	TARA_ASE_MAG_00023	0.98
	286408	TARA_ASE_MAG_00023	TARA_ASE_MAG_00023	1
	286435	TARA_ASW_MAG_00028	TARA_ASE_MAG_00023	1
	286503	TARA_ION_MAG_00069	TARA_ASE_MAG_00023	0.99
	286758	TARA_PON_MAG_00061	TARA_ASE_MAG_00023	0.98
	286894	TARA_PSE_MAG_00117	TARA_ASE_MAG_00023	0.99
	287030	TARA_PSW_MAG_00119	TARA_ASE_MAG_00023	0.98
	287234	TARA_ASE_MAG_00034	TARA_ASE_MAG_00025	1
	287480	TARA_ASE_MAG_00003	TARA_ASE_MAG_00025	0.99
	287484	TARA_ASE_MAG_00007	TARA_ASE_MAG_00025	0.97
	287490	TARA_ASE_MAG_00015	TARA_ASE_MAG_00025	0.99
	287492	TARA_ASE_MAG_00019	TARA_ASE_MAG_00025	0.99
	287494	TARA_ASE_MAG_00021	TARA_ASE_MAG_00025	0.99
	287497	TARA_ASE_MAG_00025	TARA_ASE_MAG_00025	1
	287499	TARA_ASE_MAG_00028	TARA_ASE_MAG_00025	0.97
	287500	TARA_ASE_MAG_00029	TARA_ASE_MAG_00025	0.99
	288586	TARA_ASE_MAG_00027	TARA_ASE_MAG_00027	1
	289410	TARA_ASE_MAG_00034	TARA_ASE_MAG_00028	0.98
	289656	TARA_ASE_MAG_00003	TARA_ASE_MAG_00028	0.97
	289660	TARA_ASE_MAG_00007	TARA_ASE_MAG_00028	0.97
	289666	TARA_ASE_MAG_00015	TARA_ASE_MAG_00028	0.97
	289668	TARA_ASE_MAG_00019	TARA_ASE_MAG_00028	0.97
	289670	TARA_ASE_MAG_00021	TARA_ASE_MAG_00028	0.98
	289673	TARA_ASE_MAG_00025	TARA_ASE_MAG_00028	0.97
	289675	TARA_ASE_MAG_00028	TARA_ASE_MAG_00028	1
	289676	TARA_ASE_MAG_00029	TARA_ASE_MAG_00028	0.98
	290498	TARA_ASE_MAG_00034	TARA_ASE_MAG_00029	1
	290744	TARA_ASE_MAG_00003	TARA_ASE_MAG_00029	0.99
	290748	TARA_ASE_MAG_00007	TARA_ASE_MAG_00029	0.98
	290754	TARA_ASE_MAG_00015	TARA_ASE_MAG_00029	0.99
	290756	TARA_ASE_MAG_00019	TARA_ASE_MAG_00029	1
	290758	TARA_ASE_MAG_00021	TARA_ASE_MAG_00029	1
	290761	TARA_ASE_MAG_00025	TARA_ASE_MAG_00029	0.99
	290763	TARA_ASE_MAG_00028	TARA_ASE_MAG_00029	0.98
	290764	TARA_ASE_MAG_00029	TARA_ASE_MAG_00029	1
	291853	TARA_ASE_MAG_00031	TARA_ASE_MAG_00031	1
	292714	TARA_ASW_MAG_00034	TARA_ASW_MAG_00001	0.94
	292717	TARA_ASW_MAG_00037	TARA_ASW_MAG_00001	0.93
	292719	TARA_ASW_MAG_00039	TARA_ASW_MAG_00001	0.94
	292725	TARA_ASW_MAG_00046	TARA_ASW_MAG_00001	0.94
	292942	TARA_ASW_MAG_00001	TARA_ASW_MAG_00001	1
	292959	TARA_ASW_MAG_00023	TARA_ASW_MAG_00001	0.99
	293714	TARA_ASW_MAG_00017	TARA_ASW_MAG_00001	1
	293715	TARA_ASW_MAG_00019	TARA_ASW_MAG_00001	0.99
	294031	TARA_ASW_MAG_00002	TARA_ASW_MAG_00002	1
	294853	TARA_ASW_MAG_00050	TARA_ASW_MAG_00003	0.96
	294964	TARA_ANE_MAG_00025	TARA_ASW_MAG_00003	0.92
	295120	TARA_ASW_MAG_00003	TARA_ASW_MAG_00003	1
	295132	TARA_ASW_MAG_00018	TARA_ASW_MAG_00003	0.97
	296182	TARA_ASE_MAG_00001	TARA_ASW_MAG_00004	1
	296209	TARA_ASW_MAG_00004	TARA_ASW_MAG_00004	1
	296975	TARA_ASE_MAG_00018	TARA_ASW_MAG_00004	0.96
	297211	TARA_ANW_MAG_00012	TARA_ASW_MAG_00005	0.93
	297298	TARA_ASW_MAG_00005	TARA_ASW_MAG_00005	1
	297429	TARA_IOS_MAG_00050	TARA_ASW_MAG_00005	0.97
	297977	TARA_RED_MAG_00058	TARA_ASW_MAG_00005	0.92
	298207	TARA_ANE_MAG_00002	TARA_ASW_MAG_00006	1
	298387	TARA_ASW_MAG_00006	TARA_ASW_MAG_00006	1
	298416	TARA_ION_MAG_00008	TARA_ASW_MAG_00006	1
	298543	TARA_MED_MAG_00007	TARA_ASW_MAG_00006	1
	299024	TARA_RED_MAG_00013	TARA_ASW_MAG_00006	1
	299203	TARA_ASW_MAG_00048	TARA_ASW_MAG_00007	0.97
	299476	TARA_ASW_MAG_00007	TARA_ASW_MAG_00007	1
	299492	TARA_ASW_MAG_00029	TARA_ASW_MAG_00007	0.94
	299830	TARA_PON_MAG_00080	TARA_ASW_MAG_00007	0.94
	299871	TARA_PSE_MAG_00035	TARA_ASW_MAG_00007	1
	300565	TARA_ASW_MAG_00008	TARA_ASW_MAG_00008	1
	301034	TARA_PSE_MAG_00113	TARA_ASW_MAG_00008	1
	301166	TARA_PSW_MAG_00111	TARA_ASW_MAG_00008	1
	301611	TARA_ANW_MAG_00066	TARA_ASW_MAG_00009	1
	301654	TARA_ASW_MAG_00009	TARA_ASW_MAG_00009	1
	301743	TARA_IOS_MAG_00006	TARA_ASW_MAG_00009	1
	301966	TARA_PON_MAG_00034	TARA_ASW_MAG_00009	0.95
	302052	TARA_PSE_MAG_00040	TARA_ASW_MAG_00009	1
	302743	TARA_ASW_MAG_00010	TARA_ASW_MAG_00010	1
	302753	TARA_ASW_MAG_00026	TARA_ASW_MAG_00010	0.97
	303832	TARA_ASW_MAG_00012	TARA_ASW_MAG_00012	1
	304756	TARA_ANE_MAG_00025	TARA_ASW_MAG_00014	0.9
	304921	TARA_ASW_MAG_00014	TARA_ASW_MAG_00014	1
	305865	TARA_ANE_MAG_00049	TARA_ASW_MAG_00015	0.94
	306010	TARA_ASW_MAG_00015	TARA_ASW_MAG_00015	1
	307099	TARA_ASW_MAG_00016	TARA_ASW_MAG_00016	1
	307909	TARA_ASW_MAG_00050	TARA_ASW_MAG_00018	0.97
	308020	TARA_ANE_MAG_00025	TARA_ASW_MAG_00018	0.92
	308176	TARA_ASW_MAG_00003	TARA_ASW_MAG_00018	0.97
	308188	TARA_ASW_MAG_00018	TARA_ASW_MAG_00018	1
	309277	TARA_ASW_MAG_00020	TARA_ASW_MAG_00020	1
	310033	TARA_ASW_MAG_00013	TARA_ASW_MAG_00020	0.96
	310366	TARA_ASW_MAG_00022	TARA_ASW_MAG_00022	1
	311210	TARA_ASW_MAG_00034	TARA_ASW_MAG_00023	0.94
	311213	TARA_ASW_MAG_00037	TARA_ASW_MAG_00023	0.93
	311215	TARA_ASW_MAG_00039	TARA_ASW_MAG_00023	0.94
	311221	TARA_ASW_MAG_00046	TARA_ASW_MAG_00023	0.92
	311438	TARA_ASW_MAG_00001	TARA_ASW_MAG_00023	0.99
	311455	TARA_ASW_MAG_00023	TARA_ASW_MAG_00023	1
	312210	TARA_ASW_MAG_00017	TARA_ASW_MAG_00023	0.99
	312211	TARA_ASW_MAG_00019	TARA_ASW_MAG_00023	0.99
	312544	TARA_ASW_MAG_00025	TARA_ASW_MAG_00025	1
	313623	TARA_ASW_MAG_00010	TARA_ASW_MAG_00026	0.97
	313633	TARA_ASW_MAG_00026	TARA_ASW_MAG_00026	1
	314722	TARA_ASW_MAG_00027	TARA_ASW_MAG_00027	1
	314738	TARA_ION_MAG_00010	TARA_ASW_MAG_00027	1
	315070	TARA_PSE_MAG_00002	TARA_ASW_MAG_00027	1
	315688	TARA_ANE_MAG_00084	TARA_ASW_MAG_00028	0.97
	315784	TARA_ASE_MAG_00023	TARA_ASW_MAG_00028	1
	315811	TARA_ASW_MAG_00028	TARA_ASW_MAG_00028	1
	315879	TARA_ION_MAG_00069	TARA_ASW_MAG_00028	0.98
	316134	TARA_PON_MAG_00061	TARA_ASW_MAG_00028	0.97
	316270	TARA_PSE_MAG_00117	TARA_ASW_MAG_00028	0.98
	316406	TARA_PSW_MAG_00119	TARA_ASW_MAG_00028	0.96
	316611	TARA_ASW_MAG_00048	TARA_ASW_MAG_00029	0.92
	316884	TARA_ASW_MAG_00007	TARA_ASW_MAG_00029	0.94
	316900	TARA_ASW_MAG_00029	TARA_ASW_MAG_00029	1
	317238	TARA_PON_MAG_00080	TARA_ASW_MAG_00029	1
	317279	TARA_PSE_MAG_00035	TARA_ASW_MAG_00029	0.94
	317947	TARA_ASE_MAG_00006	TARA_ASW_MAG_00030	0.97
	317989	TARA_ASW_MAG_00030	TARA_ASW_MAG_00030	1
	318053	TARA_ION_MAG_00065	TARA_ASW_MAG_00030	0.99
	318468	TARA_PSE_MAG_00143	TARA_ASW_MAG_00030	0.98
	318795	TARA_PSE_MAG_00151	TARA_ASW_MAG_00031	0.92
	319078	TARA_ASW_MAG_00031	TARA_ASW_MAG_00031	1
	319545	TARA_PSE_MAG_00128	TARA_ASW_MAG_00031	0.92
	319561	TARA_PSE_MAG_00150	TARA_ASW_MAG_00031	0.92
	319916	TARA_ASW_MAG_00036	TARA_ASW_MAG_00033	0.9
	319926	TARA_ASW_MAG_00047	TARA_ASW_MAG_00033	0.92
	320167	TARA_ASW_MAG_00033	TARA_ASW_MAG_00033	1
	321256	TARA_ASW_MAG_00044	TARA_ASW_MAG_00044	1
	321724	TARA_PSE_MAG_00132	TARA_ASW_MAG_00044	0.92
	322345	TARA_ION_MAG_00001	TARA_ION_MAG_00001	1
	322376	TARA_ION_MAG_00032	TARA_ION_MAG_00001	0.91
	323434	TARA_ION_MAG_00002	TARA_ION_MAG_00002	1
	323447	TARA_ION_MAG_00015	TARA_ION_MAG_00002	0.92
	323476	TARA_ION_MAG_00048	TARA_ION_MAG_00002	0.93
	324523	TARA_ION_MAG_00003	TARA_ION_MAG_00003	1
	324587	TARA_IOS_MAG_00002	TARA_ION_MAG_00003	1
	325233	TARA_SOC_MAG_00001	TARA_ION_MAG_00003	0.92
	325612	TARA_ION_MAG_00004	TARA_ION_MAG_00004	1
	325997	TARA_PSE_MAG_00049	TARA_ION_MAG_00004	1
	326701	TARA_ION_MAG_00005	TARA_ION_MAG_00005	1
	326770	TARA_IOS_MAG_00009	TARA_ION_MAG_00005	1
	327072	TARA_PSE_MAG_00036	TARA_ION_MAG_00005	1
	327264	TARA_PSW_MAG_00095	TARA_ION_MAG_00005	1
	327790	TARA_ION_MAG_00006	TARA_ION_MAG_00006	1
	328404	TARA_RED_MAG_00017	TARA_ION_MAG_00006	0.9
	328879	TARA_ION_MAG_00007	TARA_ION_MAG_00007	1
	329759	TARA_ANE_MAG_00002	TARA_ION_MAG_00008	1
	329939	TARA_ASW_MAG_00006	TARA_ION_MAG_00008	1
	329968	TARA_ION_MAG_00008	TARA_ION_MAG_00008	1
	330095	TARA_MED_MAG_00007	TARA_ION_MAG_00008	1
	330576	TARA_RED_MAG_00013	TARA_ION_MAG_00008	1
	331057	TARA_ION_MAG_00009	TARA_ION_MAG_00009	1
	331074	TARA_ION_MAG_00026	TARA_ION_MAG_00009	0.96
	331098	TARA_ION_MAG_00054	TARA_ION_MAG_00009	0.94
	332130	TARA_ASW_MAG_00027	TARA_ION_MAG_00010	1
	332146	TARA_ION_MAG_00010	TARA_ION_MAG_00010	1
	332478	TARA_PSE_MAG_00002	TARA_ION_MAG_00010	1
	333235	TARA_ION_MAG_00011	TARA_ION_MAG_00011	1
	333852	TARA_RED_MAG_00027	TARA_ION_MAG_00011	0.95
	334324	TARA_ION_MAG_00012	TARA_ION_MAG_00012	1
	335413	TARA_ION_MAG_00013	TARA_ION_MAG_00013	1
	335475	TARA_IOS_MAG_00010	TARA_ION_MAG_00013	0.98
	336502	TARA_ION_MAG_00014	TARA_ION_MAG_00014	1
	337578	TARA_ION_MAG_00002	TARA_ION_MAG_00015	0.92
	337591	TARA_ION_MAG_00015	TARA_ION_MAG_00015	1
	338680	TARA_ION_MAG_00016	TARA_ION_MAG_00016	1
	339769	TARA_ION_MAG_00017	TARA_ION_MAG_00017	1
	340858	TARA_ION_MAG_00018	TARA_ION_MAG_00018	1
	341510	TARA_RED_MAG_00073	TARA_ION_MAG_00018	0.91
	341859	TARA_ANW_MAG_00058	TARA_ION_MAG_00019	0.91
	341947	TARA_ION_MAG_00019	TARA_ION_MAG_00019	1
	342542	TARA_RED_MAG_00011	TARA_ION_MAG_00019	0.97
	343036	TARA_ION_MAG_00020	TARA_ION_MAG_00020	1
	343111	TARA_IOS_MAG_00032	TARA_ION_MAG_00020	0.95
	344125	TARA_ION_MAG_00021	TARA_ION_MAG_00021	1
	344453	TARA_PSE_MAG_00009	TARA_ION_MAG_00021	1
	344593	TARA_PSW_MAG_00008	TARA_ION_MAG_00021	1
	345214	TARA_ION_MAG_00022	TARA_ION_MAG_00022	1
	345881	TARA_RED_MAG_00095	TARA_ION_MAG_00022	0.96
	346303	TARA_ION_MAG_00023	TARA_ION_MAG_00023	1
	346852	TARA_PSW_MAG_00099	TARA_ION_MAG_00023	0.99
	346981	TARA_RED_MAG_00107	TARA_ION_MAG_00023	0.98
	347392	TARA_ION_MAG_00024	TARA_ION_MAG_00024	1
	347454	TARA_IOS_MAG_00021	TARA_ION_MAG_00024	1
	348481	TARA_ION_MAG_00025	TARA_ION_MAG_00025	1
	348498	TARA_ION_MAG_00046	TARA_ION_MAG_00025	0.91
	349553	TARA_ION_MAG_00009	TARA_ION_MAG_00026	0.96
	349570	TARA_ION_MAG_00026	TARA_ION_MAG_00026	1
	349594	TARA_ION_MAG_00054	TARA_ION_MAG_00026	0.98
	350659	TARA_ION_MAG_00027	TARA_ION_MAG_00027	1
	350917	TARA_PON_MAG_00024	TARA_ION_MAG_00027	0.99
	350919	TARA_PON_MAG_00026	TARA_ION_MAG_00027	0.94
	350935	TARA_PON_MAG_00043	TARA_ION_MAG_00027	0.98
	350938	TARA_PON_MAG_00048	TARA_ION_MAG_00027	0.98
	350942	TARA_PON_MAG_00053	TARA_ION_MAG_00027	0.98
	350943	TARA_PON_MAG_00054	TARA_ION_MAG_00027	0.98
	350945	TARA_PON_MAG_00056	TARA_ION_MAG_00027	0.98
	350953	TARA_PON_MAG_00064	TARA_ION_MAG_00027	0.98
	350954	TARA_PON_MAG_00065	TARA_ION_MAG_00027	0.97
	350955	TARA_PON_MAG_00066	TARA_ION_MAG_00027	0.98
	350956	TARA_PON_MAG_00067	TARA_ION_MAG_00027	0.98
	350961	TARA_PON_MAG_00072	TARA_ION_MAG_00027	0.98
	350963	TARA_PON_MAG_00075	TARA_ION_MAG_00027	0.98
	350968	TARA_PON_MAG_00084	TARA_ION_MAG_00027	0.98
	350969	TARA_PON_MAG_00085	TARA_ION_MAG_00027	0.98
	350970	TARA_PON_MAG_00086	TARA_ION_MAG_00027	0.98
	350972	TARA_PON_MAG_00088	TARA_ION_MAG_00027	0.98
	351402	TARA_PON_MAG_00049	TARA_ION_MAG_00027	0.98
	351748	TARA_ION_MAG_00028	TARA_ION_MAG_00028	1
	352249	TARA_PSW_MAG_00049	TARA_ION_MAG_00028	0.95
	352399	TARA_RED_MAG_00083	TARA_ION_MAG_00028	0.92
	352837	TARA_ION_MAG_00029	TARA_ION_MAG_00029	1
	353926	TARA_ION_MAG_00030	TARA_ION_MAG_00030	1
	353976	TARA_IOS_MAG_00015	TARA_ION_MAG_00030	0.91
	355015	TARA_ION_MAG_00031	TARA_ION_MAG_00031	1
	356073	TARA_ION_MAG_00001	TARA_ION_MAG_00032	0.91
	356104	TARA_ION_MAG_00032	TARA_ION_MAG_00032	1
	357193	TARA_ION_MAG_00035	TARA_ION_MAG_00035	1
	358282	TARA_ION_MAG_00036	TARA_ION_MAG_00036	1
	359371	TARA_ION_MAG_00037	TARA_ION_MAG_00037	1
	360460	TARA_ION_MAG_00038	TARA_ION_MAG_00038	1
	360480	TARA_ION_MAG_00060	TARA_ION_MAG_00038	0.97
	361549	TARA_ION_MAG_00039	TARA_ION_MAG_00039	1
	362638	TARA_ION_MAG_00041	TARA_ION_MAG_00041	1
	363727	TARA_ION_MAG_00042	TARA_ION_MAG_00042	1
	364329	TARA_RED_MAG_00040	TARA_ION_MAG_00042	0.96
	364816	TARA_ION_MAG_00043	TARA_ION_MAG_00043	1
	365905	TARA_ION_MAG_00045	TARA_ION_MAG_00045	1
	366977	TARA_ION_MAG_00025	TARA_ION_MAG_00046	0.91
	366994	TARA_ION_MAG_00046	TARA_ION_MAG_00046	1
	368083	TARA_ION_MAG_00047	TARA_ION_MAG_00047	1
	369130	TARA_ION_MAG_00002	TARA_ION_MAG_00048	0.93
	369172	TARA_ION_MAG_00048	TARA_ION_MAG_00048	1
	369182	TARA_ION_MAG_00058	TARA_ION_MAG_00048	0.9
	370261	TARA_ION_MAG_00049	TARA_ION_MAG_00049	1
	370271	TARA_ION_MAG_00059	TARA_ION_MAG_00049	0.9
	371350	TARA_ION_MAG_00050	TARA_ION_MAG_00050	1
	372439	TARA_ION_MAG_00051	TARA_ION_MAG_00051	1
	373528	TARA_ION_MAG_00052	TARA_ION_MAG_00052	1
	373530	TARA_ION_MAG_00054	TARA_ION_MAG_00052	0.92
	374617	TARA_ION_MAG_00053	TARA_ION_MAG_00053	1
	375665	TARA_ION_MAG_00009	TARA_ION_MAG_00054	0.94
	375682	TARA_ION_MAG_00026	TARA_ION_MAG_00054	0.98
	375704	TARA_ION_MAG_00052	TARA_ION_MAG_00054	0.92
	375706	TARA_ION_MAG_00054	TARA_ION_MAG_00054	1
	376795	TARA_ION_MAG_00055	TARA_ION_MAG_00055	1
	376850	TARA_IOS_MAG_00046	TARA_ION_MAG_00055	0.97
	377884	TARA_ION_MAG_00056	TARA_ION_MAG_00056	1
	378973	TARA_ION_MAG_00057	TARA_ION_MAG_00057	1
	380052	TARA_ION_MAG_00048	TARA_ION_MAG_00058	0.9
	380062	TARA_ION_MAG_00058	TARA_ION_MAG_00058	1
	381141	TARA_ION_MAG_00049	TARA_ION_MAG_00059	0.9
	381151	TARA_ION_MAG_00059	TARA_ION_MAG_00059	1
	382220	TARA_ION_MAG_00038	TARA_ION_MAG_00060	0.97
	382240	TARA_ION_MAG_00060	TARA_ION_MAG_00060	1
	383329	TARA_ION_MAG_00061	TARA_ION_MAG_00061	1
	383340	TARA_IOS_MAG_00003	TARA_ION_MAG_00061	1
	384418	TARA_ION_MAG_00062	TARA_ION_MAG_00062	1
	384525	TARA_MED_MAG_00037	TARA_ION_MAG_00062	1
	384964	TARA_RED_MAG_00001	TARA_ION_MAG_00062	1
	385507	TARA_ION_MAG_00063	TARA_ION_MAG_00063	1
	385521	TARA_IOS_MAG_00008	TARA_ION_MAG_00063	1
	385817	TARA_PSE_MAG_00029	TARA_ION_MAG_00063	1
	386596	TARA_ION_MAG_00064	TARA_ION_MAG_00064	1
	387579	TARA_ASE_MAG_00006	TARA_ION_MAG_00065	0.95
	387621	TARA_ASW_MAG_00030	TARA_ION_MAG_00065	0.99
	387685	TARA_ION_MAG_00065	TARA_ION_MAG_00065	1
	388100	TARA_PSE_MAG_00143	TARA_ION_MAG_00065	0.98
	388774	TARA_ION_MAG_00067	TARA_ION_MAG_00067	1
	389672	TARA_ANE_MAG_00084	TARA_ION_MAG_00069	1
	389768	TARA_ASE_MAG_00023	TARA_ION_MAG_00069	0.99
	389795	TARA_ASW_MAG_00028	TARA_ION_MAG_00069	0.98
	389863	TARA_ION_MAG_00069	TARA_ION_MAG_00069	1
	390118	TARA_PON_MAG_00061	TARA_ION_MAG_00069	1
	390254	TARA_PSE_MAG_00117	TARA_ION_MAG_00069	1
	390390	TARA_PSW_MAG_00119	TARA_ION_MAG_00069	0.99
	390762	TARA_ANE_MAG_00087	TARA_ION_MAG_00070	0.92
	390952	TARA_ION_MAG_00070	TARA_ION_MAG_00070	1
	392041	TARA_ION_MAG_00074	TARA_ION_MAG_00074	1
	393130	TARA_IOS_MAG_00001	TARA_IOS_MAG_00001	1
	393407	TARA_PSE_MAG_00003	TARA_IOS_MAG_00001	1
	394155	TARA_ION_MAG_00003	TARA_IOS_MAG_00002	1
	394219	TARA_IOS_MAG_00002	TARA_IOS_MAG_00002	1
	394865	TARA_SOC_MAG_00001	TARA_IOS_MAG_00002	0.92
	395297	TARA_ION_MAG_00061	TARA_IOS_MAG_00003	1
	395308	TARA_IOS_MAG_00003	TARA_IOS_MAG_00003	1
	396397	TARA_IOS_MAG_00004	TARA_IOS_MAG_00004	1
	396943	TARA_RED_MAG_00012	TARA_IOS_MAG_00004	0.94
	397486	TARA_IOS_MAG_00005	TARA_IOS_MAG_00005	1
	397515	TARA_IOS_MAG_00036	TARA_IOS_MAG_00005	0.92
	398175	TARA_IOS_MAG_00047	TARA_IOS_MAG_00005	0.92
	398443	TARA_ANW_MAG_00066	TARA_IOS_MAG_00006	1
	398486	TARA_ASW_MAG_00009	TARA_IOS_MAG_00006	1
	398575	TARA_IOS_MAG_00006	TARA_IOS_MAG_00006	1
	398798	TARA_PON_MAG_00034	TARA_IOS_MAG_00006	0.94
	398884	TARA_PSE_MAG_00040	TARA_IOS_MAG_00006	1
	399664	TARA_IOS_MAG_00007	TARA_IOS_MAG_00007	1
	399997	TARA_PSE_MAG_00067	TARA_IOS_MAG_00007	1
	400077	TARA_PSW_MAG_00004	TARA_IOS_MAG_00007	1
	400739	TARA_ION_MAG_00063	TARA_IOS_MAG_00008	1
	400753	TARA_IOS_MAG_00008	TARA_IOS_MAG_00008	1
	401049	TARA_PSE_MAG_00029	TARA_IOS_MAG_00008	1
	401773	TARA_ION_MAG_00005	TARA_IOS_MAG_00009	1
	401842	TARA_IOS_MAG_00009	TARA_IOS_MAG_00009	1
	402144	TARA_PSE_MAG_00036	TARA_IOS_MAG_00009	1
	402336	TARA_PSW_MAG_00095	TARA_IOS_MAG_00009	1
	402869	TARA_ION_MAG_00013	TARA_IOS_MAG_00010	0.98
	402931	TARA_IOS_MAG_00010	TARA_IOS_MAG_00010	1
	403869	TARA_ANW_MAG_00052	TARA_IOS_MAG_00011	0.91
	404020	TARA_IOS_MAG_00011	TARA_IOS_MAG_00011	1
	405109	TARA_IOS_MAG_00012	TARA_IOS_MAG_00012	1
	406198	TARA_IOS_MAG_00013	TARA_IOS_MAG_00013	1
	407287	TARA_IOS_MAG_00014	TARA_IOS_MAG_00014	1
	407324	TARA_IOS_MAG_00057	TARA_IOS_MAG_00014	0.95
	408326	TARA_ION_MAG_00030	TARA_IOS_MAG_00015	0.91
	408376	TARA_IOS_MAG_00015	TARA_IOS_MAG_00015	1
	409465	TARA_IOS_MAG_00016	TARA_IOS_MAG_00016	1
	410554	TARA_IOS_MAG_00017	TARA_IOS_MAG_00017	1
	411643	TARA_IOS_MAG_00018	TARA_IOS_MAG_00018	1
	412732	TARA_IOS_MAG_00019	TARA_IOS_MAG_00019	1
	413821	TARA_IOS_MAG_00020	TARA_IOS_MAG_00020	1
	414848	TARA_ION_MAG_00024	TARA_IOS_MAG_00021	1
	414910	TARA_IOS_MAG_00021	TARA_IOS_MAG_00021	1
	415999	TARA_IOS_MAG_00023	TARA_IOS_MAG_00023	1
	417088	TARA_IOS_MAG_00024	TARA_IOS_MAG_00024	1
	418177	TARA_IOS_MAG_00025	TARA_IOS_MAG_00025	1
	419266	TARA_IOS_MAG_00026	TARA_IOS_MAG_00026	1
	420355	TARA_IOS_MAG_00027	TARA_IOS_MAG_00027	1
	421444	TARA_IOS_MAG_00028	TARA_IOS_MAG_00028	1
	421446	TARA_IOS_MAG_00031	TARA_IOS_MAG_00028	0.95
	422533	TARA_IOS_MAG_00029	TARA_IOS_MAG_00029	1
	423020	TARA_PSW_MAG_00109	TARA_IOS_MAG_00029	0.99
	423620	TARA_IOS_MAG_00028	TARA_IOS_MAG_00031	0.95
	423622	TARA_IOS_MAG_00031	TARA_IOS_MAG_00031	1
	424636	TARA_ION_MAG_00020	TARA_IOS_MAG_00032	0.95
	424711	TARA_IOS_MAG_00032	TARA_IOS_MAG_00032	1
	425800	TARA_IOS_MAG_00033	TARA_IOS_MAG_00033	1
	426889	TARA_IOS_MAG_00034	TARA_IOS_MAG_00034	1
	427978	TARA_IOS_MAG_00035	TARA_IOS_MAG_00035	1
	429038	TARA_IOS_MAG_00005	TARA_IOS_MAG_00036	0.92
	429067	TARA_IOS_MAG_00036	TARA_IOS_MAG_00036	1
	429727	TARA_IOS_MAG_00047	TARA_IOS_MAG_00036	0.97
	430156	TARA_IOS_MAG_00037	TARA_IOS_MAG_00037	1
	431245	TARA_IOS_MAG_00040	TARA_IOS_MAG_00040	1
	431899	TARA_IOS_MAG_00030	TARA_IOS_MAG_00040	0.94
	432334	TARA_IOS_MAG_00041	TARA_IOS_MAG_00041	1
	433423	TARA_IOS_MAG_00042	TARA_IOS_MAG_00042	1
	434308	TARA_ANW_MAG_00021	TARA_IOS_MAG_00043	0.91
	434512	TARA_IOS_MAG_00043	TARA_IOS_MAG_00043	1
	435601	TARA_IOS_MAG_00044	TARA_IOS_MAG_00044	1
	435803	TARA_PON_MAG_00050	TARA_IOS_MAG_00044	0.99
	436635	TARA_ION_MAG_00055	TARA_IOS_MAG_00046	0.97
	436690	TARA_IOS_MAG_00046	TARA_IOS_MAG_00046	1
	437779	TARA_IOS_MAG_00048	TARA_IOS_MAG_00048	1
	438868	TARA_IOS_MAG_00049	TARA_IOS_MAG_00049	1
	439739	TARA_ANW_MAG_00012	TARA_IOS_MAG_00050	0.98
	439826	TARA_ASW_MAG_00005	TARA_IOS_MAG_00050	0.97
	439957	TARA_IOS_MAG_00050	TARA_IOS_MAG_00050	1
	440505	TARA_RED_MAG_00058	TARA_IOS_MAG_00050	0.97
	441046	TARA_IOS_MAG_00051	TARA_IOS_MAG_00051	1
	442135	TARA_IOS_MAG_00052	TARA_IOS_MAG_00052	1
	443224	TARA_IOS_MAG_00053	TARA_IOS_MAG_00053	1
	444313	TARA_IOS_MAG_00054	TARA_IOS_MAG_00054	1
	444852	TARA_RED_MAG_00052	TARA_IOS_MAG_00054	0.92
	445402	TARA_IOS_MAG_00055	TARA_IOS_MAG_00055	1
	446491	TARA_IOS_MAG_00056	TARA_IOS_MAG_00056	1
	447006	TARA_RED_MAG_00029	TARA_IOS_MAG_00056	0.95
	447543	TARA_IOS_MAG_00014	TARA_IOS_MAG_00057	0.95
	447580	TARA_IOS_MAG_00057	TARA_IOS_MAG_00057	1
	448669	TARA_IOS_MAG_00058	TARA_IOS_MAG_00058	1
	449344	TARA_RED_MAG_00090	TARA_IOS_MAG_00058	0.9
	449580	TARA_ANW_MAG_00067	TARA_IOS_MAG_00059	0.99
	449758	TARA_IOS_MAG_00059	TARA_IOS_MAG_00059	1
	450847	TARA_IOS_MAG_00060	TARA_IOS_MAG_00060	1
	451936	TARA_IOS_MAG_00061	TARA_IOS_MAG_00061	1
	453025	TARA_IOS_MAG_00062	TARA_IOS_MAG_00062	1
	454114	TARA_IOS_MAG_00063	TARA_IOS_MAG_00063	1
	455203	TARA_IOS_MAG_00064	TARA_IOS_MAG_00064	1
	456292	TARA_IOS_MAG_00065	TARA_IOS_MAG_00065	1
	457381	TARA_IOS_MAG_00066	TARA_IOS_MAG_00066	1
	458470	TARA_IOS_MAG_00067	TARA_IOS_MAG_00067	1
	459042	TARA_RED_MAG_00104	TARA_IOS_MAG_00067	0.99
	459559	TARA_IOS_MAG_00069	TARA_IOS_MAG_00069	1
	460648	TARA_IOS_MAG_00070	TARA_IOS_MAG_00070	1
	461737	TARA_MED_MAG_00001	TARA_MED_MAG_00001	1
	461781	TARA_MED_MAG_00045	TARA_MED_MAG_00001	0.9
	462826	TARA_MED_MAG_00002	TARA_MED_MAG_00002	1
	462827	TARA_MED_MAG_00003	TARA_MED_MAG_00002	0.94
	462842	TARA_MED_MAG_00018	TARA_MED_MAG_00002	0.93
	462855	TARA_MED_MAG_00031	TARA_MED_MAG_00002	0.97
	462857	TARA_MED_MAG_00033	TARA_MED_MAG_00002	0.91
	462909	TARA_MED_MAG_00090	TARA_MED_MAG_00002	0.93
	462942	TARA_MED_MAG_00125	TARA_MED_MAG_00002	0.96
	462943	TARA_MED_MAG_00126	TARA_MED_MAG_00002	0.93
	462955	TARA_MED_MAG_00138	TARA_MED_MAG_00002	0.95
	463460	TARA_MED_MAG_00080	TARA_MED_MAG_00002	0.94
	463914	TARA_MED_MAG_00002	TARA_MED_MAG_00003	0.94
	463915	TARA_MED_MAG_00003	TARA_MED_MAG_00003	1
	463922	TARA_MED_MAG_00010	TARA_MED_MAG_00003	0.93
	463943	TARA_MED_MAG_00031	TARA_MED_MAG_00003	0.96
	463945	TARA_MED_MAG_00033	TARA_MED_MAG_00003	0.99
	464030	TARA_MED_MAG_00125	TARA_MED_MAG_00003	0.96
	464031	TARA_MED_MAG_00126	TARA_MED_MAG_00003	0.97
	464039	TARA_MED_MAG_00134	TARA_MED_MAG_00003	0.94
	464043	TARA_MED_MAG_00138	TARA_MED_MAG_00003	0.94
	464548	TARA_MED_MAG_00080	TARA_MED_MAG_00003	0.94
	465004	TARA_MED_MAG_00004	TARA_MED_MAG_00004	1
	465030	TARA_MED_MAG_00030	TARA_MED_MAG_00004	0.91
	465067	TARA_MED_MAG_00069	TARA_MED_MAG_00004	0.91
	465107	TARA_MED_MAG_00114	TARA_MED_MAG_00004	0.91
	466093	TARA_MED_MAG_00005	TARA_MED_MAG_00005	1
	466108	TARA_MED_MAG_00020	TARA_MED_MAG_00005	0.92
	466130	TARA_MED_MAG_00042	TARA_MED_MAG_00005	0.9
	466153	TARA_MED_MAG_00067	TARA_MED_MAG_00005	0.92
	466210	TARA_MED_MAG_00129	TARA_MED_MAG_00005	0.9
	467182	TARA_MED_MAG_00006	TARA_MED_MAG_00006	1
	467189	TARA_MED_MAG_00013	TARA_MED_MAG_00006	0.91
	467228	TARA_MED_MAG_00052	TARA_MED_MAG_00006	0.9
	467275	TARA_MED_MAG_00105	TARA_MED_MAG_00006	0.91
	467935	TARA_ANE_MAG_00002	TARA_MED_MAG_00007	1
	468115	TARA_ASW_MAG_00006	TARA_MED_MAG_00007	1
	468144	TARA_ION_MAG_00008	TARA_MED_MAG_00007	1
	468271	TARA_MED_MAG_00007	TARA_MED_MAG_00007	1
	468752	TARA_RED_MAG_00013	TARA_MED_MAG_00007	1
	469360	TARA_MED_MAG_00008	TARA_MED_MAG_00008	1
	469364	TARA_MED_MAG_00012	TARA_MED_MAG_00008	0.92
	469390	TARA_MED_MAG_00038	TARA_MED_MAG_00008	0.93
	469407	TARA_MED_MAG_00056	TARA_MED_MAG_00008	0.9
	470449	TARA_MED_MAG_00009	TARA_MED_MAG_00009	1
	470452	TARA_MED_MAG_00012	TARA_MED_MAG_00009	0.9
	470474	TARA_MED_MAG_00034	TARA_MED_MAG_00009	0.97
	470478	TARA_MED_MAG_00038	TARA_MED_MAG_00009	0.93
	470485	TARA_MED_MAG_00045	TARA_MED_MAG_00009	0.95
	470495	TARA_MED_MAG_00056	TARA_MED_MAG_00009	0.97
	470496	TARA_MED_MAG_00057	TARA_MED_MAG_00009	0.95
	470502	TARA_MED_MAG_00064	TARA_MED_MAG_00009	0.93
	470520	TARA_MED_MAG_00085	TARA_MED_MAG_00009	0.9
	470550	TARA_MED_MAG_00117	TARA_MED_MAG_00009	0.91
	470553	TARA_MED_MAG_00120	TARA_MED_MAG_00009	0.92
	470560	TARA_MED_MAG_00127	TARA_MED_MAG_00009	0.92
	471531	TARA_MED_MAG_00003	TARA_MED_MAG_00010	0.93
	471538	TARA_MED_MAG_00010	TARA_MED_MAG_00010	1
	471559	TARA_MED_MAG_00031	TARA_MED_MAG_00010	0.91
	471561	TARA_MED_MAG_00033	TARA_MED_MAG_00010	0.93
	471647	TARA_MED_MAG_00126	TARA_MED_MAG_00010	0.92
	472627	TARA_MED_MAG_00011	TARA_MED_MAG_00011	1
	472636	TARA_MED_MAG_00020	TARA_MED_MAG_00011	0.9
	472660	TARA_MED_MAG_00044	TARA_MED_MAG_00011	0.93
	472668	TARA_MED_MAG_00052	TARA_MED_MAG_00011	0.91
	472702	TARA_MED_MAG_00091	TARA_MED_MAG_00011	0.92
	473712	TARA_MED_MAG_00008	TARA_MED_MAG_00012	0.92
	473713	TARA_MED_MAG_00009	TARA_MED_MAG_00012	0.9
	473716	TARA_MED_MAG_00012	TARA_MED_MAG_00012	1
	473742	TARA_MED_MAG_00038	TARA_MED_MAG_00012	0.93
	473759	TARA_MED_MAG_00056	TARA_MED_MAG_00012	0.9
	474798	TARA_MED_MAG_00006	TARA_MED_MAG_00013	0.91
	474805	TARA_MED_MAG_00013	TARA_MED_MAG_00013	1
	474845	TARA_MED_MAG_00054	TARA_MED_MAG_00013	0.9
	474858	TARA_MED_MAG_00068	TARA_MED_MAG_00013	0.94
	474874	TARA_MED_MAG_00087	TARA_MED_MAG_00013	0.94
	474891	TARA_MED_MAG_00105	TARA_MED_MAG_00013	0.95
	475894	TARA_MED_MAG_00014	TARA_MED_MAG_00014	1
	476983	TARA_MED_MAG_00015	TARA_MED_MAG_00015	1
	476998	TARA_MED_MAG_00030	TARA_MED_MAG_00015	0.95
	477006	TARA_MED_MAG_00038	TARA_MED_MAG_00015	0.92
	477015	TARA_MED_MAG_00047	TARA_MED_MAG_00015	0.9
	477022	TARA_MED_MAG_00055	TARA_MED_MAG_00015	0.92
	477039	TARA_MED_MAG_00073	TARA_MED_MAG_00015	0.95
	477046	TARA_MED_MAG_00083	TARA_MED_MAG_00015	0.93
	477078	TARA_MED_MAG_00117	TARA_MED_MAG_00015	0.94
	478072	TARA_MED_MAG_00016	TARA_MED_MAG_00016	1
	478138	TARA_MED_MAG_00087	TARA_MED_MAG_00016	0.9
	478167	TARA_MED_MAG_00118	TARA_MED_MAG_00016	0.93
	479161	TARA_MED_MAG_00017	TARA_MED_MAG_00017	1
	480234	TARA_MED_MAG_00002	TARA_MED_MAG_00018	0.93
	480250	TARA_MED_MAG_00018	TARA_MED_MAG_00018	1
	480263	TARA_MED_MAG_00031	TARA_MED_MAG_00018	0.92
	480317	TARA_MED_MAG_00090	TARA_MED_MAG_00018	0.92
	481339	TARA_MED_MAG_00019	TARA_MED_MAG_00019	1
	482413	TARA_MED_MAG_00005	TARA_MED_MAG_00020	0.92
	482419	TARA_MED_MAG_00011	TARA_MED_MAG_00020	0.9
	482428	TARA_MED_MAG_00020	TARA_MED_MAG_00020	1
	483517	TARA_MED_MAG_00021	TARA_MED_MAG_00021	1
	483519	TARA_MED_MAG_00023	TARA_MED_MAG_00021	0.94
	483528	TARA_MED_MAG_00032	TARA_MED_MAG_00021	0.98
	483545	TARA_MED_MAG_00049	TARA_MED_MAG_00021	0.99
	483564	TARA_MED_MAG_00070	TARA_MED_MAG_00021	0.98
	483568	TARA_MED_MAG_00074	TARA_MED_MAG_00021	0.9
	483620	TARA_MED_MAG_00131	TARA_MED_MAG_00021	0.94
	484128	TARA_MED_MAG_00053	TARA_MED_MAG_00021	0.92
	484130	TARA_MED_MAG_00075	TARA_MED_MAG_00021	0.93
	484606	TARA_MED_MAG_00022	TARA_MED_MAG_00022	1
	484626	TARA_MED_MAG_00042	TARA_MED_MAG_00022	0.91
	484692	TARA_MED_MAG_00115	TARA_MED_MAG_00022	0.98
	485693	TARA_MED_MAG_00021	TARA_MED_MAG_00023	0.94
	485695	TARA_MED_MAG_00023	TARA_MED_MAG_00023	1
	485701	TARA_MED_MAG_00029	TARA_MED_MAG_00023	0.93
	485704	TARA_MED_MAG_00032	TARA_MED_MAG_00023	0.95
	485721	TARA_MED_MAG_00049	TARA_MED_MAG_00023	0.96
	485740	TARA_MED_MAG_00070	TARA_MED_MAG_00023	0.95
	485744	TARA_MED_MAG_00074	TARA_MED_MAG_00023	0.93
	485787	TARA_MED_MAG_00122	TARA_MED_MAG_00023	0.9
	486454	TARA_ANE_MAG_00028	TARA_MED_MAG_00024	0.91
	486784	TARA_MED_MAG_00024	TARA_MED_MAG_00024	1
	487873	TARA_MED_MAG_00025	TARA_MED_MAG_00025	1
	487913	TARA_MED_MAG_00067	TARA_MED_MAG_00025	0.95
	487940	TARA_MED_MAG_00098	TARA_MED_MAG_00025	0.93
	488962	TARA_MED_MAG_00026	TARA_MED_MAG_00026	1
	490051	TARA_MED_MAG_00027	TARA_MED_MAG_00027	1
	490658	TARA_MED_MAG_00075	TARA_MED_MAG_00027	0.94
	491140	TARA_MED_MAG_00028	TARA_MED_MAG_00028	1
	491213	TARA_MED_MAG_00107	TARA_MED_MAG_00028	0.9
	492223	TARA_MED_MAG_00023	TARA_MED_MAG_00029	0.93
	492229	TARA_MED_MAG_00029	TARA_MED_MAG_00029	1
	492249	TARA_MED_MAG_00049	TARA_MED_MAG_00029	0.9
	492272	TARA_MED_MAG_00074	TARA_MED_MAG_00029	0.9
	493292	TARA_MED_MAG_00004	TARA_MED_MAG_00030	0.91
	493303	TARA_MED_MAG_00015	TARA_MED_MAG_00030	0.95
	493318	TARA_MED_MAG_00030	TARA_MED_MAG_00030	1
	493335	TARA_MED_MAG_00047	TARA_MED_MAG_00030	0.94
	493342	TARA_MED_MAG_00055	TARA_MED_MAG_00030	0.94
	493355	TARA_MED_MAG_00069	TARA_MED_MAG_00030	0.92
	493366	TARA_MED_MAG_00083	TARA_MED_MAG_00030	0.91
	493395	TARA_MED_MAG_00114	TARA_MED_MAG_00030	0.95
	494378	TARA_MED_MAG_00002	TARA_MED_MAG_00031	0.97
	494379	TARA_MED_MAG_00003	TARA_MED_MAG_00031	0.96
	494386	TARA_MED_MAG_00010	TARA_MED_MAG_00031	0.91
	494394	TARA_MED_MAG_00018	TARA_MED_MAG_00031	0.92
	494407	TARA_MED_MAG_00031	TARA_MED_MAG_00031	1
	494409	TARA_MED_MAG_00033	TARA_MED_MAG_00031	0.95
	494457	TARA_MED_MAG_00086	TARA_MED_MAG_00031	0.91
	494458	TARA_MED_MAG_00087	TARA_MED_MAG_00031	0.9
	494461	TARA_MED_MAG_00090	TARA_MED_MAG_00031	0.94
	494494	TARA_MED_MAG_00125	TARA_MED_MAG_00031	0.94
	494495	TARA_MED_MAG_00126	TARA_MED_MAG_00031	0.96
	494503	TARA_MED_MAG_00134	TARA_MED_MAG_00031	0.9
	494507	TARA_MED_MAG_00138	TARA_MED_MAG_00031	0.91
	495012	TARA_MED_MAG_00080	TARA_MED_MAG_00031	0.94
	495485	TARA_MED_MAG_00021	TARA_MED_MAG_00032	0.98
	495487	TARA_MED_MAG_00023	TARA_MED_MAG_00032	0.95
	495496	TARA_MED_MAG_00032	TARA_MED_MAG_00032	1
	495513	TARA_MED_MAG_00049	TARA_MED_MAG_00032	0.99
	495532	TARA_MED_MAG_00070	TARA_MED_MAG_00032	0.98
	495536	TARA_MED_MAG_00074	TARA_MED_MAG_00032	0.93
	495588	TARA_MED_MAG_00131	TARA_MED_MAG_00032	0.93
	496096	TARA_MED_MAG_00053	TARA_MED_MAG_00032	0.92
	496098	TARA_MED_MAG_00075	TARA_MED_MAG_00032	0.9
	496554	TARA_MED_MAG_00002	TARA_MED_MAG_00033	0.91
	496555	TARA_MED_MAG_00003	TARA_MED_MAG_00033	0.99
	496562	TARA_MED_MAG_00010	TARA_MED_MAG_00033	0.93
	496583	TARA_MED_MAG_00031	TARA_MED_MAG_00033	0.95
	496585	TARA_MED_MAG_00033	TARA_MED_MAG_00033	1
	496670	TARA_MED_MAG_00125	TARA_MED_MAG_00033	0.92
	496671	TARA_MED_MAG_00126	TARA_MED_MAG_00033	0.97
	496679	TARA_MED_MAG_00134	TARA_MED_MAG_00033	0.93
	496683	TARA_MED_MAG_00138	TARA_MED_MAG_00033	0.9
	497188	TARA_MED_MAG_00080	TARA_MED_MAG_00033	0.92
	497649	TARA_MED_MAG_00009	TARA_MED_MAG_00034	0.97
	497674	TARA_MED_MAG_00034	TARA_MED_MAG_00034	1
	497685	TARA_MED_MAG_00045	TARA_MED_MAG_00034	0.95
	497695	TARA_MED_MAG_00056	TARA_MED_MAG_00034	0.96
	497696	TARA_MED_MAG_00057	TARA_MED_MAG_00034	0.96
	497699	TARA_MED_MAG_00061	TARA_MED_MAG_00034	0.9
	497702	TARA_MED_MAG_00064	TARA_MED_MAG_00034	0.97
	497720	TARA_MED_MAG_00085	TARA_MED_MAG_00034	0.91
	497733	TARA_MED_MAG_00099	TARA_MED_MAG_00034	0.91
	497753	TARA_MED_MAG_00120	TARA_MED_MAG_00034	0.96
	497760	TARA_MED_MAG_00127	TARA_MED_MAG_00034	0.92
	498763	TARA_MED_MAG_00035	TARA_MED_MAG_00035	1
	498775	TARA_MED_MAG_00047	TARA_MED_MAG_00035	0.97
	498782	TARA_MED_MAG_00055	TARA_MED_MAG_00035	0.94
	498835	TARA_MED_MAG_00114	TARA_MED_MAG_00035	0.91
	499852	TARA_MED_MAG_00036	TARA_MED_MAG_00036	1
	499900	TARA_MED_MAG_00089	TARA_MED_MAG_00036	0.91
	500834	TARA_ION_MAG_00062	TARA_MED_MAG_00037	1
	500941	TARA_MED_MAG_00037	TARA_MED_MAG_00037	1
	501380	TARA_RED_MAG_00001	TARA_MED_MAG_00037	1
	502000	TARA_MED_MAG_00008	TARA_MED_MAG_00038	0.93
	502001	TARA_MED_MAG_00009	TARA_MED_MAG_00038	0.93
	502004	TARA_MED_MAG_00012	TARA_MED_MAG_00038	0.93
	502007	TARA_MED_MAG_00015	TARA_MED_MAG_00038	0.92
	502030	TARA_MED_MAG_00038	TARA_MED_MAG_00038	1
	502047	TARA_MED_MAG_00056	TARA_MED_MAG_00038	0.91
	502070	TARA_MED_MAG_00083	TARA_MED_MAG_00038	0.91
	502102	TARA_MED_MAG_00117	TARA_MED_MAG_00038	0.92
	503119	TARA_MED_MAG_00039	TARA_MED_MAG_00039	1
	504208	TARA_MED_MAG_00040	TARA_MED_MAG_00040	1
	505297	TARA_MED_MAG_00041	TARA_MED_MAG_00041	1
	506349	TARA_MED_MAG_00005	TARA_MED_MAG_00042	0.9
	506366	TARA_MED_MAG_00022	TARA_MED_MAG_00042	0.91
	506386	TARA_MED_MAG_00042	TARA_MED_MAG_00042	1
	506409	TARA_MED_MAG_00067	TARA_MED_MAG_00042	0.95
	506417	TARA_MED_MAG_00076	TARA_MED_MAG_00042	0.96
	506452	TARA_MED_MAG_00115	TARA_MED_MAG_00042	0.92
	506466	TARA_MED_MAG_00129	TARA_MED_MAG_00042	0.91
	507475	TARA_MED_MAG_00043	TARA_MED_MAG_00043	1
	508531	TARA_MED_MAG_00011	TARA_MED_MAG_00044	0.93
	508564	TARA_MED_MAG_00044	TARA_MED_MAG_00044	1
	508572	TARA_MED_MAG_00052	TARA_MED_MAG_00044	0.91
	508604	TARA_MED_MAG_00089	TARA_MED_MAG_00044	0.9
	509609	TARA_MED_MAG_00001	TARA_MED_MAG_00045	0.9
	509617	TARA_MED_MAG_00009	TARA_MED_MAG_00045	0.95
	509642	TARA_MED_MAG_00034	TARA_MED_MAG_00045	0.95
	509653	TARA_MED_MAG_00045	TARA_MED_MAG_00045	1
	509718	TARA_MED_MAG_00117	TARA_MED_MAG_00045	0.96
	510742	TARA_MED_MAG_00046	TARA_MED_MAG_00046	1
	511330	TARA_MED_MAG_00075	TARA_MED_MAG_00046	0.94
	511799	TARA_MED_MAG_00015	TARA_MED_MAG_00047	0.9
	511814	TARA_MED_MAG_00030	TARA_MED_MAG_00047	0.94
	511819	TARA_MED_MAG_00035	TARA_MED_MAG_00047	0.97
	511831	TARA_MED_MAG_00047	TARA_MED_MAG_00047	1
	511838	TARA_MED_MAG_00055	TARA_MED_MAG_00047	0.98
	511851	TARA_MED_MAG_00069	TARA_MED_MAG_00047	0.92
	511862	TARA_MED_MAG_00083	TARA_MED_MAG_00047	0.96
	511891	TARA_MED_MAG_00114	TARA_MED_MAG_00047	0.91
	512920	TARA_MED_MAG_00048	TARA_MED_MAG_00048	1
	512983	TARA_MED_MAG_00118	TARA_MED_MAG_00048	0.9
	513981	TARA_MED_MAG_00021	TARA_MED_MAG_00049	0.99
	513983	TARA_MED_MAG_00023	TARA_MED_MAG_00049	0.96
	513989	TARA_MED_MAG_00029	TARA_MED_MAG_00049	0.9
	513992	TARA_MED_MAG_00032	TARA_MED_MAG_00049	0.99
	514009	TARA_MED_MAG_00049	TARA_MED_MAG_00049	1
	514028	TARA_MED_MAG_00070	TARA_MED_MAG_00049	0.98
	514032	TARA_MED_MAG_00074	TARA_MED_MAG_00049	0.93
	514084	TARA_MED_MAG_00131	TARA_MED_MAG_00049	0.94
	514592	TARA_MED_MAG_00053	TARA_MED_MAG_00049	0.91
	515098	TARA_MED_MAG_00050	TARA_MED_MAG_00050	1
	515128	TARA_MED_MAG_00085	TARA_MED_MAG_00050	0.95
	516187	TARA_MED_MAG_00051	TARA_MED_MAG_00051	1
	517230	TARA_MED_MAG_00006	TARA_MED_MAG_00052	0.9
	517235	TARA_MED_MAG_00011	TARA_MED_MAG_00052	0.91
	517268	TARA_MED_MAG_00044	TARA_MED_MAG_00052	0.91
	517276	TARA_MED_MAG_00052	TARA_MED_MAG_00052	1
	517277	TARA_MED_MAG_00054	TARA_MED_MAG_00052	0.95
	517310	TARA_MED_MAG_00091	TARA_MED_MAG_00052	0.97
	518325	TARA_MED_MAG_00013	TARA_MED_MAG_00054	0.9
	518364	TARA_MED_MAG_00052	TARA_MED_MAG_00054	0.95
	518365	TARA_MED_MAG_00054	TARA_MED_MAG_00054	1
	518378	TARA_MED_MAG_00068	TARA_MED_MAG_00054	0.94
	518394	TARA_MED_MAG_00087	TARA_MED_MAG_00054	0.94
	518398	TARA_MED_MAG_00091	TARA_MED_MAG_00054	0.91
	518411	TARA_MED_MAG_00105	TARA_MED_MAG_00054	0.9
	519415	TARA_MED_MAG_00015	TARA_MED_MAG_00055	0.92
	519430	TARA_MED_MAG_00030	TARA_MED_MAG_00055	0.94
	519435	TARA_MED_MAG_00035	TARA_MED_MAG_00055	0.94
	519447	TARA_MED_MAG_00047	TARA_MED_MAG_00055	0.98
	519454	TARA_MED_MAG_00055	TARA_MED_MAG_00055	1
	519467	TARA_MED_MAG_00069	TARA_MED_MAG_00055	0.91
	519478	TARA_MED_MAG_00083	TARA_MED_MAG_00055	0.95
	519507	TARA_MED_MAG_00114	TARA_MED_MAG_00055	0.93
	520496	TARA_MED_MAG_00008	TARA_MED_MAG_00056	0.9
	520497	TARA_MED_MAG_00009	TARA_MED_MAG_00056	0.97
	520500	TARA_MED_MAG_00012	TARA_MED_MAG_00056	0.9
	520522	TARA_MED_MAG_00034	TARA_MED_MAG_00056	0.96
	520526	TARA_MED_MAG_00038	TARA_MED_MAG_00056	0.91
	520543	TARA_MED_MAG_00056	TARA_MED_MAG_00056	1
	520544	TARA_MED_MAG_00057	TARA_MED_MAG_00056	0.99
	520550	TARA_MED_MAG_00064	TARA_MED_MAG_00056	0.96
	520581	TARA_MED_MAG_00099	TARA_MED_MAG_00056	0.92
	520601	TARA_MED_MAG_00120	TARA_MED_MAG_00056	0.93
	520608	TARA_MED_MAG_00127	TARA_MED_MAG_00056	0.98
	521585	TARA_MED_MAG_00009	TARA_MED_MAG_00057	0.95
	521610	TARA_MED_MAG_00034	TARA_MED_MAG_00057	0.96
	521631	TARA_MED_MAG_00056	TARA_MED_MAG_00057	0.99
	521632	TARA_MED_MAG_00057	TARA_MED_MAG_00057	1
	521638	TARA_MED_MAG_00064	TARA_MED_MAG_00057	0.98
	521669	TARA_MED_MAG_00099	TARA_MED_MAG_00057	0.94
	521689	TARA_MED_MAG_00120	TARA_MED_MAG_00057	0.94
	521696	TARA_MED_MAG_00127	TARA_MED_MAG_00057	0.99
	522721	TARA_MED_MAG_00058	TARA_MED_MAG_00058	1
	523810	TARA_MED_MAG_00059	TARA_MED_MAG_00059	1
	524874	TARA_MED_MAG_00034	TARA_MED_MAG_00061	0.9
	524899	TARA_MED_MAG_00061	TARA_MED_MAG_00061	1
	525988	TARA_MED_MAG_00062	TARA_MED_MAG_00062	1
	527077	TARA_MED_MAG_00063	TARA_MED_MAG_00063	1
	528113	TARA_MED_MAG_00009	TARA_MED_MAG_00064	0.93
	528138	TARA_MED_MAG_00034	TARA_MED_MAG_00064	0.97
	528159	TARA_MED_MAG_00056	TARA_MED_MAG_00064	0.96
	528160	TARA_MED_MAG_00057	TARA_MED_MAG_00064	0.98
	528166	TARA_MED_MAG_00064	TARA_MED_MAG_00064	1
	528197	TARA_MED_MAG_00099	TARA_MED_MAG_00064	0.96
	528217	TARA_MED_MAG_00120	TARA_MED_MAG_00064	0.97
	528224	TARA_MED_MAG_00127	TARA_MED_MAG_00064	0.96
	529255	TARA_MED_MAG_00065	TARA_MED_MAG_00065	1
	529284	TARA_MED_MAG_00098	TARA_MED_MAG_00065	0.91
	530344	TARA_MED_MAG_00066	TARA_MED_MAG_00066	1
	531373	TARA_MED_MAG_00005	TARA_MED_MAG_00067	0.92
	531393	TARA_MED_MAG_00025	TARA_MED_MAG_00067	0.95
	531410	TARA_MED_MAG_00042	TARA_MED_MAG_00067	0.95
	531433	TARA_MED_MAG_00067	TARA_MED_MAG_00067	1
	531460	TARA_MED_MAG_00098	TARA_MED_MAG_00067	0.91
	531490	TARA_MED_MAG_00129	TARA_MED_MAG_00067	0.92
	532469	TARA_MED_MAG_00013	TARA_MED_MAG_00068	0.94
	532509	TARA_MED_MAG_00054	TARA_MED_MAG_00068	0.94
	532522	TARA_MED_MAG_00068	TARA_MED_MAG_00068	1
	532538	TARA_MED_MAG_00087	TARA_MED_MAG_00068	0.99
	532555	TARA_MED_MAG_00105	TARA_MED_MAG_00068	0.97
	533548	TARA_MED_MAG_00004	TARA_MED_MAG_00069	0.91
	533574	TARA_MED_MAG_00030	TARA_MED_MAG_00069	0.92
	533591	TARA_MED_MAG_00047	TARA_MED_MAG_00069	0.92
	533598	TARA_MED_MAG_00055	TARA_MED_MAG_00069	0.91
	533611	TARA_MED_MAG_00069	TARA_MED_MAG_00069	1
	533622	TARA_MED_MAG_00083	TARA_MED_MAG_00069	0.9
	534653	TARA_MED_MAG_00021	TARA_MED_MAG_00070	0.98
	534655	TARA_MED_MAG_00023	TARA_MED_MAG_00070	0.95
	534664	TARA_MED_MAG_00032	TARA_MED_MAG_00070	0.98
	534681	TARA_MED_MAG_00049	TARA_MED_MAG_00070	0.98
	534700	TARA_MED_MAG_00070	TARA_MED_MAG_00070	1
	534704	TARA_MED_MAG_00074	TARA_MED_MAG_00070	0.91
	534756	TARA_MED_MAG_00131	TARA_MED_MAG_00070	0.95
	535264	TARA_MED_MAG_00053	TARA_MED_MAG_00070	0.96
	535789	TARA_MED_MAG_00071	TARA_MED_MAG_00071	1
	536878	TARA_MED_MAG_00072	TARA_MED_MAG_00072	1
	537911	TARA_MED_MAG_00015	TARA_MED_MAG_00073	0.95
	537967	TARA_MED_MAG_00073	TARA_MED_MAG_00073	1
	538006	TARA_MED_MAG_00117	TARA_MED_MAG_00073	0.96
	539005	TARA_MED_MAG_00021	TARA_MED_MAG_00074	0.9
	539007	TARA_MED_MAG_00023	TARA_MED_MAG_00074	0.93
	539013	TARA_MED_MAG_00029	TARA_MED_MAG_00074	0.9
	539016	TARA_MED_MAG_00032	TARA_MED_MAG_00074	0.93
	539033	TARA_MED_MAG_00049	TARA_MED_MAG_00074	0.93
	539052	TARA_MED_MAG_00070	TARA_MED_MAG_00074	0.91
	539056	TARA_MED_MAG_00074	TARA_MED_MAG_00074	1
	539805	TARA_ANE_MAG_00073	TARA_MED_MAG_00076	0.92
	540114	TARA_MED_MAG_00042	TARA_MED_MAG_00076	0.96
	540145	TARA_MED_MAG_00076	TARA_MED_MAG_00076	1
	540887	TARA_ANE_MAG_00067	TARA_MED_MAG_00077	0.91
	541234	TARA_MED_MAG_00077	TARA_MED_MAG_00077	1
	542323	TARA_MED_MAG_00078	TARA_MED_MAG_00078	1
	543412	TARA_MED_MAG_00081	TARA_MED_MAG_00081	1
	544501	TARA_MED_MAG_00082	TARA_MED_MAG_00082	1
	544517	TARA_MED_MAG_00099	TARA_MED_MAG_00082	0.92
	545527	TARA_MED_MAG_00015	TARA_MED_MAG_00083	0.93
	545542	TARA_MED_MAG_00030	TARA_MED_MAG_00083	0.91
	545550	TARA_MED_MAG_00038	TARA_MED_MAG_00083	0.91
	545559	TARA_MED_MAG_00047	TARA_MED_MAG_00083	0.96
	545566	TARA_MED_MAG_00055	TARA_MED_MAG_00083	0.95
	545579	TARA_MED_MAG_00069	TARA_MED_MAG_00083	0.9
	545590	TARA_MED_MAG_00083	TARA_MED_MAG_00083	1
	546679	TARA_MED_MAG_00084	TARA_MED_MAG_00084	1
	547385	TARA_ANE_MAG_00032	TARA_MED_MAG_00085	0.91
	547697	TARA_MED_MAG_00009	TARA_MED_MAG_00085	0.9
	547722	TARA_MED_MAG_00034	TARA_MED_MAG_00085	0.91
	547738	TARA_MED_MAG_00050	TARA_MED_MAG_00085	0.95
	547768	TARA_MED_MAG_00085	TARA_MED_MAG_00085	1
	548807	TARA_MED_MAG_00031	TARA_MED_MAG_00086	0.91
	548857	TARA_MED_MAG_00086	TARA_MED_MAG_00086	1
	549412	TARA_MED_MAG_00080	TARA_MED_MAG_00086	0.9
	549877	TARA_MED_MAG_00013	TARA_MED_MAG_00087	0.94
	549880	TARA_MED_MAG_00016	TARA_MED_MAG_00087	0.9
	549895	TARA_MED_MAG_00031	TARA_MED_MAG_00087	0.9
	549917	TARA_MED_MAG_00054	TARA_MED_MAG_00087	0.94
	549930	TARA_MED_MAG_00068	TARA_MED_MAG_00087	0.99
	549946	TARA_MED_MAG_00087	TARA_MED_MAG_00087	1
	549963	TARA_MED_MAG_00105	TARA_MED_MAG_00087	0.96
	551035	TARA_MED_MAG_00088	TARA_MED_MAG_00088	1
	552076	TARA_MED_MAG_00036	TARA_MED_MAG_00089	0.91
	552084	TARA_MED_MAG_00044	TARA_MED_MAG_00089	0.9
	552124	TARA_MED_MAG_00089	TARA_MED_MAG_00089	1
	553130	TARA_MED_MAG_00002	TARA_MED_MAG_00090	0.93
	553146	TARA_MED_MAG_00018	TARA_MED_MAG_00090	0.92
	553159	TARA_MED_MAG_00031	TARA_MED_MAG_00090	0.94
	553213	TARA_MED_MAG_00090	TARA_MED_MAG_00090	1
	554227	TARA_MED_MAG_00011	TARA_MED_MAG_00091	0.92
	554268	TARA_MED_MAG_00052	TARA_MED_MAG_00091	0.97
	554269	TARA_MED_MAG_00054	TARA_MED_MAG_00091	0.91
	554302	TARA_MED_MAG_00091	TARA_MED_MAG_00091	1
	554322	TARA_MED_MAG_00113	TARA_MED_MAG_00091	0.91
	555098	TARA_ANW_MAG_00049	TARA_MED_MAG_00092	0.99
	555391	TARA_MED_MAG_00092	TARA_MED_MAG_00092	1
	556480	TARA_MED_MAG_00093	TARA_MED_MAG_00093	1
	556674	TARA_PSE_MAG_00073	TARA_MED_MAG_00093	0.98
	556693	TARA_PSE_MAG_00092	TARA_MED_MAG_00093	0.92
	557205	TARA_ANE_MAG_00064	TARA_MED_MAG_00094	0.95
	557569	TARA_MED_MAG_00094	TARA_MED_MAG_00094	1
	558658	TARA_MED_MAG_00096	TARA_MED_MAG_00096	1
	559747	TARA_MED_MAG_00097	TARA_MED_MAG_00097	1
	560769	TARA_MED_MAG_00025	TARA_MED_MAG_00098	0.93
	560807	TARA_MED_MAG_00065	TARA_MED_MAG_00098	0.91
	560809	TARA_MED_MAG_00067	TARA_MED_MAG_00098	0.91
	560836	TARA_MED_MAG_00098	TARA_MED_MAG_00098	1
	561866	TARA_MED_MAG_00034	TARA_MED_MAG_00099	0.91
	561887	TARA_MED_MAG_00056	TARA_MED_MAG_00099	0.92
	561888	TARA_MED_MAG_00057	TARA_MED_MAG_00099	0.94
	561894	TARA_MED_MAG_00064	TARA_MED_MAG_00099	0.96
	561909	TARA_MED_MAG_00082	TARA_MED_MAG_00099	0.92
	561925	TARA_MED_MAG_00099	TARA_MED_MAG_00099	1
	561945	TARA_MED_MAG_00120	TARA_MED_MAG_00099	0.9
	561952	TARA_MED_MAG_00127	TARA_MED_MAG_00099	0.94
	563014	TARA_MED_MAG_00100	TARA_MED_MAG_00100	1
	564103	TARA_MED_MAG_00101	TARA_MED_MAG_00101	1
	565192	TARA_MED_MAG_00102	TARA_MED_MAG_00102	1
	566281	TARA_MED_MAG_00103	TARA_MED_MAG_00103	1
	567370	TARA_MED_MAG_00104	TARA_MED_MAG_00104	1
	567380	TARA_MED_MAG_00115	TARA_MED_MAG_00104	0.92
	568366	TARA_MED_MAG_00006	TARA_MED_MAG_00105	0.91
	568373	TARA_MED_MAG_00013	TARA_MED_MAG_00105	0.95
	568413	TARA_MED_MAG_00054	TARA_MED_MAG_00105	0.9
	568426	TARA_MED_MAG_00068	TARA_MED_MAG_00105	0.97
	568442	TARA_MED_MAG_00087	TARA_MED_MAG_00105	0.96
	568459	TARA_MED_MAG_00105	TARA_MED_MAG_00105	1
	569548	TARA_MED_MAG_00106	TARA_MED_MAG_00106	1
	570564	TARA_MED_MAG_00028	TARA_MED_MAG_00107	0.9
	570637	TARA_MED_MAG_00107	TARA_MED_MAG_00107	1
	571726	TARA_MED_MAG_00108	TARA_MED_MAG_00108	1
	572815	TARA_MED_MAG_00110	TARA_MED_MAG_00110	1
	573904	TARA_MED_MAG_00111	TARA_MED_MAG_00111	1
	574993	TARA_MED_MAG_00112	TARA_MED_MAG_00112	1
	576062	TARA_MED_MAG_00091	TARA_MED_MAG_00113	0.91
	576082	TARA_MED_MAG_00113	TARA_MED_MAG_00113	1
	577068	TARA_MED_MAG_00004	TARA_MED_MAG_00114	0.91
	577094	TARA_MED_MAG_00030	TARA_MED_MAG_00114	0.95
	577099	TARA_MED_MAG_00035	TARA_MED_MAG_00114	0.91
	577111	TARA_MED_MAG_00047	TARA_MED_MAG_00114	0.91
	577118	TARA_MED_MAG_00055	TARA_MED_MAG_00114	0.93
	577171	TARA_MED_MAG_00114	TARA_MED_MAG_00114	1
	578174	TARA_MED_MAG_00022	TARA_MED_MAG_00115	0.98
	578194	TARA_MED_MAG_00042	TARA_MED_MAG_00115	0.92
	578250	TARA_MED_MAG_00104	TARA_MED_MAG_00115	0.92
	578260	TARA_MED_MAG_00115	TARA_MED_MAG_00115	1
	579349	TARA_MED_MAG_00116	TARA_MED_MAG_00116	1
	580337	TARA_MED_MAG_00009	TARA_MED_MAG_00117	0.91
	580343	TARA_MED_MAG_00015	TARA_MED_MAG_00117	0.94
	580366	TARA_MED_MAG_00038	TARA_MED_MAG_00117	0.92
	580373	TARA_MED_MAG_00045	TARA_MED_MAG_00117	0.96
	580399	TARA_MED_MAG_00073	TARA_MED_MAG_00117	0.96
	580438	TARA_MED_MAG_00117	TARA_MED_MAG_00117	1
	581110	TARA_ANE_MAG_00028	TARA_MED_MAG_00118	0.93
	581432	TARA_MED_MAG_00016	TARA_MED_MAG_00118	0.93
	581464	TARA_MED_MAG_00048	TARA_MED_MAG_00118	0.9
	581527	TARA_MED_MAG_00118	TARA_MED_MAG_00118	1
	582048	TARA_MED_MAG_00053	TARA_MED_MAG_00118	0.9
	582616	TARA_MED_MAG_00119	TARA_MED_MAG_00119	1
	583601	TARA_MED_MAG_00009	TARA_MED_MAG_00120	0.92
	583626	TARA_MED_MAG_00034	TARA_MED_MAG_00120	0.96
	583647	TARA_MED_MAG_00056	TARA_MED_MAG_00120	0.93
	583648	TARA_MED_MAG_00057	TARA_MED_MAG_00120	0.94
	583654	TARA_MED_MAG_00064	TARA_MED_MAG_00120	0.97
	583685	TARA_MED_MAG_00099	TARA_MED_MAG_00120	0.9
	583705	TARA_MED_MAG_00120	TARA_MED_MAG_00120	1
	583712	TARA_MED_MAG_00127	TARA_MED_MAG_00120	0.92
	584794	TARA_MED_MAG_00121	TARA_MED_MAG_00121	1
	585791	TARA_MED_MAG_00023	TARA_MED_MAG_00122	0.9
	585883	TARA_MED_MAG_00122	TARA_MED_MAG_00122	1
	586972	TARA_MED_MAG_00123	TARA_MED_MAG_00123	1
	588061	TARA_MED_MAG_00124	TARA_MED_MAG_00124	1
	589034	TARA_MED_MAG_00002	TARA_MED_MAG_00125	0.96
	589035	TARA_MED_MAG_00003	TARA_MED_MAG_00125	0.96
	589063	TARA_MED_MAG_00031	TARA_MED_MAG_00125	0.94
	589065	TARA_MED_MAG_00033	TARA_MED_MAG_00125	0.92
	589150	TARA_MED_MAG_00125	TARA_MED_MAG_00125	1
	589151	TARA_MED_MAG_00126	TARA_MED_MAG_00125	0.93
	589159	TARA_MED_MAG_00134	TARA_MED_MAG_00125	0.9
	589163	TARA_MED_MAG_00138	TARA_MED_MAG_00125	0.99
	589668	TARA_MED_MAG_00080	TARA_MED_MAG_00125	0.93
	590122	TARA_MED_MAG_00002	TARA_MED_MAG_00126	0.93
	590123	TARA_MED_MAG_00003	TARA_MED_MAG_00126	0.97
	590130	TARA_MED_MAG_00010	TARA_MED_MAG_00126	0.92
	590151	TARA_MED_MAG_00031	TARA_MED_MAG_00126	0.96
	590153	TARA_MED_MAG_00033	TARA_MED_MAG_00126	0.97
	590238	TARA_MED_MAG_00125	TARA_MED_MAG_00126	0.93
	590239	TARA_MED_MAG_00126	TARA_MED_MAG_00126	1
	590247	TARA_MED_MAG_00134	TARA_MED_MAG_00126	0.96
	590251	TARA_MED_MAG_00138	TARA_MED_MAG_00126	0.9
	590756	TARA_MED_MAG_00080	TARA_MED_MAG_00126	0.93
	591217	TARA_MED_MAG_00009	TARA_MED_MAG_00127	0.92
	591242	TARA_MED_MAG_00034	TARA_MED_MAG_00127	0.92
	591263	TARA_MED_MAG_00056	TARA_MED_MAG_00127	0.98
	591264	TARA_MED_MAG_00057	TARA_MED_MAG_00127	0.99
	591270	TARA_MED_MAG_00064	TARA_MED_MAG_00127	0.96
	591301	TARA_MED_MAG_00099	TARA_MED_MAG_00127	0.94
	591321	TARA_MED_MAG_00120	TARA_MED_MAG_00127	0.92
	591328	TARA_MED_MAG_00127	TARA_MED_MAG_00127	1
	592417	TARA_MED_MAG_00128	TARA_MED_MAG_00128	1
	593389	TARA_MED_MAG_00005	TARA_MED_MAG_00129	0.9
	593426	TARA_MED_MAG_00042	TARA_MED_MAG_00129	0.91
	593449	TARA_MED_MAG_00067	TARA_MED_MAG_00129	0.92
	593506	TARA_MED_MAG_00129	TARA_MED_MAG_00129	1
	594595	TARA_MED_MAG_00130	TARA_MED_MAG_00130	1
	595581	TARA_MED_MAG_00021	TARA_MED_MAG_00131	0.94
	595592	TARA_MED_MAG_00032	TARA_MED_MAG_00131	0.93
	595609	TARA_MED_MAG_00049	TARA_MED_MAG_00131	0.94
	595628	TARA_MED_MAG_00070	TARA_MED_MAG_00131	0.95
	595684	TARA_MED_MAG_00131	TARA_MED_MAG_00131	1
	596192	TARA_MED_MAG_00053	TARA_MED_MAG_00131	0.9
	596773	TARA_MED_MAG_00132	TARA_MED_MAG_00132	1
	597862	TARA_MED_MAG_00133	TARA_MED_MAG_00133	1
	598827	TARA_MED_MAG_00003	TARA_MED_MAG_00134	0.94
	598855	TARA_MED_MAG_00031	TARA_MED_MAG_00134	0.9
	598857	TARA_MED_MAG_00033	TARA_MED_MAG_00134	0.93
	598942	TARA_MED_MAG_00125	TARA_MED_MAG_00134	0.9
	598943	TARA_MED_MAG_00126	TARA_MED_MAG_00134	0.96
	598951	TARA_MED_MAG_00134	TARA_MED_MAG_00134	1
	599460	TARA_MED_MAG_00080	TARA_MED_MAG_00134	0.93
	600040	TARA_MED_MAG_00135	TARA_MED_MAG_00135	1
	601129	TARA_MED_MAG_00136	TARA_MED_MAG_00136	1
	601838	TARA_ANE_MAG_00095	TARA_MED_MAG_00137	0.94
	602218	TARA_MED_MAG_00137	TARA_MED_MAG_00137	1
	602431	TARA_PSE_MAG_00135	TARA_MED_MAG_00137	0.97
	603178	TARA_MED_MAG_00002	TARA_MED_MAG_00138	0.95
	603179	TARA_MED_MAG_00003	TARA_MED_MAG_00138	0.94
	603207	TARA_MED_MAG_00031	TARA_MED_MAG_00138	0.91
	603209	TARA_MED_MAG_00033	TARA_MED_MAG_00138	0.9
	603294	TARA_MED_MAG_00125	TARA_MED_MAG_00138	0.99
	603295	TARA_MED_MAG_00126	TARA_MED_MAG_00138	0.9
	603307	TARA_MED_MAG_00138	TARA_MED_MAG_00138	1
	603812	TARA_MED_MAG_00080	TARA_MED_MAG_00138	0.9
	604004	TARA_ANE_MAG_00080	TARA_MED_MAG_00139	0.91
	604396	TARA_MED_MAG_00139	TARA_MED_MAG_00139	1
	604502	TARA_PSE_MAG_00026	TARA_MED_MAG_00139	0.97
	604504	TARA_PSE_MAG_00028	TARA_MED_MAG_00139	0.92
	604518	TARA_PSE_MAG_00042	TARA_MED_MAG_00139	0.96
	604540	TARA_PSE_MAG_00066	TARA_MED_MAG_00139	0.97
	604572	TARA_PSE_MAG_00099	TARA_MED_MAG_00139	0.9
	604593	TARA_PSE_MAG_00120	TARA_MED_MAG_00139	0.97
	604598	TARA_PSE_MAG_00125	TARA_MED_MAG_00139	0.97
	604605	TARA_PSE_MAG_00133	TARA_MED_MAG_00139	0.93
	604610	TARA_PSE_MAG_00141	TARA_MED_MAG_00139	0.94
	604611	TARA_PSE_MAG_00142	TARA_MED_MAG_00139	0.92
	604613	TARA_PSE_MAG_00144	TARA_MED_MAG_00139	0.96
	605485	TARA_MED_MAG_00142	TARA_MED_MAG_00142	1
	606574	TARA_PON_MAG_00001	TARA_PON_MAG_00001	1
	607663	TARA_PON_MAG_00002	TARA_PON_MAG_00002	1
	607668	TARA_PON_MAG_00007	TARA_PON_MAG_00002	0.92
	607671	TARA_PON_MAG_00010	TARA_PON_MAG_00002	0.98
	608375	TARA_ANW_MAG_00008	TARA_PON_MAG_00003	1
	608752	TARA_PON_MAG_00003	TARA_PON_MAG_00003	1
	608985	TARA_PSW_MAG_00016	TARA_PON_MAG_00003	1
	608993	TARA_PSW_MAG_00024	TARA_PON_MAG_00003	0.91
	609841	TARA_PON_MAG_00004	TARA_PON_MAG_00004	1
	609848	TARA_PON_MAG_00011	TARA_PON_MAG_00004	0.93
	609852	TARA_PON_MAG_00015	TARA_PON_MAG_00004	0.91
	609853	TARA_PON_MAG_00016	TARA_PON_MAG_00004	0.91
	609856	TARA_PON_MAG_00019	TARA_PON_MAG_00004	0.95
	609867	TARA_PON_MAG_00030	TARA_PON_MAG_00004	0.91
	609874	TARA_PON_MAG_00038	TARA_PON_MAG_00004	0.94
	609893	TARA_PON_MAG_00060	TARA_PON_MAG_00004	0.94
	609902	TARA_PON_MAG_00069	TARA_PON_MAG_00004	0.94
	610930	TARA_PON_MAG_00005	TARA_PON_MAG_00005	1
	611688	TARA_ANW_MAG_00063	TARA_PON_MAG_00006	0.93
	612019	TARA_PON_MAG_00006	TARA_PON_MAG_00006	1
	612026	TARA_PON_MAG_00013	TARA_PON_MAG_00006	0.93
	612268	TARA_PSW_MAG_00035	TARA_PON_MAG_00006	0.93
	613103	TARA_PON_MAG_00002	TARA_PON_MAG_00007	0.92
	613108	TARA_PON_MAG_00007	TARA_PON_MAG_00007	1
	613708	TARA_PON_MAG_00083	TARA_PON_MAG_00008	1
	614197	TARA_PON_MAG_00008	TARA_PON_MAG_00008	1
	614198	TARA_PON_MAG_00009	TARA_PON_MAG_00008	1
	614229	TARA_PON_MAG_00041	TARA_PON_MAG_00008	0.99
	614248	TARA_PON_MAG_00063	TARA_PON_MAG_00008	1
	614261	TARA_PON_MAG_00077	TARA_PON_MAG_00008	0.99
	614263	TARA_PON_MAG_00081	TARA_PON_MAG_00008	0.97
	614695	TARA_PON_MAG_00033	TARA_PON_MAG_00008	0.98
	614697	TARA_PON_MAG_00047	TARA_PON_MAG_00008	0.98
	614796	TARA_PON_MAG_00083	TARA_PON_MAG_00009	1
	615285	TARA_PON_MAG_00008	TARA_PON_MAG_00009	1
	615286	TARA_PON_MAG_00009	TARA_PON_MAG_00009	1
	615317	TARA_PON_MAG_00041	TARA_PON_MAG_00009	0.99
	615336	TARA_PON_MAG_00063	TARA_PON_MAG_00009	1
	615349	TARA_PON_MAG_00077	TARA_PON_MAG_00009	0.99
	615351	TARA_PON_MAG_00081	TARA_PON_MAG_00009	0.98
	615783	TARA_PON_MAG_00033	TARA_PON_MAG_00009	0.99
	615785	TARA_PON_MAG_00047	TARA_PON_MAG_00009	0.98
	616367	TARA_PON_MAG_00002	TARA_PON_MAG_00010	0.98
	616375	TARA_PON_MAG_00010	TARA_PON_MAG_00010	1
	617457	TARA_PON_MAG_00004	TARA_PON_MAG_00011	0.93
	617464	TARA_PON_MAG_00011	TARA_PON_MAG_00011	1
	617468	TARA_PON_MAG_00015	TARA_PON_MAG_00011	0.93
	617469	TARA_PON_MAG_00016	TARA_PON_MAG_00011	0.97
	617472	TARA_PON_MAG_00019	TARA_PON_MAG_00011	0.98
	617483	TARA_PON_MAG_00030	TARA_PON_MAG_00011	0.95
	617490	TARA_PON_MAG_00038	TARA_PON_MAG_00011	0.98
	617509	TARA_PON_MAG_00060	TARA_PON_MAG_00011	0.98
	617518	TARA_PON_MAG_00069	TARA_PON_MAG_00011	0.98
	618553	TARA_PON_MAG_00012	TARA_PON_MAG_00012	1
	619304	TARA_ANW_MAG_00063	TARA_PON_MAG_00013	1
	619635	TARA_PON_MAG_00006	TARA_PON_MAG_00013	0.93
	619642	TARA_PON_MAG_00013	TARA_PON_MAG_00013	1
	619884	TARA_PSW_MAG_00035	TARA_PON_MAG_00013	1
	620731	TARA_PON_MAG_00014	TARA_PON_MAG_00014	1
	620976	TARA_PSW_MAG_00039	TARA_PON_MAG_00014	1
	621809	TARA_PON_MAG_00004	TARA_PON_MAG_00015	0.91
	621816	TARA_PON_MAG_00011	TARA_PON_MAG_00015	0.93
	621820	TARA_PON_MAG_00015	TARA_PON_MAG_00015	1
	621821	TARA_PON_MAG_00016	TARA_PON_MAG_00015	0.91
	621824	TARA_PON_MAG_00019	TARA_PON_MAG_00015	0.95
	621835	TARA_PON_MAG_00030	TARA_PON_MAG_00015	0.91
	621842	TARA_PON_MAG_00038	TARA_PON_MAG_00015	0.95
	621856	TARA_PON_MAG_00055	TARA_PON_MAG_00015	0.9
	621861	TARA_PON_MAG_00060	TARA_PON_MAG_00015	0.95
	621870	TARA_PON_MAG_00069	TARA_PON_MAG_00015	0.96
	622897	TARA_PON_MAG_00004	TARA_PON_MAG_00016	0.91
	622904	TARA_PON_MAG_00011	TARA_PON_MAG_00016	0.97
	622908	TARA_PON_MAG_00015	TARA_PON_MAG_00016	0.91
	622909	TARA_PON_MAG_00016	TARA_PON_MAG_00016	1
	622912	TARA_PON_MAG_00019	TARA_PON_MAG_00016	0.96
	622922	TARA_PON_MAG_00029	TARA_PON_MAG_00016	0.9
	622923	TARA_PON_MAG_00030	TARA_PON_MAG_00016	0.93
	622930	TARA_PON_MAG_00038	TARA_PON_MAG_00016	0.96
	622931	TARA_PON_MAG_00039	TARA_PON_MAG_00016	0.94
	622949	TARA_PON_MAG_00060	TARA_PON_MAG_00016	0.97
	622958	TARA_PON_MAG_00069	TARA_PON_MAG_00016	0.96
	623998	TARA_PON_MAG_00017	TARA_PON_MAG_00017	1
	624251	TARA_PSW_MAG_00051	TARA_PON_MAG_00017	1
	625087	TARA_PON_MAG_00018	TARA_PON_MAG_00018	1
	625113	TARA_PON_MAG_00046	TARA_PON_MAG_00018	0.94
	626161	TARA_PON_MAG_00004	TARA_PON_MAG_00019	0.95
	626168	TARA_PON_MAG_00011	TARA_PON_MAG_00019	0.98
	626172	TARA_PON_MAG_00015	TARA_PON_MAG_00019	0.95
	626173	TARA_PON_MAG_00016	TARA_PON_MAG_00019	0.96
	626176	TARA_PON_MAG_00019	TARA_PON_MAG_00019	1
	626187	TARA_PON_MAG_00030	TARA_PON_MAG_00019	0.96
	626194	TARA_PON_MAG_00038	TARA_PON_MAG_00019	0.99
	626213	TARA_PON_MAG_00060	TARA_PON_MAG_00019	0.98
	626222	TARA_PON_MAG_00069	TARA_PON_MAG_00019	0.99
	627265	TARA_PON_MAG_00020	TARA_PON_MAG_00020	1
	627468	TARA_PSW_MAG_00003	TARA_PON_MAG_00020	1
	627471	TARA_PSW_MAG_00006	TARA_PON_MAG_00020	0.92
	627475	TARA_PSW_MAG_00010	TARA_PON_MAG_00020	0.94
	627568	TARA_PSW_MAG_00113	TARA_PON_MAG_00020	0.91
	627572	TARA_PSW_MAG_00117	TARA_PON_MAG_00020	0.97
	627952	TARA_ANW_MAG_00001	TARA_PON_MAG_00021	1
	628354	TARA_PON_MAG_00021	TARA_PON_MAG_00021	1
	628420	TARA_PSE_MAG_00008	TARA_PON_MAG_00021	1
	628558	TARA_PSW_MAG_00005	TARA_PON_MAG_00021	1
	629074	TARA_ANW_MAG_00037	TARA_PON_MAG_00022	1
	629443	TARA_PON_MAG_00022	TARA_PON_MAG_00022	1
	629658	TARA_PSW_MAG_00017	TARA_PON_MAG_00022	1
	629962	TARA_PON_MAG_00092	TARA_PON_MAG_00023	0.9
	630532	TARA_PON_MAG_00023	TARA_PON_MAG_00023	1
	630727	TARA_PSE_MAG_00146	TARA_PON_MAG_00023	1
	631363	TARA_ION_MAG_00027	TARA_PON_MAG_00024	0.99
	631621	TARA_PON_MAG_00024	TARA_PON_MAG_00024	1
	631623	TARA_PON_MAG_00026	TARA_PON_MAG_00024	0.94
	631639	TARA_PON_MAG_00043	TARA_PON_MAG_00024	1
	631642	TARA_PON_MAG_00048	TARA_PON_MAG_00024	1
	631646	TARA_PON_MAG_00053	TARA_PON_MAG_00024	1
	631647	TARA_PON_MAG_00054	TARA_PON_MAG_00024	1
	631649	TARA_PON_MAG_00056	TARA_PON_MAG_00024	1
	631657	TARA_PON_MAG_00064	TARA_PON_MAG_00024	1
	631658	TARA_PON_MAG_00065	TARA_PON_MAG_00024	0.99
	631659	TARA_PON_MAG_00066	TARA_PON_MAG_00024	1
	631660	TARA_PON_MAG_00067	TARA_PON_MAG_00024	1
	631665	TARA_PON_MAG_00072	TARA_PON_MAG_00024	1
	631667	TARA_PON_MAG_00075	TARA_PON_MAG_00024	1
	631672	TARA_PON_MAG_00084	TARA_PON_MAG_00024	1
	631673	TARA_PON_MAG_00085	TARA_PON_MAG_00024	1
	631674	TARA_PON_MAG_00086	TARA_PON_MAG_00024	1
	631676	TARA_PON_MAG_00088	TARA_PON_MAG_00024	1
	632106	TARA_PON_MAG_00049	TARA_PON_MAG_00024	1
	632228	TARA_ANE_MAG_00007	TARA_PON_MAG_00025	1
	632710	TARA_PON_MAG_00025	TARA_PON_MAG_00025	1
	632831	TARA_PSE_MAG_00069	TARA_PON_MAG_00025	0.98
	632964	TARA_PSW_MAG_00063	TARA_PON_MAG_00025	1
	633145	TARA_SOC_MAG_00009	TARA_PON_MAG_00025	0.95
	633539	TARA_ION_MAG_00027	TARA_PON_MAG_00026	0.94
	633797	TARA_PON_MAG_00024	TARA_PON_MAG_00026	0.94
	633799	TARA_PON_MAG_00026	TARA_PON_MAG_00026	1
	633815	TARA_PON_MAG_00043	TARA_PON_MAG_00026	0.94
	633818	TARA_PON_MAG_00048	TARA_PON_MAG_00026	0.94
	633822	TARA_PON_MAG_00053	TARA_PON_MAG_00026	0.94
	633823	TARA_PON_MAG_00054	TARA_PON_MAG_00026	0.94
	633825	TARA_PON_MAG_00056	TARA_PON_MAG_00026	0.94
	633833	TARA_PON_MAG_00064	TARA_PON_MAG_00026	0.94
	633834	TARA_PON_MAG_00065	TARA_PON_MAG_00026	0.93
	633835	TARA_PON_MAG_00066	TARA_PON_MAG_00026	0.94
	633836	TARA_PON_MAG_00067	TARA_PON_MAG_00026	0.94
	633841	TARA_PON_MAG_00072	TARA_PON_MAG_00026	0.94
	633843	TARA_PON_MAG_00075	TARA_PON_MAG_00026	0.94
	633848	TARA_PON_MAG_00084	TARA_PON_MAG_00026	0.94
	633849	TARA_PON_MAG_00085	TARA_PON_MAG_00026	0.94
	633850	TARA_PON_MAG_00086	TARA_PON_MAG_00026	0.94
	633852	TARA_PON_MAG_00088	TARA_PON_MAG_00026	0.94
	634282	TARA_PON_MAG_00049	TARA_PON_MAG_00026	0.94
	634888	TARA_PON_MAG_00027	TARA_PON_MAG_00027	1
	635573	TARA_ANW_MAG_00006	TARA_PON_MAG_00028	1
	635977	TARA_PON_MAG_00028	TARA_PON_MAG_00028	1
	636058	TARA_PSE_MAG_00030	TARA_PON_MAG_00028	1
	636200	TARA_PSW_MAG_00031	TARA_PON_MAG_00028	1
	637053	TARA_PON_MAG_00016	TARA_PON_MAG_00029	0.9
	637066	TARA_PON_MAG_00029	TARA_PON_MAG_00029	1
	638129	TARA_PON_MAG_00004	TARA_PON_MAG_00030	0.91
	638136	TARA_PON_MAG_00011	TARA_PON_MAG_00030	0.95
	638140	TARA_PON_MAG_00015	TARA_PON_MAG_00030	0.91
	638141	TARA_PON_MAG_00016	TARA_PON_MAG_00030	0.93
	638144	TARA_PON_MAG_00019	TARA_PON_MAG_00030	0.96
	638155	TARA_PON_MAG_00030	TARA_PON_MAG_00030	1
	638162	TARA_PON_MAG_00038	TARA_PON_MAG_00030	0.97
	638181	TARA_PON_MAG_00060	TARA_PON_MAG_00030	0.95
	638190	TARA_PON_MAG_00069	TARA_PON_MAG_00030	0.97
	638192	TARA_PON_MAG_00071	TARA_PON_MAG_00030	0.95
	639244	TARA_PON_MAG_00031	TARA_PON_MAG_00031	1
	639261	TARA_PON_MAG_00052	TARA_PON_MAG_00031	0.92
	640333	TARA_PON_MAG_00032	TARA_PON_MAG_00032	1
	640381	TARA_PSE_MAG_00001	TARA_PON_MAG_00032	1
	640522	TARA_PSW_MAG_00001	TARA_PON_MAG_00032	1
	641067	TARA_ANW_MAG_00066	TARA_PON_MAG_00034	0.97
	641110	TARA_ASW_MAG_00009	TARA_PON_MAG_00034	0.95
	641199	TARA_IOS_MAG_00006	TARA_PON_MAG_00034	0.94
	641422	TARA_PON_MAG_00034	TARA_PON_MAG_00034	1
	641508	TARA_PSE_MAG_00040	TARA_PON_MAG_00034	0.97
	642511	TARA_PON_MAG_00035	TARA_PON_MAG_00035	1
	643600	TARA_PON_MAG_00036	TARA_PON_MAG_00036	1
	644298	TARA_ANW_MAG_00028	TARA_PON_MAG_00037	1
	644689	TARA_PON_MAG_00037	TARA_PON_MAG_00037	1
	645745	TARA_PON_MAG_00004	TARA_PON_MAG_00038	0.94
	645752	TARA_PON_MAG_00011	TARA_PON_MAG_00038	0.98
	645756	TARA_PON_MAG_00015	TARA_PON_MAG_00038	0.95
	645757	TARA_PON_MAG_00016	TARA_PON_MAG_00038	0.96
	645760	TARA_PON_MAG_00019	TARA_PON_MAG_00038	0.99
	645771	TARA_PON_MAG_00030	TARA_PON_MAG_00038	0.97
	645778	TARA_PON_MAG_00038	TARA_PON_MAG_00038	1
	645779	TARA_PON_MAG_00039	TARA_PON_MAG_00038	0.91
	645797	TARA_PON_MAG_00060	TARA_PON_MAG_00038	0.98
	645806	TARA_PON_MAG_00069	TARA_PON_MAG_00038	0.99
	646845	TARA_PON_MAG_00016	TARA_PON_MAG_00039	0.94
	646866	TARA_PON_MAG_00038	TARA_PON_MAG_00039	0.91
	646867	TARA_PON_MAG_00039	TARA_PON_MAG_00039	1
	646882	TARA_PON_MAG_00057	TARA_PON_MAG_00039	0.95
	646894	TARA_PON_MAG_00069	TARA_PON_MAG_00039	0.9
	647956	TARA_PON_MAG_00040	TARA_PON_MAG_00040	1
	648524	TARA_PON_MAG_00083	TARA_PON_MAG_00041	0.99
	649013	TARA_PON_MAG_00008	TARA_PON_MAG_00041	0.99
	649014	TARA_PON_MAG_00009	TARA_PON_MAG_00041	0.99
	649045	TARA_PON_MAG_00041	TARA_PON_MAG_00041	1
	649064	TARA_PON_MAG_00063	TARA_PON_MAG_00041	0.99
	649077	TARA_PON_MAG_00077	TARA_PON_MAG_00041	1
	649079	TARA_PON_MAG_00081	TARA_PON_MAG_00041	0.97
	649511	TARA_PON_MAG_00033	TARA_PON_MAG_00041	0.99
	649513	TARA_PON_MAG_00047	TARA_PON_MAG_00041	0.97
	650134	TARA_PON_MAG_00042	TARA_PON_MAG_00042	1
	650147	TARA_PON_MAG_00058	TARA_PON_MAG_00042	0.95
	650164	TARA_PON_MAG_00076	TARA_PON_MAG_00042	0.98
	650171	TARA_PON_MAG_00087	TARA_PON_MAG_00042	0.9
	650947	TARA_ION_MAG_00027	TARA_PON_MAG_00043	0.98
	651205	TARA_PON_MAG_00024	TARA_PON_MAG_00043	1
	651207	TARA_PON_MAG_00026	TARA_PON_MAG_00043	0.94
	651223	TARA_PON_MAG_00043	TARA_PON_MAG_00043	1
	651226	TARA_PON_MAG_00048	TARA_PON_MAG_00043	1
	651230	TARA_PON_MAG_00053	TARA_PON_MAG_00043	1
	651231	TARA_PON_MAG_00054	TARA_PON_MAG_00043	1
	651233	TARA_PON_MAG_00056	TARA_PON_MAG_00043	1
	651241	TARA_PON_MAG_00064	TARA_PON_MAG_00043	1
	651242	TARA_PON_MAG_00065	TARA_PON_MAG_00043	0.99
	651243	TARA_PON_MAG_00066	TARA_PON_MAG_00043	1
	651244	TARA_PON_MAG_00067	TARA_PON_MAG_00043	1
	651249	TARA_PON_MAG_00072	TARA_PON_MAG_00043	1
	651251	TARA_PON_MAG_00075	TARA_PON_MAG_00043	1
	651256	TARA_PON_MAG_00084	TARA_PON_MAG_00043	1
	651257	TARA_PON_MAG_00085	TARA_PON_MAG_00043	1
	651258	TARA_PON_MAG_00086	TARA_PON_MAG_00043	1
	651260	TARA_PON_MAG_00088	TARA_PON_MAG_00043	1
	651690	TARA_PON_MAG_00049	TARA_PON_MAG_00043	1
	652312	TARA_PON_MAG_00044	TARA_PON_MAG_00044	1
	653375	TARA_PON_MAG_00018	TARA_PON_MAG_00046	0.94
	653401	TARA_PON_MAG_00046	TARA_PON_MAG_00046	1
	654211	TARA_ION_MAG_00027	TARA_PON_MAG_00048	0.98
	654469	TARA_PON_MAG_00024	TARA_PON_MAG_00048	1
	654471	TARA_PON_MAG_00026	TARA_PON_MAG_00048	0.94
	654487	TARA_PON_MAG_00043	TARA_PON_MAG_00048	1
	654490	TARA_PON_MAG_00048	TARA_PON_MAG_00048	1
	654494	TARA_PON_MAG_00053	TARA_PON_MAG_00048	1
	654495	TARA_PON_MAG_00054	TARA_PON_MAG_00048	1
	654497	TARA_PON_MAG_00056	TARA_PON_MAG_00048	1
	654505	TARA_PON_MAG_00064	TARA_PON_MAG_00048	1
	654506	TARA_PON_MAG_00065	TARA_PON_MAG_00048	1
	654507	TARA_PON_MAG_00066	TARA_PON_MAG_00048	1
	654508	TARA_PON_MAG_00067	TARA_PON_MAG_00048	1
	654513	TARA_PON_MAG_00072	TARA_PON_MAG_00048	1
	654515	TARA_PON_MAG_00075	TARA_PON_MAG_00048	1
	654520	TARA_PON_MAG_00084	TARA_PON_MAG_00048	1
	654521	TARA_PON_MAG_00085	TARA_PON_MAG_00048	1
	654522	TARA_PON_MAG_00086	TARA_PON_MAG_00048	1
	654524	TARA_PON_MAG_00088	TARA_PON_MAG_00048	1
	654954	TARA_PON_MAG_00049	TARA_PON_MAG_00048	1
	655377	TARA_IOS_MAG_00044	TARA_PON_MAG_00050	0.99
	655579	TARA_PON_MAG_00050	TARA_PON_MAG_00050	1
	656668	TARA_PON_MAG_00051	TARA_PON_MAG_00051	1
	657740	TARA_PON_MAG_00031	TARA_PON_MAG_00052	0.92
	657757	TARA_PON_MAG_00052	TARA_PON_MAG_00052	1
	658563	TARA_ION_MAG_00027	TARA_PON_MAG_00053	0.98
	658821	TARA_PON_MAG_00024	TARA_PON_MAG_00053	1
	658823	TARA_PON_MAG_00026	TARA_PON_MAG_00053	0.94
	658839	TARA_PON_MAG_00043	TARA_PON_MAG_00053	1
	658842	TARA_PON_MAG_00048	TARA_PON_MAG_00053	1
	658846	TARA_PON_MAG_00053	TARA_PON_MAG_00053	1
	658847	TARA_PON_MAG_00054	TARA_PON_MAG_00053	1
	658849	TARA_PON_MAG_00056	TARA_PON_MAG_00053	1
	658857	TARA_PON_MAG_00064	TARA_PON_MAG_00053	1
	658858	TARA_PON_MAG_00065	TARA_PON_MAG_00053	0.99
	658859	TARA_PON_MAG_00066	TARA_PON_MAG_00053	1
	658860	TARA_PON_MAG_00067	TARA_PON_MAG_00053	1
	658865	TARA_PON_MAG_00072	TARA_PON_MAG_00053	1
[truncated: 3,375 more rows]

## Sheet: Average nucleotide identities
	key	Domain	Genome_A	Genome_A_length	Genome_A_quality	Genome_B	Genome_B_length	Genome_B_quality	Pearson_correlation	average_identity	matching_nucleotides	percent_alignment
	0	Bacteria	TARA_IOS_MAG_00043	1142596	73.83	TARA_ANW_MAG_00021	1581522	86.56	0.91	99.525	1009926	0.883887
	1	Bacteria	TARA_PSW_MAG_00024	1569057	91.62	TARA_MED_MAG_00102	1450688	73.33	-0.05	100	953	0.00065693
	2	Bacteria	TARA_RED_MAG_00037	2018209	87	TARA_MED_MAG_00102	1450688	73.33	0.13	100	3005	0.00207143
	3	Bacteria	TARA_MED_MAG_00102	1450688	73.33	TARA_ANW_MAG_00041	1676457	74.76	-0.06	99.7362	7282	0.00501969
	4	Bacteria	TARA_ION_MAG_00001	2070973	94.54	TARA_MED_MAG_00102	1450688	73.33	-0.01	99.86	2835	0.00195425
	5	Bacteria	TARA_PSW_MAG_00080	2324340	75.66	TARA_IOS_MAG_00041	3169777	74.41	0.02	93.3207	12016	0.00516964
	6	Bacteria	TARA_ASE_MAG_00020	2066896	66.29	TARA_IOS_MAG_00041	3169777	74.41	0.11	97.9366	4690	0.0022691
	7	Bacteria	TARA_ANE_MAG_00046	1897268	76.83	TARA_MED_MAG_00100	1550195	73.77	0.37	99.69	3191	0.00205845
	8	Bacteria	TARA_PSW_MAG_00061	1322691	80.94	TARA_ANW_MAG_00048	1171140	72.13	0.1	98.0188	43114	0.0368137
	9	Bacteria	TARA_MED_MAG_00092	1407426	77.86	TARA_ANW_MAG_00049	1404808	70.94	0.99	99.2101	831728	0.592058
	10	Archaea	TARA_ASW_MAG_00024	1087680	69.13	TARA_IOS_MAG_00045	1184019	73.45	0.21	99.4077	15213	0.0139867
	11	Archaea	TARA_IOS_MAG_00045	1184019	73.45	TARA_ANW_MAG_00047	1210184	72.23	0.99	99.4359	922185	0.77886
	12	Bacteria	TARA_PON_MAG_00050	2090795	71.33	TARA_IOS_MAG_00044	2267338	73.79	0.99	99.5666	1542838	0.737919
	13	Bacteria	TARA_IOS_MAG_00044	2267338	73.79	TARA_PSW_MAG_00083	2531449	75.32	0.87	99.1317	789828	0.34835
	14	Bacteria	TARA_RED_MAG_00098	2227220	63.59	TARA_IOS_MAG_00044	2267338	73.79	0.84	99.2632	1118017	0.501979
	15	Bacteria	TARA_PSW_MAG_00054	1428841	82.17	TARA_ANW_MAG_00044	1224834	73.53	0.78	98.8917	235468	0.192245
	16	Archaea	TARA_ASE_MAG_00009	1010836	74.07	TARA_ANW_MAG_00046	1302485	72.84	0.57	91.9443	19905	0.0196916
	17	Archaea	TARA_ASW_MAG_00024	1087680	69.13	TARA_ANW_MAG_00046	1302485	72.84	0.55	99.2717	676814	0.622255
	18	Archaea	TARA_ANW_MAG_00046	1302485	72.84	TARA_PSE_MAG_00064	1246404	77.16	0.35	98.7023	565793	0.45394
	19	Archaea	TARA_ASW_MAG_00024	1087680	69.13	TARA_ANW_MAG_00047	1210184	72.23	0.21	99.3848	6021	0.00553564
	20	Bacteria	TARA_PSE_MAG_00106	3409887	48.58	TARA_ANW_MAG_00040	3168685	75.31	0.17	99.7783	44739	0.0141191
	21	Bacteria	TARA_SOC_MAG_00001	2320476	94.49	TARA_ANW_MAG_00041	1676457	74.76	-0.05	99.93	1380	0.000823165
	22	Bacteria	TARA_PON_MAG_00005	2736532	92.4	TARA_ANW_MAG_00041	1676457	74.76	0.07	96.29	12647	0.00754389
	23	Bacteria	TARA_ANW_MAG_00042	1263428	74.74	TARA_ASE_MAG_00008	1160037	74.14	0.72	94.8077	27802	0.0239665
	24	Archaea	TARA_ANW_MAG_00043	1179335	74.08	TARA_PON_MAG_00045	1212721	74.07	0.95	99.3619	923444	0.783021
	25	Bacteria	TARA_ION_MAG_00055	1230383	68	TARA_IOS_MAG_00046	1601565	73.37	0.97	99.5	838653	0.681619
	26	Bacteria	TARA_IOS_MAG_00046	1601565	73.37	TARA_PSW_MAG_00066	2033721	79.09	0.67	98.966	540498	0.337481
	27	Bacteria	TARA_PSW_MAG_00045	2758566	85.71	TARA_MED_MAG_00105	1782733	72.19	-0.03	97.84	2736	0.00153472
	28	Bacteria	TARA_RED_MAG_00095	1225469	65.88	TARA_ION_MAG_00022	1307001	85.6	0.96	99.6653	950568	0.775677
	29	Bacteria	TARA_ION_MAG_00022	1307001	85.6	TARA_RED_MAG_00059	993069	79.45	0.64	99.6835	38190	0.0384565
	30	Bacteria	TARA_ANW_MAG_00035	2657195	78.06	TARA_IOS_MAG_00049	1938880	70.08	-0.07	97.09	1652	0.000852038
	31	Bacteria	TARA_PSW_MAG_00091	1990882	71.51	TARA_PSE_MAG_00048	2529742	82.51	0.86	99.1561	987819	0.496172
	32	Bacteria	TARA_PSE_MAG_00049	2724377	82.18	TARA_ION_MAG_00004	3376283	93.51	1	99.9837	2717459	0.997461
	33	Bacteria	TARA_IOS_MAG_00048	1072262	71.98	TARA_RED_MAG_00042	1689602	86.25	0.76	99.1517	551363	0.514205
	34	Bacteria	TARA_IOS_MAG_00009	3979872	92.7	TARA_PSE_MAG_00040	2900708	84.82	0.28	98.59	5754	0.00198365
	35	Bacteria	TARA_PSE_MAG_00040	2900708	84.82	TARA_IOS_MAG_00007	4062480	93.06	0.01	98.8624	20776	0.00716239
	36	Bacteria	TARA_PSE_MAG_00040	2900708	84.82	TARA_IOS_MAG_00006	3234375	93.06	1	99.8706	2865152	0.987742
	37	Bacteria	TARA_ANW_MAG_00066	2299262	53.28	TARA_PSE_MAG_00040	2900708	84.82	1	99.7523	2086796	0.907594
	38	Bacteria	TARA_PSW_MAG_00004	4269650	94.31	TARA_PSE_MAG_00040	2900708	84.82	0.01	97.0837	16634	0.00573446
	39	Bacteria	TARA_RED_MAG_00104	2927257	51.14	TARA_PSE_MAG_00040	2900708	84.82	0.15	99.82	557	0.000192022
	40	Bacteria	TARA_ION_MAG_00005	4164337	92.88	TARA_PSE_MAG_00040	2900708	84.82	0.28	98.59	5754	0.00198365
	41	Bacteria	TARA_PSW_MAG_00095	3237080	70.33	TARA_PSE_MAG_00040	2900708	84.82	0.27	98.2757	4701	0.00162064
	42	Bacteria	TARA_PON_MAG_00034	2117274	77.92	TARA_PSE_MAG_00040	2900708	84.82	0.97	99.3776	1812073	0.855852
	43	Bacteria	TARA_PSE_MAG_00040	2900708	84.82	TARA_ASW_MAG_00009	3295614	86.24	1	99.8398	2837091	0.978068
	44	Bacteria	TARA_ANE_MAG_00037	3266448	79.17	TARA_PSE_MAG_00042	4347149	84.47	-0.02	97.84	3054	0.000934961
	45	Bacteria	TARA_ION_MAG_00014	4469063	89.41	TARA_PSE_MAG_00042	4347149	84.47	-0.03	96.62	2205	0.000507229
	46	Bacteria	TARA_PON_MAG_00023	4291755	83.59	TARA_PSE_MAG_00042	4347149	84.47	-0.03	98.19	2205	0.000513776
	47	Bacteria	TARA_PON_MAG_00080	3162381	25.92	TARA_PSE_MAG_00042	4347149	84.47	-0.02	99.82	1098	0.000347207
	48	Bacteria	TARA_ASE_MAG_00020	2066896	66.29	TARA_PSE_MAG_00044	3800051	84.05	0.03	99.71	2043	0.000988439
	49	Bacteria	TARA_PSW_MAG_00105	2354673	64.88	TARA_PSE_MAG_00044	3800051	84.05	-0.03	97.4129	4520	0.00191959
	50	Bacteria	TARA_PSE_MAG_00045	1519890	84.05	TARA_RED_MAG_00037	2018209	87	0.69	97.5466	324562	0.213543
	51	Eukaryota	TARA_ANE_MAG_00088	8390428	30.88	TARA_ANW_MAG_00071	8349014	29.21	0.98	99.176	5123486	0.613664
	52	Eukaryota	TARA_ASW_MAG_00035	9066357	20.59	TARA_ANE_MAG_00088	8390428	30.88	-0.02	99.49	2966	0.000353498
	53	Eukaryota	TARA_ASE_MAG_00030	2790069	18.61	TARA_ANE_MAG_00088	8390428	30.88	0.64	98.2243	533260	0.191128
	54	Eukaryota	TARA_ANE_MAG_00088	8390428	30.88	TARA_ION_MAG_00072	13667814	14.2	0.88	98.846	7236840	0.862511
	55	Eukaryota	TARA_ANE_MAG_00088	8390428	30.88	TARA_PON_MAG_00078	10631134	27.51	0.43	98.1747	1483420	0.176799
	56	Eukaryota	TARA_ASE_MAG_00024	5868632	28.39	TARA_ANE_MAG_00088	8390428	30.88	0	95.5485	11753	0.00200268
	57	Eukaryota	TARA_ANE_MAG_00088	8390428	30.88	TARA_PSE_MAG_00140	12657102	19.83	0.37	97.9499	1340785	0.159799
	58	Eukaryota	TARA_IOS_MAG_00074	2769398	18.52	TARA_ANE_MAG_00088	8390428	30.88	0.97	99.1509	1667553	0.602136
	59	Eukaryota	TARA_ANE_MAG_00088	8390428	30.88	TARA_RED_MAG_00114	9255642	27.18	0.96	98.9969	5148140	0.613573
	60	Bacteria	TARA_ANE_MAG_00089	3246719	30.51	TARA_PSW_MAG_00087	3847299	72.67	1	99.9239	2531748	0.779787
	61	Bacteria	TARA_PON_MAG_00025	2557562	82.26	TARA_ION_MAG_00015	2980441	89.19	0.13	99.8305	41420	0.0161951
	62	Bacteria	TARA_PSW_MAG_00063	2851959	80.47	TARA_ION_MAG_00015	2980441	89.19	0.11	99.8792	37898	0.0132884
	63	Bacteria	TARA_ION_MAG_00015	2980441	89.19	TARA_SOC_MAG_00009	2111948	71.76	0.12	99.3488	35829	0.0169649
	64	Bacteria	TARA_ION_MAG_00015	2980441	89.19	TARA_PSE_MAG_00069	2036447	75.6	0.14	99.8652	36100	0.017727
	65	Bacteria	TARA_ION_MAG_00015	2980441	89.19	TARA_ANE_MAG_00007	2448482	91.7	0.11	99.7468	16218	0.0066237
	66	Bacteria	TARA_PSW_MAG_00079	4535052	75.76	TARA_PSE_MAG_00010	4593238	93.73	1	99.9706	4418781	0.974362
	67	Bacteria	TARA_PSE_MAG_00034	4634551	88.88	TARA_PSW_MAG_00079	4535052	75.76	0.58	92.1	1427	0.00031466
	68	Archaea	TARA_IOS_MAG_00039	1270583	75.93	TARA_PSW_MAG_00075	1416115	77.17	-0.02	98.42	1199	0.000943661
	69	Archaea	TARA_ANE_MAG_00019	1848764	86.42	TARA_MED_MAG_00080	1770335	80.86	0.51	98.8612	1251551	0.706957
	70	Bacteria	TARA_IOS_MAG_00027	2156714	80.95	TARA_ANE_MAG_00059	1921614	72.15	0.07	97.37	5503	0.00286374
	71	Bacteria	TARA_ANE_MAG_00059	1921614	72.15	TARA_MED_MAG_00131	2598506	66.47	0.22	96.3598	44398	0.0231045
	72	Bacteria	TARA_ANE_MAG_00051	1129719	75.31	TARA_PON_MAG_00016	1472662	86.06	-0.05	92.85	5631	0.00498443
	73	Bacteria	TARA_RED_MAG_00033	1522479	88.18	TARA_ANE_MAG_00056	1524396	74.35	-0.01	90.6159	17338	0.011388
	74	Bacteria	TARA_ION_MAG_00021	3230972	85.81	TARA_PSW_MAG_00008	3606880	93.87	1	99.9923	3119070	0.965366
	75	Bacteria	TARA_PSE_MAG_00009	3639767	93.87	TARA_PSW_MAG_00008	3606880	93.87	1	99.9903	3594772	0.996643
	76	Bacteria	TARA_PSW_MAG_00009	3228337	93.73	TARA_PSE_MAG_00007	3338622	94.09	1	99.9821	3206232	0.993153
	77	Bacteria	TARA_PSW_MAG_00002	1969578	95.16	TARA_IOS_MAG_00010	1800217	91.72	0.74	99.6007	1779320	0.988392
	78	Bacteria	TARA_ION_MAG_00013	1989346	90.88	TARA_PSW_MAG_00002	1969578	95.16	0.75	99.6457	1880871	0.954961
	79	Bacteria	TARA_PON_MAG_00020	2273200	85.06	TARA_PSW_MAG_00003	2692266	94.58	1	99.9778	2255658	0.992283
	80	Bacteria	TARA_PSW_MAG_00003	2692266	94.58	TARA_ANW_MAG_00076	5101853	19.17	0.07	99.9399	26106	0.00969666
	81	Bacteria	TARA_PON_MAG_00032	2803374	78.57	TARA_PSW_MAG_00001	3838149	95.45	1	99.9858	2726773	0.972675
	82	Bacteria	TARA_PSE_MAG_00001	3950680	95.63	TARA_PSW_MAG_00001	3838149	95.45	1	99.9815	3828549	0.997499
	83	Bacteria	TARA_PSE_MAG_00067	3908052	76.54	TARA_PSW_MAG_00004	4269650	94.31	1	99.9685	3779393	0.967078
	84	Bacteria	TARA_ANE_MAG_00075	3138207	64.68	TARA_PSW_MAG_00004	4269650	94.31	-0.01	99.78	3703	0.00117997
	85	Bacteria	TARA_PSW_MAG_00004	4269650	94.31	TARA_ANW_MAG_00066	2299262	53.28	0.01	98.0101	11917	0.00518297
	86	Bacteria	TARA_MED_MAG_00058	3389560	84.09	TARA_PSW_MAG_00004	4269650	94.31	-0.04	99.9236	12818	0.00378161
	87	Bacteria	TARA_PON_MAG_00034	2117274	77.92	TARA_PSW_MAG_00004	4269650	94.31	0.06	96.68	121461	0.0573667
	88	Bacteria	TARA_RED_MAG_00104	2927257	51.14	TARA_PSW_MAG_00004	4269650	94.31	0.26	99.96	2666	0.00091075
	89	Bacteria	TARA_IOS_MAG_00007	4062480	93.06	TARA_PSW_MAG_00004	4269650	94.31	1	99.97	4036348	0.993567
	90	Bacteria	TARA_ASW_MAG_00009	3295614	86.24	TARA_PSW_MAG_00004	4269650	94.31	0.01	98.6708	66646	0.0202226
	91	Bacteria	TARA_PON_MAG_00021	3638235	84.42	TARA_PSW_MAG_00005	3628000	94.31	1	99.9711	3525778	0.971824
	92	Bacteria	TARA_PSW_MAG_00005	3628000	94.31	TARA_ANW_MAG_00001	3686209	94.49	1	99.9867	3603131	0.993145
	93	Bacteria	TARA_PSE_MAG_00008	3594348	94.04	TARA_PSW_MAG_00005	3628000	94.31	1	99.9763	3589740	0.998718
	94	Bacteria	TARA_ANE_MAG_00064	1233586	70.22	TARA_MED_MAG_00133	2339957	58.86	0.05	99.3449	56277	0.0456207
	95	Bacteria	TARA_MED_MAG_00133	2339957	58.86	TARA_RED_MAG_00106	2443502	50.22	0.45	98.734	14063	0.00600994
	96	Bacteria	TARA_RED_MAG_00017	1486584	91.37	TARA_ION_MAG_00006	1398014	92.58	0.9	99.4374	1111867	0.795319
	97	Bacteria	TARA_RED_MAG_00012	3161333	91.92	TARA_IOS_MAG_00004	2981990	93.12	0.94	99.6349	2903060	0.973531
	98	Bacteria	TARA_ASW_MAG_00006	3084735	88.95	TARA_RED_MAG_00013	3133563	91.8	1	99.9879	3042506	0.98631
	99	Bacteria	TARA_RED_MAG_00013	3133563	91.8	TARA_ANE_MAG_00002	3133556	92.84	1	99.9854	3093425	0.987193
	100	Bacteria	TARA_MED_MAG_00007	2997082	92.84	TARA_RED_MAG_00013	3133563	91.8	1	99.9883	2977687	0.993529
	101	Bacteria	TARA_ASW_MAG_00016	2623217	76.78	TARA_RED_MAG_00013	3133563	91.8	0.45	100	12422	0.00473541
	102	Bacteria	TARA_ION_MAG_00008	3013386	92.03	TARA_RED_MAG_00013	3133563	91.8	1	99.9604	2935804	0.974254
	103	Bacteria	TARA_ANW_MAG_00058	2299386	67.17	TARA_RED_MAG_00011	3454774	92.03	0.95	99.2478	1480876	0.644031
	104	Bacteria	TARA_ION_MAG_00019	3352308	86.32	TARA_RED_MAG_00011	3454774	92.03	0.97	99.4237	2530359	0.754811
	105	Archaea	TARA_RED_MAG_00088	1376252	70.37	TARA_ION_MAG_00040	1198561	74.7	0.77	99.5572	4077	0.00340158
	106	Archaea	TARA_RED_MAG_00088	1376252	70.37	TARA_ION_MAG_00034	1322373	77.78	0.97	99.4901	1012198	0.765441
	107	Bacteria	TARA_PSE_MAG_00135	2090215	21.94	TARA_PON_MAG_00058	2056034	66.07	-0.02	96.53	2941	0.00143042
	108	Bacteria	TARA_PON_MAG_00059	3542497	63.89	TARA_ANW_MAG_00017	4802337	89.04	1	99.9788	3534021	0.997607
	109	Bacteria	TARA_PON_MAG_00059	3542497	63.89	TARA_ANW_MAG_00015	4707613	89.44	0.62	100	640	0.000180664
	110	Bacteria	TARA_PON_MAG_00059	3542497	63.89	TARA_ANE_MAG_00085	3423600	46.27	0.62	98.0918	9346	0.00272987
	111	Bacteria	TARA_PSE_MAG_00108	2142463	47.24	TARA_PON_MAG_00059	3542497	63.89	1	99.9729	1556059	0.726294
	112	Bacteria	TARA_PON_MAG_00059	3542497	63.89	TARA_PSW_MAG_00034	4650632	89.04	1	99.9781	3456780	0.975803
	113	Bacteria	TARA_ION_MAG_00017	3389873	87.47	TARA_ANE_MAG_00083	2313498	51.14	0.19	98.1081	84719	0.0366194
	114	Bacteria	TARA_ION_MAG_00011	957642	91.75	TARA_RED_MAG_00027	967104	89.7	0.95	99.6089	931633	0.972841
	115	Bacteria	TARA_ASW_MAG_00027	2394703	56.85	TARA_ION_MAG_00010	3397202	91.84	1	99.9335	2373817	0.991278
	116	Bacteria	TARA_ION_MAG_00010	3397202	91.84	TARA_PSE_MAG_00002	3411210	95.63	1	99.9517	3364690	0.99043
	117	Bacteria	TARA_ION_MAG_00013	1989346	90.88	TARA_IOS_MAG_00010	1800217	91.72	0.98	99.7728	1725789	0.958656
	118	Bacteria	TARA_PSW_MAG_00084	2974357	73.64	TARA_ION_MAG_00013	1989346	90.88	0.32	96.62	1891	0.000950564
	119	Bacteria	TARA_RED_MAG_00096	2055416	65.41	TARA_PON_MAG_00050	2090795	71.33	0.16	99.08	4148	0.00201808
	120	Bacteria	TARA_PSW_MAG_00083	2531449	75.32	TARA_PON_MAG_00050	2090795	71.33	0.85	99.1247	770990	0.368754
	121	Bacteria	TARA_RED_MAG_00098	2227220	63.59	TARA_PON_MAG_00050	2090795	71.33	0.76	99.2109	893701	0.427446
	122	Bacteria	TARA_RED_MAG_00029	1969490	89.08	TARA_PON_MAG_00050	2090795	71.33	0.46	99.51	1217	0.000617926
	123	Bacteria	TARA_PSE_MAG_00138	2171009	20.76	TARA_PON_MAG_00052	1019374	70.56	0.65	99.1692	173325	0.170031
	124	Bacteria	TARA_PSE_MAG_00150	3163741	6.79	TARA_PON_MAG_00052	1019374	70.56	0.06	99.34	2734	0.00268204
	125	Bacteria	TARA_ANW_MAG_00058	2299386	67.17	TARA_ION_MAG_00019	3352308	86.32	0.91	99.216	1328010	0.57755
	126	Bacteria	TARA_RED_MAG_00073	372010	74.18	TARA_ION_MAG_00018	779316	86.87	0.91	99.7195	319508	0.858869
	127	Bacteria	TARA_PON_MAG_00080	3162381	25.92	TARA_ASW_MAG_00029	3864562	38.8	1	99.8189	2910576	0.920375
	128	Bacteria	TARA_PSE_MAG_00134	3312014	22.12	TARA_ASW_MAG_00029	3864562	38.8	0.23	98.415	1313424	0.396564
	129	Bacteria	TARA_ASE_MAG_00006	2981946	82.08	TARA_ASW_MAG_00029	3864562	38.8	0.25	90.5325	8003	0.00268382
	130	Bacteria	TARA_PSE_MAG_00143	2167782	17.34	TARA_ASW_MAG_00029	3864562	38.8	0.29	98.24	5024	0.00231758
	131	Bacteria	TARA_PSE_MAG_00142	3126293	18.05	TARA_ASW_MAG_00029	3864562	38.8	0.01	97.3946	18775	0.00600552
	132	Bacteria	TARA_PSW_MAG_00062	3467416	80.79	TARA_ASW_MAG_00029	3864562	38.8	0.48	98.6138	1901529	0.548399
	133	Bacteria	TARA_ASW_MAG_00028	3147825	41.6	TARA_PSE_MAG_00117	3490265	40.66	0.98	99.5768	2896814	0.920259
	134	Bacteria	TARA_ASW_MAG_00028	3147825	41.6	TARA_ION_MAG_00069	3836682	32.64	0.98	99.5699	2932179	0.931494
	135	Bacteria	TARA_ASW_MAG_00028	3147825	41.6	TARA_ANE_MAG_00084	4003387	48.69	0.97	99.6202	3033392	0.963647
	136	Bacteria	TARA_ASE_MAG_00023	3385614	38.26	TARA_ASW_MAG_00028	3147825	41.6	1	99.6735	2909881	0.92441
	137	Bacteria	TARA_ASW_MAG_00028	3147825	41.6	TARA_PON_MAG_00061	4476822	60.62	0.97	99.6289	3099528	0.984657
	138	Bacteria	TARA_PSW_MAG_00119	4122879	47.65	TARA_ASW_MAG_00028	3147825	41.6	0.96	99.64	3055144	0.970557
	139	Bacteria	TARA_RED_MAG_00104	2927257	51.14	TARA_IOS_MAG_00009	3979872	92.7	0.39	100	1459	0.000498419
	140	Bacteria	TARA_ANW_MAG_00009	5050254	91.71	TARA_IOS_MAG_00009	3979872	92.7	-0.09	99.97	3191	0.000801785
	141	Bacteria	TARA_IOS_MAG_00009	3979872	92.7	TARA_ION_MAG_00005	4164337	92.88	1	99.9887	3973435	0.998383
	142	Bacteria	TARA_PSW_MAG_00095	3237080	70.33	TARA_IOS_MAG_00009	3979872	92.7	1	99.9861	3177043	0.981453
	143	Bacteria	TARA_PSE_MAG_00036	3841746	88.53	TARA_IOS_MAG_00009	3979872	92.7	1	99.9868	3661980	0.953207
	144	Bacteria	TARA_ANE_MAG_00002	3133556	92.84	TARA_IOS_MAG_00008	3359870	92.74	0.07	94.8122	4390	0.00140096
	145	Bacteria	TARA_ION_MAG_00063	2931211	48.09	TARA_IOS_MAG_00008	3359870	92.74	1	99.9	2868821	0.978715
	146	Bacteria	TARA_ASW_MAG_00006	3084735	88.95	TARA_IOS_MAG_00008	3359870	92.74	0.07	99.94	1697	0.000550128
	147	Bacteria	TARA_IOS_MAG_00008	3359870	92.74	TARA_PSE_MAG_00029	3108578	91.22	1	99.9363	3068066	0.986968
	148	Bacteria	TARA_MED_MAG_00007	2997082	92.84	TARA_IOS_MAG_00008	3359870	92.74	0.07	99.55	1099	0.00036669
	149	Bacteria	TARA_ION_MAG_00008	3013386	92.03	TARA_IOS_MAG_00008	3359870	92.74	0.07	99.9	1006	0.000333844
	150	Bacteria	TARA_PSE_MAG_00067	3908052	76.54	TARA_IOS_MAG_00007	4062480	93.06	1	99.9716	3749950	0.959545
	151	Bacteria	TARA_IOS_MAG_00007	4062480	93.06	TARA_ANW_MAG_00066	2299262	53.28	0	96.6463	12511	0.00544131
	152	Bacteria	TARA_MED_MAG_00058	3389560	84.09	TARA_IOS_MAG_00007	4062480	93.06	-0.04	99.5967	15688	0.00462833
	153	Bacteria	TARA_IOS_MAG_00007	4062480	93.06	TARA_PON_MAG_00034	2117274	77.92	0.06	94.6992	58690	0.0277196
	154	Bacteria	TARA_ASW_MAG_00009	3295614	86.24	TARA_IOS_MAG_00007	4062480	93.06	0.01	95.1632	17379	0.00527337
	155	Archaea	TARA_ASW_MAG_00024	1087680	69.13	TARA_PSE_MAG_00064	1246404	77.16	0.49	99.084	553311	0.508708
	156	Bacteria	TARA_ASW_MAG_00027	2394703	56.85	TARA_PSE_MAG_00002	3411210	95.63	1	99.9714	2380997	0.994277
	157	Bacteria	TARA_ANE_MAG_00007	2448482	91.7	TARA_ASW_MAG_00026	2014761	60.95	0.06	100	15624	0.00775477
	158	Bacteria	TARA_PSW_MAG_00063	2851959	80.47	TARA_ASW_MAG_00026	2014761	60.95	0.06	99.9879	23539	0.0116833
	159	Bacteria	TARA_PON_MAG_00025	2557562	82.26	TARA_ASW_MAG_00026	2014761	60.95	0.06	99.91	1110	0.000550934
	160	Bacteria	TARA_ION_MAG_00061	3384611	53.67	TARA_IOS_MAG_00003	4064019	93.91	1	99.9832	3164640	0.935008
	161	Bacteria	TARA_ION_MAG_00025	6266622	83.08	TARA_IOS_MAG_00003	4064019	93.91	0.39	99.85	1960	0.000482281
	162	Bacteria	TARA_ASW_MAG_00044	2373764	9.51	TARA_MED_MAG_00142	3019715	17.52	0.77	99.67	1535	0.000646652
	163	Eukaryota	TARA_ASW_MAG_00040	2459457	12.97	TARA_MED_MAG_00141	14084407	24.08	0.88	99.124	1052871	0.428091
	164	Eukaryota	TARA_ANE_MAG_00091	11715560	19.05	TARA_MED_MAG_00141	14084407	24.08	0.88	99.0627	4983995	0.425417
	165	Eukaryota	TARA_PSE_MAG_00137	12785141	21.52	TARA_MED_MAG_00141	14084407	24.08	0.9	99.0231	5368822	0.419927
	166	Eukaryota	TARA_IOS_MAG_00078	2099809	3.09	TARA_MED_MAG_00141	14084407	24.08	0.56	99.1238	788442	0.375483
	167	Eukaryota	TARA_IOS_MAG_00077	2022702	7.41	TARA_MED_MAG_00141	14084407	24.08	0.54	98.9247	544344	0.269117
	168	Eukaryota	TARA_PON_MAG_00079	6126826	26.04	TARA_MED_MAG_00141	14084407	24.08	0.85	99.1722	2843412	0.464092
	169	Eukaryota	TARA_ASW_MAG_00040	2459457	12.97	TARA_MED_MAG_00140	6745678	24.07	0.7	99.1524	442539	0.179934
	170	Eukaryota	TARA_ANE_MAG_00091	11715560	19.05	TARA_MED_MAG_00140	6745678	24.07	0.71	99.0415	2209284	0.327511
	171	Eukaryota	TARA_PSE_MAG_00137	12785141	21.52	TARA_MED_MAG_00140	6745678	24.07	0.73	98.9626	2545621	0.377371
	172	Eukaryota	TARA_IOS_MAG_00078	2099809	3.09	TARA_MED_MAG_00140	6745678	24.07	0.43	99.101	396241	0.188703
	173	Eukaryota	TARA_MED_MAG_00140	6745678	24.07	TARA_IOS_MAG_00077	2022702	7.41	0.41	98.679	251604	0.12439
	174	Eukaryota	TARA_PON_MAG_00079	6126826	26.04	TARA_MED_MAG_00140	6745678	24.07	0.68	99.1403	1218367	0.198858
	175	Bacteria	TARA_PON_MAG_00003	2821876	92.87	TARA_ANW_MAG_00008	2983999	91.79	1	99.9922	2778101	0.984487
	176	Bacteria	TARA_PSW_MAG_00016	3020619	92.87	TARA_ANW_MAG_00008	2983999	91.79	1	99.9892	2954595	0.990146
	177	Bacteria	TARA_ION_MAG_00005	4164337	92.88	TARA_ANW_MAG_00009	5050254	91.71	-0.09	99.97	3228	0.000775153
	178	Bacteria	TARA_ION_MAG_00032	3679393	79.22	TARA_ANW_MAG_00009	5050254	91.71	-0.04	99.9508	3950	0.00107355
	179	Bacteria	TARA_PSE_MAG_00036	3841746	88.53	TARA_ANW_MAG_00009	5050254	91.71	-0.1	99.97	3228	0.000840243
	180	Bacteria	TARA_PSW_MAG_00010	2084563	93.65	TARA_ANE_MAG_00016	1991194	88.41	-0.05	93.27	1694	0.000850746
	181	Bacteria	TARA_PON_MAG_00021	3638235	84.42	TARA_ANW_MAG_00001	3686209	94.49	1	99.9747	3583184	0.984869
	182	Bacteria	TARA_PSE_MAG_00008	3594348	94.04	TARA_ANW_MAG_00001	3686209	94.49	1	99.981	3588101	0.998262
	183	Bacteria	TARA_ANW_MAG_00002	3031081	94.31	TARA_PON_MAG_00076	2710859	30.32	0.6	99.9088	55156	0.0203463
	184	Bacteria	TARA_PSE_MAG_00109	2531001	46.96	TARA_ANW_MAG_00002	3031081	94.31	0.16	97.9962	9978	0.00394231
	185	Bacteria	TARA_ANW_MAG_00003	2383660	94.05	TARA_ION_MAG_00062	2626023	53.41	-0.07	94.2591	5669	0.00237828
	186	Bacteria	TARA_ION_MAG_00008	3013386	92.03	TARA_ANW_MAG_00003	2383660	94.05	-0.08	96.04	7603	0.00318963
	187	Bacteria	TARA_PSE_MAG_00012	2336488	93.24	TARA_ANW_MAG_00005	2343823	93.24	1	99.9902	2335715	0.999669
	188	Bacteria	TARA_ANE_MAG_00021	2215790	84.1	TARA_ANW_MAG_00005	2343823	93.24	1	99.991	2199242	0.992532
	189	Bacteria	TARA_PON_MAG_00028	5555538	81.15	TARA_ANW_MAG_00006	5485499	92.52	1	99.9717	5361305	0.97736
	190	Bacteria	TARA_ANE_MAG_00075	3138207	64.68	TARA_ANW_MAG_00006	5485499	92.52	0.1	99.9903	12057	0.003842
	191	Bacteria	TARA_ANE_MAG_00087	3171046	32.24	TARA_ANW_MAG_00006	5485499	92.52	0.23	99.25	2794	0.000881097
	192	Bacteria	TARA_PSW_MAG_00031	5328746	89.58	TARA_ANW_MAG_00006	5485499	92.52	1	99.9317	5225281	0.980584
	193	Bacteria	TARA_ASW_MAG_00004	3202824	90.27	TARA_ANW_MAG_00006	5485499	92.52	-0.08	99.27	5783	0.00180559
	194	Bacteria	TARA_PSE_MAG_00030	5288165	90.93	TARA_ANW_MAG_00006	5485499	92.52	1	99.8946	5145153	0.972956
	195	Bacteria	TARA_ANW_MAG_00007	4419433	92.27	TARA_PSW_MAG_00027	4645294	91.13	0.26	98.47	1183395	0.267771
	196	Bacteria	TARA_PSW_MAG_00122	3243661	44.17	TARA_ANW_MAG_00007	4419433	92.27	0.52	99.7079	3085	0.000951086
	197	Bacteria	TARA_ION_MAG_00014	4469063	89.41	TARA_PSE_MAG_00116	4148751	41.89	-0.01	91.6045	13695	0.00330099
	198	Bacteria	TARA_RED_MAG_00022	3655333	90.71	TARA_ION_MAG_00014	4469063	89.41	0.23	98.549	13767	0.00376628
	199	Bacteria	TARA_ANE_MAG_00037	3266448	79.17	TARA_ION_MAG_00014	4469063	89.41	0.04	99.1385	13114	0.00401476
	200	Bacteria	TARA_ION_MAG_00014	4469063	89.41	TARA_PSE_MAG_00133	2637354	26.15	-0.02	99.1103	15871	0.00601777
	201	Bacteria	TARA_MED_MAG_00058	3389560	84.09	TARA_ION_MAG_00014	4469063	89.41	0.25	97.73	7441	0.00219527
	202	Bacteria	TARA_ION_MAG_00014	4469063	89.41	TARA_ASE_MAG_00001	3419659	89.9	0.02	99.1648	13626	0.00398461
	203	Bacteria	TARA_ION_MAG_00014	4469063	89.41	TARA_ASW_MAG_00004	3202824	90.27	0.02	97.82	4942	0.00154301
	204	Bacteria	TARA_ANW_MAG_00019	3991736	86.93	TARA_ION_MAG_00014	4469063	89.41	-0.04	99.9328	5881	0.00147329
	205	Bacteria	TARA_ION_MAG_00014	4469063	89.41	TARA_PON_MAG_00023	4291755	83.59	0.4	98.3516	3331649	0.776291
	206	Bacteria	TARA_PSE_MAG_00146	2264863	12.75	TARA_ION_MAG_00014	4469063	89.41	0.41	98.7393	1292455	0.570655
	207	Bacteria	TARA_ANE_MAG_00048	1063669	76.17	TARA_ASE_MAG_00012	898180	70.5	0.89	99.5065	600575	0.668658
	208	Bacteria	TARA_ANE_MAG_00039	1212848	79.1	TARA_ASE_MAG_00013	1276601	70.19	0.92	99.3329	940676	0.775593
	209	Bacteria	TARA_PSW_MAG_00115	2686481	52.74	TARA_ASE_MAG_00010	3184547	74.02	0.04	98.88	4394	0.0016356
	210	Archaea	TARA_ASE_MAG_00011	1465240	72.84	TARA_ANE_MAG_00065	1552464	69.13	0.75	99.0747	804793	0.549257
	211	Archaea	TARA_MED_MAG_00053	1787286	85.19	TARA_ASE_MAG_00011	1465240	72.84	0.01	95.3733	15913	0.0108603
	212	Archaea	TARA_ION_MAG_00044	1274556	73.46	TARA_ASE_MAG_00016	1345578	69.76	0.18	98.4736	15069	0.0118229
	213	Bacteria	TARA_ASW_MAG_00015	1186771	78.16	TARA_ASE_MAG_00014	1584976	70.17	0.08	99.33	3569	0.00300732
	214	Bacteria	TARA_ANE_MAG_00021	2215790	84.1	TARA_PSE_MAG_00012	2336488	93.24	1	99.9918	2193068	0.989745
	215	Bacteria	TARA_PSW_MAG_00095	3237080	70.33	TARA_ION_MAG_00005	4164337	92.88	1	99.9859	3229094	0.997533
	216	Bacteria	TARA_PSW_MAG_00095	3237080	70.33	TARA_PSE_MAG_00036	3841746	88.53	1	99.98	2979260	0.920354
	217	Bacteria	TARA_RED_MAG_00104	2927257	51.14	TARA_PSW_MAG_00099	3256549	68.31	0.33	98.32	3266	0.00111572
	218	Bacteria	TARA_IOS_MAG_00063	2753388	39.73	TARA_PSW_MAG_00099	3256549	68.31	-0.02	94.85	1301	0.000472509
	219	Bacteria	TARA_ION_MAG_00023	3076003	84.71	TARA_PSW_MAG_00099	3256549	68.31	0.99	99.8716	2915496	0.94782
	220	Bacteria	TARA_RED_MAG_00107	2566664	48.63	TARA_PSW_MAG_00099	3256549	68.31	0.94	99.64	2084692	0.812219
	221	Bacteria	TARA_PSW_MAG_00099	3256549	68.31	TARA_IOS_MAG_00067	2931784	34.03	0.27	98.1587	13662	0.00465996
	222	Bacteria	TARA_PSE_MAG_00063	1020891	77.24	TARA_PSW_MAG_00098	715149	68.66	0.51	98.49	4229	0.00591345
	223	Bacteria	TARA_PSE_MAG_00096	1531211	63.98	TARA_MED_MAG_00030	1775473	90.26	0.16	99.21	6350	0.00414704
	224	Bacteria	TARA_MED_MAG_00037	2884649	89.06	TARA_RED_MAG_00001	2849757	94.49	1	99.9672	2819153	0.989261
	225	Bacteria	TARA_PSE_MAG_00101	2557726	57.57	TARA_MED_MAG_00037	2884649	89.06	0.08	97.88	12806	0.00500679
	226	Bacteria	TARA_ION_MAG_00062	2626023	53.41	TARA_MED_MAG_00037	2884649	89.06	1	99.9068	2556114	0.973378
	227	Eukaryota	TARA_PSE_MAG_00129	3144407	28.4	TARA_ANW_MAG_00078	9169570	18.01	0.63	98.9647	1036268	0.329559
	228	Eukaryota	TARA_PSE_MAG_00129	3144407	28.4	TARA_ION_MAG_00068	5489603	33.83	0.98	99.2672	1011745	0.32176
	229	Eukaryota	TARA_PSE_MAG_00129	3144407	28.4	TARA_ANW_MAG_00086	11510209	4.94	-0.03	97.8679	8132	0.00258618
	230	Eukaryota	TARA_ASE_MAG_00036	11537750	2.47	TARA_PSE_MAG_00129	3144407	28.4	-0.03	98.2947	11299	0.00359336
	231	Eukaryota	TARA_PSE_MAG_00129	3144407	28.4	TARA_PSW_MAG_00136	11885609	8.64	0.93	99.1696	2123739	0.675402
	232	Eukaryota	TARA_PSE_MAG_00129	3144407	28.4	TARA_ANE_MAG_00093	9555746	18.52	0.68	99.0143	1034895	0.329122
	233	Eukaryota	TARA_PSE_MAG_00129	3144407	28.4	TARA_RED_MAG_00118	10110290	17.9	0.41	98.7413	689987	0.219433
	234	Eukaryota	TARA_PSE_MAG_00129	3144407	28.4	TARA_IOS_MAG_00072	8903746	21.4	0.97	99.2001	1384157	0.440197
	235	Eukaryota	TARA_PSE_MAG_00129	3144407	28.4	TARA_PON_MAG_00082	8114168	21.61	0.42	98.7893	777477	0.247257
	236	Eukaryota	TARA_PSE_MAG_00129	3144407	28.4	TARA_RED_MAG_00116	2042466	20.37	0.45	98.9137	445263	0.218003
	237	Bacteria	TARA_PON_MAG_00021	3638235	84.42	TARA_PSE_MAG_00124	2025031	35.15	0.19	95.76	1200	0.000592584
	238	Bacteria	TARA_ANE_MAG_00094	2084911	16.95	TARA_PSE_MAG_00124	2025031	35.15	0.95	99.8379	450874	0.22265
	239	Bacteria	TARA_PSW_MAG_00124	2516850	42.59	TARA_PSE_MAG_00124	2025031	35.15	0.02	99.9285	5585	0.00275798
	240	Bacteria	TARA_PSE_MAG_00124	2025031	35.15	TARA_IOS_MAG_00023	4138368	83.71	0.25	98.3594	9674	0.00477721
	241	Bacteria	TARA_ASW_MAG_00002	4012046	93.29	TARA_PSE_MAG_00124	2025031	35.15	0.11	92.0218	6009	0.00296736
	242	Bacteria	TARA_PON_MAG_00061	4476822	60.62	TARA_PSE_MAG_00123	2964488	35.73	-0.01	99.86	2790	0.000941141
	243	Bacteria	TARA_PON_MAG_00073	2024979	33.74	TARA_PSE_MAG_00123	2964488	35.73	1	99.6058	1653287	0.816446
	244	Bacteria	TARA_ION_MAG_00058	5118753	67.38	TARA_PSE_MAG_00120	2768210	38.63	-0.04	99.85	669	0.000241672
	245	Bacteria	TARA_RED_MAG_00038	1318137	86.96	TARA_ASW_MAG_00020	734295	74.26	0.09	93.6977	27386	0.0372956
	246	Bacteria	TARA_ASW_MAG_00020	734295	74.26	TARA_PSW_MAG_00044	1151636	86.1	0.06	98.82	1352	0.00184122
	247	Bacteria	TARA_ASW_MAG_00007	1459058	88.41	TARA_PSE_MAG_00035	3384971	88.56	1	99.4048	1190195	0.815728
	248	Bacteria	TARA_ASW_MAG_00006	3084735	88.95	TARA_ANE_MAG_00002	3133556	92.84	1	99.9865	3031188	0.982641
	249	Bacteria	TARA_ASW_MAG_00006	3084735	88.95	TARA_PSE_MAG_00029	3108578	91.22	0.07	100	772	0.000250265
	250	Bacteria	TARA_ASW_MAG_00006	3084735	88.95	TARA_MED_MAG_00007	2997082	92.84	1	99.9866	2944869	0.982579
	251	Bacteria	TARA_ASW_MAG_00006	3084735	88.95	TARA_ION_MAG_00008	3013386	92.03	1	99.9605	2905952	0.964348
	252	Bacteria	TARA_RED_MAG_00058	2210067	80.4	TARA_ASW_MAG_00005	1992647	88.95	0.92	99.553	1686713	0.846469
	253	Bacteria	TARA_ASW_MAG_00005	1992647	88.95	TARA_IOS_MAG_00050	1469026	69.76	0.97	99.5912	1075038	0.731803
	254	Bacteria	TARA_ASW_MAG_00005	1992647	88.95	TARA_ANW_MAG_00012	2187424	90.77	0.93	99.5341	1680382	0.843291
	255	Bacteria	TARA_MED_MAG_00021	2315206	91.34	TARA_ASW_MAG_00005	1992647	88.95	-0.06	98.91	5680	0.00285048
	256	Bacteria	TARA_ANW_MAG_00060	1006534	64.66	TARA_PSE_MAG_00091	1295258	67.97	0	99.25	1196	0.00118824
	257	Bacteria	TARA_PSW_MAG_00066	2033721	79.09	TARA_PSE_MAG_00091	1295258	67.97	-0.18	97.75	3059	0.00236169
	258	Eukaryota	TARA_ASW_MAG_00040	2459457	12.97	TARA_IOS_MAG_00078	2099809	3.09	0.67	99.297	245959	0.117134
	259	Eukaryota	TARA_IOS_MAG_00078	2099809	3.09	TARA_ANE_MAG_00091	11715560	19.05	0.71	99.2497	1257368	0.598801
	260	Eukaryota	TARA_IOS_MAG_00078	2099809	3.09	TARA_PSE_MAG_00137	12785141	21.52	0.69	99.2736	1257835	0.599024
	261	Eukaryota	TARA_IOS_MAG_00078	2099809	3.09	TARA_PON_MAG_00079	6126826	26.04	0.76	99.3497	887030	0.422434
	262	Bacteria	TARA_ASE_MAG_00031	2195948	16.36	TARA_MED_MAG_00139	3108602	24.26	-0.06	99.29	841	0.000382978
	263	Bacteria	TARA_MED_MAG_00139	3108602	24.26	TARA_ASW_MAG_00044	2373764	9.51	0.53	99.3192	8380	0.00353026
	264	Eukaryota	TARA_IOS_MAG_00072	8903746	21.4	TARA_ANW_MAG_00078	9169570	18.01	0.68	98.8995	4627474	0.519722
	265	Eukaryota	TARA_ION_MAG_00068	5489603	33.83	TARA_IOS_MAG_00072	8903746	21.4	0.99	99.3475	3421476	0.623265
	266	Eukaryota	TARA_ASE_MAG_00036	11537750	2.47	TARA_IOS_MAG_00072	8903746	21.4	-0.04	98.93	1680	0.000188685
	267	Eukaryota	TARA_IOS_MAG_00072	8903746	21.4	TARA_PSW_MAG_00136	11885609	8.64	0.91	99.1677	7407562	0.83196
	268	Eukaryota	TARA_ANE_MAG_00093	9555746	18.52	TARA_IOS_MAG_00072	8903746	21.4	0.7	98.8229	3548599	0.398551
	269	Eukaryota	TARA_IOS_MAG_00072	8903746	21.4	TARA_RED_MAG_00118	10110290	17.9	0.46	98.5856	4519143	0.507555
	270	Eukaryota	TARA_PON_MAG_00082	8114168	21.61	TARA_IOS_MAG_00072	8903746	21.4	0.32	98.3034	1056955	0.13026
	271	Eukaryota	TARA_IOS_MAG_00072	8903746	21.4	TARA_RED_MAG_00116	2042466	20.37	0.5	98.8851	1034609	0.506549
	272	Eukaryota	TARA_ASE_MAG_00037	2448483	-2.6	TARA_IOS_MAG_00073	4370095	20.6	0.96	99.5475	24210	0.00988775
	273	Eukaryota	TARA_IOS_MAG_00073	4370095	20.6	TARA_ASE_MAG_00026	8405240	24.08	1	98.9675	1150755	0.263325
	274	Bacteria	TARA_RED_MAG_00006	3754020	93.26	TARA_IOS_MAG_00070	2207053	27.96	0.16	98.212	86664	0.0392668
	275	Bacteria	TARA_ASE_MAG_00027	2072055	23.28	TARA_IOS_MAG_00070	2207053	27.96	0.79	99.1094	655366	0.316288
	276	Eukaryota	TARA_ANE_MAG_00099	2133633	7.56	TARA_IOS_MAG_00071	11772798	27.16	0.99	99.4908	1144462	0.536391
	277	Eukaryota	TARA_ANW_MAG_00075	2699399	19.55	TARA_IOS_MAG_00071	11772798	27.16	-0.09	98.46	1296	0.000480107
	278	Eukaryota	TARA_ANW_MAG_00074	9401388	24.08	TARA_IOS_MAG_00071	11772798	27.16	0.99	99.2636	5109585	0.543493
	279	Eukaryota	TARA_ANE_MAG_00101	19009552	0	TARA_IOS_MAG_00071	11772798	27.16	0.03	97.8026	5331	0.000452824
	280	Eukaryota	TARA_ANE_MAG_00090	5559939	24.69	TARA_IOS_MAG_00071	11772798	27.16	-0.1	94.4836	55370	0.00995874
	281	Eukaryota	TARA_IOS_MAG_00071	11772798	27.16	TARA_RED_MAG_00119	15250294	14.82	0.99	99.3806	9089992	0.772118
	282	Eukaryota	TARA_IOS_MAG_00076	2867483	8.64	TARA_ANW_MAG_00083	2134347	9.26	0.97	99.4021	120794	0.0565953
	283	Eukaryota	TARA_ANE_MAG_00098	2344935	7.62	TARA_IOS_MAG_00076	2867483	8.64	0.95	98.9563	268646	0.114564
	284	Eukaryota	TARA_ASE_MAG_00035	2004217	5.31	TARA_IOS_MAG_00076	2867483	8.64	0.95	99.062	206532	0.103049
	285	Eukaryota	TARA_ANE_MAG_00097	2132135	9.88	TARA_IOS_MAG_00076	2867483	8.64	0.95	99.1532	115808	0.0543155
	286	Eukaryota	TARA_ASE_MAG_00033	2625458	7.74	TARA_IOS_MAG_00076	2867483	8.64	0.74	99.15	62966	0.0239829
	287	Eukaryota	TARA_ION_MAG_00073	4042279	12.97	TARA_IOS_MAG_00076	2867483	8.64	0.97	99.1316	342106	0.119305
	288	Eukaryota	TARA_PSW_MAG_00133	4053059	17.85	TARA_IOS_MAG_00076	2867483	8.64	0.98	99.1678	294309	0.102637
	289	Eukaryota	TARA_PSE_MAG_00147	2737533	12.31	TARA_IOS_MAG_00076	2867483	8.64	0.99	99.2954	277268	0.101284
	290	Eukaryota	TARA_ANW_MAG_00085	2258924	7.17	TARA_IOS_MAG_00076	2867483	8.64	0.96	98.8555	218561	0.0967545
	291	Bacteria	TARA_PSW_MAG_00129	2607126	30.76	TARA_MED_MAG_00137	3110655	29.25	0.25	94.5299	7162	0.00274709
	292	Bacteria	TARA_ANE_MAG_00095	2013794	12.96	TARA_MED_MAG_00137	3110655	29.25	0.94	99.4118	1634488	0.811646
	293	Bacteria	TARA_ANE_MAG_00096	2071192	9.88	TARA_MED_MAG_00137	3110655	29.25	0.29	96.153	4682	0.00226053
	294	Bacteria	TARA_PSE_MAG_00135	2090215	21.94	TARA_MED_MAG_00137	3110655	29.25	0.97	99.4668	1786684	0.854785
	295	Bacteria	TARA_PSE_MAG_00118	3648165	40.45	TARA_MED_MAG_00137	3110655	29.25	0.17	93.42	1404	0.000451352
	296	Bacteria	TARA_ASE_MAG_00031	2195948	16.36	TARA_MED_MAG_00137	3110655	29.25	0.13	97.5499	4127	0.00187937
	297	Bacteria	TARA_ANE_MAG_00092	3160019	18.62	TARA_MED_MAG_00137	3110655	29.25	0.15	93.07	1861	0.000598266
	298	Bacteria	TARA_SOC_MAG_00002	4429622	92.32	TARA_MED_MAG_00137	3110655	29.25	-0.02	99.27	825	0.000265217
	299	Eukaryota	TARA_ANW_MAG_00071	8349014	29.21	TARA_IOS_MAG_00074	2769398	18.52	0.99	99.2523	1784239	0.64427
	300	Eukaryota	TARA_ASE_MAG_00030	2790069	18.61	TARA_IOS_MAG_00074	2769398	18.52	0.66	98.8334	219538	0.0792728
	301	Eukaryota	TARA_IOS_MAG_00074	2769398	18.52	TARA_ION_MAG_00072	13667814	14.2	0.94	99.1515	2451887	0.88535
	302	Eukaryota	TARA_ASE_MAG_00024	5868632	28.39	TARA_IOS_MAG_00074	2769398	18.52	-0.04	97.445	7264	0.00262295
	303	Eukaryota	TARA_IOS_MAG_00074	2769398	18.52	TARA_PSE_MAG_00140	12657102	19.83	0.41	98.3795	726488	0.262327
	304	Eukaryota	TARA_PON_MAG_00078	10631134	27.51	TARA_IOS_MAG_00074	2769398	18.52	0.47	98.522	790345	0.285385
	305	Eukaryota	TARA_IOS_MAG_00074	2769398	18.52	TARA_RED_MAG_00114	9255642	27.18	0.96	99.1358	1790412	0.646499
	306	Eukaryota	TARA_ASE_MAG_00035	2004217	5.31	TARA_IOS_MAG_00075	2967592	17.43	0.94	99.2313	399769	0.199464
	307	Eukaryota	TARA_IOS_MAG_00075	2967592	17.43	TARA_ANW_MAG_00083	2134347	9.26	0.97	99.4786	1158387	0.542736
	308	Eukaryota	TARA_ANE_MAG_00098	2344935	7.62	TARA_IOS_MAG_00075	2967592	17.43	0.95	99.1778	210702	0.0898541
	309	Eukaryota	TARA_ASW_MAG_00042	11827969	11.72	TARA_IOS_MAG_00075	2967592	17.43	-0.03	98.88	1060	0.000357192
	310	Eukaryota	TARA_IOS_MAG_00075	2967592	17.43	TARA_ANE_MAG_00097	2132135	9.88	0.95	99.3143	1112924	0.521976
	311	Eukaryota	TARA_ASE_MAG_00033	2625458	7.74	TARA_IOS_MAG_00075	2967592	17.43	0.73	99.1556	50984	0.0194191
	312	Eukaryota	TARA_ION_MAG_00073	4042279	12.97	TARA_IOS_MAG_00075	2967592	17.43	0.97	99.4145	1474191	0.496763
	313	Eukaryota	TARA_PSW_MAG_00133	4053059	17.85	TARA_IOS_MAG_00075	2967592	17.43	0.98	99.3972	1296432	0.436863
	314	Eukaryota	TARA_IOS_MAG_00075	2967592	17.43	TARA_PSW_MAG_00135	3998261	10.79	0.6	98.6936	15204	0.00512335
	315	Eukaryota	TARA_PSE_MAG_00147	2737533	12.31	TARA_IOS_MAG_00075	2967592	17.43	0.99	99.4889	1329638	0.485707
	316	Eukaryota	TARA_ANW_MAG_00085	2258924	7.17	TARA_IOS_MAG_00075	2967592	17.43	0.96	99.2355	304218	0.134674
	317	Bacteria	TARA_RED_MAG_00027	967104	89.7	TARA_ANE_MAG_00014	946546	89.43	-0.05	99.54	8255	0.00872118
	318	Bacteria	TARA_PSE_MAG_00010	4593238	93.73	TARA_PSW_MAG_00032	4510814	89.4	0.58	100	7205	0.00159727
	319	Bacteria	TARA_PSW_MAG_00040	3100748	87.37	TARA_RED_MAG_00102	2168506	52.23	0.07	98.5248	20905	0.00964028
	320	Bacteria	TARA_PSW_MAG_00050	4438983	83.77	TARA_PSE_MAG_00015	5166000	92.88	1	99.9609	4305410	0.969909
	321	Bacteria	TARA_ION_MAG_00037	3189943	76.3	TARA_PSE_MAG_00014	6116266	93.14	-0.04	95.41	959	0.000300632
	322	Bacteria	TARA_PSE_MAG_00014	6116266	93.14	TARA_PSW_MAG_00015	6210113	92.96	1	99.9909	6095273	0.996568
	323	Bacteria	TARA_ION_MAG_00037	3189943	76.3	TARA_PSE_MAG_00018	4269232	92.79	0.41	89.82	3315	0.0010392
	324	Bacteria	TARA_ION_MAG_00051	2587706	69.54	TARA_PSE_MAG_00018	4269232	92.79	0.86	99.498	2455352	0.948853
	325	Bacteria	TARA_ASW_MAG_00022	2027223	69.85	TARA_PSW_MAG_00128	3169933	33.12	0.38	98.9864	83453	0.0411662
	326	Bacteria	TARA_ASW_MAG_00022	2027223	69.85	TARA_ANE_MAG_00009	5226535	91.3	0.31	98.0796	328015	0.161805
	327	Bacteria	TARA_ASW_MAG_00022	2027223	69.85	TARA_PSW_MAG_00134	2227252	17.52	0.13	99.822	2831	0.00139649
	328	Bacteria	TARA_PSE_MAG_00119	2062126	39.65	TARA_ASW_MAG_00022	2027223	69.85	0.21	98.68	2800	0.0013812
	329	Problematic	TARA_ANE_MAG_00100	2028999	4.47	TARA_PSE_MAG_00151	2127209	2.3	0.12	99.2845	20894	0.0102977
	330	Bacteria	TARA_ANE_MAG_00095	2013794	12.96	TARA_PSW_MAG_00129	2607126	30.76	0.24	91.9797	6347	0.00315176
	331	Bacteria	TARA_ANE_MAG_00096	2071192	9.88	TARA_PSW_MAG_00129	2607126	30.76	0.95	99.0438	837728	0.404467
	332	Bacteria	TARA_PSE_MAG_00135	2090215	21.94	TARA_PSW_MAG_00129	2607126	30.76	0.2	93.3694	4473	0.00213997
	333	Bacteria	TARA_PSW_MAG_00129	2607126	30.76	TARA_ASE_MAG_00031	2195948	16.36	0.84	99.23	723100	0.329288
	334	Bacteria	TARA_PON_MAG_00061	4476822	60.62	TARA_PSW_MAG_00129	2607126	30.76	0.12	99.4236	9233	0.00354145
	335	Bacteria	TARA_SOC_MAG_00002	4429622	92.32	TARA_PSW_MAG_00129	2607126	30.76	0.26	100	3807	0.00146023
	336	Bacteria	TARA_PSE_MAG_00106	3409887	48.58	TARA_PSW_MAG_00128	3169933	33.12	0.04	95.3383	4776	0.00150666
	337	Bacteria	TARA_PSE_MAG_00113	3613878	43.12	TARA_PSW_MAG_00128	3169933	33.12	0.54	99.0215	11447	0.00361112
	338	Bacteria	TARA_ASW_MAG_00016	2623217	76.78	TARA_PSW_MAG_00128	3169933	33.12	-0.03	99.96	5499	0.00209628
	339	Bacteria	TARA_PSW_MAG_00128	3169933	33.12	TARA_ANE_MAG_00009	5226535	91.3	0.21	99.175	173694	0.0547942
	340	Bacteria	TARA_ASW_MAG_00008	3571655	88.38	TARA_PSW_MAG_00128	3169933	33.12	0.54	99.7119	51618	0.0162836
	341	Bacteria	TARA_ANW_MAG_00015	4707613	89.44	TARA_PSW_MAG_00120	2577900	46.22	0	95.0257	9238	0.00358354
	342	Bacteria	TARA_ANE_MAG_00085	3423600	46.27	TARA_PSW_MAG_00120	2577900	46.22	0	94.47	4567	0.0017716
	343	Bacteria	TARA_PSW_MAG_00123	2656216	43.53	TARA_PSE_MAG_00082	2667809	70.11	0.83	99.1523	1256856	0.473175
	344	Bacteria	TARA_RED_MAG_00100	2061494	59.82	TARA_PSW_MAG_00122	3243661	44.17	0.17	97.0724	10892	0.00528355
	345	Bacteria	TARA_PSW_MAG_00125	2159895	41.39	TARA_ANW_MAG_00072	2210463	27.83	0.8	99.9864	244893	0.113382
	346	Bacteria	TARA_ANE_MAG_00094	2084911	16.95	TARA_PSW_MAG_00124	2516850	42.59	0.08	100	1984	0.000951599
	347	Bacteria	TARA_PON_MAG_00068	3654749	46.86	TARA_PSW_MAG_00127	3449400	33.27	0.84	99.9917	873415	0.253208
	348	Bacteria	TARA_PON_MAG_00021	3638235	84.42	TARA_PSW_MAG_00046	4422249	85.54	0.6	96.35	766	0.000210542
	349	Bacteria	TARA_PSW_MAG_00050	4438983	83.77	TARA_PSE_MAG_00022	3894688	92.08	0.56	100	3996	0.00102601
	350	Bacteria	TARA_PSW_MAG_00044	1151636	86.1	TARA_RED_MAG_00038	1318137	86.96	0.28	98.5279	85873	0.0745661
	351	Bacteria	TARA_ANW_MAG_00025	1013203	83.08	TARA_PSW_MAG_00044	1151636	86.1	0.38	99.55	4894	0.00483023
	352	Bacteria	TARA_PSW_MAG_00025	3994083	91.35	TARA_PSE_MAG_00023	3996378	92.02	1	99.9876	3920145	0.981488
	353	Bacteria	TARA_PSW_MAG_00023	3006533	91.66	TARA_PSE_MAG_00023	3996378	92.02	0.51	96.88	830	0.000276065
	354	Bacteria	TARA_PSW_MAG_00049	1821452	83.93	TARA_ION_MAG_00028	1032139	81.17	0.95	99.3722	733703	0.710857
	355	Bacteria	TARA_RED_MAG_00083	1203399	71.88	TARA_PSW_MAG_00049	1821452	83.93	0.88	99.1486	716168	0.595121
	356	Bacteria	TARA_ANE_MAG_00067	1938314	68.84	TARA_MED_MAG_00077	2025414	80.95	0.91	99.6703	1630965	0.841435
	357	Bacteria	TARA_MED_MAG_00027	1825475	90.93	TARA_ANE_MAG_00067	1938314	68.84	0.46	99.89	5294	0.00290007
	358	Bacteria	TARA_PSE_MAG_00077	2765508	70.97	TARA_PON_MAG_00021	3638235	84.42	0.19	99.6987	16592	0.00599962
	359	Bacteria	TARA_PON_MAG_00021	3638235	84.42	TARA_PSE_MAG_00008	3594348	94.04	1	99.9672	3522709	0.980069
	360	Eukaryota	TARA_ANW_MAG_00083	2134347	9.26	TARA_ASE_MAG_00035	2004217	5.31	0.96	99.2897	309750	0.154549
	361	Eukaryota	TARA_ASE_MAG_00035	2004217	5.31	TARA_ANE_MAG_00098	2344935	7.62	0.97	99.0587	303068	0.151215
	362	Eukaryota	TARA_ASE_MAG_00035	2004217	5.31	TARA_PSW_MAG_00133	4053059	17.85	0.93	99.0891	401670	0.200412
	363	Eukaryota	TARA_ASE_MAG_00035	2004217	5.31	TARA_ANE_MAG_00097	2132135	9.88	0.96	99.2443	283122	0.141263
	364	Eukaryota	TARA_ASE_MAG_00035	2004217	5.31	TARA_PSE_MAG_00136	10026991	21.66	0.65	99.4834	4238	0.00211454
	365	Eukaryota	TARA_ION_MAG_00073	4042279	12.97	TARA_ASE_MAG_00035	2004217	5.31	0.92	99.2429	438919	0.218998
	366	Eukaryota	TARA_ASE_MAG_00035	2004217	5.31	TARA_PSE_MAG_00147	2737533	12.31	0.96	99.1583	440728	0.2199
	367	Eukaryota	TARA_ASE_MAG_00035	2004217	5.31	TARA_ANW_MAG_00085	2258924	7.17	0.95	99.0443	260171	0.129812
	368	Eukaryota	TARA_ASE_MAG_00036	11537750	2.47	TARA_ANW_MAG_00080	17700320	11.72	0.13	99.3469	6280	0.0005443
	369	Eukaryota	TARA_ION_MAG_00068	5489603	33.83	TARA_ASE_MAG_00036	11537750	2.47	-0.04	98.74	1497	0.000272697
	370	Eukaryota	TARA_ANW_MAG_00086	11510209	4.94	TARA_ASE_MAG_00036	11537750	2.47	1	99.6437	10772185	0.935881
	371	Eukaryota	TARA_ANE_MAG_00086	7749457	35.06	TARA_ASE_MAG_00036	11537750	2.47	0.34	99.87	791	0.000102072
	372	Eukaryota	TARA_ANE_MAG_00093	9555746	18.52	TARA_ASE_MAG_00036	11537750	2.47	-0.02	99.5268	10156	0.00106282
	373	Eukaryota	TARA_ANW_MAG_00088	19914044	1.85	TARA_ASE_MAG_00036	11537750	2.47	0.01	99.74	1172	0.00010158
	374	Bacteria	TARA_MED_MAG_00068	2571986	82.97	TARA_PSE_MAG_00138	2171009	20.76	-0.03	93.51	2896	0.00133394
	375	Bacteria	TARA_ANE_MAG_00080	2018150	61.68	TARA_PSE_MAG_00138	2171009	20.76	0.83	99.2739	21085	0.0104477
	376	Bacteria	TARA_RED_MAG_00068	1088927	75.56	TARA_ION_MAG_00046	847736	71.59	0.67	99.1877	340062	0.401141
	377	Bacteria	TARA_ION_MAG_00042	1865483	74.16	TARA_RED_MAG_00040	2112073	86.45	0.96	99.361	1272421	0.682087
	378	Bacteria	TARA_ANE_MAG_00005	2402163	91.84	TARA_RED_MAG_00040	2112073	86.45	0.08	97.48	15333	0.00725969
	379	Bacteria	TARA_RED_MAG_00040	2112073	86.45	TARA_ASE_MAG_00005	2140986	83.2	0.09	93.9895	10205	0.00483175
	380	Bacteria	TARA_IOS_MAG_00060	2848082	54.1	TARA_RED_MAG_00045	2493810	85.24	0.68	98.56	2911	0.00116729
	381	Eukaryota	TARA_ANW_MAG_00081	2279971	11.57	TARA_ASE_MAG_00032	12391309	15.44	0.52	98.4482	201244	0.088266
	382	Eukaryota	TARA_ASE_MAG_00032	12391309	15.44	TARA_ASW_MAG_00039	3501361	14.55	0.45	98.3603	308763	0.0881837
	383	Eukaryota	TARA_ASE_MAG_00032	12391309	15.44	TARA_ASW_MAG_00037	2179362	15.43	0.48	98.7663	518868	0.238083
	384	Eukaryota	TARA_ASW_MAG_00034	3334468	21.23	TARA_ASE_MAG_00032	12391309	15.44	0.46	98.4368	442983	0.13285
	385	Eukaryota	TARA_ASE_MAG_00032	12391309	15.44	TARA_ANW_MAG_00075	2699399	19.55	0.55	98.5566	486551	0.180244
	386	Eukaryota	TARA_ASE_MAG_00032	12391309	15.44	TARA_ANW_MAG_00074	9401388	24.08	-0.1	97.9411	7940	0.000844556
	387	Eukaryota	TARA_ANE_MAG_00090	5559939	24.69	TARA_ASE_MAG_00032	12391309	15.44	0.96	99.218	3560473	0.64038
	388	Eukaryota	TARA_PSE_MAG_00140	12657102	19.83	TARA_ASE_MAG_00032	12391309	15.44	0.18	99.21	1901	0.000153414
	389	Eukaryota	TARA_ASE_MAG_00032	12391309	15.44	TARA_PON_MAG_00078	10631134	27.51	0.17	98.15	1495	0.000140625
	390	Bacteria	TARA_PON_MAG_00036	1543517	77.31	TARA_RED_MAG_00046	1522052	85.12	0.14	98.3873	97431	0.0640129
	391	Eukaryota	TARA_ION_MAG_00068	5489603	33.83	TARA_ANW_MAG_00078	9169570	18.01	0.62	98.9672	2264969	0.412592
	392	Eukaryota	TARA_ION_MAG_00068	5489603	33.83	TARA_PSW_MAG_00136	11885609	8.64	0.95	99.3689	4573229	0.833071
	393	Eukaryota	TARA_ION_MAG_00068	5489603	33.83	TARA_ANE_MAG_00093	9555746	18.52	0.64	98.9515	1591208	0.289858
	394	Eukaryota	TARA_ION_MAG_00068	5489603	33.83	TARA_RED_MAG_00118	10110290	17.9	0.39	98.7385	1889043	0.344113
	395	Eukaryota	TARA_ION_MAG_00068	5489603	33.83	TARA_PON_MAG_00082	8114168	21.61	0.28	98.4929	466797	0.0850329
	396	Eukaryota	TARA_ION_MAG_00068	5489603	33.83	TARA_RED_MAG_00116	2042466	20.37	0.43	98.9618	533281	0.261097
	397	Bacteria	TARA_PSE_MAG_00117	3490265	40.66	TARA_ION_MAG_00069	3836682	32.64	1	99.6063	3226880	0.924537
	398	Bacteria	TARA_ION_MAG_00069	3836682	32.64	TARA_ANE_MAG_00084	4003387	48.69	1	99.6274	3581386	0.933459
	399	Bacteria	TARA_ASE_MAG_00023	3385614	38.26	TARA_ION_MAG_00069	3836682	32.64	0.99	99.5906	3066416	0.905719
	400	Bacteria	TARA_PON_MAG_00061	4476822	60.62	TARA_ION_MAG_00069	3836682	32.64	1	99.6587	3674257	0.957665
	401	Bacteria	TARA_ION_MAG_00069	3836682	32.64	TARA_PSW_MAG_00119	4122879	47.65	0.99	99.6541	3637343	0.948044
	402	Bacteria	TARA_PSE_MAG_00142	3126293	18.05	TARA_ION_MAG_00065	2471135	36.87	0.16	95.0681	13685	0.00553794
	403	Bacteria	TARA_PSE_MAG_00134	3312014	22.12	TARA_ION_MAG_00065	2471135	36.87	0.19	98.69	1222	0.00049451
	404	Bacteria	TARA_ASW_MAG_00030	2679253	35.26	TARA_ION_MAG_00065	2471135	36.87	0.99	99.6164	2020084	0.817472
	405	Bacteria	TARA_ASE_MAG_00006	2981946	82.08	TARA_ION_MAG_00065	2471135	36.87	0.95	99.4927	1790113	0.724409
	406	Bacteria	TARA_PSE_MAG_00143	2167782	17.34	TARA_ION_MAG_00065	2471135	36.87	0.98	99.5787	1611702	0.74348
	407	Bacteria	TARA_PON_MAG_00080	3162381	25.92	TARA_ION_MAG_00065	2471135	36.87	0.27	98.7137	9778	0.00395689
	408	Bacteria	TARA_ION_MAG_00065	2471135	36.87	TARA_PSW_MAG_00062	3467416	80.79	0.26	99.694	11696	0.00473305
	409	Bacteria	TARA_ION_MAG_00067	2941447	34.51	TARA_RED_MAG_00022	3655333	90.71	0.78	98.3861	2517218	0.855775
	410	Bacteria	TARA_ION_MAG_00067	2941447	34.51	TARA_ANE_MAG_00037	3266448	79.17	0.09	93.9783	372069	0.126492
	411	Bacteria	TARA_PON_MAG_00023	4291755	83.59	TARA_ION_MAG_00067	2941447	34.51	0.08	99.66	593	0.000201601
	412	Bacteria	TARA_ION_MAG_00067	2941447	34.51	TARA_MED_MAG_00058	3389560	84.09	0.85	98.9436	2194385	0.746022
	413	Bacteria	TARA_ION_MAG_00067	2941447	34.51	TARA_ASE_MAG_00001	3419659	89.9	0.07	93.9621	448993	0.152644
	414	Bacteria	TARA_ION_MAG_00067	2941447	34.51	TARA_ASW_MAG_00004	3202824	90.27	0.07	94.3648	377392	0.128301
	415	Bacteria	TARA_ANE_MAG_00094	2084911	16.95	TARA_ION_MAG_00061	3384611	53.67	-0.05	100	1793	0.000859989
	416	Bacteria	TARA_ION_MAG_00062	2626023	53.41	TARA_RED_MAG_00001	2849757	94.49	1	99.8875	2550719	0.971324
	417	Bacteria	TARA_PSE_MAG_00101	2557726	57.57	TARA_ION_MAG_00062	2626023	53.41	0.08	97.93	12806	0.00500679
	418	Bacteria	TARA_ANE_MAG_00009	5226535	91.3	TARA_ION_MAG_00062	2626023	53.41	-0.07	94.26	8703	0.00331414
	419	Bacteria	TARA_ION_MAG_00063	2931211	48.09	TARA_PSE_MAG_00029	3108578	91.22	1	99.8671	2685290	0.916103
	420	Bacteria	TARA_PSW_MAG_00016	3020619	92.87	TARA_PON_MAG_00003	2821876	92.87	1	99.9899	2803038	0.993324
	421	Bacteria	TARA_ION_MAG_00032	3679393	79.22	TARA_PON_MAG_00001	3583974	93.51	0.37	98.7256	2376736	0.663157
	422	Bacteria	TARA_ANE_MAG_00094	2084911	16.95	TARA_PON_MAG_00005	2736532	92.4	0.1	99.96	2788	0.00133723
	423	Bacteria	TARA_ION_MAG_00020	943990	86.06	TARA_IOS_MAG_00037	674727	76.38	0.47	99.8	2932	0.00434546
	424	Bacteria	TARA_IOS_MAG_00034	2273956	77.12	TARA_ANW_MAG_00014	2774374	89.46	0.84	99.4676	1993536	0.876682
	425	Bacteria	TARA_PSW_MAG_00113	2435607	54.42	TARA_IOS_MAG_00034	2273956	77.12	0.42	98.59	2205	0.000969676
	426	Bacteria	TARA_IOS_MAG_00032	830192	77.54	TARA_ION_MAG_00020	943990	86.06	0.95	99.5523	628776	0.757386
	427	Bacteria	TARA_ANE_MAG_00073	1471377	65.29	TARA_MED_MAG_00076	1475546	81.3	0.92	99.5974	1076223	0.731439
	428	Bacteria	TARA_ANE_MAG_00003	1602643	92.73	TARA_MED_MAG_00073	1545674	82.29	0.16	99.7	658	0.000425704
	429	Bacteria	TARA_ANW_MAG_00052	1364737	70.36	TARA_ASW_MAG_00025	860883	66.24	0.89	98.532	74118	0.0860953
	430	Bacteria	TARA_PSE_MAG_00074	442426	73.21	TARA_ANW_MAG_00051	707381	70.78	0.01	99.91	1074	0.00242752
	431	Bacteria	TARA_RED_MAG_00064	1443958	77.97	TARA_ANW_MAG_00055	1123121	68.15	0.33	98.65	2735	0.00243518
	432	Bacteria	TARA_ASW_MAG_00025	860883	66.24	TARA_ANW_MAG_00054	1415007	70.1	0.23	99.37	3506	0.00407256
	433	Bacteria	TARA_ASW_MAG_00015	1186771	78.16	TARA_ANW_MAG_00054	1415007	70.1	0.44	99.16	2625	0.00221188
	434	Bacteria	TARA_ANW_MAG_00059	3331133	66.79	TARA_PSW_MAG_00029	3033342	90.75	0.39	99.8174	68721	0.0226552
	435	Bacteria	TARA_PON_MAG_00023	4291755	83.59	TARA_PSE_MAG_00116	4148751	41.89	0.04	92.2686	14860	0.0035818
	436	Bacteria	TARA_PSW_MAG_00062	3467416	80.79	TARA_PSE_MAG_00116	4148751	41.89	0.01	90.01	1988	0.000573338
	437	Bacteria	TARA_PSE_MAG_00117	3490265	40.66	TARA_ANE_MAG_00084	4003387	48.69	1	99.7829	3411055	0.977305
	438	Bacteria	TARA_ASE_MAG_00023	3385614	38.26	TARA_PSE_MAG_00117	3490265	40.66	0.99	99.6307	3075028	0.908263
	439	Bacteria	TARA_PSE_MAG_00117	3490265	40.66	TARA_PON_MAG_00061	4476822	60.62	1	99.7932	3471929	0.994747
	440	Bacteria	TARA_SOC_MAG_00002	4429622	92.32	TARA_PSE_MAG_00117	3490265	40.66	0.14	99.8	1515	0.000434064
	441	Bacteria	TARA_PSE_MAG_00117	3490265	40.66	TARA_PSW_MAG_00119	4122879	47.65	1	99.8226	3451020	0.988756
	442	Bacteria	TARA_ASW_MAG_00012	4451478	85.3	TARA_PSE_MAG_00114	2258363	42.62	0.13	99.8692	20001	0.00885642
	443	Bacteria	TARA_ASW_MAG_00008	3571655	88.38	TARA_PSE_MAG_00113	3613878	43.12	1	99.9084	3266434	0.914544
	444	Bacteria	TARA_PSE_MAG_00113	3613878	43.12	TARA_PSW_MAG_00111	3697401	58.32	1	99.902	3417634	0.945697
	445	Bacteria	TARA_ANE_MAG_00009	5226535	91.3	TARA_PSE_MAG_00113	3613878	43.12	0.17	100	990	0.000273944
	446	Bacteria	TARA_PSE_MAG_00110	2124994	45.38	TARA_ASW_MAG_00044	2373764	9.51	0.85	98.9991	8283	0.00389789
	447	Bacteria	TARA_ANE_MAG_00061	967588	71.38	TARA_PSE_MAG_00057	1223860	79.25	0.22	97.4445	47734	0.049333
	448	Bacteria	TARA_PON_MAG_00035	1227576	77.78	TARA_PSE_MAG_00054	1170469	79.57	0.41	97.4064	9525	0.00813776
	449	Bacteria	TARA_PON_MAG_00061	4476822	60.62	TARA_PSE_MAG_00118	3648165	40.45	0.01	99.03	2255	0.000618119
	450	Bacteria	TARA_PSW_MAG_00029	3033342	90.75	TARA_PSE_MAG_00119	2062126	39.65	0.3	89.6296	4180	0.00202703
	451	Eukaryota	TARA_ION_MAG_00073	4042279	12.97	TARA_ANW_MAG_00083	2134347	9.26	0.95	99.4175	1167526	0.547018
	452	Eukaryota	TARA_ANE_MAG_00098	2344935	7.62	TARA_ION_MAG_00073	4042279	12.97	0.92	98.9923	276015	0.117707
	453	Eukaryota	TARA_ION_MAG_00073	4042279	12.97	TARA_PSW_MAG_00133	4053059	17.85	0.99	99.4397	1665985	0.41214
	454	Eukaryota	TARA_ION_MAG_00073	4042279	12.97	TARA_ANE_MAG_00097	2132135	9.88	0.93	99.3205	1158710	0.543451
	455	Eukaryota	TARA_ASE_MAG_00033	2625458	7.74	TARA_ION_MAG_00073	4042279	12.97	0.71	98.9809	77579	0.0295487
	456	Eukaryota	TARA_IOS_MAG_00068	11476843	32.06	TARA_ION_MAG_00073	4042279	12.97	0.59	99.53	1907	0.000471764
	457	Eukaryota	TARA_ASW_MAG_00042	11827969	11.72	TARA_ION_MAG_00073	4042279	12.97	-0.05	97.8801	2837	0.000701832
	458	Eukaryota	TARA_PSW_MAG_00135	3998261	10.79	TARA_ION_MAG_00073	4042279	12.97	0.58	98.9473	7386	0.0018473
	459	Eukaryota	TARA_ION_MAG_00073	4042279	12.97	TARA_PSE_MAG_00147	2737533	12.31	0.98	99.4294	1498525	0.5474
	460	Eukaryota	TARA_ION_MAG_00073	4042279	12.97	TARA_ANW_MAG_00085	2258924	7.17	0.93	99.1073	324778	0.143776
	461	Bacteria	TARA_PSE_MAG_00068	2505860	76.4	TARA_PON_MAG_00077	2456520	29.59	0.29	95.8469	5971	0.00243067
	462	Eukaryota	TARA_RED_MAG_00114	9255642	27.18	TARA_ION_MAG_00071	6917290	22.86	-0.03	99.67	1526	0.000220607
	463	Bacteria	TARA_ANE_MAG_00002	3133556	92.84	TARA_MED_MAG_00007	2997082	92.84	1	99.9852	2996180	0.999699
	464	Bacteria	TARA_ION_MAG_00008	3013386	92.03	TARA_MED_MAG_00007	2997082	92.84	1	99.9594	2921537	0.974794
	465	Eukaryota	TARA_ANE_MAG_00099	2133633	7.56	TARA_ANW_MAG_00074	9401388	24.08	1	99.4019	1014397	0.475432
	466	Eukaryota	TARA_ASW_MAG_00037	2179362	15.43	TARA_ANW_MAG_00074	9401388	24.08	-0.08	96.4842	7308	0.00335327
	467	Eukaryota	TARA_ASW_MAG_00034	3334468	21.23	TARA_ANW_MAG_00074	9401388	24.08	-0.07	97.8222	3880	0.0011636
	468	Eukaryota	TARA_ANE_MAG_00090	5559939	24.69	TARA_ANW_MAG_00074	9401388	24.08	-0.09	96.1028	56281	0.0101226
	469	Eukaryota	TARA_ANW_MAG_00074	9401388	24.08	TARA_RED_MAG_00119	15250294	14.82	0.99	99.2099	6708933	0.713611
	470	Eukaryota	TARA_ANE_MAG_00101	19009552	0	TARA_ANW_MAG_00074	9401388	24.08	0.07	98.48	3473	0.000369414
	471	Bacteria	TARA_ASE_MAG_00001	3419659	89.9	TARA_RED_MAG_00022	3655333	90.71	0.05	93.7187	518117	0.151511
	472	Bacteria	TARA_ANE_MAG_00037	3266448	79.17	TARA_ASE_MAG_00001	3419659	89.9	0.61	97.1541	2717801	0.832036
	473	Bacteria	TARA_PON_MAG_00023	4291755	83.59	TARA_ASE_MAG_00001	3419659	89.9	-0.01	95.8979	10667	0.00311932
	474	Bacteria	TARA_ASE_MAG_00001	3419659	89.9	TARA_MED_MAG_00058	3389560	84.09	0.07	95.0827	427972	0.126262
	475	Bacteria	TARA_ASW_MAG_00004	3202824	90.27	TARA_ASE_MAG_00001	3419659	89.9	1	99.9642	3154953	0.985054
	476	Bacteria	TARA_ANW_MAG_00019	3991736	86.93	TARA_ASE_MAG_00001	3419659	89.9	-0.05	99.8825	5881	0.00171976
	477	Bacteria	TARA_ANE_MAG_00064	1233586	70.22	TARA_MED_MAG_00094	1502839	77.49	0.95	99.1444	40450	0.0327906
	478	Bacteria	TARA_PSW_MAG_00134	2227252	17.52	TARA_PSE_MAG_00029	3108578	91.22	0.11	99.96	2647	0.00118846
	479	Archaea	TARA_MED_MAG_00053	1787286	85.19	TARA_ANE_MAG_00065	1552464	69.13	0.14	94.0529	46946	0.0302397
	480	Bacteria	TARA_PSW_MAG_00011	1368843	93.64	TARA_PSE_MAG_00021	1334008	92.1	0.3	87.95	6375	0.00477883
	481	Bacteria	TARA_PSE_MAG_00021	1334008	92.1	TARA_PSW_MAG_00014	1388985	93.23	0.58	99.4707	1308548	0.980915
	482	Bacteria	TARA_ASW_MAG_00002	4012046	93.29	TARA_PSE_MAG_00024	4253894	91.89	0.34	96.53	1210	0.000301592
	483	Bacteria	TARA_MED_MAG_00017	2869724	91.91	TARA_PSE_MAG_00025	2973798	91.68	0.06	97.8202	117119	0.0408119
	484	Bacteria	TARA_PON_MAG_00068	3654749	46.86	TARA_PSW_MAG_00018	5864649	92.74	-0.01	96.0448	7372	0.0020171
	485	Bacteria	TARA_PSE_MAG_00060	5682160	78.33	TARA_PSW_MAG_00018	5864649	92.74	1	99.9915	5413935	0.952795
	486	Bacteria	TARA_IOS_MAG_00052	1763461	68.62	TARA_PSW_MAG_00010	2084563	93.65	0.26	98.9918	736279	0.417519
	487	Bacteria	TARA_ION_MAG_00037	3189943	76.3	TARA_PSW_MAG_00015	6210113	92.96	-0.04	97.07	2801	0.000878072
	488	Bacteria	TARA_ANW_MAG_00037	5009243	77.59	TARA_PSW_MAG_00017	5964731	92.8	1	99.7672	4816844	0.961591
	489	Bacteria	TARA_PON_MAG_00022	5858080	83.83	TARA_PSW_MAG_00017	5964731	92.8	1	99.8567	5738941	0.979662
	490	Bacteria	TARA_RED_MAG_00006	3754020	93.26	TARA_ASE_MAG_00027	2072055	23.28	0.05	98.1561	68757	0.033183
	491	Bacteria	TARA_PSW_MAG_00083	2531449	75.32	TARA_RED_MAG_00096	2055416	65.41	0.17	99.25	5620	0.00273424
	492	Bacteria	TARA_ION_MAG_00028	1032139	81.17	TARA_RED_MAG_00083	1203399	71.88	0.92	99.291	571668	0.553867
	493	Eukaryota	TARA_ANW_MAG_00083	2134347	9.26	TARA_ASW_MAG_00042	11827969	11.72	-0.04	99.06	2645	0.00123925
	494	Eukaryota	TARA_ANE_MAG_00097	2132135	9.88	TARA_ASW_MAG_00042	11827969	11.72	-0.03	98.06	2755	0.00129213
	495	Eukaryota	TARA_PSE_MAG_00136	10026991	21.66	TARA_ASW_MAG_00042	11827969	11.72	-0.14	99.3	568	5.66471e-05
	496	Eukaryota	TARA_PSE_MAG_00147	2737533	12.31	TARA_ASW_MAG_00042	11827969	11.72	-0.04	99.67	2701	0.000986655
	497	Bacteria	TARA_PSE_MAG_00007	3338622	94.09	TARA_ION_MAG_00021	3230972	85.81	0.15	92.3	2465	0.000762928
	498	Bacteria	TARA_ION_MAG_00021	3230972	85.81	TARA_PSE_MAG_00009	3639767	93.87	1	99.9919	3150984	0.975243
	499	Bacteria	TARA_RED_MAG_00104	2927257	51.14	TARA_ION_MAG_00023	3076003	84.71	0.37	98.2743	11557	0.00394806
	500	Bacteria	TARA_IOS_MAG_00063	2753388	39.73	TARA_ION_MAG_00023	3076003	84.71	-0.02	94.77	1301	0.000472509
	501	Bacteria	TARA_RED_MAG_00107	2566664	48.63	TARA_ION_MAG_00023	3076003	84.71	0.98	99.8587	2103473	0.819536
	502	Bacteria	TARA_ION_MAG_00023	3076003	84.71	TARA_IOS_MAG_00067	2931784	34.03	0.3	98.9859	15889	0.00541957
	503	Bacteria	TARA_RED_MAG_00087	1483655	70.4	TARA_ION_MAG_00024	905795	84.28	0.5	94.39	1675	0.0018492
	504	Bacteria	TARA_ION_MAG_00024	905795	84.28	TARA_IOS_MAG_00021	1204041	84.06	1	99.7397	858211	0.947467
	505	Bacteria	TARA_PSW_MAG_00083	2531449	75.32	TARA_RED_MAG_00098	2227220	63.59	0.77	98.9658	450696	0.202358
	506	Bacteria	TARA_RED_MAG_00099	2023840	62.49	TARA_PSW_MAG_00114	2586877	53.28	0.88	99.6113	1865372	0.921699
	507	Bacteria	TARA_RED_MAG_00099	2023840	62.49	TARA_PSW_MAG_00104	2111061	67.01	-0.01	94.2	1136	0.000561309
	508	Bacteria	TARA_PON_MAG_00025	2557562	82.26	TARA_ASW_MAG_00010	2239951	85.93	0.04	99.97	7670	0.00342418
	509	Bacteria	TARA_PSW_MAG_00063	2851959	80.47	TARA_ASW_MAG_00010	2239951	85.93	0.05	99.97	7979	0.00356213
	510	Bacteria	TARA_SOC_MAG_00009	2111948	71.76	TARA_ASW_MAG_00010	2239951	85.93	0.04	99.99	8761	0.0041483
	511	Bacteria	TARA_PSE_MAG_00069	2036447	75.6	TARA_ASW_MAG_00010	2239951	85.93	0.04	99.99	8779	0.00431094
	512	Bacteria	TARA_ANE_MAG_00007	2448482	91.7	TARA_ASW_MAG_00010	2239951	85.93	0.04	99.97	7979	0.00356213
	513	Archaea	TARA_PSE_MAG_00064	1246404	77.16	TARA_ASW_MAG_00013	1237920	80.87	0.3	96.7107	4705	0.00380073
	514	Bacteria	TARA_PON_MAG_00038	1532647	76.65	TARA_ASW_MAG_00014	1502364	78.77	0.01	94.75	857	0.000570434
	515	Bacteria	TARA_ANE_MAG_00037	3266448	79.17	TARA_ANW_MAG_00019	3991736	86.93	-0.06	99.9829	5807	0.00177777
	516	Bacteria	TARA_ANE_MAG_00075	3138207	64.68	TARA_ANW_MAG_00019	3991736	86.93	1	99.9856	2814038	0.896702
	517	Bacteria	TARA_RED_MAG_00022	3655333	90.71	TARA_ANW_MAG_00019	3991736	86.93	-0.08	99.8825	5881	0.00160888
	518	Bacteria	TARA_RED_MAG_00110	2154784	44.63	TARA_ANW_MAG_00018	2300803	89.04	0.07	98.034	3647	0.00169251
	519	Bacteria	TARA_ANW_MAG_00017	4802337	89.04	TARA_ANE_MAG_00085	3423600	46.27	0.62	98.2243	9659	0.0028213
	520	Bacteria	TARA_PSE_MAG_00108	2142463	47.24	TARA_ANW_MAG_00017	4802337	89.04	1	99.9853	2104743	0.982394
	521	Bacteria	TARA_PSW_MAG_00034	4650632	89.04	TARA_ANW_MAG_00017	4802337	89.04	1	99.9892	4647199	0.999262
	522	Bacteria	TARA_IOS_MAG_00015	982818	88.77	TARA_ANW_MAG_00016	866720	89.09	0.13	98.52	1625	0.00187488
	523	Bacteria	TARA_ANE_MAG_00085	3423600	46.27	TARA_ANW_MAG_00015	4707613	89.44	1	99.9707	3352159	0.979133
	524	Bacteria	TARA_PSW_MAG_00110	2214525	58.88	TARA_ANW_MAG_00014	2774374	89.46	0.3	99.249	4538	0.0020492
	525	Bacteria	TARA_PSW_MAG_00113	2435607	54.42	TARA_ANW_MAG_00014	2774374	89.46	0.23	98.2483	5241	0.00215182
	526	Bacteria	TARA_ANW_MAG_00013	2062092	90.08	TARA_MED_MAG_00027	1825475	90.93	0.04	97.66	4171	0.00228488
	527	Bacteria	TARA_RED_MAG_00058	2210067	80.4	TARA_ANW_MAG_00012	2187424	90.77	0.97	99.5984	1823178	0.833482
	528	Bacteria	TARA_ANW_MAG_00012	2187424	90.77	TARA_IOS_MAG_00050	1469026	69.76	0.98	99.5757	1225775	0.834413
	529	Bacteria	TARA_ANW_MAG_00012	2187424	90.77	TARA_MED_MAG_00021	2315206	91.34	-0.05	98.0244	10717	0.00489937
	530	Archaea	TARA_PSE_MAG_00064	1246404	77.16	TARA_ASE_MAG_00009	1010836	74.07	0.13	91.5226	34513	0.034143
	531	Bacteria	TARA_PSW_MAG_00106	2248577	64.35	TARA_PON_MAG_00039	2282633	76.53	-0.02	93.9117	13309	0.00591885
	532	Bacteria	TARA_PON_MAG_00032	2803374	78.57	TARA_PSE_MAG_00001	3950680	95.63	1	99.9875	2766901	0.98699
	533	Bacteria	TARA_PON_MAG_00031	1776304	78.94	TARA_ASE_MAG_00022	2274327	48.1	0.33	99.4779	12422	0.00699317
	534	Bacteria	TARA_ION_MAG_00042	1865483	74.16	TARA_ASE_MAG_00005	2140986	83.2	0.18	97.6252	6393	0.00342699
	535	Bacteria	TARA_ASE_MAG_00005	2140986	83.2	TARA_ANE_MAG_00005	2402163	91.84	0.98	99.6433	2023886	0.945306
	536	Bacteria	TARA_ASE_MAG_00004	2390320	86.25	TARA_MED_MAG_00029	2295313	90.49	0.5	99.183	1809927	0.788532
	537	Bacteria	TARA_ANE_MAG_00045	1851283	77.04	TARA_ASE_MAG_00004	2390320	86.25	0.96	99.5628	1714345	0.926031
	538	Bacteria	TARA_PSE_MAG_00067	3908052	76.54	TARA_PON_MAG_00034	2117274	77.92	0.06	94.9139	56902	0.0268751
	539	Bacteria	TARA_ANE_MAG_00075	3138207	64.68	TARA_PON_MAG_00034	2117274	77.92	0.02	99.68	2799	0.00132198
	540	Bacteria	TARA_PON_MAG_00034	2117274	77.92	TARA_IOS_MAG_00006	3234375	93.06	0.94	99.3885	1954617	0.923176
	541	Bacteria	TARA_PON_MAG_00034	2117274	77.92	TARA_ANW_MAG_00066	2299262	53.28	0.97	99.3994	1460305	0.68971
	542	Bacteria	TARA_ASW_MAG_00031	2212212	33.42	TARA_PON_MAG_00034	2117274	77.92	0.09	95.3	2569	0.00121335
	543	Bacteria	TARA_PON_MAG_00034	2117274	77.92	TARA_ASW_MAG_00009	3295614	86.24	0.95	99.3769	1993372	0.94148
	544	Bacteria	TARA_PON_MAG_00080	3162381	25.92	TARA_ASE_MAG_00006	2981946	82.08	0.26	98.6339	17362	0.00582237
	545	Bacteria	TARA_PSE_MAG_00134	3312014	22.12	TARA_ASE_MAG_00006	2981946	82.08	0.3	99.9443	10577	0.00354701
	546	Bacteria	TARA_ASE_MAG_00006	2981946	82.08	TARA_ASW_MAG_00030	2679253	35.26	0.97	99.5573	2007758	0.749372
	547	Bacteria	TARA_ASW_MAG_00031	2212212	33.42	TARA_ASE_MAG_00006	2981946	82.08	0.06	98.92	3233	0.00146143
	548	Bacteria	TARA_RED_MAG_00104	2927257	51.14	TARA_ASE_MAG_00006	2981946	82.08	0.12	99.2964	10111	0.00345409
	549	Bacteria	TARA_ASE_MAG_00006	2981946	82.08	TARA_PSE_MAG_00143	2167782	17.34	0.98	99.6356	1639624	0.75636
	550	Bacteria	TARA_ASE_MAG_00006	2981946	82.08	TARA_PSE_MAG_00142	3126293	18.05	0.17	98.0277	5631	0.00188836
	551	Bacteria	TARA_PSW_MAG_00062	3467416	80.79	TARA_ASE_MAG_00006	2981946	82.08	0.35	99.5972	101983	0.0342001
	552	Bacteria	TARA_IOS_MAG_00067	2931784	34.03	TARA_ASE_MAG_00006	2981946	82.08	0.1	99.0636	5765	0.00196638
	553	Bacteria	TARA_SOC_MAG_00002	4429622	92.32	TARA_ASE_MAG_00006	2981946	82.08	0.1	96.25	881	0.000295445
	554	Eukaryota	TARA_ASW_MAG_00040	2459457	12.97	TARA_IOS_MAG_00077	2022702	7.41	0.65	99.2262	189814	0.0938418
	555	Eukaryota	TARA_IOS_MAG_00077	2022702	7.41	TARA_ANE_MAG_00091	11715560	19.05	0.69	99.1045	929745	0.459655
	556	Eukaryota	TARA_PSE_MAG_00137	12785141	21.52	TARA_IOS_MAG_00077	2022702	7.41	0.67	99.0665	882308	0.436203
	557	Eukaryota	TARA_IOS_MAG_00077	2022702	7.41	TARA_PON_MAG_00079	6126826	26.04	0.74	99.2351	580368	0.286927
	558	Bacteria	TARA_PON_MAG_00064	2165453	53.32	TARA_ION_MAG_00027	2170694	82.48	0.98	99.16	3453	0.00159459
	559	Bacteria	TARA_MED_MAG_00046	2959786	86.66	TARA_IOS_MAG_00058	2278176	60.78	0.14	98.589	27000	0.0118516
	560	Bacteria	TARA_ANW_MAG_00063	6764723	63.14	TARA_PSW_MAG_00035	10305056	88.69	1	99.9888	6499303	0.960764
	561	Bacteria	TARA_ANW_MAG_00063	6764723	63.14	TARA_PON_MAG_00013	10152466	89.05	1	99.9888	6404909	0.94681
	562	Bacteria	TARA_PSE_MAG_00067	3908052	76.54	TARA_ANW_MAG_00066	2299262	53.28	0	96.9743	7946	0.00345589
	563	Bacteria	TARA_ANW_MAG_00066	2299262	53.28	TARA_IOS_MAG_00006	3234375	93.06	1	99.8448	2231100	0.970355
	564	Bacteria	TARA_RED_MAG_00104	2927257	51.14	TARA_ANW_MAG_00066	2299262	53.28	0.14	99.82	557	0.000242252
	565	Bacteria	TARA_ANW_MAG_00066	2299262	53.28	TARA_ASW_MAG_00009	3295614	86.24	1	99.8158	2263667	0.984519
	566	Bacteria	TARA_ANW_MAG_00067	2235982	51.23	TARA_IOS_MAG_00059	2317905	57.71	0.99	99.3605	1153090	0.515697
	567	Bacteria	TARA_MED_MAG_00048	1531502	86.19	TARA_ANE_MAG_00074	2017898	64.96	0.63	98.9317	656979	0.428977
	568	Eukaryota	TARA_ANE_MAG_00098	2344935	7.62	TARA_IOS_MAG_00068	11476843	32.06	0.62	98.9504	5232	0.00223119
	569	Eukaryota	TARA_ASE_MAG_00033	2625458	7.74	TARA_IOS_MAG_00068	11476843	32.06	0.42	99.4295	6628	0.00252451
	570	Eukaryota	TARA_ANW_MAG_00085	2258924	7.17	TARA_IOS_MAG_00068	11476843	32.06	0.68	99.5091	6493	0.00287438
	571	Eukaryota	TARA_IOS_MAG_00068	11476843	32.06	TARA_PSW_MAG_00135	3998261	10.79	0.39	98.56	2145	0.000536483
	572	Bacteria	TARA_IOS_MAG_00060	2848082	54.1	TARA_ASE_MAG_00027	2072055	23.28	0.2	98.9438	5018	0.00242175
	573	Bacteria	TARA_IOS_MAG_00063	2753388	39.73	TARA_RED_MAG_00104	2927257	51.14	0.05	99.5804	9473	0.00344049
	574	Bacteria	TARA_PON_MAG_00073	2024979	33.74	TARA_IOS_MAG_00063	2753388	39.73	0.14	99.345	5185	0.00256052
	575	Bacteria	TARA_IOS_MAG_00063	2753388	39.73	TARA_ASW_MAG_00031	2212212	33.42	0.02	99.732	15597	0.00705041
	576	Bacteria	TARA_RED_MAG_00104	2927257	51.14	TARA_IOS_MAG_00067	2931784	34.03	0.99	99.6484	1809142	0.618033
	577	Bacteria	TARA_RED_MAG_00107	2566664	48.63	TARA_IOS_MAG_00067	2931784	34.03	0.34	99.86	2111	0.000822468
	578	Bacteria	TARA_IOS_MAG_00067	2931784	34.03	TARA_PON_MAG_00073	2024979	33.74	0.52	99.7123	4475	0.0022099
	579	Bacteria	TARA_ASW_MAG_00031	2212212	33.42	TARA_IOS_MAG_00067	2931784	34.03	0.74	98.6294	1196008	0.540639
	580	Bacteria	TARA_IOS_MAG_00006	3234375	93.06	TARA_PSE_MAG_00067	3908052	76.54	0	98.6	7973	0.00246508
	581	Bacteria	TARA_PSE_MAG_00067	3908052	76.54	TARA_ASW_MAG_00009	3295614	86.24	0.01	96.2156	12410	0.00376561
	582	Bacteria	TARA_PON_MAG_00068	3654749	46.86	TARA_PSE_MAG_00060	5682160	78.33	-0.02	95.3047	3137	0.000858335
	583	Bacteria	TARA_PON_MAG_00081	2208864	24.02	TARA_PSE_MAG_00068	2505860	76.4	0.39	99.27	2868	0.0012984
	584	Bacteria	TARA_ANE_MAG_00007	2448482	91.7	TARA_PSE_MAG_00069	2036447	75.6	0.98	99.6124	1792593	0.880255
	585	Bacteria	TARA_PON_MAG_00025	2557562	82.26	TARA_PSE_MAG_00069	2036447	75.6	0.98	99.6297	1802358	0.88505
	586	Bacteria	TARA_SOC_MAG_00009	2111948	71.76	TARA_PSE_MAG_00069	2036447	75.6	0.98	99.6967	1513728	0.743318
	587	Bacteria	TARA_PSW_MAG_00063	2851959	80.47	TARA_PSE_MAG_00069	2036447	75.6	0.98	99.7008	1876648	0.92153
	588	Eukaryota	TARA_PSE_MAG_00149	3194969	7.87	TARA_PSW_MAG_00131	7879370	23.59	0.98	99.5099	2626175	0.821972
	589	Eukaryota	TARA_ASE_MAG_00033	2625458	7.74	TARA_PSE_MAG_00149	3194969	7.87	0.28	99.51	3461	0.00131825
	590	Eukaryota	TARA_ANW_MAG_00071	8349014	29.21	TARA_PSE_MAG_00140	12657102	19.83	0.34	97.9482	821381	0.0983806
	591	Eukaryota	TARA_ASW_MAG_00035	9066357	20.59	TARA_PSE_MAG_00140	12657102	19.83	0.01	95.2975	16044	0.00176962
	592	Eukaryota	TARA_ASE_MAG_00030	2790069	18.61	TARA_PSE_MAG_00140	12657102	19.83	0.94	99.1383	2311310	0.828406
	593	Eukaryota	TARA_ION_MAG_00072	13667814	14.2	TARA_PSE_MAG_00140	12657102	19.83	0.28	97.6137	1442201	0.113944
	594	Eukaryota	TARA_PSE_MAG_00140	12657102	19.83	TARA_PON_MAG_00074	8988534	32.66	0.09	97.67	894	9.946e-05
	595	Eukaryota	TARA_PON_MAG_00078	10631134	27.51	TARA_PSE_MAG_00140	12657102	19.83	0.99	99.3383	9497270	0.893345
	596	Eukaryota	TARA_ASE_MAG_00024	5868632	28.39	TARA_PSE_MAG_00140	12657102	19.83	0.13	95.5843	28315	0.0048248
	597	Eukaryota	TARA_RED_MAG_00114	9255642	27.18	TARA_PSE_MAG_00140	12657102	19.83	0.32	97.9129	867897	0.0937695
	598	Bacteria	TARA_PSE_MAG_00143	2167782	17.34	TARA_ASW_MAG_00030	2679253	35.26	0.98	99.6255	1750949	0.807715
	599	Bacteria	TARA_PSW_MAG_00062	3467416	80.79	TARA_PSE_MAG_00143	2167782	17.34	0.38	98.1248	1965	0.000906456
	600	Bacteria	TARA_PON_MAG_00080	3162381	25.92	TARA_PSE_MAG_00143	2167782	17.34	0.3	95.9695	16063	0.00740988
	601	Bacteria	TARA_ASW_MAG_00030	2679253	35.26	TARA_PSE_MAG_00142	3126293	18.05	0.14	94.946	3748	0.0013989
	602	Bacteria	TARA_PSE_MAG_00142	3126293	18.05	TARA_PSW_MAG_00062	3467416	80.79	0.09	97.2894	12616	0.00403545
	603	Bacteria	TARA_PON_MAG_00080	3162381	25.92	TARA_PSE_MAG_00142	3126293	18.05	0.01	97.6594	14874	0.00475771
	604	Bacteria	TARA_PON_MAG_00019	2458233	85.39	TARA_PSE_MAG_00145	3014065	12.96	0.07	99.48	3431	0.00139572
	605	Eukaryota	TARA_PSE_MAG_00147	2737533	12.31	TARA_ANW_MAG_00083	2134347	9.26	0.98	99.4469	1155536	0.5414
	606	Eukaryota	TARA_PSE_MAG_00147	2737533	12.31	TARA_ANE_MAG_00098	2344935	7.62	0.96	99.0443	273089	0.116459
	607	Eukaryota	TARA_PSE_MAG_00147	2737533	12.31	TARA_ANE_MAG_00097	2132135	9.88	0.96	99.3313	1104649	0.518095
	608	Eukaryota	TARA_ASE_MAG_00033	2625458	7.74	TARA_PSE_MAG_00147	2737533	12.31	0.77	99.2049	72458	0.0275982
	609	Eukaryota	TARA_PSE_MAG_00147	2737533	12.31	TARA_PSW_MAG_00133	4053059	17.85	0.99	99.4173	1363601	0.498113
	610	Eukaryota	TARA_PSW_MAG_00135	3998261	10.79	TARA_PSE_MAG_00147	2737533	12.31	0.63	99.1318	7274	0.00265714
	611	Eukaryota	TARA_PSE_MAG_00147	2737533	12.31	TARA_ANW_MAG_00085	2258924	7.17	0.96	99.1337	304140	0.134639
	612	Bacteria	TARA_PSE_MAG_00146	2264863	12.75	TARA_PON_MAG_00023	4291755	83.59	1	99.9882	2081376	0.918985
	613	Bacteria	TARA_PSW_MAG_00119	4122879	47.65	TARA_ANE_MAG_00084	4003387	48.69	1	99.9423	3968761	0.991351
	614	Bacteria	TARA_PSW_MAG_00119	4122879	47.65	TARA_ASE_MAG_00023	3385614	38.26	0.98	99.7271	3251701	0.960446
	615	Bacteria	TARA_PON_MAG_00061	4476822	60.62	TARA_PSW_MAG_00119	4122879	47.65	1	99.9404	4088870	0.991751
	616	Bacteria	TARA_PSE_MAG_00106	3409887	48.58	TARA_PSW_MAG_00111	3697401	58.32	0.09	91.9401	30025	0.00880528
	617	Bacteria	TARA_ASW_MAG_00008	3571655	88.38	TARA_PSW_MAG_00111	3697401	58.32	1	99.9466	3432461	0.961028
	618	Bacteria	TARA_ANE_MAG_00009	5226535	91.3	TARA_PSW_MAG_00111	3697401	58.32	0.18	99.9773	4040	0.00109266
	619	Bacteria	TARA_PSW_MAG_00051	806303	83.53	TARA_PON_MAG_00017	857414	85.93	1	99.9864	768875	0.953581
	620	Bacteria	TARA_PSW_MAG_00052	639254	82.68	TARA_ANW_MAG_00027	633839	82.91	1	99.9806	633867	1.00004
	621	Bacteria	TARA_ANE_MAG_00047	655103	76.62	TARA_PSW_MAG_00052	639254	82.68	0.99	99.9801	583852	0.913333
	622	Bacteria	TARA_ASE_MAG_00020	2066896	66.29	TARA_ANE_MAG_00038	3563869	79.16	0.22	97.16	2785	0.00134743
	623	Bacteria	TARA_ANW_MAG_00036	3386422	77.69	TARA_PON_MAG_00076	2710859	30.32	0.37	100	4391	0.00161978
	624	Eukaryota	TARA_ANW_MAG_00071	8349014	29.21	TARA_ION_MAG_00072	13667814	14.2	0.92	99.0891	7587207	0.908755
	625	Eukaryota	TARA_ASE_MAG_00030	2790069	18.61	TARA_ION_MAG_00072	13667814	14.2	0.53	97.9163	591273	0.211921
	626	Eukaryota	TARA_PON_MAG_00078	10631134	27.51	TARA_ION_MAG_00072	13667814	14.2	0.34	97.7881	1653645	0.155547
	627	Eukaryota	TARA_ASE_MAG_00024	5868632	28.39	TARA_ION_MAG_00072	13667814	14.2	-0.07	92.66	4923	0.000838867
	628	Eukaryota	TARA_RED_MAG_00114	9255642	27.18	TARA_ION_MAG_00072	13667814	14.2	0.88	98.7839	7901819	0.85373
	629	Eukaryota	TARA_ANE_MAG_00086	7749457	35.06	TARA_PON_MAG_00074	8988534	32.66	0.99	99.2157	4975833	0.642088
	630	Eukaryota	TARA_ASW_MAG_00035	9066357	20.59	TARA_PON_MAG_00074	8988534	32.66	0.84	98.2698	2730630	0.30379
	631	Eukaryota	TARA_ANE_MAG_00090	5559939	24.69	TARA_PON_MAG_00074	8988534	32.66	0.74	99.79	2822	0.00050756
	632	Eukaryota	TARA_ANW_MAG_00071	8349014	29.21	TARA_PON_MAG_00074	8988534	32.66	-0.04	96.62	1210	0.000144927
	633	Eukaryota	TARA_ASE_MAG_00024	5868632	28.39	TARA_PON_MAG_00074	8988534	32.66	0.99	99.2675	3814118	0.649916
	634	Bacteria	TARA_ASE_MAG_00023	3385614	38.26	TARA_ION_MAG_00070	2257910	26.32	0.15	100	1424	0.000630672
	635	Bacteria	TARA_ANE_MAG_00087	3171046	32.24	TARA_ION_MAG_00070	2257910	26.32	0.92	99.2003	1534856	0.679768
	636	Bacteria	TARA_PSE_MAG_00104	4696093	50.67	TARA_ION_MAG_00070	2257910	26.32	0.27	98.37	1900	0.000841486
	637	Bacteria	TARA_ION_MAG_00070	2257910	26.32	TARA_SOC_MAG_00002	4429622	92.32	0.62	97.9604	1656887	0.733814
	638	Bacteria	TARA_RED_MAG_00104	2927257	51.14	TARA_PON_MAG_00073	2024979	33.74	0.46	100	3333	0.00164594
	639	Bacteria	TARA_PON_MAG_00073	2024979	33.74	TARA_ASW_MAG_00031	2212212	33.42	0.81	99.94	5143	0.00253978
	640	Eukaryota	TARA_ANW_MAG_00071	8349014	29.21	TARA_PON_MAG_00078	10631134	27.51	0.41	98.0818	1033078	0.123737
	641	Eukaryota	TARA_PON_MAG_00078	10631134	27.51	TARA_ASW_MAG_00035	9066357	20.59	0.01	95.3538	17436	0.00192315
	642	Eukaryota	TARA_ASE_MAG_00030	2790069	18.61	TARA_PON_MAG_00078	10631134	27.51	0.96	99.1915	1987008	0.712172
	643	Eukaryota	TARA_PON_MAG_00078	10631134	27.51	TARA_ANE_MAG_00086	7749457	35.06	0.11	98.4783	5629	0.000726373
	644	Eukaryota	TARA_ASE_MAG_00024	5868632	28.39	TARA_PON_MAG_00078	10631134	27.51	0.12	96.5983	20896	0.00356063
	645	Eukaryota	TARA_RED_MAG_00114	9255642	27.18	TARA_PON_MAG_00078	10631134	27.51	0.38	98.0389	1151363	0.124396
	646	Eukaryota	TARA_PON_MAG_00079	6126826	26.04	TARA_ASW_MAG_00040	2459457	12.97	0.94	99.4702	752732	0.306056
	647	Eukaryota	TARA_PON_MAG_00079	6126826	26.04	TARA_ANE_MAG_00091	11715560	19.05	0.96	99.3874	3728917	0.608621
	648	Eukaryota	TARA_PON_MAG_00079	6126826	26.04	TARA_PSE_MAG_00137	12785141	21.52	0.94	99.3188	3769033	0.615169
	649	Problematic	TARA_PON_MAG_00089	3256010	4.32	TARA_ASW_MAG_00049	4462837	0.62	0.76	99.0819	155591	0.0477858
	650	Problematic	TARA_PON_MAG_00092	2807922	0	TARA_ASW_MAG_00049	4462837	0.62	0.7	99.0691	165759	0.0590326
	651	Bacteria	TARA_ANE_MAG_00094	2084911	16.95	TARA_IOS_MAG_00023	4138368	83.71	0.19	99.92	1281	0.000614415
	652	Eukaryota	TARA_ASW_MAG_00040	2459457	12.97	TARA_ANE_MAG_00091	11715560	19.05	0.96	99.3727	1296965	0.527338
	653	Eukaryota	TARA_ASW_MAG_00040	2459457	12.97	TARA_PSE_MAG_00137	12785141	21.52	0.96	99.3249	1375067	0.559094
	654	Bacteria	TARA_PSW_MAG_00109	2014779	62.26	TARA_IOS_MAG_00029	2507845	80.06	0.99	99.4395	1489238	0.739157
	655	Eukaryota	TARA_ASE_MAG_00033	2625458	7.74	TARA_ASW_MAG_00045	5325726	8.02	-0.06	99.73	2569	0.000978496
	656	Bacteria	TARA_ASW_MAG_00044	2373764	9.51	TARA_PSE_MAG_00132	4212701	26.51	0.92	99.7648	195464	0.0823435
	657	Bacteria	TARA_ANE_MAG_00047	655103	76.62	TARA_ANW_MAG_00027	633839	82.91	0.99	99.9968	577504	0.911121
	658	Bacteria	TARA_ANW_MAG_00025	1013203	83.08	TARA_RED_MAG_00056	1204778	81.3	0.98	99.4417	783808	0.773594
	659	Bacteria	TARA_ANE_MAG_00094	2084911	16.95	TARA_ANW_MAG_00020	3989233	86.61	0.29	99.9804	963214	0.461993
	660	Bacteria	TARA_ANW_MAG_00028	868128	82.86	TARA_PON_MAG_00037	797999	76.68	1	99.9918	761691	0.954501
	661	Bacteria	TARA_ANE_MAG_00040	1640092	78.75	TARA_ANW_MAG_00029	1235550	82.37	0.04	99.72	9090	0.00735705
	662	Bacteria	TARA_ASE_MAG_00031	2195948	16.36	TARA_PSE_MAG_00104	4696093	50.67	0.32	99.57	695	0.000316492
	663	Bacteria	TARA_ANW_MAG_00070	2068611	37.89	TARA_PSE_MAG_00106	3409887	48.58	0.24	99.55	2883	0.00139369
	664	Bacteria	TARA_ASW_MAG_00016	2623217	76.78	TARA_PSE_MAG_00106	3409887	48.58	0.05	99.458	26308	0.0100289
	665	Bacteria	TARA_ASW_MAG_00008	3571655	88.38	TARA_PSE_MAG_00106	3409887	48.58	0.08	94.6188	11994	0.00351742
	666	Bacteria	TARA_PSE_MAG_00101	2557726	57.57	TARA_RED_MAG_00105	2068332	50.41	0.65	98.9389	810910	0.39206
	667	Bacteria	TARA_ION_MAG_00048	1573997	70.44	TARA_PSE_MAG_00100	2687641	57.6	0.52	94.74	4030	0.00256036
	668	Bacteria	TARA_PSW_MAG_00029	3033342	90.75	TARA_PSE_MAG_00103	3242486	52.16	0.26	92.6057	13617	0.00448911
	669	Bacteria	TARA_ANE_MAG_00009	5226535	91.3	TARA_PSE_MAG_00103	3242486	52.16	0.03	99.92	2465	0.000760219
	670	Bacteria	TARA_PSE_MAG_00108	2142463	47.24	TARA_ANE_MAG_00085	3423600	46.27	0.62	99.4574	21311	0.00994696
	671	Bacteria	TARA_PSE_MAG_00108	2142463	47.24	TARA_PSW_MAG_00034	4650632	89.04	1	99.9839	2047244	0.955556
	672	Eukaryota	TARA_RED_MAG_00119	15250294	14.82	TARA_ANE_MAG_00101	19009552	0	0.03	99.65	855	5.60645e-05
	673	Bacteria	TARA_PSE_MAG_00003	2040770	95.49	TARA_IOS_MAG_00001	2081161	95.67	1	99.988	2034232	0.996796
	674	Bacteria	TARA_IOS_MAG_00056	1337953	66.63	TARA_ION_MAG_00041	2015395	74.39	0.61	99.43	2100	0.00156956
	675	Bacteria	TARA_RED_MAG_00029	1969490	89.08	TARA_ION_MAG_00041	2015395	74.39	0.62	99.47	3378	0.00171516
	676	Bacteria	TARA_PSE_MAG_00098	3881530	59.27	TARA_ANE_MAG_00072	2555799	65.46	0.85	99.61	5090	0.00199155
	677	Bacteria	TARA_ANE_MAG_00072	2555799	65.46	TARA_PSE_MAG_00083	3850852	69.82	1	99.946	2347331	0.918433
	678	Bacteria	TARA_ANE_MAG_00075	3138207	64.68	TARA_PON_MAG_00028	5555538	81.15	0.1	99.3155	35641	0.0113571
	679	Bacteria	TARA_ASW_MAG_00009	3295614	86.24	TARA_ANE_MAG_00075	3138207	64.68	-0.02	99.3	3703	0.00117997
	680	Bacteria	TARA_ANE_MAG_00075	3138207	64.68	TARA_PSW_MAG_00031	5328746	89.58	0.09	94.66	4287	0.00136607
	681	Bacteria	TARA_PSE_MAG_00030	5288165	90.93	TARA_ANE_MAG_00075	3138207	64.68	0.08	99.9175	31357	0.00999201
	682	Bacteria	TARA_ANE_MAG_00079	2334614	62.25	TARA_MED_MAG_00128	2425035	67.58	0.88	99.2736	1095330	0.46917
	683	Bacteria	TARA_ANE_MAG_00007	2448482	91.7	TARA_PON_MAG_00025	2557562	82.26	1	99.8171	2161494	0.882789
	684	Bacteria	TARA_ANW_MAG_00037	5009243	77.59	TARA_PON_MAG_00025	2557562	82.26	0.37	99.2	2250	0.000879744
	685	Bacteria	TARA_SOC_MAG_00009	2111948	71.76	TARA_PON_MAG_00025	2557562	82.26	0.95	99.5831	1631814	0.772658
	686	Bacteria	TARA_PON_MAG_00025	2557562	82.26	TARA_PSW_MAG_00063	2851959	80.47	1	99.815	2234863	0.873826
	687	Bacteria	TARA_PON_MAG_00028	5555538	81.15	TARA_PSE_MAG_00030	5288165	90.93	1	99.8962	5205038	0.984281
	688	Bacteria	TARA_PSE_MAG_00030	5288165	90.93	TARA_PSW_MAG_00031	5328746	89.58	1	99.8901	5065020	0.957803
	689	Bacteria	TARA_PSW_MAG_00032	4510814	89.4	TARA_PSE_MAG_00034	4634551	88.88	1	99.9705	4489220	0.995213
	690	Bacteria	TARA_PSE_MAG_00036	3841746	88.53	TARA_ION_MAG_00005	4164337	92.88	1	99.986	3820029	0.994347
	691	Bacteria	TARA_ASW_MAG_00031	2212212	33.42	TARA_PSE_MAG_00036	3841746	88.53	0.08	100	1301	0.000588099
	692	Bacteria	TARA_IOS_MAG_00019	2176465	85.26	TARA_PSE_MAG_00083	3850852	69.82	0.27	99.6	1766	0.000811407
	693	Eukaryota	TARA_ANW_MAG_00086	11510209	4.94	TARA_ANE_MAG_00086	7749457	35.06	0.36	99.75	789	0.000101814
	694	Eukaryota	TARA_ANE_MAG_00086	7749457	35.06	TARA_ASW_MAG_00035	9066357	20.59	0.81	98.4547	1929695	0.24901
	695	Eukaryota	TARA_ASE_MAG_00024	5868632	28.39	TARA_ANE_MAG_00086	7749457	35.06	1	99.373	3851559	0.656296
	696	Bacteria	TARA_PON_MAG_00061	4476822	60.62	TARA_ANE_MAG_00087	3171046	32.24	0.14	100	4450	0.00140332
	697	Bacteria	TARA_ASE_MAG_00031	2195948	16.36	TARA_ANE_MAG_00087	3171046	32.24	0.48	99.6028	10349	0.00471277
	698	Bacteria	TARA_ANE_MAG_00087	3171046	32.24	TARA_SOC_MAG_00002	4429622	92.32	0.66	98.1545	2012236	0.634565
	699	Bacteria	TARA_ASE_MAG_00023	3385614	38.26	TARA_ANE_MAG_00084	4003387	48.69	0.98	99.6975	3227743	0.95337
	700	Bacteria	TARA_PON_MAG_00061	4476822	60.62	TARA_ANE_MAG_00084	4003387	48.69	1	99.8974	3966410	0.990764
	701	Bacteria	TARA_PSW_MAG_00034	4650632	89.04	TARA_ANE_MAG_00085	3423600	46.27	0.62	98.2018	9759	0.00285051
	702	Bacteria	TARA_ANW_MAG_00077	2297205	18.72	TARA_ANE_MAG_00081	2147585	56.81	0	91.509	8979	0.00418098
	703	Bacteria	TARA_RED_MAG_00086	1273133	70.55	TARA_ANW_MAG_00038	754332	77.27	0.09	99.8734	6333	0.00839551
	704	Bacteria	TARA_IOS_MAG_00053	704182	68.33	TARA_RED_MAG_00086	1273133	70.55	0.31	98.7584	6301	0.00894797
	705	Bacteria	TARA_ION_MAG_00030	923008	80.02	TARA_IOS_MAG_00015	982818	88.77	0.91	99.5966	880487	0.953932
	706	Bacteria	TARA_IOS_MAG_00006	3234375	93.06	TARA_RED_MAG_00104	2927257	51.14	0.13	99.82	557	0.000190281
	707	Bacteria	TARA_ASW_MAG_00031	2212212	33.42	TARA_RED_MAG_00104	2927257	51.14	0.67	98.7862	804859	0.363825
	708	Bacteria	TARA_ASW_MAG_00009	3295614	86.24	TARA_RED_MAG_00104	2927257	51.14	0.14	99.82	557	0.000190281
	709	Bacteria	TARA_PSE_MAG_00077	2765508	70.97	TARA_RED_MAG_00105	2068332	50.41	0.25	98.1743	12299	0.00594634
	710	Bacteria	TARA_ASW_MAG_00004	3202824	90.27	TARA_RED_MAG_00022	3655333	90.71	0.05	94.3057	403898	0.126107
	711	Bacteria	TARA_IOS_MAG_00006	3234375	93.06	TARA_ASW_MAG_00004	3202824	90.27	0.14	100	3088	0.000964149
	712	Bacteria	TARA_PON_MAG_00023	4291755	83.59	TARA_ASW_MAG_00004	3202824	90.27	-0.01	99.8	1519	0.000474269
	713	Bacteria	TARA_ASW_MAG_00004	3202824	90.27	TARA_MED_MAG_00058	3389560	84.09	0.07	95.5781	346040	0.108042
	714	Bacteria	TARA_ANE_MAG_00037	3266448	79.17	TARA_ASW_MAG_00004	3202824	90.27	0.61	97.3882	2438913	0.761488
	715	Bacteria	TARA_PSW_MAG_00031	5328746	89.58	TARA_ASW_MAG_00004	3202824	90.27	-0.08	99.27	5778	0.00180403
	716	Bacteria	TARA_ASW_MAG_00009	3295614	86.24	TARA_IOS_MAG_00006	3234375	93.06	1	99.9486	3123672	0.965773
	717	Bacteria	TARA_ANE_MAG_00009	5226535	91.3	TARA_ASW_MAG_00008	3571655	88.38	0.17	100	971	0.000271863
	718	Bacteria	TARA_PON_MAG_00028	5555538	81.15	TARA_PSW_MAG_00031	5328746	89.58	1	99.9339	5288944	0.992531
	719	Bacteria	TARA_SOC_MAG_00002	4429622	92.32	TARA_PON_MAG_00028	5555538	81.15	0.25	100	582	0.000131388
	720	Bacteria	TARA_ION_MAG_00042	1865483	74.16	TARA_ANE_MAG_00005	2402163	91.84	0.15	97.17	3145	0.00168589
	721	Bacteria	TARA_ANW_MAG_00076	5101853	19.17	TARA_PON_MAG_00020	2273200	85.06	0.07	99.9563	11675	0.00513593
	722	Bacteria	TARA_PSE_MAG_00133	2637354	26.15	TARA_PON_MAG_00023	4291755	83.59	-0.03	97.18	3476	0.00131799
	723	Bacteria	TARA_RED_MAG_00022	3655333	90.71	TARA_PON_MAG_00023	4291755	83.59	0.01	99.61	1519	0.000415557
	724	Bacteria	TARA_MED_MAG_00058	3389560	84.09	TARA_PON_MAG_00023	4291755	83.59	0.02	95.23	9148	0.00269888
	725	Bacteria	TARA_ANW_MAG_00037	5009243	77.59	TARA_PON_MAG_00022	5858080	83.83	1	99.7471	4714369	0.941134
	726	Eukaryota	TARA_ASE_MAG_00030	2790069	18.61	TARA_ANW_MAG_00071	8349014	29.21	0.61	98.1419	391376	0.140275
	727	Eukaryota	TARA_ASW_MAG_00035	9066357	20.59	TARA_ASE_MAG_00030	2790069	18.61	0.04	97.2	1777	0.000636902
	728	Eukaryota	TARA_RED_MAG_00114	9255642	27.18	TARA_ASE_MAG_00030	2790069	18.61	0.58	98.1059	351987	0.126157
	729	Bacteria	TARA_ANE_MAG_00095	2013794	12.96	TARA_ASE_MAG_00031	2195948	16.36	0.11	96.551	12730	0.0063214
	730	Bacteria	TARA_ANE_MAG_00096	2071192	9.88	TARA_ASE_MAG_00031	2195948	16.36	0.82	99.1994	457845	0.221054
	731	Bacteria	TARA_ANE_MAG_00031	2158947	80.99	TARA_ASE_MAG_00031	2195948	16.36	-0.1	99.74	3394	0.00157206
	732	Bacteria	TARA_PON_MAG_00061	4476822	60.62	TARA_ASE_MAG_00031	2195948	16.36	0.19	99.38	3708	0.00168856
	733	Bacteria	TARA_ASE_MAG_00031	2195948	16.36	TARA_SOC_MAG_00002	4429622	92.32	0.35	99.5889	11903	0.00542044
	734	Eukaryota	TARA_ANW_MAG_00083	2134347	9.26	TARA_ASE_MAG_00033	2625458	7.74	0.78	99.2603	22851	0.0107063
	735	Eukaryota	TARA_ANE_MAG_00098	2344935	7.62	TARA_ASE_MAG_00033	2625458	7.74	0.81	99.1163	94494	0.0402971
	736	Eukaryota	TARA_ASE_MAG_00033	2625458	7.74	TARA_PSW_MAG_00133	4053059	17.85	0.74	98.976	43183	0.0164478
	737	Eukaryota	TARA_ANE_MAG_00097	2132135	9.88	TARA_ASE_MAG_00033	2625458	7.74	0.8	99.2103	40650	0.0190654
	738	Eukaryota	TARA_PSW_MAG_00131	7879370	23.59	TARA_ASE_MAG_00033	2625458	7.74	0.23	99.53	3598	0.00137043
	739	Eukaryota	TARA_ASE_MAG_00033	2625458	7.74	TARA_PSW_MAG_00135	3998261	10.79	0.91	98.7111	198373	0.0755575
	740	Eukaryota	TARA_ASE_MAG_00033	2625458	7.74	TARA_PSE_MAG_00136	10026991	21.66	0.89	98.8118	632520	0.240918
	741	Eukaryota	TARA_ASE_MAG_00033	2625458	7.74	TARA_ANW_MAG_00085	2258924	7.17	0.76	99.0183	63140	0.0279514
	742	Eukaryota	TARA_ANW_MAG_00078	9169570	18.01	TARA_PSW_MAG_00136	11885609	8.64	0.48	98.3725	4304997	0.469487
	743	Eukaryota	TARA_ANE_MAG_00093	9555746	18.52	TARA_ANW_MAG_00078	9169570	18.01	0.89	99.1509	5060554	0.551886
	744	Eukaryota	TARA_ANW_MAG_00078	9169570	18.01	TARA_RED_MAG_00118	10110290	17.9	0.95	99.4405	7300390	0.796154
	745	Eukaryota	TARA_ANW_MAG_00078	9169570	18.01	TARA_PON_MAG_00082	8114168	21.61	0.33	98.3085	1310589	0.161519
	746	Eukaryota	TARA_ANW_MAG_00078	9169570	18.01	TARA_RED_MAG_00116	2042466	20.37	0.96	99.5014	1319210	0.645891
	747	Eukaryota	TARA_ASW_MAG_00035	9066357	20.59	TARA_ANW_MAG_00071	8349014	29.21	-0.05	96.01	1470	0.000176069
	748	Eukaryota	TARA_ANW_MAG_00071	8349014	29.21	TARA_ASE_MAG_00024	5868632	28.39	-0.03	98.8856	5015	0.000854543
	749	Eukaryota	TARA_ANW_MAG_00071	8349014	29.21	TARA_RED_MAG_00114	9255642	27.18	0.98	99.2077	5814058	0.696377
	750	Bacteria	TARA_ANE_MAG_00094	2084911	16.95	TARA_ANW_MAG_00070	2068611	37.89	0.32	97.6328	6169	0.00298219
	751	Bacteria	TARA_ANW_MAG_00072	2210463	27.83	TARA_PSW_MAG_00132	2086233	19.43	0.71	99.9937	78203	0.0374853
	752	Bacteria	TARA_ANW_MAG_00072	2210463	27.83	TARA_PSW_MAG_00130	4027331	27.45	0.96	99.9843	1152173	0.521236
	753	Eukaryota	TARA_ASW_MAG_00039	3501361	14.55	TARA_ANW_MAG_00075	2699399	19.55	0.85	98.7717	154868	0.0573713
	754	Eukaryota	TARA_ANW_MAG_00075	2699399	19.55	TARA_ASW_MAG_00037	2179362	15.43	0.84	98.8735	331860	0.152274
	755	Eukaryota	TARA_ANW_MAG_00075	2699399	19.55	TARA_ASW_MAG_00034	3334468	21.23	0.85	98.842	369438	0.136859
	756	Eukaryota	TARA_ANE_MAG_00090	5559939	24.69	TARA_ANW_MAG_00075	2699399	19.55	0.73	98.7416	431118	0.159709
	757	Eukaryota	TARA_RED_MAG_00119	15250294	14.82	TARA_ANW_MAG_00075	2699399	19.55	-0.09	98.54	1297	0.000480477
	758	Bacteria	TARA_MED_MAG_00058	3389560	84.09	TARA_RED_MAG_00022	3655333	90.71	0.88	98.6131	2452717	0.723609
	759	Bacteria	TARA_MED_MAG_00058	3389560	84.09	TARA_ANE_MAG_00037	3266448	79.17	0.08	94.3799	355261	0.108761
	760	Bacteria	TARA_SOC_MAG_00002	4429622	92.32	TARA_MED_MAG_00058	3389560	84.09	-0.07	94.5	2962	0.00087386
	761	Bacteria	TARA_IOS_MAG_00054	821453	68.31	TARA_RED_MAG_00052	1198370	83.13	0.92	99.5654	644932	0.785111
	762	Bacteria	TARA_IOS_MAG_00056	1337953	66.63	TARA_RED_MAG_00029	1969490	89.08	0.95	99.2583	779610	0.582689
	763	Bacteria	TARA_PSW_MAG_00064	3020418	80.23	TARA_IOS_MAG_00057	3008856	66.28	0.77	98.8771	896709	0.298023
	764	Bacteria	TARA_RED_MAG_00058	2210067	80.4	TARA_IOS_MAG_00050	1469026	69.76	0.97	99.6148	1223036	0.832549
	765	Bacteria	TARA_IOS_MAG_00050	1469026	69.76	TARA_MED_MAG_00021	2315206	91.34	-0.05	98.3717	14358	0.00977382
	766	Bacteria	TARA_RED_MAG_00051	1519328	83.22	TARA_IOS_MAG_00051	1337394	69.27	0.43	98.771	268031	0.200413
	767	Bacteria	TARA_PSW_MAG_00030	4528474	90.7	TARA_PSE_MAG_00072	2625566	74.46	-0.02	94.43	1149	0.00043762
	768	Bacteria	TARA_RED_MAG_00022	3655333	90.71	TARA_ANE_MAG_00037	3266448	79.17	0.06	93.899	393709	0.120531
	769	Bacteria	TARA_SOC_MAG_00002	4429622	92.32	TARA_ANE_MAG_00037	3266448	79.17	-0.02	99.76	2052	0.000628205
	770	Bacteria	TARA_ANE_MAG_00036	1200065	79.48	TARA_PON_MAG_00016	1472662	86.06	0.11	98.3184	10057	0.00838038
	771	Eukaryota	TARA_ANE_MAG_00090	5559939	24.69	TARA_ANW_MAG_00081	2279971	11.57	0.7	98.4759	188341	0.0826068
	772	Eukaryota	TARA_ASW_MAG_00039	3501361	14.55	TARA_ANE_MAG_00090	5559939	24.69	0.64	98.4208	232433	0.0663836
	773	Eukaryota	TARA_ANE_MAG_00090	5559939	24.69	TARA_ASW_MAG_00037	2179362	15.43	0.66	98.8638	483462	0.221836
	774	Eukaryota	TARA_ANE_MAG_00090	5559939	24.69	TARA_ASW_MAG_00034	3334468	21.23	0.65	98.5873	342176	0.102618
	775	Eukaryota	TARA_ANE_MAG_00090	5559939	24.69	TARA_RED_MAG_00119	15250294	14.82	-0.1	94.5634	79776	0.0143484
	776	Bacteria	TARA_IOS_MAG_00002	2229706	93.91	TARA_SOC_MAG_00001	2320476	94.49	0.92	99.1606	2106826	0.94489
	777	Bacteria	TARA_IOS_MAG_00002	2229706	93.91	TARA_ION_MAG_00003	2330767	93.87	1	99.9802	2228683	0.999541
	778	Bacteria	TARA_ANE_MAG_00041	1515503	78	TARA_PSW_MAG_00103	888812	67.49	0.21	98.26	3627	0.00408073
	779	Archaea	TARA_RED_MAG_00055	1823078	81.49	TARA_PSW_MAG_00101	1348179	67.9	0.13	97.5525	48165	0.035726
	780	Bacteria	TARA_PSW_MAG_00105	2354673	64.88	TARA_IOS_MAG_00018	3477938	86.95	0.75	98.9111	560062	0.237851
	781	Bacteria	TARA_ION_MAG_00058	5118753	67.38	TARA_PSW_MAG_00062	3467416	80.79	0.07	99.62	524	0.000151121
	782	Bacteria	TARA_PSW_MAG_00062	3467416	80.79	TARA_PON_MAG_00080	3162381	25.92	0.52	98.8276	1428415	0.45169
	783	Bacteria	TARA_PSW_MAG_00062	3467416	80.79	TARA_PSE_MAG_00134	3312014	22.12	0.96	99.7251	2706589	0.817203
	784	Bacteria	TARA_ASW_MAG_00030	2679253	35.26	TARA_PSW_MAG_00062	3467416	80.79	0.28	99.9165	3538	0.00132052
	785	Bacteria	TARA_ANE_MAG_00007	2448482	91.7	TARA_PSW_MAG_00063	2851959	80.47	1	99.8185	2141509	0.874627
	786	Bacteria	TARA_SOC_MAG_00009	2111948	71.76	TARA_PSW_MAG_00063	2851959	80.47	0.95	99.6989	1610584	0.762606
	787	Bacteria	TARA_PSW_MAG_00066	2033721	79.09	TARA_ION_MAG_00055	1230383	68	0.64	99.0798	351029	0.285301
	788	Bacteria	TARA_ANE_MAG_00046	1897268	76.83	TARA_MED_MAG_00022	1808860	91.29	0.65	99.4079	1245625	0.688624
	789	Bacteria	TARA_ANE_MAG_00045	1851283	77.04	TARA_MED_MAG_00029	2295313	90.49	0.53	99.2444	1075188	0.58078
	790	Bacteria	TARA_ANE_MAG_00002	3133556	92.84	TARA_ASW_MAG_00016	2623217	76.78	0.46	99.97	12324	0.00469805
	791	Bacteria	TARA_ASW_MAG_00016	2623217	76.78	TARA_ANE_MAG_00009	5226535	91.3	0.08	100	6411	0.00244395
	792	Bacteria	TARA_ANE_MAG_00096	2071192	9.88	TARA_PON_MAG_00061	4476822	60.62	0.13	98.72	4217	0.00203603
	793	Bacteria	TARA_ASE_MAG_00023	3385614	38.26	TARA_PON_MAG_00061	4476822	60.62	0.98	99.7036	3323293	0.981592
	794	Bacteria	TARA_SOC_MAG_00001	2320476	94.49	TARA_ION_MAG_00003	2330767	93.87	0.92	99.1269	2150472	0.926737
	795	Bacteria	TARA_ION_MAG_00008	3013386	92.03	TARA_ANE_MAG_00002	3133556	92.84	1	99.9583	2920570	0.969199
	796	Eukaryota	TARA_ASW_MAG_00038	8144493	14.81	TARA_PSE_MAG_00136	10026991	21.66	0.26	97.6631	4837	0.000593898
	797	Eukaryota	TARA_ANW_MAG_00081	2279971	11.57	TARA_ASW_MAG_00039	3501361	14.55	0.82	98.5122	158769	0.0696364
	798	Eukaryota	TARA_ANW_MAG_00081	2279971	11.57	TARA_ASW_MAG_00037	2179362	15.43	0.81	98.8058	82197	0.0377161
	799	Eukaryota	TARA_ANW_MAG_00081	2279971	11.57	TARA_ASW_MAG_00034	3334468	21.23	0.82	98.6442	161592	0.0708746
	800	Eukaryota	TARA_ASW_MAG_00035	9066357	20.59	TARA_ASE_MAG_00024	5868632	28.39	0.8	98.5484	1535875	0.261709
	801	Eukaryota	TARA_RED_MAG_00114	9255642	27.18	TARA_ASW_MAG_00035	9066357	20.59	-0.05	97.58	868	9.57386e-05
	802	Bacteria	TARA_PSE_MAG_00132	4212701	26.51	TARA_ASW_MAG_00033	2135916	24.24	0.16	100	2859	0.00133854
	803	Bacteria	TARA_PON_MAG_00080	3162381	25.92	TARA_ASW_MAG_00030	2679253	35.26	0.29	97.8139	5494	0.00205057
	804	Bacteria	TARA_ION_MAG_00056	1879694	67.5	TARA_PSW_MAG_00083	2531449	75.32	-0.07	98.1	4006	0.0021312
	805	Eukaryota	TARA_RED_MAG_00118	10110290	17.9	TARA_PSW_MAG_00136	11885609	8.64	0.25	97.8146	4448105	0.439958
	806	Eukaryota	TARA_ANE_MAG_00093	9555746	18.52	TARA_RED_MAG_00118	10110290	17.9	0.8	99.0513	5997020	0.627583
	807	Eukaryota	TARA_PON_MAG_00082	8114168	21.61	TARA_RED_MAG_00118	10110290	17.9	0.27	98.0127	1636825	0.201724
	808	Bacteria	TARA_SOC_MAG_00009	2111948	71.76	TARA_ANE_MAG_00007	2448482	91.7	0.95	99.5752	1637631	0.775413
	809	Bacteria	TARA_ANE_MAG_00096	2071192	9.88	TARA_SOC_MAG_00002	4429622	92.32	0.3	94.55	3478	0.00167923
	810	Bacteria	TARA_ASE_MAG_00023	3385614	38.26	TARA_SOC_MAG_00002	4429622	92.32	0.14	94.67	1445	0.000426806
	811	Eukaryota	TARA_ANW_MAG_00083	2134347	9.26	TARA_ANE_MAG_00098	2344935	7.62	0.98	99.1837	166836	0.0781672
	812	Eukaryota	TARA_ANW_MAG_00083	2134347	9.26	TARA_ANE_MAG_00097	2132135	9.88	0.98	99.3463	1072219	0.502885
	813	Eukaryota	TARA_ANW_MAG_00083	2134347	9.26	TARA_PSW_MAG_00133	4053059	17.85	0.96	99.379	1145153	0.536536
	814	Eukaryota	TARA_PSW_MAG_00135	3998261	10.79	TARA_ANW_MAG_00083	2134347	9.26	0.62	99.4097	6213	0.00291096
	815	Eukaryota	TARA_ANW_MAG_00085	2258924	7.17	TARA_ANE_MAG_00098	2344935	7.62	0.98	99.0724	293872	0.130094
	816	Eukaryota	TARA_ANW_MAG_00085	2258924	7.17	TARA_ANE_MAG_00097	2132135	9.88	0.98	99.2984	217704	0.102106
	817	Eukaryota	TARA_ANW_MAG_00085	2258924	7.17	TARA_PSW_MAG_00133	4053059	17.85	0.94	99.0678	321115	0.142154
	818	Eukaryota	TARA_PSW_MAG_00135	3998261	10.79	TARA_ANW_MAG_00085	2258924	7.17	0.6	99.7	666	0.000294831
	819	Eukaryota	TARA_ANE_MAG_00093	9555746	18.52	TARA_ANW_MAG_00086	11510209	4.94	-0.02	98.68	909	9.5126e-05
	820	Bacteria	TARA_PON_MAG_00080	3162381	25.92	TARA_PSE_MAG_00134	3312014	22.12	0.28	98.5038	1178136	0.372547
	821	Bacteria	TARA_ANE_MAG_00095	2013794	12.96	TARA_PSE_MAG_00135	2090215	21.94	0.95	99.4063	1137379	0.564794
	822	Bacteria	TARA_ANE_MAG_00096	2071192	9.88	TARA_PSE_MAG_00135	2090215	21.94	0.25	99.7	1342	0.000647936
	823	Bacteria	TARA_ANE_MAG_00092	3160019	18.62	TARA_PSE_MAG_00135	2090215	21.94	0.15	93.4	1940	0.000928134
	824	Eukaryota	TARA_PSE_MAG_00136	10026991	21.66	TARA_PSW_MAG_00135	3998261	10.79	0.97	98.8655	934157	0.233641
	825	Eukaryota	TARA_ANE_MAG_00091	11715560	19.05	TARA_PSE_MAG_00137	12785141	21.52	0.95	99.245	6431799	0.548996
	826	Bacteria	TARA_MED_MAG_00021	2315206	91.34	TARA_RED_MAG_00058	2210067	80.4	-0.06	98.5426	16800	0.00760158
	827	Eukaryota	TARA_PSW_MAG_00133	4053059	17.85	TARA_ANE_MAG_00098	2344935	7.62	0.94	98.9817	254826	0.108671
	828	Eukaryota	TARA_PSW_MAG_00133	4053059	17.85	TARA_ANE_MAG_00097	2132135	9.88	0.94	99.2978	1079131	0.506127
	829	Eukaryota	TARA_PON_MAG_00083	2623443	17.56	TARA_PSW_MAG_00131	7879370	23.59	0.06	91.28	1526	0.000581678
	830	Eukaryota	TARA_PSW_MAG_00136	11885609	8.64	TARA_ANE_MAG_00093	9555746	18.52	0.51	98.3591	3275871	0.342817
	831	Eukaryota	TARA_PON_MAG_00082	8114168	21.61	TARA_PSW_MAG_00136	11885609	8.64	0.23	98.0509	1033243	0.127338
	832	Eukaryota	TARA_RED_MAG_00116	2042466	20.37	TARA_PSW_MAG_00136	11885609	8.64	0.29	98.2793	1057987	0.517995
	833	Eukaryota	TARA_PSW_MAG_00135	3998261	10.79	TARA_ANE_MAG_00097	2132135	9.88	0.62	99.1202	6336	0.00297167
	834	Bacteria	TARA_PSW_MAG_00035	10305056	88.69	TARA_PON_MAG_00013	10152466	89.05	1	99.9882	10054294	0.99033
	835	Bacteria	TARA_PSW_MAG_00039	715158	87.82	TARA_PON_MAG_00014	700833	87.82	1	99.9801	693571	0.989638
	836	Eukaryota	TARA_ANE_MAG_00099	2133633	7.56	TARA_RED_MAG_00119	15250294	14.82	0.99	99.384	1591770	0.746037
	837	Eukaryota	TARA_PON_MAG_00082	8114168	21.61	TARA_ANE_MAG_00093	9555746	18.52	0.41	98.3499	1548368	0.190823
	838	Eukaryota	TARA_ANE_MAG_00093	9555746	18.52	TARA_RED_MAG_00116	2042466	20.37	0.83	99.2705	1424384	0.697384
	839	Eukaryota	TARA_PON_MAG_00082	8114168	21.61	TARA_RED_MAG_00116	2042466	20.37	0.28	98.3412	495818	0.242755
	840	Eukaryota	TARA_ASE_MAG_00024	5868632	28.39	TARA_RED_MAG_00114	9255642	27.18	-0.04	94.554	8849	0.00150785
