# Supplementary material for: Nitrogen-fixing populations of Planctomycetes and Proteobacteria are abundant in surface ocean metagenomes
Source: Nat Microbiol. 2018 Jun 11;3(7):804–13. doi: 10.1038/s41564-018-0176-9 (PMC6792437; doi:10.1038/s41564-018-0176-9)
Supplement: Supplementary file 8 — RAST subsystems and KEGG modules for the nine HBDs. [file 41564_2018_176_MOESM8_ESM.xlsx]

## Sheet: RAST functions HBDs
	Functions identified by RAST	HBD-01	HBD-02	HBD-03	HBD-04	HBD-05	HBD-06	HBD-07	HBD-08	HBD-09
	[NiFe] hydrogenase metallocenter assembly protein HypD	1	1	1	1	1	1	1	1	1
	[NiFe] hydrogenase metallocenter assembly protein HypE	1	1	1	1	1	1	1	1	1
	1-acyl-sn-glycerol-3-phosphate acyltransferase (EC 2.3.1.51)	1	3	3	3	3	5	4	1	1
	1-deoxy-D-xylulose 5-phosphate synthase (EC 2.2.1.7)	2	1	1	1	1	1	1	1	1
	2,3-bisphosphoglycerate-independent phosphoglycerate mutase (EC 5.4.2.1)	1	1	1	1	1	1	1	1	1
	3-deoxy-manno-octulosonate cytidylyltransferase (EC 2.7.7.38)	1	1	1	1	1	1	1	1	1
	3-isopropylmalate dehydratase large subunit (EC 4.2.1.33)	1	1	1	1	1	1	1	1	1
	3-isopropylmalate dehydrogenase (EC 1.1.1.85)	1	1	1	1	1	1	1	1	1
	3-methyl-2-oxobutanoate hydroxymethyltransferase (EC 2.1.2.11)	1	3	1	1	1	1	1	1	1
	3-oxoacyl-[acyl-carrier protein] reductase (EC 1.1.1.100)	1	7	14	10	12	18	11	11	7
	3-oxoacyl-[acyl-carrier-protein] synthase, KASIII (EC 2.3.1.41)	1	2	1	1	1	5	1	1	1
	3'-to-5' exoribonuclease RNase R	1	1	2	2	2	1	1	1	1
	4-hydroxy-3-methylbut-2-enyl diphosphate reductase (EC 1.17.1.2)	1	1	1	1	1	1	1	1	1
	5,10-methylenetetrahydrofolate reductase (EC 1.5.1.20)	1	8	1	1	1	1	1	1	2
	5'-methylthioadenosine phosphorylase (EC 2.4.2.28)	1	1	1	1	1	1	1	1	1
	A/G-specific adenine glycosylase (EC 3.2.2.-)	1	1	1	1	1	1	1	1	1
	ABC transporter ATP-binding protein	1	4	1	2	1	2	1	1	1
	ABC transporter, ATP-binding protein	10	8	3	5	4	4	4	10	12
	Acetate kinase (EC 2.7.2.1)	1	1	1	1	1	1	1	1	1
	Acetyl-coenzyme A synthetase (EC 6.2.1.1)	2	6	1	1	1	2	2	1	1
	Acyl carrier protein	1	2	1	1	1	2	2	4	4
	Acyl-[acyl-carrier-protein]--UDP-N-acetylglucosamine O-acyltransferase (EC 2.3.1.129)	1	1	1	1	1	1	1	1	1
	Adenosylhomocysteinase (EC 3.3.1.1)	1	1	1	1	1	2	1	2	1
	Adenylate cyclase (EC 4.6.1.1)	2	14	5	5	5	10	7	2	1
	Adenylate kinase (EC 2.7.4.3)	1	1	1	1	1	1	1	1	1
	Alanine racemase (EC 5.1.1.1)	1	1	1	1	1	1	1	1	1
	Alanyl-tRNA synthetase (EC 6.1.1.7)	1	1	1	1	1	1	1	2	1
	Alcohol dehydrogenase (EC 1.1.1.1)	2	9	6	4	8	6	2	1	1
	Alkaline phosphatase (EC 3.1.3.1)	1	4	3	3	4	1	1	2	1
	Aminomethyltransferase (glycine cleavage system T protein) (EC 2.1.2.10)	1	2	1	1	1	1	2	1	1
	Ammonium transporter	2	3	5	5	5	4	4	3	3
	Anti-sigma F factor antagonist (spoIIAA-2); Anti-sigma B factor antagonist RsbV	1	3	1	1	1	2	2	2	5
	Argininosuccinate lyase (EC 4.3.2.1)	1	1	1	1	1	1	1	2	1
	Argininosuccinate synthase (EC 6.3.4.5)	1	1	1	1	1	1	1	1	1
	Arginyl-tRNA synthetase (EC 6.1.1.19)	1	1	1	1	1	1	1	1	1
	Aspartate aminotransferase (EC 2.6.1.1)	4	6	3	3	3	3	2	3	3
	Aspartate carbamoyltransferase (EC 2.1.3.2)	1	1	1	1	1	2	2	1	1
	Aspartokinase (EC 2.7.2.4)	1	2	1	1	1	1	1	1	1
	ATP synthase A chain (EC 3.6.3.14)	1	1	1	1	1	2	2	2	1
	ATP synthase beta chain (EC 3.6.3.14)	1	1	1	1	1	2	2	1	1
	ATP synthase epsilon chain (EC 3.6.3.14)	1	1	1	1	1	1	1	2	1
	ATP-dependent Clp protease ATP-binding subunit ClpX	1	2	2	2	2	2	2	1	1
	ATP-dependent Clp protease proteolytic subunit (EC 3.4.21.92)	1	1	1	1	1	1	1	2	2
	ATPase YjeE, predicted to have essential role in cell wall biosynthesis	1	1	1	1	1	1	1	1	1
	ATPase, AAA family	1	1	1	1	1	2	1	1	2
	Biopolymer transport protein ExbD/TolR	1	2	3	3	5	5	5	5	5
	Branched-chain amino acid aminotransferase (EC 2.6.1.42)	1	2	1	1	1	1	1	2	2
	Carboxyl-terminal protease (EC 3.4.21.102)	1	1	1	1	1	1	1	2	1
	CBS domain protein	2	1	2	2	2	4	3	1	2
	CDP-diacylglycerol--serine O-phosphatidyltransferase (EC 2.7.8.8)	1	1	1	1	1	1	1	1	1
	Cell division inhibitor	1	2	2	2	2	1	1	1	1
	Cell division protein FtsH (EC 3.4.24.-)	2	2	1	2	1	2	2	2	1
	Cell division protein FtsW	1	1	1	1	1	1	1	2	1
	Cell division protein MraZ	1	1	1	1	1	1	1	1	1
	Chaperone protein DnaJ	2	2	1	1	1	1	1	2	1
	Chaperone protein DnaK	1	3	1	1	2	2	2	1	3
	Chemotaxis protein CheD	2	3	1	1	2	2	1	2	1
	Chemotaxis protein CheV (EC 2.7.3.-)	2	1	3	3	3	2	2	1	1
	Chemotaxis protein CheX	1	2	1	1	1	1	1	3	2
	Chemotaxis protein methyltransferase CheR (EC 2.1.1.80)	5	7	3	3	4	5	5	1	2
	Chemotaxis regulator - transmits chemoreceptor signals to flagelllar motor components CheY	3	7	3	3	5	3	2	3	5
	Chemotaxis response regulator protein-glutamate methylesterase CheB (EC 3.1.1.61)	2	3	3	3	4	4	4	2	2
	Chromosomal replication initiator protein DnaA	2	2	2	2	2	2	1	2	2
	Chromosome (plasmid) partitioning protein ParA / Sporulation initiation inhibitor protein Soj	1	5	3	3	3	1	1	2	2
	Chromosome (plasmid) partitioning protein ParB / Stage 0 sporulation protein J	1	1	1	1	1	1	1	1	2
	Citrate synthase (si) (EC 2.3.3.1)	1	2	1	1	1	2	1	1	1
	ClpB protein	1	1	3	3	3	3	2	1	1
	Cobalt-zinc-cadmium resistance protein CzcA; Cation efflux system protein CusA	2	1	2	2	2	3	1	3	4
	COG0536: GTP-binding protein Obg	1	1	1	1	1	1	1	1	1
	COG0613, Predicted metal-dependent phosphoesterases (PHP family)	1	1	1	1	1	1	1	1	1
	Competence protein F homolog, phosphoribosyltransferase domain; protein YhgH required for utilization of DNA as sole source of carbon and energy	1	1	1	1	1	1	1	1	1
	Crossover junction endodeoxyribonuclease RuvC (EC 3.1.22.4)	1	1	1	1	1	1	1	1	1
	CTP synthase (EC 6.3.4.2)	1	1	1	1	1	1	1	1	1
	Cysteine desulfurase (EC 2.8.1.7)	1	3	2	2	3	2	2	3	6
	Cysteine synthase (EC 2.5.1.47)	1	3	2	2	1	4	1	1	1
	Cytidylate kinase (EC 2.7.4.14)	1	1	2	1	1	1	1	2	1
	D-tyrosyl-tRNA(Tyr) deacylase	1	1	1	1	1	1	1	2	1
	Diaminopimelate epimerase (EC 5.1.1.7)	1	1	1	1	1	1	1	1	1
	diguanylate cyclase/phosphodiesterase (GGDEF & EAL domains) with PAS/PAC sensor(s)	4	15	17	14	18	24	16	4	6
	Dihydrodipicolinate reductase (EC 1.3.1.26)	1	1	1	1	1	1	1	2	1
	Dihydrodipicolinate synthase (EC 4.2.1.52)	1	1	1	1	1	1	1	3	3
	DNA gyrase subunit A (EC 5.99.1.3)	1	1	1	1	1	1	1	1	1
	DNA gyrase subunit B (EC 5.99.1.3)	1	1	1	1	1	1	1	1	1
	DNA ligase (EC 6.5.1.2)	1	1	1	1	1	1	1	1	1
	DNA mismatch repair protein MutL	1	1	1	1	1	1	1	2	1
	DNA mismatch repair protein MutS	1	1	1	1	1	1	1	1	1
	DNA polymerase III alpha subunit (EC 2.7.7.7)	1	2	2	2	2	2	2	2	1
	DNA polymerase III beta subunit (EC 2.7.7.7)	1	1	1	1	1	1	1	1	1
	DNA polymerase IV (EC 2.7.7.7)	1	2	1	1	1	1	1	1	1
	DNA primase (EC 2.7.7.-)	2	1	1	1	1	4	1	1	1
	DNA topoisomerase I (EC 5.99.1.2)	1	1	1	1	1	1	1	3	1
	DNA-directed RNA polymerase alpha subunit (EC 2.7.7.6)	1	1	1	1	1	1	1	1	2
	Endonuclease III (EC 4.2.99.18)	2	2	1	1	1	1	1	1	1
	Enolase (EC 4.2.1.11)	1	1	1	1	1	1	1	2	1
	Ferredoxin, 2Fe-2S	1	1	1	1	1	3	2	2	3
	Ferric uptake regulation protein FUR	3	2	1	1	1	1	1	1	1
	Flagellar basal-body rod modification protein FlgD	1	1	1	1	1	1	1	1	1
	Flagellar basal-body rod protein FlgC	2	1	1	1	1	1	1	1	1
	Flagellar basal-body rod protein FlgG	1	1	1	1	1	1	1	1	1
	Flagellar biosynthesis protein FlhA	1	1	1	1	1	1	1	1	1
	Flagellar biosynthesis protein FlhB	1	2	1	1	1	1	1	1	1
	Flagellar biosynthesis protein FlhF	1	1	1	1	1	1	1	1	1
	Flagellar motor switch protein FliG	1	1	1	1	1	1	1	1	1
	Flagellar motor switch protein FliN	1	1	1	1	1	1	1	1	1
	Flagellar P-ring protein FlgI	1	1	1	1	1	1	1	1	1
	Flagellar regulatory protein FleQ	1	2	2	2	2	2	2	1	2
	Flagellar synthesis regulator FleN	2	3	1	1	1	1	1	1	1
	Flagellum-specific ATP synthase FliI	1	1	1	1	1	1	1	1	1
	Gamma-glutamyl phosphate reductase (EC 1.2.1.41)	1	1	1	1	1	1	1	2	2
	Glucose-1-phosphate thymidylyltransferase (EC 2.7.7.24)	1	1	1	1	1	1	2	2	2
	Glucose-6-phosphate isomerase (EC 5.3.1.9)	1	1	1	1	1	1	1	2	1
	Glutamate N-acetyltransferase (EC 2.3.1.35) / N-acetylglutamate synthase (EC 2.3.1.1)	1	1	1	1	1	1	1	1	1
	Glutamate synthase [NADPH] large chain (EC 1.4.1.13)	3	2	2	2	2	1	1	1	1
	Glutamate synthase [NADPH] small chain (EC 1.4.1.13)	4	6	1	1	1	1	1	2	2
	Glutamate-1-semialdehyde aminotransferase (EC 5.4.3.8)	1	3	1	1	1	1	1	1	1
	Glutaminyl-tRNA synthetase (EC 6.1.1.18)	1	1	1	1	1	1	1	1	1
	Glutamyl-tRNA reductase (EC 1.2.1.70)	1	1	1	1	1	1	1	1	1
	Glycerol-3-phosphate dehydrogenase [NAD(P)+] (EC 1.1.1.94)	1	1	1	1	1	1	1	1	1
	Glycerophosphoryl diester phosphodiesterase (EC 3.1.4.46)	1	1	2	2	2	2	1	1	1
	Glycosyltransferase	6	6	4	5	5	5	2	6	8
	GTP-binding and nucleic acid-binding protein YchF	1	1	1	1	1	1	1	1	1
	GTP-binding protein EngA	1	1	1	1	1	1	1	1	1
	GTP-binding protein TypA/BipA	1	1	1	1	1	1	1	1	1
	Guanylate kinase (EC 2.7.4.8)	1	1	1	1	1	1	1	2	1
	Heat shock protein 60 family chaperone GroEL	2	1	1	1	1	1	3	3	3
	Heat shock protein 60 family co-chaperone GroES	2	1	1	1	1	1	2	1	3
	Heat shock protein GrpE	1	1	1	1	1	1	1	2	1
	Helicase PriA essential for oriC/DnaA-independent DNA replication	1	1	1	1	1	1	1	1	3
	Heme O synthase, protoheme IX farnesyltransferase (EC 2.5.1.-) COX10-CtaB	1	1	1	1	1	1	1	2	1
	HflC protein	1	1	1	1	1	2	1	1	1
	HflK protein	1	1	1	1	1	2	1	2	1
	Histidinol dehydrogenase (EC 1.1.1.23)	1	1	1	1	1	1	1	1	1
	Histidyl-tRNA synthetase (EC 6.1.1.21)	1	1	1	1	1	1	1	1	1
	Histone acetyltransferase HPA2 and related acetyltransferases	2	3	4	5	2	4	2	2	1
	Holliday junction DNA helicase RuvA	1	1	1	1	1	1	1	1	1
	Homoserine dehydrogenase (EC 1.1.1.3)	1	1	1	1	1	1	1	1	1
	hypothetical protein	1013	1778	1081	963	984	1385	997	1656	2376
	Hypothetical protein YggS, proline synthase co-transcribed bacterial homolog PROSC	1	1	1	1	1	1	1	1	1
	Inosine-5'-monophosphate dehydrogenase (EC 1.1.1.205)	1	1	1	1	1	1	1	1	1
	Iojap protein	1	1	1	1	1	1	1	1	1
	Isoleucyl-tRNA synthetase (EC 6.1.1.5)	1	1	1	1	1	1	1	1	1
	Ketol-acid reductoisomerase (EC 1.1.1.86)	1	1	1	1	1	1	1	1	1
	Lead, cadmium, zinc and mercury transporting ATPase (EC 3.6.3.3) (EC 3.6.3.5); Copper-translocating P-type ATPase (EC 3.6.3.4)	4	2	2	2	3	1	2	3	1
	Leucyl/phenylalanyl-tRNA--protein transferase (EC 2.3.2.6)	1	1	1	1	1	2	2	1	1
	Lipid-A-disaccharide synthase (EC 2.4.1.182)	1	1	1	1	1	1	1	1	1
	Lipopolysaccharide ABC transporter, ATP-binding protein LptB	1	1	1	1	1	1	1	1	1
	Lipoprotein releasing system ATP-binding protein LolD	1	1	1	1	1	1	1	1	1
	Long-chain-fatty-acid--CoA ligase (EC 6.2.1.3)	4	19	8	9	5	28	11	1	2
	LSU ribosomal protein L17p	1	1	1	1	1	1	1	1	1
	LSU ribosomal protein L20p	1	1	1	1	1	1	1	1	1
	Magnesium and cobalt efflux protein CorC	1	1	1	1	1	1	1	1	1
	Membrane-associated zinc metalloprotease	1	1	1	1	1	1	1	1	1
	Metallo-beta-lactamase family protein, RNA-specific	1	1	2	3	3	1	1	1	1
	Methionyl-tRNA synthetase (EC 6.1.1.10)	1	1	1	1	1	1	1	1	2
	Methyl-accepting chemotaxis protein	20	23	22	25	29	10	9	5	11
	Methyl-accepting chemotaxis protein I (serine chemoreceptor protein)	12	1	3	1	3	4	2	1	2
	Methylthioribose-1-phosphate isomerase (EC 5.3.1.23)	1	1	1	1	1	1	1	1	1
	MG(2+) CHELATASE FAMILY PROTEIN / ComM-related protein	2	1	1	1	1	1	1	1	1
	Mobile element protein	5	8	16	14	7	8	12	5	4
	Molybdenum ABC transporter, periplasmic molybdenum-binding protein ModA (TC 3.A.1.8.1)	1	1	1	1	1	1	1	1	1
	Molybdenum cofactor biosynthesis protein MoaA	2	2	1	1	1	1	1	1	2
	Molybdenum transport ATP-binding protein ModC (TC 3.A.1.8.1)	1	2	3	3	2	2	2	1	1
	Molybdopterin biosynthesis protein MoeA	4	3	1	1	1	1	1	1	1
	MotA/TolQ/ExbB proton channel family protein	1	2	5	4	4	6	5	8	9
	N-acetyl-gamma-glutamyl-phosphate reductase (EC 1.2.1.38)	1	1	1	1	1	1	1	1	1
	Nicotinate-nucleotide adenylyltransferase (EC 2.7.7.18)	1	1	1	1	1	1	1	1	1
	Nitrogen regulatory protein P-II	5	6	2	3	2	3	2	3	2
	Nitrogenase (molybdenum-iron) alpha chain (EC 1.18.6.1)	1	1	1	1	1	1	1	1	1
	Nitrogenase (molybdenum-iron) beta chain (EC 1.18.6.1)	1	1	1	1	1	1	1	2	1
	Nitrogenase (molybdenum-iron) reductase and maturation protein NifH	1	1	1	1	1	1	1	1	1
	Nitrogenase FeMo-cofactor scaffold and assembly protein NifE	1	1	1	1	1	1	1	2	1
	Nitrogenase FeMo-cofactor scaffold and assembly protein NifN	1	1	1	1	1	1	1	2	1
	Nitrogenase FeMo-cofactor synthesis FeS core scaffold and assembly protein NifB	2	2	2	2	2	2	2	1	1
	Nucleoside 5-triphosphatase RdgB (dHAPTP, dITP, XTP-specific) (EC 3.6.1.15)	1	1	1	1	1	1	2	2	2
	Octanoate-[acyl-carrier-protein]-protein-N-octanoyltransferase	1	1	1	1	1	1	1	1	1
	Octaprenyl-diphosphate synthase (EC 2.5.1.-) / Dimethylallyltransferase (EC 2.5.1.1) / Geranyltranstransferase (farnesyldiphosphate synthase) (EC 2.5.1.10) / Geranylgeranyl pyrophosphate synthetase (EC 2.5.1.29)	1	1	1	1	1	2	1	1	2
	Orotate phosphoribosyltransferase (EC 2.4.2.10)	1	1	1	1	1	1	1	1	1
	Pantoate--beta-alanine ligase (EC 6.3.2.1)	1	1	1	1	1	1	1	1	1
	Peptide chain release factor 1	1	1	1	1	1	1	1	1	1
	Permease of the major facilitator superfamily	1	2	2	2	2	2	3	1	1
	Phosphate ABC transporter, periplasmic phosphate-binding protein PstS (TC 3.A.1.7.1)	1	2	1	1	1	3	4	1	1
	Phosphate regulon sensor protein PhoR (SphS) (EC 2.7.13.3)	1	2	2	2	1	2	1	1	2
	Phosphate regulon transcriptional regulatory protein PhoB (SphR)	1	3	2	2	2	1	1	1	2
	Phosphate transport ATP-binding protein PstB (TC 3.A.1.7.1)	1	2	1	1	1	2	2	1	1
	Phosphate transport system permease protein PstA (TC 3.A.1.7.1)	1	2	1	1	1	2	2	1	1
	Phosphate transport system permease protein PstC (TC 3.A.1.7.1)	1	2	1	1	1	2	2	1	1
	Phosphatidate cytidylyltransferase (EC 2.7.7.41)	1	1	1	1	1	1	1	1	1
	Phosphoglycerate kinase (EC 2.7.2.3)	1	1	1	1	1	1	1	1	1
	Phosphopantothenoylcysteine decarboxylase (EC 4.1.1.36) / Phosphopantothenoylcysteine synthetase (EC 6.3.2.5)	1	1	1	1	1	1	1	1	2
	Phosphoribosyl-AMP cyclohydrolase (EC 3.5.4.19)	1	1	1	1	1	1	1	1	1
	Phosphoribosylaminoimidazole-succinocarboxamide synthase (EC 6.3.2.6)	1	1	1	1	1	1	1	1	1
	Phosphoribosylanthranilate isomerase (EC 5.3.1.24)	1	1	1	1	1	1	1	1	1
	Porphobilinogen deaminase (EC 2.5.1.61)	1	1	1	1	1	1	1	1	1
	Porphobilinogen synthase (EC 4.2.1.24)	1	1	1	1	1	1	1	1	1
	Positive regulator of CheA protein activity (CheW)	2	4	3	3	4	4	3	1	1
	Potassium channel protein	1	3	1	1	1	1	1	2	1
	Potassium efflux system KefA protein / Small-conductance mechanosensitive channel	2	3	1	1	2	6	4	1	2
	Potassium uptake protein TrkH	1	2	2	2	2	2	2	1	1
	PQQ-dependent oxidoreductase, gdhB family	1	1	1	1	1	1	1	1	1
	Predicted ATPase related to phosphate starvation-inducible protein PhoH	1	1	1	1	1	1	1	1	1
	Probable Co/Zn/Cd efflux system membrane fusion protein	3	2	1	1	1	3	2	3	2
	Prolipoprotein diacylglyceryl transferase (EC 2.4.99.-)	1	1	1	1	1	1	1	1	1
	Proposed peptidoglycan lipid II flippase MurJ	1	2	1	1	1	2	1	1	1
	Protein export cytoplasm protein SecA ATPase RNA helicase (TC 3.A.5.1.1)	1	1	2	2	2	1	1	1	5
	Protein YicC	1	1	1	1	1	1	1	1	1
	Putative cytoplasmic protein	1	2	5	5	4	3	1	1	1
	putative membrane protein	1	8	6	5	7	4	1	6	11
	Pyrroline-5-carboxylate reductase (EC 1.5.1.2)	1	2	1	1	1	1	1	1	1
	Recombination protein RecR	1	1	1	1	1	1	1	1	1
	Response regulator	4	13	2	2	3	4	1	1	5
	response regulator	6	5	2	3	1	2	1	1	3
	Ribokinase (EC 2.7.1.15)	1	1	2	2	2	2	2	2	3
	Ribosomal large subunit pseudouridine synthase D (EC 4.2.1.70)	2	2	2	2	2	2	1	2	1
	Ribosomal RNA small subunit methyltransferase E (EC 2.1.1.-)	1	2	1	1	1	2	1	1	1
	Ribulose-phosphate 3-epimerase (EC 5.1.3.1)	1	1	1	1	1	1	1	1	1
	RNA polymerase sigma-54 factor RpoN	1	2	2	2	1	2	1	1	2
	RND multidrug efflux transporter; Acriflavin resistance protein	2	2	1	1	1	4	3	1	1
	Rod shape-determining protein MreB	1	1	1	1	1	1	1	1	1
	Rossmann fold nucleotide-binding protein Smf possibly involved in DNA uptake	1	1	1	1	1	1	1	1	1
	rRNA small subunit methyltransferase H	1	1	1	1	1	1	1	1	1
	S-adenosylmethionine:tRNA ribosyltransferase-isomerase (EC 5.-.-.-)	1	1	1	1	1	1	1	1	1
	Sensor histidine kinase	1	3	5	5	5	4	3	1	1
	Septum formation protein Maf	1	1	1	1	1	1	1	1	1
	Serine acetyltransferase (EC 2.3.1.30)	1	1	2	2	2	2	2	1	2
	Serine hydroxymethyltransferase (EC 2.1.2.1)	1	2	2	1	2	1	1	1	1
	Serine phosphatase RsbU, regulator of sigma subunit	7	9	2	2	2	5	2	2	5
	Seryl-tRNA synthetase (EC 6.1.1.11)	1	1	1	1	1	1	1	1	1
	Signal peptidase I (EC 3.4.21.89)	2	1	1	1	1	1	1	1	1
	Signal recognition particle receptor protein FtsY (=alpha subunit) (TC 3.A.5.1.1)	1	1	2	2	1	2	1	1	1
	Signal recognition particle, subunit Ffh SRP54 (TC 3.A.5.1.1)	1	1	1	1	1	1	1	1	1
	Signal transduction histidine kinase	7	10	5	4	5	5	4	2	1
	Signal transduction histidine kinase CheA (EC 2.7.3.-)	4	4	3	3	5	4	3	2	3
	SSU ribosomal protein S1p	2	2	1	1	1	1	1	1	2
	SSU ribosomal protein S2p (SAe)	1	1	1	1	1	1	1	1	1
	Succinate dehydrogenase iron-sulfur protein (EC 1.3.99.1)	1	1	1	1	1	1	2	1	1
	Sulfate permease	3	2	1	1	1	2	2	1	4
	Tetraacyldisaccharide 4'-kinase (EC 2.7.1.130)	1	1	1	1	1	1	1	1	1
	ThiJ/PfpI family protein	3	1	1	1	1	1	2	3	3
	Threonyl-tRNA synthetase (EC 6.1.1.3)	1	1	1	1	1	1	1	1	1
	Thymidylate kinase (EC 2.7.4.9)	1	1	1	1	1	2	1	1	2
	Transcription termination factor Rho	1	2	2	2	2	2	1	1	2
	Transcription-repair coupling factor	1	1	1	1	1	1	1	1	1
	Transcriptional regulator	2	5	6	5	6	4	3	9	13
	Transcriptional regulator, AraC family	6	15	28	26	29	36	15	41	62
	Transcriptional regulator, GntR family	5	20	3	3	2	5	2	4	7
	Transcriptional regulator, TetR family	6	26	21	22	18	45	21	5	4
	Transketolase (EC 2.2.1.1)	1	1	1	1	1	1	1	3	2
	Translation elongation factor P	1	1	1	1	1	1	1	1	1
	Translation elongation factor Ts	1	1	1	1	1	1	1	1	1
	Translation initiation factor 3	1	1	1	1	1	1	1	2	1
	Trk system potassium uptake protein TrkA	2	4	1	1	1	1	1	1	2
	tRNA nucleotidyltransferase (EC 2.7.7.21) (EC 2.7.7.25)	2	1	1	1	1	1	1	1	1
	tRNA pseudouridine synthase A (EC 4.2.1.70)	1	2	1	1	1	1	1	1	1
	tRNA-Arg-TCT	1	1	1	1	1	1	1	1	1
	tRNA-Cys-GCA	1	1	1	1	2	1	1	1	1
	tRNA-Glu-TTC	2	1	4	2	3	2	1	1	1
	tRNA-Gly-GCC	4	3	3	3	3	2	2	1	1
	tRNA-i(6)A37 methylthiotransferase	1	1	1	1	1	1	1	1	1
	tRNA-Leu-TAA	1	1	1	1	1	1	1	1	1
	tRNA-Met-CAT	4	3	4	3	4	3	3	1	2
	tRNA-specific 2-thiouridylase MnmA	1	1	1	1	1	1	1	1	1
	UDP-3-O-[3-hydroxymyristoyl] glucosamine N-acyltransferase (EC 2.3.1.-)	1	2	1	1	1	1	1	1	1
	UDP-glucose 4-epimerase (EC 5.1.3.2)	4	4	1	2	4	4	4	2	3
	UDP-N-acetylglucosamine 1-carboxyvinyltransferase (EC 2.5.1.7)	1	1	1	1	1	1	1	2	1
	UDP-N-acetylglucosamine--N-acetylmuramyl-(pentapeptide) pyrophosphoryl-undecaprenol N-acetylglucosamine transferase (EC 2.4.1.227)	1	1	1	1	1	1	1	1	1
	UDP-N-acetylmuramate--alanine ligase (EC 6.3.2.8)	1	1	1	1	1	1	1	1	1
	UDP-N-acetylmuramoylalanine--D-glutamate ligase (EC 6.3.2.9)	1	1	1	1	1	1	1	1	1
	UDP-N-acetylmuramoylalanyl-D-glutamate--2,6-diaminopimelate ligase (EC 6.3.2.13)	1	1	1	1	1	1	1	1	1
	Undecaprenyl-diphosphatase (EC 3.6.1.27)	1	1	1	1	1	1	1	1	1
	Uracil phosphoribosyltransferase (EC 2.4.2.9) / Pyrimidine operon regulatory protein PyrR	1	1	1	1	1	1	1	1	1
	Uridylate kinase (EC 2.7.4.-)	1	1	1	1	1	1	1	1	1
	Valyl-tRNA synthetase (EC 6.1.1.9)	1	1	2	2	2	1	1	1	3
	(3R)-hydroxymyristoyl-[acyl carrier protein] dehydratase (EC 4.2.1.-)	1	0	1	1	1	2	1	2	2
	[NiFe] hydrogenase metallocenter assembly protein HypC	1	1	1	1	1	1	0	1	1
	[NiFe] hydrogenase metallocenter assembly protein HypF	1	1	1	1	1	1	0	1	1
	[NiFe] hydrogenase nickel incorporation-associated protein HypB	1	2	1	1	1	1	1	0	1
	1-hydroxy-2-methyl-2-(E)-butenyl 4-diphosphate synthase (EC 1.17.7.1)	1	1	1	1	1	1	1	0	1
	2-C-methyl-D-erythritol 2,4-cyclodiphosphate synthase (EC 4.6.1.12)	0	1	1	1	1	1	1	1	1
	2-hydroxy-3-oxopropionate reductase (EC 1.1.1.60)	0	1	2	2	2	1	1	1	1
	2-isopropylmalate synthase (EC 2.3.3.13)	1	2	2	2	2	2	2	0	1
	3-dehydroquinate synthase (EC 4.2.3.4)	0	1	1	1	1	1	1	2	1
	3-deoxy-D-manno-octulosonate 8-phosphate phosphatase (EC 3.1.3.45)	1	1	1	1	1	1	1	0	1
	3-deoxy-D-manno-octulosonic-acid transferase (EC 2.-.-.-)	1	2	1	1	1	1	0	1	1
	3-isopropylmalate dehydratase small subunit (EC 4.2.1.33)	1	1	1	1	1	1	1	0	1
	3-oxoacyl-[acyl-carrier-protein] synthase, KASII (EC 2.3.1.41)	1	0	2	2	2	3	5	2	4
	3-polyprenyl-4-hydroxybenzoate carboxy-lyase UbiX (EC 4.1.1.-)	1	1	1	1	1	1	0	1	1
	4-hydroxythreonine-4-phosphate dehydrogenase (EC 1.1.1.262)	1	1	1	1	1	1	1	0	1
	5-methyltetrahydrofolate--homocysteine methyltransferase (EC 2.1.1.13)	1	3	1	1	1	1	1	0	1
	Acetate permease ActP (cation/acetate symporter)	1	1	2	2	1	1	1	0	2
	Acetolactate synthase small subunit (EC 2.2.1.6)	3	1	1	1	1	1	1	0	1
	Acetylglutamate kinase (EC 2.7.2.8)	1	1	1	1	1	1	1	0	1
	Acetylornithine aminotransferase (EC 2.6.1.11)	1	3	1	1	1	1	1	0	1
	Aconitate hydratase (EC 4.2.1.3)	1	1	2	2	2	1	1	0	1
	Acriflavin resistance protein	2	5	2	2	2	2	3	0	1
	Adenosylmethionine-8-amino-7-oxononanoate aminotransferase (EC 2.6.1.62)	1	1	2	2	2	1	1	0	1
	Adenylosuccinate lyase (EC 4.3.2.2)	1	1	1	1	1	1	1	0	1
	Adenylosuccinate synthetase (EC 6.3.4.4)	1	0	1	1	1	2	1	1	1
	Amidophosphoribosyltransferase (EC 2.4.2.14)	1	1	1	1	1	1	1	0	1
	Anthranilate phosphoribosyltransferase (EC 2.4.2.18)	1	0	1	1	1	1	1	1	1
	Anthranilate synthase, amidotransferase component (EC 4.1.3.27) @ Para-aminobenzoate synthase, amidotransferase component (EC 2.6.1.85)	1	0	1	1	1	1	1	1	1
	Anthranilate synthase, aminase component (EC 4.1.3.27)	1	0	1	1	1	1	1	1	1
	Apolipoprotein N-acyltransferase (EC 2.3.1.-) / Copper homeostasis protein CutE	1	1	1	1	1	2	1	0	1
	Arabinose 5-phosphate isomerase (EC 5.3.1.13)	1	1	1	1	1	1	1	0	1
	Arsenate reductase (EC 1.20.4.1)	1	1	2	2	2	2	1	0	3
	Arsenical resistance operon repressor	2	3	1	1	1	1	1	0	1
	Aspartate-semialdehyde dehydrogenase (EC 1.2.1.11)	1	1	1	1	1	1	1	0	1
	Aspartyl-tRNA(Asn) amidotransferase subunit A (EC 6.3.5.6) @ Glutamyl-tRNA(Gln) amidotransferase subunit A (EC 6.3.5.7)	1	1	1	1	2	2	1	0	1
	Aspartyl-tRNA(Asn) amidotransferase subunit B (EC 6.3.5.6) @ Glutamyl-tRNA(Gln) amidotransferase subunit B (EC 6.3.5.7)	1	1	1	1	1	1	1	0	1
	Aspartyl-tRNA(Asn) amidotransferase subunit C (EC 6.3.5.6) @ Glutamyl-tRNA(Gln) amidotransferase subunit C (EC 6.3.5.7)	1	1	1	1	2	1	1	0	1
	ATP synthase alpha chain (EC 3.6.3.14)	1	1	1	1	0	2	2	2	1
	ATP synthase C chain (EC 3.6.3.14)	1	1	1	1	0	2	2	2	1
	ATP synthase delta chain (EC 3.6.3.14)	2	1	1	1	0	1	1	2	1
	ATP synthase gamma chain (EC 3.6.3.14)	1	1	1	1	0	2	1	1	1
	ATP-dependent Clp protease ATP-binding subunit ClpA	1	1	1	1	1	1	1	1	0
	ATP-dependent helicase HrpA	0	1	1	1	1	1	1	1	1
	ATP-dependent hsl protease ATP-binding subunit HslU	1	1	1	1	1	1	1	0	1
	ATP-dependent protease HslV (EC 3.4.25.-)	1	1	1	1	1	1	1	0	1
	ATP-dependent protease La (EC 3.4.21.53) Type I	2	5	2	2	2	2	2	0	1
	ATP-dependent RNA helicase RhlE	1	2	1	1	1	1	0	1	2
	Beta-lactamase class C and other penicillin binding proteins	0	2	2	2	1	4	2	2	2
	Carbamoyl-phosphate synthase large chain (EC 6.3.5.5)	1	1	1	1	1	1	1	0	1
	Carbamoyl-phosphate synthase small chain (EC 6.3.5.5)	1	1	1	1	1	1	1	0	1
	CDP-diacylglycerol--glycerol-3-phosphate 3-phosphatidyltransferase (EC 2.7.8.5)	2	1	1	1	1	2	2	0	1
	Cell division protein FtsI [Peptidoglycan synthetase] (EC 2.4.1.129)	1	2	1	1	1	1	1	0	2
	Cell division protein FtsK	1	2	1	1	1	1	0	1	1
	Cell division trigger factor (EC 5.2.1.8)	0	1	1	1	1	1	1	1	1
	Chorismate mutase I (EC 5.4.99.5) / Prephenate dehydratase (EC 4.2.1.51)	1	1	2	1	1	1	1	0	1
	Cob(I)alamin adenosyltransferase PduO (EC 2.5.1.17)	0	1	1	1	1	1	1	1	1
	Cobalt-zinc-cadmium resistance protein	2	1	1	1	1	1	1	0	1
	Conserved domain protein	2	4	4	4	3	5	5	0	1
	Cysteinyl-tRNA synthetase (EC 6.1.1.16)	1	1	1	1	1	1	1	0	1
	Cytochrome c-type biogenesis protein DsbD, protein-disulfide reductase (EC 1.8.1.8)	1	0	2	2	2	2	2	1	1
	D-3-phosphoglycerate dehydrogenase (EC 1.1.1.95)	0	4	2	2	2	2	1	4	8
	D-alanine--D-alanine ligase (EC 6.3.2.4)	1	2	1	1	1	1	1	1	0
	Diaminohydroxyphosphoribosylaminopyrimidine deaminase (EC 3.5.4.26) / 5-amino-6-(5-phosphoribosylamino)uracil reductase (EC 1.1.1.193)	1	1	1	1	1	2	1	0	1
	Diaminopimelate decarboxylase (EC 4.1.1.20)	1	3	1	1	1	1	1	0	1
	Dihydropteroate synthase (EC 2.5.1.15)	1	1	1	1	1	1	1	0	1
	Dihydroxy-acid dehydratase (EC 4.2.1.9)	1	1	1	1	1	1	1	0	1
	DNA polymerase I (EC 2.7.7.7)	1	1	2	1	2	2	1	0	1
	DNA polymerase III delta prime subunit (EC 2.7.7.7)	0	1	1	1	1	1	1	1	1
	DNA recombination and repair protein RecO	1	1	1	1	1	1	0	1	1
	DNA repair protein RadA	1	1	1	1	1	1	1	0	1
	DNA repair protein RecN	1	1	1	1	1	1	1	0	1
	DNA-3-methyladenine glycosylase (EC 3.2.2.20)	0	1	1	1	1	2	1	1	1
	dTDP-4-dehydrorhamnose reductase (EC 1.1.1.133)	1	2	1	1	1	0	1	1	2
	Electron transport complex protein RnfC	1	1	2	2	2	2	1	0	1
	Enoyl-[acyl-carrier-protein] reductase [FMN] (EC 1.3.1.9)	1	1	2	2	2	3	1	0	1
	Excinuclease ABC subunit B	1	1	1	1	1	1	1	0	1
	Excinuclease ABC subunit C	1	1	1	1	1	1	1	0	1
	Exodeoxyribonuclease VII large subunit (EC 3.1.11.6)	1	1	1	1	1	1	1	0	1
	Ferredoxin	10	16	1	1	2	2	0	1	2
	Ferric siderophore transport system, periplasmic binding protein TonB	0	1	2	2	3	4	3	2	2
	Ferrous iron transport protein B	2	2	1	1	1	1	0	1	3
	FIG001454: Transglutaminase-like enzymes, putative cysteine proteases	0	1	1	1	1	1	1	1	2
	FIG002343: hypothetical protein	0	1	1	1	1	1	1	2	2
	FIG022979: MoxR-like ATPases	0	2	1	1	1	2	2	2	2
	Flagellar assembly protein FliH	1	1	1	1	1	1	0	1	1
	Flagellar basal-body rod protein FlgB	1	1	1	1	1	1	1	0	1
	Flagellar biosynthesis protein FliP	1	1	1	1	1	1	1	0	1
	Flagellar biosynthesis protein FliQ	1	1	1	1	1	1	1	0	1
	Flagellar biosynthesis protein FliR	1	1	1	1	1	1	1	0	1
	Flagellar biosynthesis protein FliS	1	1	1	1	1	1	0	2	1
	Flagellar hook protein FlgE	2	1	1	1	1	1	1	0	1
	Flagellar hook-associated protein FlgK	1	1	1	1	1	1	1	0	1
	Flagellar hook-associated protein FliD	1	1	1	1	1	1	0	1	1
	Flagellar hook-basal body complex protein FliE	1	1	1	1	1	1	1	0	1
	Flagellar L-ring protein FlgH	1	1	1	1	1	1	1	0	1
	Flagellar motor rotation protein MotA	5	2	2	2	2	4	3	0	1
	Flagellar motor rotation protein MotB	7	4	2	2	2	3	3	0	2
	Flagellar motor switch protein FliM	1	1	1	1	1	1	1	0	1
	FOG: TPR repeat	1	5	1	0	1	2	2	3	1
	Formyltetrahydrofolate deformylase (EC 3.5.1.10)	1	0	2	1	3	1	1	1	1
	Fumarate hydratase class I, aerobic (EC 4.2.1.2)	2	1	1	1	1	1	1	0	1
	Fumarate hydratase class II (EC 4.2.1.2)	1	1	1	1	1	1	1	1	0
	Fumarylacetoacetate hydrolase family protein	0	1	1	1	1	3	1	1	1
	GGDEF domain protein	7	7	5	2	3	4	2	0	1
	Glucosamine--fructose-6-phosphate aminotransferase [isomerizing] (EC 2.6.1.16)	1	1	1	1	1	1	0	1	1
	Glutamine synthetase type I (EC 6.3.1.2)	1	1	3	4	3	1	1	0	1
	Glycosyl transferase, family 2	0	1	1	1	1	2	2	3	3
	Glycosyl transferase, group 1	1	2	0	1	1	2	1	1	2
	GMP synthase [glutamine-hydrolyzing] (EC 6.3.5.2)	2	1	1	1	1	1	1	0	1
	GTP-binding protein HflX	1	1	1	1	1	1	1	0	1
	GTPase and tRNA-U34 5-formylation enzyme TrmE	1	1	1	1	1	1	1	0	2
	Heavy metal RND efflux outer membrane protein, CzcC family	1	2	0	1	1	4	1	3	3
	Holliday junction DNA helicase RuvB	1	1	1	1	1	1	0	1	1
	Homoserine kinase (EC 2.7.1.39)	0	1	2	2	2	2	2	1	1
	Hypoxanthine-guanine phosphoribosyltransferase (EC 2.4.2.8)	1	1	3	3	3	1	1	0	1
	Imidazole glycerol phosphate synthase amidotransferase subunit (EC 2.4.2.-)	1	0	1	1	1	2	1	1	1
	Imidazole glycerol phosphate synthase cyclase subunit (EC 4.1.3.-)	1	0	1	1	1	1	1	1	1
	Imidazoleglycerol-phosphate dehydratase (EC 4.2.1.19)	1	1	1	1	1	1	1	0	1
	Inactive homolog of metal-dependent proteases, putative molecular chaperone	1	1	1	1	1	1	1	0	1
	Indole-3-glycerol phosphate synthase (EC 4.1.1.48)	1	1	1	1	1	1	1	0	1
	Inner membrane protein translocase component YidC, long form	1	1	1	1	1	1	1	0	1
	Inner membrane protein YrbG, predicted calcium/sodium:proton antiporter	1	0	1	1	1	1	1	2	2
	Iron-sulfur cluster regulator IscR	1	1	2	2	2	2	2	0	1
	L-aspartate oxidase (EC 1.4.3.16)	1	1	1	1	1	1	1	0	1
	Leader peptidase (Prepilin peptidase) (EC 3.4.23.43) / N-methyltransferase (EC 2.1.1.-)	1	1	1	1	1	1	1	0	1
	Leucyl-tRNA synthetase (EC 6.1.1.4)	1	1	1	1	1	1	1	0	1
	Lipid A biosynthesis lauroyl acyltransferase (EC 2.3.1.-)	0	1	3	3	3	2	2	1	1
	Lipoate synthase	1	1	1	1	1	1	1	0	1
	lipoprotein, putative	9	4	2	2	3	4	5	0	1
	LSU ribosomal protein L19p	1	1	1	1	1	1	1	0	1
	LSU ribosomal protein L21p	1	1	1	1	1	1	0	2	1
	LSU ribosomal protein L35p	1	1	1	1	1	1	1	1	0
	LSU ribosomal protein L9p	1	1	1	1	1	1	1	0	1
	Lysyl-tRNA synthetase (class II) (EC 6.1.1.6)	1	1	1	1	1	1	1	0	1
	Magnesium and cobalt transport protein CorA	1	1	1	1	1	1	1	0	1
	Malonyl CoA-acyl carrier protein transacylase (EC 2.3.1.39)	1	6	1	1	1	4	4	0	1
	Mannose-1-phosphate guanylyltransferase (GDP) (EC 2.7.7.22)	2	1	1	1	1	1	0	1	1
	membrane protein, putative	7	3	4	4	4	4	4	0	4
	Methionine aminopeptidase (EC 3.4.11.18)	1	1	2	2	2	1	1	0	1
	Methionyl-tRNA formyltransferase (EC 2.1.2.9)	1	1	1	1	1	1	1	0	1
	Methylenetetrahydrofolate dehydrogenase (NADP+) (EC 1.5.1.5) / Methenyltetrahydrofolate cyclohydrolase (EC 3.5.4.9)	1	1	2	2	2	1	1	0	1
	Molybdenum cofactor biosynthesis protein MoaB	1	1	1	1	1	1	1	0	1
	Molybdenum cofactor biosynthesis protein MoaC	1	1	1	1	1	1	1	0	1
	Molybdenum transport system permease protein ModB (TC 3.A.1.8.1)	1	0	2	2	2	1	1	1	1
	N-acetylglucosamine-1-phosphate uridyltransferase (EC 2.7.7.23) / Glucosamine-1-phosphate N-acetyltransferase (EC 2.3.1.157)	1	2	1	1	1	1	1	0	1
	NAD kinase (EC 2.7.1.23)	1	1	1	1	1	1	1	0	1
	NAD(FAD)-utilizing dehydrogenases	0	1	2	2	1	1	1	1	1
	NAD(P)HX epimerase / NAD(P)HX dehydratase	1	1	1	1	1	1	1	0	2
	Nitrate ABC transporter, nitrate-binding protein	0	1	1	1	2	1	1	2	2
	Nitrogenase (molybdenum-iron)-specific transcriptional regulator NifA	2	1	2	1	1	1	1	2	0
	Nucleoside diphosphate kinase (EC 2.7.4.6)	1	0	1	1	1	1	1	1	1
	O-acetylhomoserine sulfhydrylase (EC 2.5.1.49) / O-succinylhomoserine sulfhydrylase (EC 2.5.1.48)	1	5	2	2	2	2	2	0	1
	Ornithine carbamoyltransferase (EC 2.1.3.3)	1	1	1	1	1	1	1	0	1
	Orotidine 5'-phosphate decarboxylase (EC 4.1.1.23)	1	1	1	1	1	1	1	0	1
	Outer membrane protein	1	2	5	4	3	3	4	0	2
	Penicillin-binding protein 2 (PBP-2)	1	1	1	1	1	1	1	1	0
	Peptide chain release factor 2; programmed frameshift-containing	1	0	1	1	1	1	1	1	1
	Peptide methionine sulfoxide reductase MsrA (EC 1.8.4.11)	0	2	1	1	1	1	1	1	1
	Peptidyl-tRNA hydrolase (EC 3.1.1.29)	1	1	1	1	1	1	1	0	1
	Permease of the drug/metabolite transporter (DMT) superfamily	10	11	8	7	8	3	4	1	0
	Phenylalanyl-tRNA synthetase alpha chain (EC 6.1.1.20)	1	1	0	1	1	1	1	1	1
	Phenylalanyl-tRNA synthetase beta chain (EC 6.1.1.20)	1	1	0	1	1	1	1	2	1
	Phosphate transport system regulatory protein PhoU	1	3	1	1	1	1	1	0	1
	Phosphate:acyl-ACP acyltransferase PlsX	1	0	1	1	1	1	1	1	1
	Phospho-N-acetylmuramoyl-pentapeptide-transferase (EC 2.7.8.13)	1	1	1	1	1	1	1	0	1
	Phosphoglycolate phosphatase (EC 3.1.3.18)	0	1	1	1	1	2	1	1	1
	Phosphopantetheine adenylyltransferase (EC 2.7.7.3)	1	1	1	1	1	1	1	0	1
	Phosphoribosylamine--glycine ligase (EC 6.3.4.13)	1	2	1	1	1	1	1	0	1
	Phosphoribosylformimino-5-aminoimidazole carboxamide ribotide isomerase (EC 5.3.1.16)	1	1	1	1	1	1	1	0	1
	Polyphosphate kinase (EC 2.7.4.1)	0	2	1	1	1	1	2	1	1
	Polyribonucleotide nucleotidyltransferase (EC 2.7.7.8)	1	1	1	1	1	1	1	0	1
	Predicted L-lactate dehydrogenase, hypothetical protein subunit YkgG	1	1	1	1	1	1	1	0	1
	Preprotein translocase subunit YajC (TC 3.A.5.1.1)	1	1	1	1	1	1	1	0	1
	Prolyl-tRNA synthetase (EC 6.1.1.15)	1	1	1	1	1	1	1	0	1
	Protein-export membrane protein SecD (TC 3.A.5.1.1)	1	1	1	1	1	1	1	0	1
	Protein-export membrane protein SecF (TC 3.A.5.1.1)	1	1	1	1	1	1	1	1	0
	Pterin-4-alpha-carbinolamine dehydratase (EC 4.2.1.96)	0	1	1	1	1	1	1	1	1
	Putative deoxyribonuclease YcfH	1	2	1	1	1	1	1	0	1
	Pyridoxine 5'-phosphate synthase (EC 2.6.99.2)	1	1	1	1	1	1	1	0	1
	Pyruvate kinase (EC 2.7.1.40)	1	1	1	1	1	2	1	0	1
	Queuosine Biosynthesis QueC ATPase	0	1	1	1	1	1	1	2	2
	Quinolinate phosphoribosyltransferase [decarboxylating] (EC 2.4.2.19)	1	1	1	1	1	1	1	0	1
	RecA protein	1	1	1	1	1	1	1	0	1
	response regulator receiver protein	11	12	1	1	2	1	0	1	1
	Riboflavin kinase (EC 2.7.1.26) / FMN adenylyltransferase (EC 2.7.7.2)	1	1	1	1	1	1	1	0	1
	Riboflavin synthase eubacterial/eukaryotic (EC 2.5.1.9)	1	1	2	2	2	1	1	0	1
	Ribonuclease D (EC 3.1.26.3)	0	1	1	1	1	1	1	1	1
	Ribonuclease III (EC 3.1.26.3)	1	1	1	1	1	1	1	0	1
	Ribonuclease PH (EC 2.7.7.56)	0	1	1	1	1	1	1	1	1
	Ribonucleotide reductase transcriptional regulator NrdR	0	1	1	1	1	1	1	1	1
	Ribose-phosphate pyrophosphokinase (EC 2.7.6.1)	1	2	2	2	2	2	0	1	1
	Ribosomal protein S12p Asp88 (E. coli) methylthiotransferase	1	1	1	1	1	1	1	0	1
	Ribosomal protein S6 glutaminyl transferase	1	4	2	2	2	1	1	0	1
	Ribosomal RNA large subunit methyltransferase N (EC 2.1.1.-)	1	2	1	1	1	1	1	0	1
	Ribosome recycling factor	1	1	1	1	1	1	1	0	1
	Ribosome-binding factor A	1	1	1	1	1	1	1	0	1
	Ribulose-5-phosphate 4-epimerase and related epimerases and aldolases	1	2	1	1	1	1	0	1	1
	RNA polymerase sigma factor for flagellar operon	1	2	1	1	1	1	1	0	2
	RNA polymerase sigma factor RpoD	1	1	1	0	1	2	2	2	3
	RNA polymerase sigma factor RpoE	0	1	1	1	1	2	2	1	1
	rRNA small subunit 7-methylguanosine (m7G) methyltransferase GidB	1	1	1	1	0	1	1	1	1
	S-adenosylmethionine synthetase (EC 2.5.1.6)	1	1	1	1	1	1	1	0	1
	Sensory box histidine kinase	1	6	1	1	1	3	1	0	2
	sensory box histidine kinase/response regulator	4	7	1	1	2	1	1	0	1
	Serine-protein kinase RsbW (EC 2.7.11.1)	2	3	1	1	1	2	0	1	2
	Shikimate 5-dehydrogenase I alpha (EC 1.1.1.25)	1	1	1	1	1	1	1	0	1
	Shikimate kinase I (EC 2.7.1.71)	2	1	1	1	1	1	1	0	1
	Single-stranded DNA-binding protein	1	2	2	1	1	1	1	0	1
	Single-stranded-DNA-specific exonuclease RecJ (EC 3.1.-.-)	1	1	1	1	1	1	1	0	1
	Small-conductance mechanosensitive channel	0	1	2	2	1	2	1	1	1
	SOS-response repressor and protease LexA (EC 3.4.21.88)	0	1	1	1	1	2	2	2	1
	SSU ribosomal protein S15p (S13e)	1	1	1	1	1	1	1	0	1
	SSU ribosomal protein S16p	1	1	1	1	1	1	1	0	1
	SSU ribosomal protein S20p	1	1	1	1	1	1	1	0	1
	SSU ribosomal protein S4p (S9e)	1	1	1	1	0	1	1	1	1
	SSU ribosomal protein S6p	1	1	1	1	1	1	1	0	1
	Succinate dehydrogenase flavoprotein subunit (EC 1.3.99.1)	1	1	1	1	1	1	2	0	1
	Succinyl-CoA ligase [ADP-forming] alpha chain (EC 6.2.1.5)	1	1	1	1	1	1	1	0	1
	Succinyl-CoA ligase [ADP-forming] beta chain (EC 6.2.1.5)	0	1	1	1	1	1	1	1	2
	Sulfur carrier protein adenylyltransferase ThiF	1	2	1	1	1	0	1	1	2
	Thiamine-monophosphate kinase (EC 2.7.4.16)	1	0	1	1	1	1	1	1	1
	Thioredoxin	3	2	4	4	3	2	2	0	2
	Thioredoxin reductase (EC 1.8.1.9)	3	3	2	2	2	1	0	3	2
	Threonine synthase (EC 4.2.3.1)	1	1	1	1	1	1	1	0	2
	tolB protein precursor, periplasmic protein involved in the tonb-independent uptake of group A colicins	1	1	1	1	1	1	1	0	1
	Topoisomerase IV subunit A (EC 5.99.1.-)	0	1	1	1	1	1	1	1	2
	Transaldolase (EC 2.2.1.2)	1	1	1	1	1	2	0	1	1
	Transcription elongation factor GreA	1	1	1	1	1	1	1	0	1
	Transcription termination protein NusB	1	0	1	1	1	1	1	1	1
	transcriptional regulator	0	1	2	2	1	3	1	3	1
	Transcriptional regulator, AsnC family	1	5	2	1	1	1	1	1	0
	Transcriptional regulator, GntR family domain / Aspartate aminotransferase (EC 2.6.1.1)	3	1	3	2	2	1	0	1	2
	Transcriptional regulator, IclR family	1	6	3	2	1	1	0	4	6
	Transcriptional regulator, LysR family	1	4	17	16	15	12	5	1	0
	Transcriptional regulator, MarR family	3	13	3	3	3	6	2	0	1
	Translation elongation factor G	2	2	1	1	0	1	1	1	1
	Translation elongation factor LepA	1	1	1	1	1	1	1	0	1
	Translation initiation factor 1	1	1	1	1	1	1	1	0	1
	Translation initiation factor 2	1	1	1	1	1	1	2	0	1
	Transporter	2	7	2	2	2	2	0	2	3
	Triosephosphate isomerase (EC 5.3.1.1)	1	0	1	1	1	1	1	1	1
	tRNA (Guanine37-N1) -methyltransferase (EC 2.1.1.31)	1	1	1	1	1	1	1	0	1
	tRNA (guanine46-N7-)-methyltransferase (EC 2.1.1.33)	0	1	1	1	1	1	1	1	1
	tRNA dihydrouridine synthase B (EC 1.-.-.-)	2	2	1	0	1	1	1	1	2
	tRNA pseudouridine synthase B (EC 4.2.1.70)	1	1	1	1	1	1	1	0	1
	tRNA uridine 5-carboxymethylaminomethyl modification enzyme GidA	1	1	1	1	1	1	1	0	1
	tRNA-Asn-GTT	1	1	2	2	2	1	1	0	1
	tRNA-Asp-GTC	1	1	3	3	6	2	3	0	1
	tRNA-guanine transglycosylase (EC 2.4.2.29)	1	1	1	1	1	1	1	0	1
	tRNA-His-GTG	1	1	1	1	1	0	1	1	1
	tRNA-Leu-CAG	2	2	1	2	2	1	1	0	1
	tRNA-Leu-TAG	0	1	1	1	2	1	1	1	1
	tRNA-Phe-GAA	1	2	1	1	2	1	1	0	1
	tRNA-Pro-TGG	1	0	2	2	2	1	1	1	1
	tRNA-Ser-TGA	1	1	1	1	1	1	1	0	1
	tRNA-specific adenosine-34 deaminase (EC 3.5.4.-)	1	2	1	1	1	1	1	0	1
	tRNA-Val-GAC	1	1	1	1	2	1	1	0	1
	tRNA-Val-TAC	1	2	1	2	4	1	1	0	1
	Tryptophanyl-tRNA synthetase (EC 6.1.1.2)	1	1	2	2	2	1	0	1	1
	Twin-arginine translocation protein TatC	1	1	1	1	1	1	1	0	1
	Twitching motility protein PilT	0	4	3	3	2	3	3	2	6
	Two-component hybrid sensor and regulator	0	1	2	2	1	2	1	1	1
	Two-component response regulator	0	3	4	1	3	8	3	2	1
	Type I restriction-modification system, DNA-methyltransferase subunit M (EC 2.1.1.72)	1	0	1	4	1	1	5	1	1
	Type IV fimbriae expression regulatory protein PilR	0	1	1	1	1	1	1	1	1
	Type IV fimbrial assembly protein PilC	0	1	1	1	1	1	1	4	6
	Type IV fimbrial assembly, ATPase PilB	0	4	1	1	1	2	3	5	7
	Type IV pilus biogenesis protein PilM	0	1	1	1	1	1	1	1	2
	Type IV pilus biogenesis protein PilQ	0	1	1	1	1	1	1	1	1
	Tyrosyl-tRNA synthetase (EC 6.1.1.1)	1	1	1	1	1	1	0	1	1
	Ubiquinone biosynthesis monooxygenase UbiB	0	1	1	1	1	7	4	1	1
	UDP-glucose dehydrogenase (EC 1.1.1.22)	2	2	2	2	2	1	1	0	3
	UDP-N-acetylenolpyruvoylglucosamine reductase (EC 1.1.1.158)	1	1	1	1	1	1	1	0	1
	UDP-N-acetylmuramoylalanyl-D-glutamyl-2,6-diaminopimelate--D-alanyl-D-alanine ligase (EC 6.3.2.10)	1	0	1	1	1	1	1	1	1
	UPF0301 protein YqgE	0	1	1	1	1	1	1	1	1
	[NiFe] hydrogenase nickel incorporation protein HypA	1	2	1	1	1	1	1	0	0
	[Protein-PII] uridylyltransferase (EC 2.7.7.59)	1	1	1	1	1	1	1	0	0
	1-deoxy-D-xylulose 5-phosphate reductoisomerase (EC 1.1.1.267)	1	1	1	1	1	1	0	0	1
	16S rRNA (guanine(966)-N(2))-methyltransferase (EC 2.1.1.171) ## SSU rRNA m(2)G966	0	1	1	1	1	1	1	1	0
	16S rRNA processing protein RimM	1	1	1	1	1	1	1	0	0
	18K peptidoglycan-associated outer membrane lipoprotein; Peptidoglycan-associated lipoprotein precursor; Outer membrane protein P6; OmpA/MotB precursor	1	1	1	1	1	2	1	0	0
	2-amino-4-hydroxy-6-hydroxymethyldihydropteridine pyrophosphokinase (EC 2.7.6.3)	0	1	3	3	3	3	3	0	1
	2-C-methyl-D-erythritol 4-phosphate cytidylyltransferase (EC 2.7.7.60)	0	1	1	1	1	1	1	0	1
	2-Keto-3-deoxy-D-manno-octulosonate-8-phosphate synthase (EC 2.5.1.55)	1	1	1	1	1	1	0	0	1
	2,4-dienoyl-CoA reductase [NADPH] (EC 1.3.1.34)	0	1	2	2	2	3	2	0	1
	23S rRNA (guanine-N-2-) -methyltransferase rlmL EC 2.1.1.-)	0	2	1	1	1	1	1	0	1
	3-dehydroquinate dehydratase II (EC 4.2.1.10)	1	1	1	1	1	1	1	0	0
	3-ketoacyl-CoA thiolase (EC 2.3.1.16) @ Acetyl-CoA acetyltransferase (EC 2.3.1.9)	0	5	3	3	2	8	5	1	0
	3,4-dihydroxy-2-butanone 4-phosphate synthase (EC 4.1.99.12) / GTP cyclohydrolase II (EC 3.5.4.25)	1	0	1	1	1	2	1	0	1
	4-diphosphocytidyl-2-C-methyl-D-erythritol kinase (EC 2.7.1.148)	1	1	1	1	1	1	0	0	1
	4-hydroxybenzoate polyprenyltransferase (EC 2.5.1.39)	0	1	1	1	1	1	1	0	1
	4-hydroxybenzoyl-CoA thioesterase family active site	1	2	2	2	2	1	0	0	1
	4-hydroxybutyrate coenzyme A transferase	0	4	1	1	1	1	2	0	1
	5-formyltetrahydrofolate cyclo-ligase (EC 6.3.3.2)	1	1	1	1	1	1	1	0	0
	6-phosphogluconolactonase (EC 3.1.1.31), eukaryotic type	1	0	1	1	1	1	1	0	1
	6,7-dimethyl-8-ribityllumazine synthase (EC 2.5.1.78)	1	0	1	1	1	1	0	1	1
	ABC-type amino acid transport, signal transduction systems, periplasmic component/domain	6	4	1	1	1	1	1	0	0
	ABC-type multidrug transport system, ATPase component	1	0	1	1	1	1	3	1	0
	ABC-type multidrug transport system, permease component	1	0	3	3	3	2	3	1	0
	Acetolactate synthase large subunit (EC 2.2.1.6)	2	0	1	1	1	2	1	0	1
	Adenine phosphoribosyltransferase (EC 2.4.2.7)	1	1	1	1	1	0	0	1	1
	Adenosylcobinamide-phosphate guanylyltransferase (EC 2.7.7.62)	1	1	1	1	1	1	1	0	0
	ADP-heptose synthase (EC 2.7.-.-) / D-glycero-beta-D-manno-heptose 7-phosphate kinase	2	3	1	1	1	0	0	1	1
	ADP-ribose pyrophosphatase (EC 3.6.1.13)	1	0	2	2	2	1	0	1	1
	Agmatine deiminase (EC 3.5.3.12)	0	0	1	1	1	1	1	1	1
	Aldose 1-epimerase	0	0	1	1	1	1	1	1	1
	Alkyl hydroperoxide reductase protein C (EC 1.6.4.-)	1	0	1	1	2	1	1	1	0
	Alkyl hydroperoxide reductase protein F (EC 1.6.4.-)	0	1	1	1	1	1	1	1	0
	AmpG permease	0	1	2	2	2	2	1	0	1
	Arsenical-resistance protein ACR3	1	1	1	1	1	1	1	0	0
	Arylesterase precursor (EC 3.1.1.2)	1	1	1	1	1	1	1	0	0
	ATP phosphoribosyltransferase (EC 2.4.2.17)	1	1	1	1	1	1	0	0	1
	ATP synthase B chain (EC 3.6.3.14)	2	1	1	1	0	1	1	1	0
	ATP-dependent Clp protease adaptor protein ClpS	1	1	1	1	1	1	1	0	0
	ATP-dependent DNA helicase RecG (EC 3.6.1.-)	0	0	1	1	1	1	1	1	1
	ATP-dependent DNA helicase UvrD/PcrA	0	2	2	2	2	1	1	0	1
	Biosynthetic arginine decarboxylase (EC 4.1.1.19)	0	1	1	1	1	1	1	0	1
	Biotin synthase (EC 2.8.1.6)	1	0	1	1	0	1	1	1	1
	C4-type zinc finger protein, DksA/TraR family	1	5	1	1	1	1	1	0	0
	cAMP-binding proteins - catabolite gene activator and regulatory subunit of cAMP-dependent protein kinases	1	2	1	1	2	4	3	0	0
	Carbon storage regulator	1	1	1	1	0	1	1	0	1
	Carbonic anhydrase (EC 4.2.1.1)	0	1	1	1	2	1	1	0	1
	carbonic anhydrase, family 3	0	1	2	2	2	1	1	0	1
	Cardiolipin synthetase (EC 2.7.8.-)	2	2	1	1	2	2	2	0	0
	Cell division protein DivIC (FtsB), stabilizes FtsL against RasP cleavage	1	1	1	1	1	2	2	0	0
	Cell division protein FtsA	1	1	1	1	1	1	1	0	0
	Cell division protein FtsQ	1	1	1	1	1	1	1	0	0
	Cell division protein FtsX	2	1	1	1	1	1	1	0	0
	Cell division transporter, ATP-binding protein FtsE (TC 3.A.5.1.1)	1	1	1	1	1	1	1	0	0
	Chaperone protein HtpG	1	2	1	1	1	1	1	0	0
	Choline dehydrogenase (EC 1.1.99.1)	1	1	2	2	2	3	1	0	0
	Chorismate synthase (EC 4.2.3.5)	1	2	1	1	1	1	1	0	0
	Chromosome partition protein smc	0	0	1	1	1	1	1	1	1
	Cobalamin synthase	1	1	1	1	1	1	1	0	0
	Cobyric acid synthase	1	1	1	1	1	1	1	0	0
	COG1399 protein, clustered with ribosomal protein L32p	1	0	1	1	1	1	1	1	0
	COG1496: Uncharacterized conserved protein	1	1	1	1	1	1	1	0	0
	COG1683: Uncharacterized conserved protein / FIG143828: Hypothetical protein YbgA	2	1	1	1	1	2	1	0	0
	Cold-shock DEAD-box protein A	1	1	1	1	1	1	1	0	0
	conserved hypothetical protein	3	7	1	1	0	1	0	2	4
	Conserved protein	1	5	1	2	1	1	0	1	0
	CrcB protein	1	1	1	1	1	1	1	0	0
	Cysteine desulfurase (EC 2.8.1.7), NifS subfamily	1	1	1	1	1	1	1	0	0
	Cytochrome c family protein	3	3	1	1	1	2	1	0	0
	Cytochrome d ubiquinol oxidase subunit I (EC 1.10.3.-)	1	1	1	1	1	1	1	0	0
	Cytochrome d ubiquinol oxidase subunit II (EC 1.10.3.-)	1	1	1	1	1	1	1	0	0
	Cytochrome oxidase biogenesis protein Sco1/SenC/PrrC, putative copper metallochaperone	0	0	1	1	1	2	3	1	1
	Cytoplasmic axial filament protein CafA and Ribonuclease G (EC 3.1.4.-)	0	1	1	1	2	1	1	0	1
	Cytosine deaminase (EC 3.5.4.1)	1	1	2	2	1	0	0	1	1
	Cytosol aminopeptidase PepA (EC 3.4.11.1)	0	1	1	1	1	1	1	0	1
	D-alanyl-D-alanine carboxypeptidase (EC 3.4.16.4)	0	2	1	1	1	2	1	0	1
	Deacetylases, including yeast histone deacetylase and acetoin utilization protein	1	1	2	1	2	0	1	0	1
	Deoxyribodipyrimidine photolyase (EC 4.1.99.3)	0	0	1	1	1	1	1	1	1
	Dephospho-CoA kinase (EC 2.7.1.24)	0	1	1	1	1	1	1	0	1
	Dihydrofolate reductase (EC 1.5.1.3)	0	1	1	1	1	1	1	0	1
	Dihydrofolate synthase (EC 6.3.2.12) / Folylpolyglutamate synthase (EC 6.3.2.17)	1	1	1	1	1	1	0	0	1
	Dihydrolipoamide acetyltransferase component of pyruvate dehydrogenase complex (EC 2.3.1.12)	0	1	1	1	1	1	0	1	1
	Dihydrolipoamide dehydrogenase of 2-oxoglutarate dehydrogenase (EC 1.8.1.4)	0	1	1	1	1	1	1	1	0
	Dihydroorotase (EC 3.5.2.3)	1	0	2	2	2	2	2	0	1
	Dimethyladenosine transferase (EC 2.1.1.-)	1	1	1	1	1	1	1	0	0
	DNA polymerase III subunits gamma and tau (EC 2.7.7.7)	0	1	1	1	1	1	1	0	2
	DNA recombination protein RmuC	0	1	1	1	1	1	1	0	1
	DNA-directed RNA polymerase beta' subunit (EC 2.7.7.6)	1	1	1	1	0	1	1	0	1
	DNA-directed RNA polymerase omega subunit (EC 2.7.7.6)	1	1	1	1	1	1	1	0	0
	dTDP-glucose 4,6-dehydratase (EC 4.2.1.46)	2	4	0	0	1	1	1	2	4
	Electron transfer flavoprotein, alpha subunit	1	9	2	1	2	1	1	0	0
	Electron transport complex protein RnfA	1	1	2	2	2	2	2	0	0
	Electron transport complex protein RnfD	1	1	2	2	2	2	2	0	0
	Electron transport complex protein RnfE	1	1	2	2	2	2	2	0	0
	Electron transport complex protein RnfG	1	1	2	2	2	2	2	0	0
	Epoxyqueuosine (oQ) reductase QueG	0	1	1	1	1	1	1	0	1
	Excinuclease ABC subunit A	1	2	1	1	1	1	0	0	1
	Exodeoxyribonuclease III (EC 3.1.11.2)	1	2	2	2	2	1	1	0	0
	Exopolyphosphatase (EC 3.6.1.11)	1	1	1	1	1	0	0	1	1
	Fatty acid desaturase (EC 1.14.19.1); Delta-9 fatty acid desaturase (EC 1.14.19.1)	0	0	2	2	2	1	1	1	1
	Fe-S OXIDOREDUCTASE (1.8.-.-)	1	1	1	1	1	1	1	0	0
	Ferric siderophore transport system, biopolymer transport protein ExbB	0	0	4	4	6	3	3	1	1
	FIG000557: hypothetical protein co-occurring with RecR	0	1	1	1	1	1	1	0	1
	FIG002473: Protein YcaR in KDO2-Lipid A biosynthesis cluster	1	1	1	1	1	1	1	0	0
	FIG003737: Predicted deacylase	1	1	1	1	1	1	0	0	1
	FIG004453: protein YceG like	1	1	1	1	1	1	1	0	0
	FIG138315: Putative alpha helix protein	1	1	1	1	1	1	1	0	0
	FKBP-type peptidyl-prolyl cis-trans isomerase SlyD (EC 5.2.1.8)	1	2	2	2	2	3	1	0	0
	Flagellar basal-body P-ring formation protein FlgA	1	1	1	1	1	1	1	0	0
	Flagellar basal-body rod protein FlgF	0	1	1	1	1	1	1	0	1
	Flagellar biosynthesis protein FliL	2	1	2	2	2	2	2	0	0
	Flagellar hook-associated protein FlgL	1	1	1	1	1	1	1	0	0
	Flagellar M-ring protein FliF	1	1	1	1	1	1	1	0	0
	Flagellar protein FliJ	1	1	1	1	1	1	1	0	0
	FOG: GGDEF domain	1	4	3	4	2	3	1	0	0
	FOG: PAS/PAC domain	1	1	1	1	1	1	1	0	0
	Formamidopyrimidine-DNA glycosylase (EC 3.2.2.23)	1	0	1	1	1	1	0	1	1
	Formate dehydrogenase-O, major subunit (EC 1.2.1.2)	1	3	1	1	1	4	2	0	0
	Fructose-bisphosphate aldolase class II (EC 4.1.2.13)	0	0	1	1	1	1	1	2	1
	FxsA protein	0	1	1	1	1	1	1	1	0
	GCN5-related N-acetyltransferase	2	3	1	1	0	3	0	1	2
	General secretion pathway protein E	0	0	1	1	1	2	1	1	1
	General secretion pathway protein F	0	0	1	1	1	1	1	1	1
	General secretion pathway protein G	0	0	1	1	1	2	1	2	2
	Glucose-6-phosphate 1-dehydrogenase (EC 1.1.1.49)	1	0	1	1	1	1	1	0	1
	Glutamine amidotransferase, class I	0	1	2	2	1	1	1	0	1
	glutamyl-Q-tRNA synthetase	0	1	1	1	1	1	1	0	1
	Glycerol kinase (EC 2.7.1.30)	1	1	1	1	1	1	1	0	0
	Glycine cleavage system H protein	1	3	1	1	1	0	1	0	1
	Glyoxalase family protein	1	0	2	1	1	4	0	1	1
	GTP-binding protein EngB	1	1	1	1	1	1	1	0	0
	GTP-binding protein Era	1	1	1	1	1	1	1	0	0
	Heat shock protein HtpX / FIG017973: domain of unknown function	0	0	1	1	1	1	1	1	1
	Hemolysins and related proteins containing CBS domains	1	0	1	1	1	1	1	0	1
	High-affinity choline uptake protein BetT	1	8	3	2	1	1	1	0	0
	Histidinol-phosphate aminotransferase (EC 2.6.1.9)	1	0	1	1	1	1	1	0	1
	HlyD family secretion protein	1	1	3	3	3	1	1	0	0
	Homocitrate synthase (EC 2.3.3.14)	0	0	1	1	1	1	1	1	1
	HtrA protease/chaperone protein	2	2	1	1	1	0	0	1	2
	Hydrolase, alpha/beta fold family	1	1	2	2	1	3	1	0	0
	Hydroxyacylglutathione hydrolase (EC 3.1.2.6)	2	1	1	1	1	1	1	0	0
	Hypothetical protein YaeJ with similarity to translation release factor	1	1	1	1	1	1	1	0	0
	IMP cyclohydrolase (EC 3.5.4.10) / Phosphoribosylaminoimidazolecarboxamide formyltransferase (EC 2.1.2.3)	0	1	1	1	1	1	1	0	1
	Inositol-1-monophosphatase (EC 3.1.3.25)	1	1	2	2	2	1	1	0	0
	Integral membrane protein	0	3	2	2	1	1	1	0	1
	Integral membrane protein YggT, involved in response to extracytoplasmic stress (osmotic shock)	1	1	1	1	1	1	1	0	0
	Integration host factor beta subunit	1	1	1	1	1	1	1	0	0
	Iron-sulfur cluster assembly scaffold protein NifU	1	1	1	1	1	1	1	0	0
	Lactoylglutathione lyase (EC 4.4.1.5)	1	2	1	1	1	1	1	0	0
	Large protein containing transglutaminase-like domain	0	0	1	1	1	1	1	1	1
	LemA protein	0	0	1	1	1	1	1	1	1
	Lipid A export ATP-binding/permease protein MsbA (EC 3.6.3.25)	2	1	1	1	1	1	1	0	0
	Lipoprotein signal peptidase (EC 3.4.23.36)	1	1	1	1	1	3	1	0	0
	Low molecular weight protein tyrosine phosphatase (EC 3.1.3.48)	0	0	1	1	1	1	1	1	1
	LSU ribosomal protein L13p (L13Ae)	1	1	1	1	0	1	1	0	1
	LSU ribosomal protein L14p (L23e)	1	1	1	1	0	1	1	0	1
	LSU ribosomal protein L16p (L10e)	1	1	1	1	0	1	1	0	1
	LSU ribosomal protein L18p (L5e)	1	1	1	1	0	1	1	0	1
	LSU ribosomal protein L22p (L17e)	1	1	1	1	0	1	1	0	1
	LSU ribosomal protein L23p (L23Ae)	1	1	1	1	0	1	1	0	1
	LSU ribosomal protein L24p (L26e)	1	1	1	1	0	1	1	0	1
	LSU ribosomal protein L25p	1	1	1	1	1	1	0	0	1
	LSU ribosomal protein L28p	1	0	1	1	1	1	0	1	1
	LSU ribosomal protein L2p (L8e)	1	1	1	1	0	1	1	0	1
	LSU ribosomal protein L32p	1	1	1	1	1	1	1	0	0
	LSU ribosomal protein L4p (L1e)	1	1	1	1	0	1	1	0	1
	LSU ribosomal protein L5p (L11e)	1	1	1	1	0	1	1	0	1
	LSU ribosomal protein L6p (L9e)	1	1	1	1	0	1	1	0	1
	membrane protein	1	0	2	2	2	2	2	1	0
	Membrane-bound lytic murein transglycosylase D precursor (EC 3.2.1.-)	2	3	1	1	1	1	1	0	0
	Membrane-fusion protein	1	1	2	2	2	1	2	0	0
	Methionine biosynthesis protein MetW	1	1	1	1	1	1	1	0	0
	methyl-accepting chemotaxis sensory transducer	2	3	1	1	1	0	0	1	1
	Methylase of polypeptide chain release factors	0	1	1	1	1	1	1	1	0
	Multi antimicrobial extrusion protein (Na(+)/drug antiporter), MATE family of MDR efflux pumps	0	1	1	1	0	1	1	1	1
	Multicopper oxidase	2	0	1	1	1	2	1	1	0
	Multimodular transpeptidase-transglycosylase (EC 2.4.1.129) (EC 3.4.-.-)	1	4	2	2	2	2	1	0	0
	N-acetylglutamate synthase (EC 2.3.1.1)	1	1	1	1	1	1	1	0	0
	N-acetylmuramoyl-L-alanine amidase (EC 3.5.1.28)	1	1	1	1	1	1	2	0	0
	N-carbamoylputrescine amidase (3.5.1.53)	0	0	1	1	1	1	1	2	1
	Na(+) H(+) antiporter subunit C	0	1	1	1	1	1	1	0	1
	Na(+) H(+) antiporter subunit D	0	1	1	1	1	1	1	0	1
	Na(+) H(+) antiporter subunit G	0	1	1	1	1	1	1	0	1
	NAD synthetase (EC 6.3.1.5) / Glutamine amidotransferase chain of NAD synthetase	1	0	1	1	1	1	1	0	1
	NAD-dependent glyceraldehyde-3-phosphate dehydrogenase (EC 1.2.1.12)	1	2	1	1	0	3	3	0	1
	NAD-dependent protein deacetylase of SIR2 family	2	2	1	1	1	2	1	0	0
	NADH dehydrogenase (EC 1.6.99.3)	2	1	1	1	1	3	2	0	0
	NADPH dependent preQ0 reductase (EC 1.7.1.13)	0	1	1	1	1	1	1	1	0
	Nicotinate-nucleotide--dimethylbenzimidazole phosphoribosyltransferase (EC 2.4.2.21)	1	2	1	1	1	1	1	0	0
	Nitrate ABC transporter, ATP-binding protein	0	0	1	1	1	1	1	1	2
	Nitrate ABC transporter, permease protein	0	0	1	1	1	1	1	1	1
	Nitroreductase family protein	1	2	2	2	1	2	1	0	0
	Nucleoside triphosphate pyrophosphohydrolase MazG (EC 3.6.1.8)	1	1	1	1	1	1	1	0	0
	Oligopeptide transport system permease protein OppB (TC 3.A.1.5.1)	1	2	1	1	2	1	0	0	2
	Outer membrane lipoprotein carrier protein LolA	1	1	1	1	1	1	1	0	0
	Outer membrane protein Imp, required for envelope biogenesis / Organic solvent tolerance protein precursor	1	1	1	1	1	1	1	0	0
	Oxidoreductase	0	1	4	5	2	0	1	2	3
	Oxidoreductase, short chain dehydrogenase/reductase family	1	1	2	2	2	4	1	0	0
	Pantothenate kinase type III, CoaX-like (EC 2.7.1.33)	1	1	1	1	1	0	0	1	1
	Para-aminobenzoate synthase, aminase component (EC 2.6.1.85)	1	0	1	1	0	1	1	1	1
	Peptidase, M23/M37 family	2	3	2	2	3	3	2	0	0
	Peptide deformylase (EC 3.5.1.88)	1	1	1	1	1	2	0	0	1
	Permeases of the major facilitator superfamily	0	1	2	1	3	3	2	0	1
	Phage protein	13	6	9	2	0	0	3	4	7
	Phosphate acetyltransferase (EC 2.3.1.8)	1	1	1	1	2	1	1	0	0
	Phosphatidylglycerophosphatase A (EC 3.1.3.27)	1	1	1	1	1	1	1	0	0
	Phosphatidylserine decarboxylase (EC 4.1.1.65)	1	2	1	1	1	1	0	0	1
	Phosphocarrier protein, nitrogen regulation associated	1	0	1	1	1	1	1	0	1
	Phosphoenolpyruvate synthase (EC 2.7.9.2)	1	1	1	1	1	2	1	0	0
	Phosphoglucosamine mutase (EC 5.4.2.10)	1	2	1	1	1	1	1	0	0
	Phosphoheptose isomerase (EC 5.3.1.-)	0	1	1	1	1	1	1	0	2
	Phosphoribosylaminoimidazole carboxylase catalytic subunit (EC 4.1.1.21)	1	0	1	1	1	2	2	0	1
	Phosphoribosylformylglycinamidine cyclo-ligase (EC 6.3.3.1)	1	0	1	1	1	1	0	1	1
	Phosphoribosylglycinamide formyltransferase (EC 2.1.2.2)	1	1	1	1	1	1	0	0	1
	Phosphoserine phosphatase (EC 3.1.3.3)	1	1	3	2	2	2	2	0	0
	Potassium voltage-gated channel subfamily KQT; possible potassium channel, VIC family	0	1	2	2	2	1	0	1	1
	Predicted signal transduction protein	5	3	3	3	3	5	3	0	0
	Preprotein translocase subunit SecG (TC 3.A.5.1.1)	1	1	1	1	1	1	1	0	0
	probable iron binding protein from the HesB_IscA_SufA family	0	0	2	2	2	1	1	1	1
	Probable low-affinity inorganic phosphate transporter	1	2	1	1	2	0	1	0	2
	Probable transmembrane protein	1	3	4	4	5	1	2	0	0
	Protein containing domains DUF404, DUF407, DUF403	0	0	1	1	1	1	1	2	1
	Protein-L-isoaspartate O-methyltransferase (EC 2.1.1.77)	1	1	1	1	1	1	1	0	0
	PTS IIA-like nitrogen-regulatory protein PtsN	0	1	1	1	1	1	1	0	1
	putative exported protein	1	1	3	6	2	4	4	0	0
	putative hydrolase	0	1	1	2	2	2	2	0	1
	putative lipoprotein	2	4	2	4	1	2	1	0	0
	putative oxidoreductase	0	0	1	1	1	4	1	1	1
	Putrescine transport ATP-binding protein PotA (TC 3.A.1.11.1)	2	3	4	3	1	0	0	1	1
	Pyruvate dehydrogenase E1 component (EC 1.2.4.1)	0	0	1	1	1	1	1	1	1
	Queuosine Biosynthesis QueE Radical SAM	0	1	1	1	1	1	1	0	1
	Quinolinate synthetase (EC 2.5.1.72)	1	2	1	1	1	1	0	0	1
	Rare lipoprotein A precursor	1	1	1	1	1	1	1	0	0
	Replicative DNA helicase (EC 3.6.1.-)	1	3	1	1	1	0	1	0	2
	Response regulator receiver	1	0	2	2	0	3	2	1	1
	Ribonuclease HI (EC 3.1.26.4)	1	2	1	1	1	1	1	0	0
	Ribonuclease HII (EC 3.1.26.4)	1	1	1	1	1	1	1	0	0
	Ribonuclease P protein component (EC 3.1.26.5)	1	0	1	1	1	1	1	0	1
	Ribosomal large subunit pseudouridine synthase B (EC 4.2.1.70)	1	0	1	1	1	1	1	1	0
	Ribosomal protein L11 methyltransferase (EC 2.1.1.-)	1	3	1	1	1	1	1	0	0
	Ribosomal RNA small subunit methyltransferase B (EC 2.1.1.-)	1	1	1	1	1	0	1	0	1
	Ribosome hibernation protein YhbH	0	1	1	1	1	1	1	0	1
	Ribulosamine/erythrulosamine 3-kinase potentially involved in protein deglycation	0	0	1	1	1	1	1	1	1
	RNA polymerase sigma factor RpoH	1	1	1	1	1	1	1	0	0
	RNA polymerase sigma factor RpoS	0	0	1	1	1	1	1	1	1
	RND efflux system, inner membrane transporter CmeB	1	2	2	2	2	3	2	0	0
	Rod shape-determining protein MreC	1	1	1	1	1	1	1	0	0
	Rod shape-determining protein RodA	1	1	1	1	1	1	1	0	0
	SAM-dependent methyltransferases	4	1	0	0	1	1	1	1	3
	Selenoprotein O and cysteine-containing homologs	1	1	1	1	1	1	1	0	0
	sensor histidine kinase	2	1	0	0	1	3	1	1	2
	Sensory box histidine kinase/response regulator	0	10	2	1	2	5	0	2	4
	Sensory box/GGDEF family protein	2	0	1	1	0	6	4	1	1
	Short chain dehydrogenase	0	1	1	1	1	8	3	1	0
	Sodium-dependent phosphate transporter	1	2	1	1	1	3	2	0	0
	Soluble pyridine nucleotide transhydrogenase (EC 1.6.1.1)	0	0	1	1	1	1	1	1	1
	SSU ribosomal protein S10p (S20e)	1	1	1	1	0	1	1	0	1
	SSU ribosomal protein S13p (S18e)	1	1	1	1	0	1	1	0	1
	SSU ribosomal protein S17p (S11e)	1	1	1	1	0	1	1	0	1
	SSU ribosomal protein S3p (S3e)	1	1	1	1	0	1	1	0	1
	SSU ribosomal protein S5p (S2e)	1	1	1	1	0	1	1	0	1
	SSU ribosomal protein S7p (S5e)	1	1	1	1	0	1	1	0	1
	SSU ribosomal protein S8p (S15Ae)	1	1	1	1	0	1	1	0	1
	SSU ribosomal protein S9p (S16e)	1	1	1	1	0	1	1	0	1
	Survival protein SurA precursor (Peptidyl-prolyl cis-trans isomerase SurA) (EC 5.2.1.8)	1	1	1	1	1	2	1	0	0
	Thiol peroxidase, Bcp-type (EC 1.11.1.15)	0	0	1	1	1	2	2	2	3
	Thiosulfate sulfurtransferase, rhodanese (EC 2.8.1.1)	1	1	1	1	2	1	1	0	0
	Thymidylate synthase (EC 2.1.1.45)	0	2	1	1	1	1	1	0	2
	tmRNA-binding protein SmpB	1	1	1	1	1	1	0	0	1
	TonB-dependent receptor	0	1	8	9	13	4	3	0	2
	Topoisomerase IV subunit B (EC 5.99.1.-)	0	1	1	1	1	1	0	1	1
	TPR domain protein in aerotolerance operon	0	1	1	1	2	1	1	1	0
	TPR repeat containing exported protein; Putative periplasmic protein contains a protein prenylyltransferase domain	2	2	1	1	1	1	1	0	0
	Transcription accessory protein (S1 RNA-binding domain)	1	1	1	1	1	1	1	0	0
	Transcription termination protein NusA	1	1	1	1	1	1	0	0	1
	Transcriptional regulator, MerR family	1	5	3	3	4	4	5	0	0
	Transglycosylase, Slt family	1	1	1	1	1	1	2	0	0
	TRAP-type C4-dicarboxylate transport system, large permease component	2	10	4	4	4	3	2	0	0
	tRNA (cytosine34-2'-O-)-methyltransferase (EC 2.1.1.-)	1	1	1	1	0	1	1	0	1
	tRNA pseudouridine 13 synthase (EC 4.2.1.-)	0	0	1	1	1	1	1	1	1
	tRNA-Ala-GGC	2	1	2	1	1	2	0	0	1
	tRNA-Arg-ACG	1	1	2	1	1	1	0	0	1
	tRNA-Arg-CCG	1	1	1	1	1	0	0	1	1
	tRNA-Arg-CCT	1	1	1	1	1	1	1	0	0
	tRNA-Gln-TTG	1	1	1	1	1	1	0	0	1
	tRNA-Leu-CAA	1	1	1	1	1	0	1	0	1
	tRNA-Leu-GAG	2	1	1	1	1	1	1	0	0
	tRNA-Lys-TTT	1	0	2	2	2	1	1	0	1
	tRNA-Pro-CGG	1	0	1	1	1	2	1	0	1
	tRNA-Pro-GGG	1	1	0	1	1	1	1	0	1
	tRNA-Ser-GCT	1	1	1	1	0	1	1	0	1
	tRNA-Ser-GGA	1	1	1	1	1	1	0	0	1
	tRNA-Tyr-GTA	1	1	1	1	1	0	0	1	1
	tRNA:Cm32/Um32 methyltransferase	1	1	1	1	1	1	1	0	0
	Tryptophan synthase alpha chain (EC 4.2.1.20)	1	1	1	1	1	1	0	0	1
	Tryptophan synthase beta chain (EC 4.2.1.20)	1	1	1	1	1	1	0	0	1
	Tryptophan synthase beta chain like (EC 4.2.1.20)	2	1	1	1	1	0	0	1	1
	Twin-arginine translocation protein TatA	1	1	1	1	1	1	1	0	0
	Twin-arginine translocation protein TatB	1	1	1	1	1	1	1	0	0
	Type I restriction-modification system, specificity subunit S (EC 3.1.21.3)	0	0	1	4	1	1	2	1	1
	Type II secretory pathway, ATPase PulE/Tfp pilus assembly pathway, ATPase PilB	0	2	2	2	2	1	2	1	0
	UDP-3-O-[3-hydroxymyristoyl] N-acetylglucosamine deacetylase (EC 3.5.1.-)	1	1	1	1	1	2	1	0	0
	UDP-N-acetylglucosamine 4,6-dehydratase (EC 4.2.1.-)	1	2	1	1	0	1	0	1	1
	Universal stress protein family	2	2	1	1	1	1	1	0	0
	UPF0028 protein YchK	1	1	1	1	1	2	1	0	0
	Uptake hydrogenase small subunit precursor (EC 1.12.99.6)	1	1	1	1	1	2	1	0	0
	Urea carboxylase-related ABC transporter, permease protein	1	1	2	2	3	1	1	0	0
	UTP--glucose-1-phosphate uridylyltransferase (EC 2.7.7.9)	1	1	1	1	1	1	1	0	0
	Zinc ABC transporter, ATP-binding protein ZnuC	1	1	1	1	1	1	1	0	0
	Zinc ABC transporter, inner membrane permease protein ZnuB	1	1	1	1	1	2	2	0	0
	1-aminocyclopropane-1-carboxylate deaminase (EC 3.5.99.7)	0	2	1	1	1	1	1	0	0
	1,2-dihydroxy-3-keto-5-methylthiopentene dioxygenase (EC 1.13.11.54)	0	0	1	1	1	1	1	0	1
	2-haloalkanoic acid dehalogenase (EC 3.8.1.2)	0	0	1	1	1	1	1	2	0
	2-keto-3-deoxy-D-arabino-heptulosonate-7-phosphate synthase I alpha (EC 2.5.1.54)	0	1	2	2	2	1	1	0	0
	2-oxoglutarate dehydrogenase E1 component (EC 1.2.4.2)	0	1	1	1	1	1	1	0	0
	23S rRNA (guanosine-2'-O-) -methyltransferase rlmB (EC 2.1.1.-)	1	0	1	1	1	1	1	0	0
	3-polyprenyl-4-hydroxybenzoate carboxy-lyase (EC 4.1.1.-)	1	1	1	1	1	1	0	0	0
	5'-nucleotidase (EC 3.1.3.5)	0	0	1	1	1	1	2	0	1
	ABC transporter involved in cytochrome c biogenesis, ATPase component CcmA	1	0	1	1	1	1	1	0	0
	ABC transporter involved in cytochrome c biogenesis, CcmB subunit	1	0	1	1	1	1	1	0	0
	ABC transporter substrate-binding protein	1	3	2	2	1	1	0	0	0
	ABC transporter, periplasmic spermidine putrescine-binding protein PotD (TC 3.A.1.11.1)	2	3	4	4	1	0	1	0	0
	ABC-type hemin transport system, ATPase component	0	0	2	2	2	1	1	0	1
	Acetoacetyl-CoA synthetase (EC 6.2.1.16) / Long-chain-fatty-acid--CoA ligase (EC 6.2.1.3)	0	0	1	1	1	2	1	1	0
	Acyl dehydratase	0	2	1	1	1	2	1	0	0
	Acyl-CoA dehydrogenase (EC 1.3.99.3)	0	8	6	5	6	5	4	0	0
	Acyltransferase family protein	0	1	2	2	2	2	1	0	0
	ADA regulatory protein / Methylated-DNA--protein-cysteine methyltransferase (EC 2.1.1.63)	1	1	0	1	1	1	1	0	0
	Adenosylcobinamide-phosphate synthase	1	1	1	1	1	1	0	0	0
	Aerobic glycerol-3-phosphate dehydrogenase (EC 1.1.5.3)	0	1	2	2	2	3	2	0	0
	Aldehyde dehydrogenase (EC 1.2.1.3)	0	1	7	5	5	7	1	0	0
	Aldehyde dehydrogenase (EC 1.2.1.3); Probable coniferyl aldehyde dehydrogenase (EC 1.2.1.68)	0	1	1	1	1	1	1	0	0
	Alkylphosphonate utilization operon protein PhnA	1	1	1	1	1	1	0	0	0
	Alpha-ribazole-5'-phosphate phosphatase (EC 3.1.3.73)	1	0	1	1	1	1	1	0	0
	Alpha,alpha-trehalose-phosphate synthase [UDP-forming] (EC 2.4.1.15)	1	0	1	1	1	1	1	0	0
	Alpha/beta hydrolase	0	1	1	1	1	1	1	0	0
	Aminodeoxychorismate lyase (EC 4.1.3.38)	1	0	1	1	1	1	1	0	0
	AMP-dependent synthetase/ligase in alkane synthesis cluster	0	1	1	1	1	0	0	1	1
	Anhydro-N-acetylmuramic acid kinase (EC 2.7.1.-)	0	0	1	1	1	1	1	0	1
	Asparagine synthetase [glutamine-hydrolyzing] (EC 6.3.5.4)	0	5	1	0	0	3	1	2	2
	Aspartyl-tRNA synthetase (EC 6.1.1.12) @ Aspartyl-tRNA(Asn) synthetase (EC 6.1.1.23)	0	0	1	1	1	1	0	1	1
	Assimilatory nitrate reductase large subunit (EC:1.7.99.4)	0	0	1	1	1	2	0	2	2
	ATP-dependent DNA helicase RecQ	1	1	0	0	0	1	1	2	2
	ATP-dependent helicase HrpB	0	1	1	1	1	1	1	0	0
	ATP-dependent RNA helicase RhlB	0	1	1	1	1	1	1	0	0
	ATPase associated with various cellular activities, AAA_5	0	1	1	1	1	1	1	0	0
	ATPase involved in DNA repair	0	0	1	4	1	2	1	0	2
	Bacterioferritin	1	0	2	2	2	2	1	0	0
	BarA-associated response regulator UvrY (= GacA = SirA)	0	1	1	1	1	1	1	0	0
	Biosynthetic Aromatic amino acid aminotransferase beta (EC 2.6.1.57)	0	1	2	1	1	1	1	0	0
	C-terminal domain of CinA type S; Protein Implicated in DNA repair function with RecA and MutS	0	1	1	1	1	1	0	0	1
	Capsular polysaccharide synthesis enzyme CpsC, polysaccharide export	0	1	1	1	1	1	1	0	0
	Carbon monoxide-responsive transcriptional activator CooA	1	1	1	1	1	0	1	0	0
	Carbon-nitrogen hydrolase	1	1	0	0	0	1	1	1	1
	Catalase (EC 1.11.1.6) / Peroxidase (EC 1.11.1.7)	0	0	1	1	1	2	2	0	1
	Cell division protein	1	0	1	1	1	1	1	0	0
	Cell division protein FtsJ / Ribosomal RNA large subunit methyltransferase E (EC 2.1.1.-)	1	0	1	1	1	1	1	0	0
	Cell division protein FtsZ (EC 3.4.24.-)	1	1	1	1	1	1	0	0	0
	Cell division topological specificity factor MinE	0	1	1	1	1	1	1	0	0
	Chemotaxis protein CheC -- inhibitor of MCP methylation	0	1	3	3	3	2	2	0	0
	Chemotaxis response - phosphatase CheZ	1	0	1	1	1	1	1	0	0
	Cob(I)alamin adenosyltransferase (EC 2.5.1.17)	0	1	1	1	1	1	1	0	0
	COG1180: Radical SAM, Pyruvate-formate lyase-activating enzyme like	1	1	0	0	0	1	1	1	1
	COG1272: Predicted membrane protein hemolysin III homolog	1	1	1	1	1	1	0	0	0
	COG1720: Uncharacterized conserved protein	1	1	1	1	1	0	0	1	0
	COG2363	0	0	1	1	1	1	1	0	1
	COG3332	0	1	1	1	1	1	1	0	0
	Colicin V production protein	1	1	1	1	1	1	0	0	0
	Copper resistance protein B	2	0	1	1	1	0	1	1	0
	CTP:molybdopterin cytidylyltransferase	2	2	1	0	1	1	1	0	0
	Cytochrome c heme lyase subunit CcmF	3	0	1	1	1	1	1	0	0
	Cytochrome c-type biogenesis protein CcmC, putative heme lyase for CcmE	1	0	1	1	1	1	1	0	0
	Cytochrome c-type biogenesis protein CcmE, heme chaperone	1	0	1	1	1	1	1	0	0
	Deoxycytidine triphosphate deaminase (EC 3.5.4.13)	0	0	1	1	1	1	1	0	1
	Diadenosine tetraphosphatase and related serine/threonine protein phosphatases	1	0	1	1	1	1	1	0	0
	dienelactone hydrolase family protein	0	0	1	1	1	2	1	1	0
	diguanylate cyclase (GGDEF domain) with PAS/PAC sensor	0	2	2	1	2	2	2	0	0
	Dihydrolipoamide succinyltransferase component (E2) of 2-oxoglutarate dehydrogenase complex (EC 2.3.1.61)	0	1	1	1	1	1	1	0	0
	Dipeptide transport system permease protein DppC (TC 3.A.1.5.2)	4	5	1	1	2	0	0	0	1
	DJ-1/YajL/PfpI superfamily, includes chaperone protein YajL (former ThiJ), parkinsonism-associated protein DJ-1, peptidases PfpI, Hsp31	0	1	1	1	1	1	1	0	0
	Dna binding response regulator PrrA (RegA)	0	0	1	1	1	0	1	1	1
	DNA polymerase II (EC 2.7.7.7)	0	1	1	1	1	1	1	0	0
	DNA polymerase III delta subunit (EC 2.7.7.7)	0	1	1	1	1	1	1	0	0
	DNA repair protein RadC	1	1	1	1	1	0	1	0	0
	DNA-binding response regulator, LuxR family	1	9	2	2	3	0	0	0	1
	DNA-directed RNA polymerase beta subunit (EC 2.7.7.6)	1	1	1	0	0	1	1	0	1
	Electron transfer flavoprotein-ubiquinone oxidoreductase (EC 1.5.5.1)	1	0	1	1	1	2	1	0	0
	Electron transfer flavoprotein, beta subunit	0	8	2	1	2	1	1	0	0
	Endoribonuclease L-PSP	1	2	5	5	3	1	0	0	0
	Enoyl-CoA hydratase (EC 4.2.1.17)	0	10	5	5	5	10	7	0	0
	Esterase/lipase/thioesterase family protein	0	1	1	1	1	2	2	0	0
	Fe-S oxidoreductase	1	5	1	1	1	1	0	0	0
	Ferric iron ABC transporter, iron-binding protein	1	1	0	0	0	1	1	1	1
	Ferrochelatase, protoheme ferro-lyase (EC 4.99.1.1)	0	0	1	1	1	1	1	1	0
	FIG002781: Alpha-L-glutamate ligase family protein	0	0	1	1	1	1	1	1	0
	FIG004454: RNA binding protein	0	1	1	1	1	1	1	0	0
	FIG022869: Oxidoreductase, GMC family	0	1	1	1	1	3	2	0	0
	FIG028220: hypothetical protein co-occurring with HEAT repeat protein	0	0	1	1	1	2	2	0	1
	FIG028593: membrane protein	1	1	1	1	0	3	1	0	0
	FIG139976: hypothetical protein	0	0	1	1	1	1	1	1	0
	FIG152265: Sodium:solute symporter associated protein	0	0	1	1	1	1	1	0	1
	Flagellar hook-length control protein FliK	0	0	1	0	1	1	1	2	2
	Flagellar sensor histidine kinase FleS	0	0	1	1	1	1	1	1	0
	Flagellin protein FlaA	2	0	1	1	0	1	0	5	4
	Flavodoxin 1	0	0	2	2	2	2	1	0	1
	FMN-dependent NADH-azoreductase	1	0	1	1	1	1	1	0	0
	FOG: Ankyrin repeat	0	0	2	2	1	1	1	0	1
	Fructose-1,6-bisphosphatase, type I (EC 3.1.3.11)	1	0	1	1	1	1	1	0	0
	GAF domain/GGDEF domain protein	0	2	2	2	1	1	0	1	0
	Gamma-glutamyltranspeptidase (EC 2.3.2.2)	0	0	1	1	1	1	0	2	2
	GDP-mannose 4,6-dehydratase (EC 4.2.1.47)	0	1	1	1	1	1	1	0	0
	General secretion pathway protein A	0	0	1	1	1	1	1	0	1
	General secretion pathway protein K	0	0	1	1	1	1	0	1	1
	gliding motility protein GldF	0	1	0	0	1	1	1	2	1
	Glutamate racemase (EC 5.1.1.3)	1	0	1	1	1	1	1	0	0
	Glutamate-ammonia-ligase adenylyltransferase (EC 2.7.7.42)	0	1	1	1	1	1	1	0	0
	Glutathione synthetase (EC 6.3.2.3)	0	1	1	1	1	1	1	0	0
	Glutathione-regulated potassium-efflux system protein KefB	0	0	1	1	1	2	1	0	1
	Glycerol-3-phosphate acyltransferase (EC 2.3.1.15)	0	1	1	1	1	1	1	0	0
	Glycogen phosphorylase (EC 2.4.1.1)	1	2	0	0	0	2	1	1	1
	Glycosyltransferase (EC 2.4.1.-)	2	1	1	0	0	4	0	3	7
	Glycyl-tRNA synthetase beta chain (EC 6.1.1.14)	1	0	1	1	1	1	1	0	0
	GTP pyrophosphokinase (EC 2.7.6.5), (p)ppGpp synthetase II / Guanosine-3',5'-bis(diphosphate) 3'-pyrophosphohydrolase (EC 3.1.7.2)	1	1	1	1	1	1	0	0	0
	HD-GYP domain	1	3	1	1	0	1	0	0	1
	Heat shock (predicted periplasmic) protein YciM, precursor	1	0	1	1	1	1	1	0	0
	Hemerythrin	1	2	1	1	1	1	0	0	0
	Hemin ABC transporter, permease protein	0	0	2	2	2	1	1	0	1
	Histone protein	0	1	1	1	1	3	1	0	0
	Homoserine O-acetyltransferase (EC 2.3.1.31)	0	1	1	1	1	1	1	0	0
	Hydrogen peroxide-inducible genes activator	1	0	2	2	2	1	1	0	0
	Hydrogenase maturation protease (EC 3.4.24.-)	1	2	1	1	1	1	0	0	0
	hydrolase, alpha/beta fold family	0	1	2	2	1	2	1	0	0
	Hypothetical nudix hydrolase YeaB	0	2	1	1	1	2	1	0	0
	hypothetical protein PA3071	0	1	1	1	1	1	1	0	0
	Inorganic pyrophosphatase (EC 3.6.1.1)	0	0	1	1	1	1	1	0	1
	INTEGRAL MEMBRANE PROTEIN (Rhomboid family)	0	1	2	2	1	1	1	0	0
	Integral membrane protein CcmA involved in cell shape determination	0	0	1	1	1	1	1	1	0
	Integrase	8	3	0	1	0	1	2	0	2
	Integration host factor alpha subunit	1	2	0	1	1	1	1	0	0
	Isochorismatase (EC 3.3.2.1)	1	3	1	1	1	0	0	0	1
	Isovaleryl-CoA dehydrogenase (EC 1.3.99.10)	0	1	1	1	1	2	2	0	0
	L-proline glycine betaine ABC transport system permease protein ProV (TC 3.A.1.12.1)	1	2	2	2	2	0	1	0	0
	L-proline glycine betaine ABC transport system permease protein ProW (TC 3.A.1.12.1)	1	2	2	2	2	0	1	0	0
	Lactoylglutathione lyase and related lyases	0	0	1	1	0	2	2	1	1
	Lipid A export ATP-binding/permease protein MsbA	0	0	2	1	1	1	0	2	1
	Lipoprotein NlpD	0	1	2	2	1	2	2	0	0
	LSU m3Psi1915 methyltransferase RlmH	1	0	1	1	1	1	1	0	0
	LSU ribosomal protein L10p (P0)	1	1	1	0	0	1	1	0	1
	LSU ribosomal protein L15p (L27Ae)	1	1	1	1	0	1	0	0	1
	LSU ribosomal protein L1p (L10Ae)	1	1	1	0	0	1	1	0	1
	LSU ribosomal protein L27p	1	1	1	1	1	0	0	0	1
	LSU ribosomal protein L29p (L35e)	1	1	1	1	0	1	1	0	0
	LSU ribosomal protein L31p @ LSU ribosomal protein L31p, zinc-dependent	0	0	1	1	0	1	1	1	1
	LSU ribosomal protein L3p (L3e)	1	1	1	1	0	0	1	0	1
	LSU ribosomal protein L7/L12 (P1/P2)	1	1	1	0	0	1	1	0	1
	Lysine 2,3-aminomutase (EC 5.4.3.2)	1	0	1	1	1	0	0	1	1
	Lysine decarboxylase family	1	1	1	1	1	0	0	0	1
	Lysophospholipase (EC 3.1.1.5); Monoglyceride lipase (EC 3.1.1.23); putative	0	1	1	1	1	3	1	0	0
	Malate synthase G (EC 2.3.3.9)	1	0	1	1	1	1	1	0	0
	Mannose-6-phosphate isomerase	0	1	1	0	0	1	1	1	1
	Membrane protein	0	1	2	1	1	3	1	0	0
	Membrane-bound lytic murein transglycosylase B precursor (EC 3.2.1.-)	1	0	1	1	1	2	2	0	0
	Metal-dependent hydrolase YbeY, involved in rRNA and/or ribosome maturation and assembly	0	1	1	1	0	1	0	1	1
	Metal-dependent hydrolases of the beta-lactamase superfamily I	0	1	1	1	1	1	1	0	0
	methylated-DNA--protein-cysteine methyltransferase-related protein	1	1	1	1	1	1	0	0	0
	Methylthioribulose-1-phosphate dehydratase (EC 4.2.1.109)	0	0	1	1	1	1	1	0	1
	Methyltransferase (EC 2.1.1.-)	1	5	1	1	1	1	0	0	0
	Molybdenum cofactor biosynthesis protein MoaE	0	0	1	1	1	1	1	1	0
	Molybdopterin-guanine dinucleotide biosynthesis protein MobA	2	0	1	1	1	1	1	0	0
	Mutator mutT protein (7,8-dihydro-8-oxoguanine-triphosphatase) (EC 3.6.1.-)	0	0	1	1	1	1	0	2	1
	MutT/nudix family protein	0	1	1	1	1	1	1	0	0
	N-acetyl-L,L-diaminopimelate deacetylase (EC 3.5.1.47)	0	1	1	1	1	1	1	0	0
	N-acetylneuraminate synthase (EC 2.5.1.56)	2	1	1	1	0	0	0	2	2
	Na(+) H(+) antiporter subunit E	0	0	1	1	1	1	1	0	1
	Na(+) H(+) antiporter subunit F	0	0	1	1	1	1	1	0	1
	Na(+)-translocating NADH-quinone reductase subunit A (EC 1.6.5.-)	0	1	1	1	1	1	1	0	0
	Na(+)-translocating NADH-quinone reductase subunit B (EC 1.6.5.-)	0	1	1	1	1	1	1	0	0
	Na(+)-translocating NADH-quinone reductase subunit C (EC 1.6.5.-)	0	1	1	1	1	1	1	0	0
	Na(+)-translocating NADH-quinone reductase subunit D (EC 1.6.5.-)	0	1	1	1	1	1	1	0	0
	Na(+)-translocating NADH-quinone reductase subunit E (EC 1.6.5.-)	0	1	1	1	1	1	1	0	0
	Na+/H+ antiporter	1	1	1	1	1	0	0	0	1
	NADH pyrophosphatase (EC 3.6.1.22)	0	1	1	1	1	1	1	0	0
	NADP-dependent malic enzyme (EC 1.1.1.40)	1	0	1	1	1	1	1	0	0
	Nitrite reductase [NAD(P)H] large subunit (EC 1.7.1.4)	0	0	2	2	2	3	1	0	1
	Nitrogen regulation protein NR(II) (EC 2.7.3.-)	0	0	1	1	1	1	1	1	0
	nucleoprotein/polynucleotide-associated enzyme	0	1	1	1	1	1	1	0	0
	Oligopeptide transport ATP-binding protein OppD (TC 3.A.1.5.1)	3	5	1	1	2	0	0	0	1
	Outer membrane protein assembly factor YaeT precursor	1	2	1	1	1	1	0	0	0
	Outer membrane protein H precursor	2	1	1	1	1	1	0	0	0
	Oxidoreductase, FAD-binding	0	0	1	1	1	1	1	0	1
	Oxidoreductase, short-chain dehydrogenase/reductase family	0	1	1	1	1	4	2	0	0
	Oxidoreductase, short-chain dehydrogenase/reductase family (EC 1.1.1.-)	0	1	1	1	1	1	2	0	0
	Peptidase M48, Ste24p precursor	1	1	1	1	1	0	0	0	1
	Peptide chain release factor 3	0	1	1	1	1	1	1	0	0
	Peptide methionine sulfoxide reductase MsrB (EC 1.8.4.12)	1	0	1	1	1	1	1	0	0
	Peptidyl-prolyl cis-trans isomerase PpiD (EC 5.2.1.8)	0	0	1	1	1	1	1	1	0
	Periplasmic protease	0	1	1	1	1	1	1	0	0
	Permeases of the drug/metabolite transporter (DMT) superfamily	1	1	2	2	2	1	0	0	0
	Phenazine biosynthesis protein PhzF like	1	1	1	1	1	1	0	0	0
	Phosphoglucomutase (EC 5.4.2.2)	1	0	1	1	1	1	1	0	0
	Phospholipase A1 precursor (EC 3.1.1.32, EC 3.1.1.4); Outer membrane phospholipase A	0	1	1	1	1	1	1	0	0
	Phosphomannomutase (EC 5.4.2.8)	1	0	0	1	1	1	1	0	1
	Phosphonate ABC transporter ATP-binding protein (TC 3.A.1.9.1)	1	1	1	1	0	1	1	0	0
	Phosphonate ABC transporter phosphate-binding periplasmic component (TC 3.A.1.9.1)	3	3	1	1	0	1	2	0	0
	Phosphoribosylglycinamide formyltransferase 2 (EC 2.1.2.-)	1	0	1	1	1	1	1	0	0
	Phosphoserine aminotransferase (EC 2.6.1.52)	0	2	2	1	1	2	1	0	0
	Polyhydroxyalkanoic acid synthase	0	1	1	1	2	2	2	0	0
	Polyphosphate kinase 2 (EC 2.7.4.1)	0	1	1	1	1	1	1	0	0
	Predicted hydrolase or acyltransferase PA1621	0	1	1	1	1	1	1	0	0
	Predicted L-lactate dehydrogenase, Fe-S oxidoreductase subunit YkgE	0	0	1	1	1	1	1	0	1
	Predicted L-lactate dehydrogenase, Iron-sulfur cluster-binding subunit YkgF	0	0	2	1	1	1	1	0	1
	Predicted signal-transduction protein containing cAMP-binding and CBS domains	0	3	2	2	2	1	1	0	0
	Preprotein translocase secY subunit (TC 3.A.5.1.1)	1	1	1	1	0	1	0	0	1
	Proline dehydrogenase (EC 1.5.99.8) (Proline oxidase) / Delta-1-pyrroline-5-carboxylate dehydrogenase (EC 1.5.1.12)	1	0	1	1	1	1	1	0	0
	Protein containing domains DUF404, DUF407	0	0	1	1	1	1	1	0	1
	Protein containing transglutaminase-like domain, putative cysteine protease	0	0	1	1	0	1	1	2	2
	Protein ImpG/VasA	0	1	1	1	1	2	2	0	0
	Protein of unknown function DUF81	1	1	1	1	1	1	0	0	0
	Protoporphyrinogen IX oxidase, novel form, HemJ (EC 1.3.-.-)	0	1	1	1	1	1	1	0	0
	Putative hemolysin	1	0	2	2	2	1	1	0	0
	Putative inner membrane protein	0	1	3	2	1	1	0	1	0
	Putative mannosyl-3-phosphoglycerate phosphatase (EC 3.1.3.70)	0	1	1	1	1	1	1	0	0
	Putative oxidoreductase	0	0	1	1	1	1	1	0	3
	Putative periplasmic protein YibQ, distant homology with nucleoside diphosphatase and polysaccharide deacetylase	0	1	1	1	1	1	1	0	0
	Putative preQ0 transporter	1	1	0	0	0	1	1	1	1
	putative secreted protein	0	1	1	1	1	2	0	0	1
	Putative stomatin/prohibitin-family membrane protease subunit YbbK	0	0	1	1	1	1	1	0	1
	Putative sucrose phosphorylase (EC 2.4.1.7)	0	1	1	1	1	1	1	0	0
	Putative transport protein	0	1	2	2	3	2	3	0	0
	Pyridoxamine 5'-phosphate oxidase (EC 1.4.3.5)	0	0	1	1	1	1	0	1	1
	Pyruvate-flavodoxin oxidoreductase (EC 1.2.7.-)	2	1	0	0	0	1	1	1	1
	Radical SAM family enzyme, similar to coproporphyrinogen III oxidase, oxygen-independent, clustered with nucleoside-triphosphatase RdgB	0	0	1	1	1	1	1	1	0
	Response regulator of zinc sigma-54-dependent two-component system	8	13	0	0	0	1	1	3	3
	Retron-type RNA-directed DNA polymerase (EC 2.7.7.49)	0	2	1	1	0	1	1	2	0
	Ribonuclease E (EC 3.1.26.12)	1	1	1	1	1	1	0	0	0
	Ribosomal large subunit pseudouridine synthase C (EC 4.2.1.70)	1	0	1	1	1	1	1	0	0
	Ribosomal-protein-S18p-alanine acetyltransferase (EC 2.3.1.-)	1	0	1	1	1	1	1	0	0
	Ribosome small subunit-stimulated GTPase EngC	0	1	1	1	1	1	1	0	0
	RNA polymerase associated protein RapA (EC 3.6.1.-)	0	1	1	1	1	1	1	0	0
	RNA polymerase sigma-70 factor, ECF subfamily	0	1	0	0	1	3	1	6	3
	RND efflux system, membrane fusion protein CmeA	0	0	2	1	1	1	2	1	0
	Rod shape-determining protein MreD	1	0	1	1	1	1	1	0	0
	rRNA small subunit methyltransferase I	1	1	1	1	0	1	1	0	0
	Rubredoxin	3	5	1	1	1	1	0	0	0
	S-adenosylhomocysteine deaminase (EC 3.5.4.28); Methylthioadenosine deaminase	1	2	1	1	1	1	0	0	0
	S-adenosylmethionine-dependent methyltransferase Functionally Coupled to the MukBEF Chromosome Partitioning Mechanism	0	1	2	1	1	1	1	0	0
	SAM-dependent methyltransferase (EC 2.1.1.-)	0	0	1	1	1	1	1	0	1
	Scaffold protein for [4Fe-4S] cluster assembly ApbC, MRP-like	0	1	1	1	1	1	1	0	0
	Segregation and condensation protein B	0	0	1	1	1	1	1	0	1
	Sensor histidine kinase PrrB (RegB) (EC 2.7.3.-)	0	0	1	1	1	0	1	1	1
	Septum site-determining protein MinC	0	1	1	1	1	1	1	0	0
	Septum site-determining protein MinD	0	1	1	1	1	1	1	0	0
	Serine protein kinase (prkA protein), P-loop containing	0	2	1	1	1	1	1	0	0
	Serine/threonine protein kinase	0	0	1	1	1	1	1	1	0
	Short-chain dehydrogenase/reductase SDR	1	0	0	1	1	3	3	0	1
	Sigma factor RpoE regulatory protein RseC	0	1	1	1	1	1	1	0	0
	Siroheme synthase / Precorrin-2 oxidase (EC 1.3.1.76) / Sirohydrochlorin ferrochelatase (EC 4.99.1.4) / Uroporphyrinogen-III methyltransferase (EC 2.1.1.107)	0	0	1	1	1	1	1	1	0
	Sirohydrochlorin cobaltochelatase (EC 4.99.1.3)	0	1	1	1	1	0	0	1	1
	Sodium/glycine symporter GlyP	0	2	1	1	1	1	1	0	0
	Spermidine Putrescine ABC transporter permease component potC (TC_3.A.1.11.1)	2	2	4	3	1	0	1	0	0
	Spermidine synthase (EC 2.5.1.16)	0	2	1	1	1	2	2	0	0
	SrpA-related protein	0	1	1	1	1	1	1	0	0
	SSU ribosomal protein S11p (S14e)	1	1	1	1	0	0	1	0	1
	SSU ribosomal protein S12p (S23e)	1	1	1	1	0	0	1	0	1
	SSU ribosomal protein S18p @ SSU ribosomal protein S18p, zinc-independent	0	0	1	1	1	1	1	0	1
	Sucrose phosphorylase (EC 2.4.1.7)	0	1	1	1	1	1	1	0	0
	Sugar/maltose fermentation stimulation protein homolog	1	1	1	1	1	1	0	0	0
	Sulfate adenylyltransferase, dissimilatory-type (EC 2.7.7.4)	1	1	0	0	0	1	1	1	1
	Thiamin-phosphate pyrophosphorylase (EC 2.5.1.3)	1	1	0	0	0	1	1	1	1
	Thymidine phosphorylase (EC 2.4.2.4)	1	0	1	1	1	5	4	0	0
	TonB-dependent receptor; Outer membrane receptor for ferrienterochelin and colicins	0	0	3	4	3	2	0	5	5
	TPR domain protein, putative component of TonB system	0	0	4	2	2	3	1	0	1
	TPR repeat containing protein	0	0	1	1	1	1	1	0	1
	Transamidase GatB domain protein	1	1	1	1	1	1	0	0	0
	Transcription antitermination protein NusG	1	1	1	0	0	1	1	0	1
	Transcription elongation factor GreB	0	1	1	1	1	1	1	0	0
	Transcriptional activator MetR	0	1	1	1	2	1	1	0	0
	Transcriptional regulator, ArsR family / Methyltransferase fusion	0	0	1	1	1	1	1	1	0
	Translation elongation factor P Lys34:lysine transferase	0	1	1	1	1	1	1	0	0
	Translation elongation factor Tu	1	1	1	0	0	1	1	0	1
	TRAP transporter solute receptor, unknown substrate 6	1	0	2	2	1	1	0	1	0
	TRAP-type C4-dicarboxylate transport system, periplasmic component	1	11	6	6	5	1	0	0	0
	tRNA (5-methoxyuridine) 34 synthase	0	1	1	1	1	1	1	0	0
	tRNA (uridine-5-oxyacetic acid methyl ester) 34 synthase	0	1	1	1	1	1	1	0	0
	tRNA delta(2)-isopentenylpyrophosphate transferase (EC 2.5.1.8)	1	0	1	1	1	1	1	0	0
	tRNA-Gly-TCC	1	1	0	1	1	0	0	1	1
	tRNA-Thr-TGT	1	1	1	1	1	0	0	0	1
	tRNA(Cytosine32)-2-thiocytidine synthetase	0	1	1	1	1	1	1	0	0
	Type cbb3 cytochrome oxidase biogenesis protein CcoS, involved in heme b insertion	0	0	1	1	1	1	1	1	0
	Type I restriction-modification system, restriction subunit R (EC 3.1.21.3)	0	0	2	3	1	1	4	0	1
	Type IV fimbrial biogenesis protein PilW	0	1	1	1	1	2	2	0	0
	Type IV pilus biogenesis protein PilN	0	1	1	1	1	1	1	0	0
	Type IV pilus biogenesis protein PilO	0	1	1	1	1	1	1	0	0
	Type IV pilus biogenesis protein PilP	0	1	1	1	1	1	1	0	0
	UDP-N-acetylmuramate:L-alanyl-gamma-D-glutamyl-meso-diaminopimelate ligase (EC 6.3.2.-)	0	1	1	1	1	1	1	0	0
	Uncharacterized ABC transporter, ATP-binding protein YrbF	0	1	1	1	1	1	1	0	0
	Uncharacterized ABC transporter, permease component YrbE	0	1	1	1	1	1	1	0	0
	Uncharacterized protein ImpB	0	1	1	1	1	2	2	0	0
	Uncharacterized protein ImpC	0	1	2	2	2	4	3	0	0
	Uncharacterized protein with LysM domain, COG1652	0	1	1	1	1	1	1	0	0
	UPF0225 protein YchJ	0	1	1	1	1	1	1	0	0
	Uptake hydrogenase large subunit (EC 1.12.99.6)	1	0	1	1	1	2	3	0	0
	Uracil phosphoribosyltransferase (EC 2.4.2.9)	1	1	1	1	1	0	0	0	1
	Urea ABC transporter, urea binding protein	0	1	1	1	2	2	1	0	0
	Uroporphyrinogen III decarboxylase (EC 4.1.1.37)	0	0	1	1	1	1	1	1	0
	Vitamin B12 ABC transporter, B12-binding component BtuF	0	0	1	1	1	1	1	0	1
	Xaa-Pro aminopeptidase (EC 3.4.11.9)	0	2	1	1	1	1	1	0	0
	Xanthine and CO dehydrogenases maturation factor, XdhC/CoxF family	3	2	1	0	1	1	1	0	0
	YciL protein	0	1	1	1	1	1	1	0	0
	YgjD/Kae1/Qri7 family, required for threonylcarbamoyladenosine (t(6)A) formation in tRNA	1	0	1	1	1	1	0	0	1
	Zinc ABC transporter, periplasmic-binding protein ZnuA	1	0	1	1	1	2	3	0	0
	Zn-dependent hydrolases, including glyoxylases	0	1	1	1	1	1	1	0	0
	2-dehydropantoate 2-reductase (EC 1.1.1.169)	0	1	2	2	1	1	0	0	0
	2-hydroxychromene-2-carboxylate isomerase/DsbA-like thioredoxin domain	1	2	1	1	1	0	0	0	0
	2-octaprenyl-3-methyl-6-methoxy-1,4-benzoquinol hydroxylase (EC 1.14.13.-)	0	0	3	3	3	2	2	0	0
	2-octaprenyl-6-methoxyphenol hydroxylase (EC 1.14.13.-)	0	0	1	1	1	1	1	0	0
	2-oxoglutarate oxidoreductase, alpha subunit (EC 1.2.7.3)	3	5	0	0	0	1	1	0	1
	2-oxoglutarate oxidoreductase, beta subunit (EC 1.2.7.3)	3	5	0	0	0	1	1	0	1
	2,3-diketo-5-methylthiopentyl-1-phosphate enolase-phosphatase (EC 3.1.3.77)	0	0	1	1	1	0	1	0	1
	3-hydroxydecanoyl-[acyl-carrier-protein] dehydratase (EC 4.2.1.60)	0	0	1	1	1	1	1	0	0
	3,4-dihydroxy-2-butanone 4-phosphate synthase (EC 4.1.99.12)	1	1	1	1	1	0	0	0	0
	33 kDa chaperonin (Heat shock protein 33) (HSP33)	0	0	1	1	1	1	1	0	0
	4-carboxymuconolactone decarboxylase (EC 4.1.1.44)	1	1	4	2	3	0	0	0	0
	4Fe-4S ferredoxin, iron-sulfur binding	0	0	3	3	2	2	3	0	0
	4Fe-4S ferredoxin, nitrogenase-associated	0	0	1	1	2	2	1	0	0
	5-nucleotidase SurE (EC 3.1.3.5)	1	1	0	0	1	0	0	1	1
	6-phosphofructokinase (EC 2.7.1.11)	0	1	0	0	0	1	1	2	2
	ABC-type amino acid transport/signal transduction systems, periplasmic component/domain	2	3	2	2	2	0	0	0	0
	ABC-type transport system involved in resistance to organic solvents, auxiliary component	1	2	1	1	1	0	0	0	0
	Acetyl-CoA C-acyltransferase (EC 2.3.1.16) @ Acetyl-CoA acetyltransferase (EC 2.3.1.9)	0	0	1	1	1	3	1	0	0
	Acetylornithine deacetylase (EC 3.5.1.16)	0	1	2	2	2	0	0	0	1
	Acyl-CoA thioesterase II (EC 3.1.2.-)	0	2	1	1	1	1	0	0	0
	Adenosine (5')-pentaphospho-(5'')-adenosine pyrophosphohydrolase (EC 3.6.1.-)	0	0	1	1	1	1	1	0	0
	Adenylylsulfate kinase (EC 2.7.1.25)	1	0	0	1	0	1	1	0	1
	ADP compounds hydrolase NudE (EC 3.6.1.-)	0	0	1	1	1	1	1	0	0
	ADP-ribosylglycohydrolase family protein	0	1	1	1	1	1	0	0	0
	Alanine dehydrogenase (EC 1.4.1.1)	2	1	0	0	0	1	1	0	2
	Aliphatic amidase amiE (EC 3.5.1.4)	0	0	1	1	1	1	1	0	0
	Alkane-1 monooxygenase (EC 1.14.15.3)	0	0	1	1	1	2	1	0	0
	Alkanesulfonates transport system permease protein	0	0	1	1	1	1	1	0	0
	Allophanate hydrolase (EC 3.5.1.54)	0	0	1	1	1	1	1	0	0
	Alpha/beta hydrolase fold (EC 3.8.1.5)	0	1	1	2	2	1	0	0	0
	Aminobutyraldehyde dehydrogenase (EC 1.2.1.19)	0	0	1	1	1	1	1	0	0
	Aminopeptidase N	0	0	1	1	1	1	1	0	0
	Anthranilate phosphoribosyltransferase like (EC 2.4.2.18)	0	0	1	1	1	1	1	0	0
	Antiholin-like protein LrgA	0	0	1	1	1	1	1	0	0
	ApaG protein	0	0	1	1	1	1	1	0	0
	Aspartate 1-decarboxylase (EC 4.1.1.11)	1	0	1	1	1	0	0	0	1
	Aspartokinase (EC 2.7.2.4) associated with ectoine biosynthesis	0	0	1	1	1	1	1	0	0
	ATP phosphoribosyltransferase regulatory subunit (EC 2.4.2.17)	0	0	1	1	1	1	1	0	0
	ATP-dependent DNA helicase Rep	0	0	1	1	1	1	1	0	0
	ATP-dependent helicase DinG/Rad3	0	0	1	1	1	1	1	0	0
	ATP-dependent protease La (EC 3.4.21.53) Type II	1	1	1	1	1	0	0	0	0
	ATP-NAD kinase (EC 2.7.1.23)	0	0	1	1	1	1	1	0	0
	Autolysis response regulater LytR	0	0	1	1	1	1	1	0	0
	BarA sensory histidine kinase (= VarS = GacS)	0	0	1	1	1	2	2	0	0
	BatA (Bacteroides aerotolerance operon)	0	0	1	1	1	1	1	0	0
	BatD	0	0	1	1	1	1	1	0	0
	Beta N-acetyl-glucosaminidase (EC 3.2.1.52)	0	0	1	1	1	1	1	0	0
	Bifunctional protein: zinc-containing alcohol dehydrogenase; quinone oxidoreductase ( NADPH:quinone reductase) (EC 1.1.1.-); Similar to arginate lyase	1	0	1	1	1	2	0	0	0
	Biotin carboxylase of acetyl-CoA carboxylase (EC 6.3.4.14)	2	1	0	0	0	1	1	0	1
	Bis(5'-nucleosyl)-tetraphosphatase, symmetrical (EC 3.6.1.41)	0	0	1	1	1	1	1	0	0
	Butyryl-CoA dehydrogenase (EC 1.3.99.2)	1	8	0	0	2	12	4	0	0
	Capsular polysaccharide synthesis enzyme CpsA, sugar transferase	0	0	1	1	1	1	1	0	0
	Capsular polysaccharide synthesis enzyme CpsB	0	0	1	1	1	1	1	0	0
	Capsular polysaccharide synthesis enzyme CpsD, exopolysaccharide synthesis	0	0	1	1	1	1	1	0	0
	Cation/multidrug efflux pump	0	2	1	1	1	1	0	0	0
	CDP-abequose synthase (Fragment)	0	0	2	2	2	1	1	0	0
	Cell division protein ZipA	0	0	1	1	1	1	1	0	0
	Chloride channel protein EriC	0	0	1	1	1	1	1	0	0
	Cobalt-zinc-cadmium resistance protein CzcD	0	0	2	2	1	3	2	0	0
	COG0028: Thiamine pyrophosphate-requiring enzymes	0	5	2	1	1	3	0	0	0
	COG0488: ATPase components of ABC transporters with duplicated ATPase domains	0	1	1	1	1	0	0	0	2
	COG2110, Macro domain, possibly ADP-ribose binding module	1	1	0	0	0	1	1	0	1
	COG2907: Amine oxidase, flavin-containing	0	0	1	1	1	1	1	0	0
	COG3178: Predicted phosphotransferase related to Ser/Thr protein kinases	0	0	1	1	1	1	1	0	0
	Collagenase and related proteases	0	0	1	1	1	3	2	0	0
	Conserved hypothetical protein 2001	0	0	3	2	3	1	1	0	0
	Copper metallochaperone, bacterial analog of Cox17 protein	0	0	1	1	1	1	1	0	0
	Coproporphyrinogen III oxidase, aerobic (EC 1.3.3.3)	0	0	1	1	1	1	1	0	0
	Coproporphyrinogen III oxidase, oxygen-independent (EC 1.3.99.22)	0	0	1	1	1	1	1	0	0
	CRISPR-associated protein Cas1	0	0	0	1	1	1	1	0	1
	Cyanate hydratase (EC 4.2.1.104)	0	0	1	1	2	1	1	0	0
	Cyclic AMP receptor protein	0	0	1	1	1	1	1	0	0
	Cyclohexadienyl dehydrogenase (EC 1.3.1.12)(EC 1.3.1.43) / 5-Enolpyruvylshikimate-3-phosphate synthase (EC 2.5.1.19)	0	0	2	1	1	1	1	0	0
	Cyclohexanone monooxygenase (EC 1.14.13.22)	0	0	2	1	1	7	2	0	0
	Cyclopropane-fatty-acyl-phospholipid synthase (EC 2.1.1.79), plant type	0	0	1	1	1	1	1	0	0
	Cys regulon transcriptional activator CysB	0	0	2	1	1	2	1	0	0
	Cys-tRNA(Pro) deacylase YbaK	0	1	1	1	1	1	0	0	0
	Cysteine desulfurase (EC 2.8.1.7), SufS subfamily	0	0	1	1	1	2	1	0	0
	Cytochrome B561	0	0	2	2	3	1	1	0	0
	Cytochrome c heme lyase subunit CcmH	0	0	1	1	1	1	1	0	0
	Cytochrome c heme lyase subunit CcmL	0	0	1	1	1	1	1	0	0
	Cytochrome c oxidase polypeptide I (EC 1.9.3.1)	1	1	0	0	0	1	1	0	1
	Cytochrome c oxidase polypeptide II (EC 1.9.3.1)	1	1	0	0	0	1	1	0	1
	Cytochrome c oxidase polypeptide III (EC 1.9.3.1)	1	1	0	0	0	1	1	0	2
	Cytochrome c oxidase subunit CcoN (EC 1.9.3.1)	0	0	1	1	1	1	1	0	0
	Cytochrome c oxidase subunit CcoO (EC 1.9.3.1)	0	0	1	1	1	2	1	0	0
	Cytochrome c oxidase subunit CcoP (EC 1.9.3.1)	0	0	1	1	1	1	1	0	0
	Cytochrome c-type biogenesis protein CcmD, interacts with CcmCE	0	0	1	1	1	1	1	0	0
	Cytochrome c-type biogenesis protein CcmG/DsbE, thiol:disulfide oxidoreductase	0	0	1	1	1	1	1	0	0
	Cytochrome c4	0	0	2	2	2	2	2	0	0
	Cytochrome c5	0	0	3	3	3	2	2	0	0
	Cytochrome c551 peroxidase (EC 1.11.1.5)	0	0	2	2	2	1	1	0	0
	D-2-hydroxyglutarate dehydrogenase	0	0	1	1	1	1	1	0	0
	D-amino acid dehydrogenase small subunit (EC 1.4.99.1)	0	2	2	1	1	1	0	0	0
	D-glycerate 3-kinase (EC 2.7.1.31), plant type	0	0	1	1	1	1	1	0	0
	Decarboxylase family protein	0	0	1	1	2	1	1	0	0
	Dehydrogenases with different specificities (related to short-chain alcohol dehydrogenases)	0	0	0	0	1	2	1	1	2
	Deoxyguanosinetriphosphate triphosphohydrolase (EC 3.1.5.1)	1	2	2	2	2	0	0	0	0
	Deoxyuridine 5'-triphosphate nucleotidohydrolase (EC 3.6.1.23)	1	0	1	1	1	0	0	0	1
	Di- and tricarboxylate transporters	1	1	1	1	1	0	0	0	0
	Di-and tricarboxylate transporter	0	0	1	1	1	1	1	0	0
	Diadenosine tetraphosphate (Ap4A) hydrolase and other HIT family hydrolases	0	0	1	1	1	1	1	0	0
	Diaminobutyrate-pyruvate aminotransferase (EC 2.6.1.46)	0	0	2	2	2	3	3	0	0
	Dienelactone hydrolase family	1	2	1	1	1	0	0	0	0
	Dihydroorotate dehydrogenase (EC 1.3.3.1)	0	0	1	1	1	1	1	0	0
	Dipeptide transport system permease protein DppB (TC 3.A.1.5.2)	2	2	1	1	1	0	0	0	0
	Dipeptide-binding ABC transporter, periplasmic substrate-binding component (TC 3.A.1.5.2)	2	3	1	1	2	0	0	0	0
	DNA polymerase III chi subunit (EC 2.7.7.7)	0	0	1	1	1	1	1	0	0
	DNA polymerase III epsilon subunit (EC 2.7.7.7)	0	1	1	1	1	0	2	0	0
	DNA recombination and repair protein RecF	0	0	1	1	1	1	1	0	0
	DNA-binding domain of ModE / Molybdate-binding domain of ModE	1	1	2	2	2	0	0	0	0
	DNA-binding protein Fis	0	0	1	1	1	1	1	0	0
	DNA-binding protein HU-beta	0	0	1	1	2	1	1	0	0
	DNA-binding response regulator KdpE	0	1	0	0	0	1	1	1	1
	DNA-damage-inducible protein F	0	0	2	1	1	1	1	0	0
	DnaJ-like protein DjlA	0	2	1	1	1	1	0	0	0
	Efflux transporter, RND family, MFP subunit, AcrA/E family	0	1	1	1	1	1	0	0	0
	Electron transport complex protein RnfB	0	0	2	2	2	2	2	0	0
	Endonuclease/exonuclease/phosphatase family protein	0	0	1	1	1	1	1	0	0
	Enoyl-CoA hydratase (EC 4.2.1.17) / Delta(3)-cis-delta(2)-trans-enoyl-CoA isomerase (EC 5.3.3.8) / 3-hydroxyacyl-CoA dehydrogenase (EC 1.1.1.35) / 3-hydroxybutyryl-CoA epimerase (EC 5.1.2.3)	0	0	2	2	1	2	1	0	0
	Enzyme involved in the deoxyxylulose pathway of isoprenoid biosynthesis	0	0	1	1	1	1	1	0	0
	Epoxide hydrolase (EC 3.3.2.9)	0	0	1	1	1	1	1	0	0
	Erythronate-4-phosphate dehydrogenase (EC 1.1.1.290)	0	0	1	1	1	1	1	0	0
	Esterase/lipase	0	1	0	0	0	1	1	1	3
	Exodeoxyribonuclease VII small subunit (EC 3.1.11.6)	1	0	1	1	1	1	0	0	0
	FAD/FMN-containing dehydrogenases	0	0	1	1	1	1	2	0	0
	Ferredoxin--NADP(+) reductase (EC 1.18.1.2)	0	0	1	1	1	1	1	0	0
	Ferredoxin-dependent glutamate synthase (EC 1.4.7.1)	0	0	1	1	1	1	1	0	0
	Ferric iron ABC transporter, ATP-binding protein	2	1	0	0	0	1	1	0	1
	FIG000605: protein co-occurring with transport systems (COG1739)	1	1	1	1	1	0	0	0	0
	FIG000906: Predicted Permease	0	0	1	1	1	1	1	0	0
	FIG000988: Predicted permease	0	0	1	1	1	1	1	0	0
	FIG001196: Membrane protein YedZ	0	0	1	1	1	1	1	0	0
	FIG001341: Probable Fe(2+)-trafficking protein YggX	0	0	1	1	1	1	1	0	0
	FIG001957: putative hydrolase	0	0	1	1	1	1	1	0	0
	FIG002082: Protein SirB2	0	0	1	1	1	1	1	0	0
	FIG002188: hypothetical protein	0	0	3	3	3	5	3	0	0
	FIG002465: BNR repeat protein	0	0	1	1	1	1	1	0	0
	FIG002776: hypothetical protein	0	0	1	1	1	1	1	0	0
	FIG002903: a protein of unknown function perhaps involved in purine metabolism	0	0	1	1	1	1	1	0	0
	FIG002994: Putative transcriptional regulator	0	0	1	1	1	1	1	0	0
	FIG003276: zinc-binding protein	0	0	1	1	1	1	1	0	0
	FIG003551: hypothetical protein	0	0	1	1	1	1	1	0	0
	FIG003620: Proteophosphoglycan precursor (Fragment)	0	0	1	1	1	1	1	0	0
	FIG004064: hypothetical protein	0	0	1	1	1	1	1	0	0
	FIG004655: Polysaccharide deacetylase	0	1	0	0	0	1	1	1	1
	FIG004684: SpoVR-like protein	0	0	1	1	1	1	1	0	0
	FIG005121: SAM-dependent methyltransferase (EC 2.1.1.-)	0	0	1	1	1	1	1	0	0
	FIG005548: transport protein	0	0	1	1	1	1	1	0	0
	FIG008443: hypothetical protein	0	0	1	1	1	1	1	0	0
	FIG00953934: hypothetical protein	0	0	1	1	1	1	1	0	0
	FIG016425: Soluble lytic murein transglycosylase and related regulatory proteins (some contain LysM/invasin domains)	0	0	1	1	1	1	1	0	0
	FIG024285: Hypothetical protein	0	0	1	1	1	1	1	0	0
	FIG028932: hypothetical protein	0	0	1	1	1	2	2	0	0
	FIG039061: hypothetical protein related to heme utilization	0	0	1	1	1	1	0	0	1
	FIG042796: Hypothetical protein	1	0	1	1	0	1	0	0	1
	FIG048548: ATP synthase protein I2	0	1	1	1	1	1	0	0	0
	FIG056164: rhomboid family serine protease	0	2	2	2	2	0	0	0	3
	FIG065221: Holliday junction DNA helicase	0	0	1	1	1	1	1	0	0
	FIG067310: hypothetical protein	0	0	1	1	1	3	1	0	0
	FIG070318: hypothetical protein	0	2	0	0	0	1	1	1	1
	FIG084569: hydrolase, alpha/beta fold family	0	0	1	1	1	1	1	0	0
	FIG136845: Rhodanese-related sulfurtransferase	0	0	1	1	1	1	1	0	0
	FIG137776: Glycosyltransferase	0	1	0	0	0	1	1	1	3
	FIG138056: a glutathione-dependent thiol reductase	0	0	1	1	1	1	1	0	0
	FIG146278: Maf/YceF/YhdE family protein	0	0	1	1	1	1	1	0	0
	Flagellar biosynthesis protein FlgN	0	0	1	1	1	1	1	0	0
	Flagellar biosynthesis protein FliO	0	0	1	1	1	1	1	0	0
	Flagellar protein FlgJ [peptidoglycan hydrolase] (EC 3.2.1.-)	0	0	1	1	1	1	1	0	0
	Flagellin protein FlaB	0	0	1	1	2	2	1	0	0
	Flagellin protein FlaG	0	1	1	1	1	1	0	0	0
	Flavodoxin reductases (ferredoxin-NADPH reductases) family 1	0	0	1	1	1	3	1	0	0
	FlhB domain protein	0	0	1	1	1	1	1	0	0
	FOG: WD40 repeat	0	0	1	1	2	2	1	0	0
	Folate-dependent protein for Fe/S cluster synthesis/repair in oxidative stress	0	0	1	1	1	1	0	0	1
	FolM Alternative dihydrofolate reductase 1	0	0	1	1	1	2	2	0	0
	Formamidase (EC 3.5.1.49)	0	0	1	1	1	1	1	0	0
	Formate dehydrogenase chain D (EC 1.2.1.2)	2	2	1	1	1	0	0	0	0
	Fumarate and nitrate reduction regulatory protein	0	0	1	1	1	2	2	0	0
	General secretion pathway protein D	0	0	0	1	1	1	1	0	1
	General secretion pathway protein I	0	0	1	1	1	1	1	0	0
	General secretion pathway protein J	0	0	1	1	1	1	1	0	0
	General secretion pathway protein M	0	0	1	1	1	1	1	0	0
	GlpG protein (membrane protein of glp regulon)	0	0	1	1	1	1	1	0	0
	Glucosylglycerol 3-phosphatase (EC 3.1.3.69)	0	0	1	1	1	1	1	0	0
	Glutamate 5-kinase (EC 2.7.2.11)	1	1	0	0	1	0	1	1	0
	Glutamate--cysteine ligase (EC 6.3.2.2)	0	0	1	1	1	1	1	0	0
	Glutamyl-tRNA synthetase (EC 6.1.1.17) @ Glutamyl-tRNA(Gln) synthetase (EC 6.1.1.24)	0	0	1	1	1	2	0	1	0
	Glutaredoxin-related protein	0	0	2	2	2	2	2	0	0
	Glutathione peroxidase (EC 1.11.1.9)	0	0	2	2	4	0	1	1	0
	Glutathione reductase (EC 1.8.1.7)	0	0	1	1	1	1	1	0	0
	Glutathione S-transferase (EC 2.5.1.18)	0	0	4	4	4	6	1	0	0
	Glutathione S-transferase, omega (EC 2.5.1.18)	0	0	2	2	2	1	1	0	0
	Glutathione-regulated potassium-efflux system protein KefC	0	0	1	1	1	0	0	1	1
	Glycine cleavage system transcriptional antiactivator GcvR	0	1	0	0	0	1	1	1	1
	Glycine dehydrogenase [decarboxylating] (glycine cleavage system P1 protein) (EC 1.4.4.2)	1	1	0	0	0	0	1	1	1
	Glycine dehydrogenase [decarboxylating] (glycine cleavage system P2 protein) (EC 1.4.4.2)	1	1	0	0	0	0	1	1	1
	Glycosyl transferase, group 1 family protein	1	0	0	0	1	2	4	0	1
	Glycosyl transferase, group 2 family protein	11	0	1	0	0	2	2	0	4
	Glycyl-tRNA synthetase alpha chain (EC 6.1.1.14)	1	0	1	1	1	1	0	0	0
	GTP cyclohydrolase I (EC 3.5.4.16) type 2	1	1	0	0	0	1	1	0	1
	GTP pyrophosphokinase (EC 2.7.6.5), (p)ppGpp synthetase I	0	0	1	1	1	1	1	0	0
	Guanine deaminase (EC 3.5.4.3)	0	0	2	2	2	1	1	0	0
	HD domain protein	5	8	0	0	0	3	0	1	2
	HD-hydrolase domain	0	1	0	0	1	1	1	1	0
	Heavy-metal-associated domain (N-terminus) and membrane-bounded cytochrome biogenesis cycZ-like domain, possible membrane copper tolerance protein	0	0	1	1	1	1	1	0	0
	HIPA PROTEIN	0	0	1	1	1	1	0	0	1
	Histidinol phosphatase and related hydrolases of the PHP family	0	0	1	1	1	1	1	0	0
	Holo-[acyl-carrier protein] synthase (EC 2.7.8.7)	1	0	0	1	1	1	1	0	0
	Hpt domain protein	0	0	1	1	1	1	1	0	0
	HTH-type transcriptional regulator IlvY	0	1	1	1	1	0	0	1	0
	HupE-UreJ family metal transporter	0	0	1	1	1	1	2	0	0
	Hydrogenase maturation factor HoxO/HyaE	0	0	1	1	1	1	1	0	0
	Hydrogenase maturation factor HoxQ	0	0	1	1	1	1	1	0	0
	Hydrogenase maturation factor HoxR	0	0	1	1	1	1	1	0	0
	Hydrogenase maturation factor HoxT/HybE	0	0	1	1	1	1	1	0	0
	Hydrogenase maturation protein HupF/HypC/HoxL	0	0	1	1	1	1	1	0	0
	Hydrolases of the alpha/beta superfamily	1	1	1	1	1	0	0	0	0
	hypothetical membrane protein	0	0	1	1	1	1	0	0	1
	Hypothetical protein, restriction endonuclease-like VRR-NUC domain	0	0	1	1	1	1	1	0	0
	Hypothetical, distant similarity with heme-degrading oxygenase IsdG	0	0	1	1	1	1	1	0	0
	IcmF-related protein	0	0	1	1	1	2	1	0	0
	integral membrane protein	0	2	1	1	0	1	1	0	0
	Intracellular septation protein IspA	0	0	1	1	1	1	1	0	0
	Iron-regulated protein A precursor	0	0	1	1	2	3	1	0	0
	Iron-sulfur cluster assembly ATPase protein SufC	1	0	1	1	1	1	0	0	0
	Iron-sulfur cluster assembly protein SufB	1	0	1	1	1	1	0	0	0
	Iron-sulfur cluster assembly protein SufD	0	0	1	1	1	1	1	0	0
	Isocitrate dehydrogenase [NADP] (EC 1.1.1.42)	1	0	0	0	0	2	1	1	1
	Isocitrate lyase (EC 4.1.3.1)	0	0	1	1	1	1	1	0	0
	L-asparaginase (EC 3.5.1.1)	1	1	1	1	1	0	0	0	0
	L-ectoine synthase (EC 4.2.1.-)	0	0	1	1	1	1	1	0	0
	L-lactate dehydrogenase (EC 1.1.1.27)	0	0	1	1	1	0	0	1	1
	L-proline glycine betaine binding ABC transporter protein ProX (TC 3.A.1.12.1)	4	0	3	3	4	0	1	0	0
	Lipopolysaccharide heptosyltransferase I (EC 2.4.1.-)	0	0	1	1	2	0	0	1	1
	Lipoprotein releasing system transmembrane protein LolC	0	0	1	1	1	1	1	0	0
	Long-chain fatty acid transport protein	0	0	2	2	3	13	3	0	0
	LppC putative lipoprotein	0	0	1	1	1	1	1	0	0
	LPS-assembly lipoprotein RlpB precursor (Rare lipoprotein B)	0	0	1	1	1	1	1	0	0
	LrgA-associated membrane protein LrgB	0	0	1	1	1	1	1	0	0
	LRV (FeS)4 cluster domain protein clustered with nitrogenase cofactor synthesis	0	0	1	1	1	1	1	0	0
	LSU m5C1962 methyltransferase RlmI	0	0	1	1	1	1	1	0	0
	LSU ribosomal protein L11p (L12e)	1	1	1	0	0	1	0	0	1
	LSU ribosomal protein L30p (L7e)	1	1	1	1	0	0	1	0	0
	LSU ribosomal protein L33p @ LSU ribosomal protein L33p, zinc-independent	0	0	1	1	1	1	1	0	0
	LSU ribosomal protein L34p	0	1	1	1	1	0	1	0	0
	Lysophospholipase (EC 3.1.1.5)	0	0	2	2	2	1	1	0	0
	LysR family transcriptional regulator PA3398	0	0	1	1	1	1	1	0	0
	Maltose O-acetyltransferase (EC 2.3.1.79)	1	1	0	0	1	0	0	1	1
	Membrane alanine aminopeptidase N (EC 3.4.11.2)	0	1	1	1	1	1	0	0	0
	Membrane fusion protein of RND family multidrug efflux pump	0	4	0	0	2	2	0	1	1
	Membrane protein, distant similarity to thiosulphate:quinone oxidoreductase DoxD	0	0	1	1	1	1	0	0	1
	Membrane protein, putative	0	0	1	1	1	2	1	0	0
	Membrane-bound lytic murein transglycosylase C precursor (EC 3.2.1.-)	0	0	1	1	1	1	1	0	0
	Mesenchymal stem cell protein DSCD75	0	0	2	2	1	1	1	0	0
	metalloprotease, insulinase family	0	1	1	1	1	1	0	0	0
	Methylated-DNA--protein-cysteine methyltransferase (EC 2.1.1.63)	1	1	1	0	0	0	0	1	1
	Methyltransferase	0	0	1	1	0	1	0	2	2
	Mlr7403 protein	0	0	1	1	1	1	1	0	0
	Molecular chaperone	0	0	1	1	1	1	1	0	0
	Molybdenum cofactor biosynthesis protein MoaD	0	0	1	1	1	1	1	0	0
	monooxygenase, flavin-binding family	0	0	1	1	1	1	1	0	0
	MoxR-like ATPase in aerotolerance operon	0	1	1	1	1	1	0	0	0
	MSHA biogenesis protein MshE	0	0	1	1	1	1	1	0	0
	MSHA biogenesis protein MshG	0	0	1	1	1	1	1	0	0
	MSHA biogenesis protein MshI	0	0	2	2	2	2	2	0	0
	MSHA biogenesis protein MshL	0	0	1	1	1	1	0	1	0
	MSHA biogenesis protein MshP	0	0	1	1	1	1	1	0	0
	MSHA pilin protein MshA	0	0	1	1	1	1	1	0	0
	multi-sensor hybrid histidine kinase	3	18	1	1	0	0	0	0	1
	Multimeric flavodoxin WrbA	0	0	1	1	1	1	1	0	0
	N-acetylmuramoyl-L-alanine amidase (EC 3.5.1.28) AmpD	0	1	0	1	1	1	1	0	0
	N-succinyl-L,L-diaminopimelate aminotransferase alternative (EC 2.6.1.17)	0	0	1	1	1	1	1	0	0
	N-succinyl-L,L-diaminopimelate desuccinylase (EC 3.5.1.18)	0	0	1	1	1	1	1	0	0
	Na(+) H(+) antiporter subunit A; Na(+) H(+) antiporter subunit B	0	0	1	1	1	1	1	0	0
	Na(+)-translocating NADH-quinone reductase subunit F (EC 1.6.5.-)	0	1	1	1	1	1	0	0	0
	Na+/H+ antiporter NhaD type	0	0	1	1	1	2	2	0	0
	NAD-specific glutamate dehydrogenase (EC 1.4.1.2), large form	0	0	1	1	1	1	1	0	0
	NAD(+)--dinitrogen-reductase ADP-D-ribosyltransferase (EC 2.4.2.37)	0	1	1	1	1	1	0	0	0
	NAD(P)H steroid dehydrogenase-like protein in alkane synthesis cluster	0	1	0	0	0	3	1	1	1
	NADPH-dependent glyceraldehyde-3-phosphate dehydrogenase (EC 1.2.1.13)	0	0	1	1	1	1	1	0	0
	NfuA Fe-S protein maturation	0	0	1	1	1	1	1	0	0
	Ni,Fe-hydrogenase I cytochrome b subunit	0	0	3	3	1	2	2	0	0
	NifT protein	0	0	1	1	1	1	1	0	0
	NifX-associated protein	0	0	1	1	1	1	1	0	0
	Nitrogen regulation protein NR(I)	0	0	1	1	1	1	1	0	0
	Nitrogenase cofactor carrier protein NafY	0	0	1	2	2	1	2	0	0
	Nitrogenase FeMo-cofactor carrier protein NifX	0	0	2	2	2	2	2	0	0
	Nitrogenase FeMo-cofactor synthesis molybdenum delivery protein NifQ	0	0	1	1	1	1	1	0	0
	Nitrogenase stabilizing/protective protein NifW	0	0	1	1	1	1	1	0	0
	Nitrogenase-associated protein NifO	0	0	1	1	1	1	1	0	0
	Non-specific DNA-binding protein Dps / Iron-binding ferritin-like antioxidant protein / Ferroxidase (EC 1.16.3.1)	0	0	1	1	1	1	1	0	0
	Nucleoside-diphosphate-sugar epimerases	0	0	1	1	1	1	1	0	0
	Nucleoside:H+ symporter:Major facilitator superfamily	0	0	1	1	1	1	0	0	1
	Nudix-like NDP and NTP phosphohydrolase YmfB	0	0	1	1	1	1	1	0	0
	O-antigen acetylase	1	0	1	1	0	1	0	0	1
	O-Methyltransferase involved in polyketide biosynthesis	0	0	1	1	1	1	1	0	0
	Oligopeptidase A (EC 3.4.24.70)	0	0	1	1	1	1	1	0	0
	Oligopeptide transport ATP-binding protein OppF (TC 3.A.1.5.1)	3	6	0	0	0	1	0	1	1
	Oligopeptide transport system permease protein OppC (TC 3.A.1.5.1)	0	1	0	0	0	1	1	1	1
	OmpA-like transmembrane domain protein	0	1	2	1	1	0	2	0	0
	OsmC/Ohr family protein	0	0	2	2	2	1	1	0	0
	Outer membrane lipoprotein-sorting protein	0	2	1	1	0	3	1	0	0
	Outer membrane protein A precursor	1	3	1	1	0	0	1	0	0
	Outer membrane protein W precursor	0	0	1	1	1	2	1	0	0
	Outer membrane stress sensor protease DegS	0	0	1	1	1	1	1	0	0
	Outer membrane vitamin B12 receptor BtuB	0	0	1	0	1	1	2	1	0
	Oxaloacetate decarboxylase alpha chain (EC 4.1.1.3)	0	0	1	1	1	1	1	0	0
	Oxaloacetate decarboxylase beta chain (EC 4.1.1.3)	0	1	1	1	1	1	0	0	0
	Oxidoreductase (EC 1.1.1.-)	1	0	0	0	0	1	2	2	3
	Oxygen-insensitive NAD(P)H nitroreductase (EC 1.-.-.-) / Dihydropteridine reductase (EC 1.5.1.34)	0	2	1	1	1	0	0	0	1
	Patatin	0	0	1	1	1	2	1	0	0
	Pentapeptide repeat domain protein	0	0	1	1	1	1	1	0	0
	Peptidyl-prolyl cis-trans isomerase PpiB (EC 5.2.1.8)	1	0	1	1	1	0	1	0	0
	Periplasmic serine proteases (ClpP class)	0	0	1	1	1	1	1	0	0
	Periplasmic thiol:disulfide interchange protein DsbA	0	0	1	1	1	2	2	0	0
	Periplasmic thiol:disulfide oxidoreductase DsbB, required for DsbA reoxidation	0	0	1	1	1	1	1	0	0
	Periplasmic/membrane protein associated with DUF414	0	0	1	1	1	1	1	0	0
	Phosphate starvation-inducible ATPase PhoH with RNA binding motif	0	0	1	1	1	1	1	0	0
	Phosphoadenylyl-sulfate reductase [thioredoxin] (EC 1.8.4.8) / Adenylyl-sulfate reductase [thioredoxin] (EC 1.8.4.10)	0	0	1	1	1	1	1	0	0
	Phosphodiesterase/alkaline phosphatase D	0	0	2	2	2	1	1	0	0
	Phosphoenolpyruvate carboxykinase [ATP] (EC 4.1.1.49)	0	0	1	1	1	1	1	0	0
	Phosphoenolpyruvate carboxylase (EC 4.1.1.31)	0	0	1	1	1	1	2	0	0
	Phosphogluconate dehydratase (EC 4.2.1.12)	0	0	1	1	1	1	1	0	0
	Phosphoglycerate mutase family protein	0	0	1	1	1	1	1	0	0
	Phosphohistidine phosphatase SixA	0	1	1	1	1	1	0	0	0
	phospholipase/carboxylesterase family protein	0	0	1	1	1	1	1	0	0
	Phosphomannomutase (EC 5.4.2.8) / Phosphoglucomutase (EC 5.4.2.2)	0	0	1	1	1	1	1	0	0
	Phosphonate ABC transporter permease protein phnE (TC 3.A.1.9.1)	0	1	1	1	0	1	1	0	0
	Phosphoribosyl-ATP pyrophosphatase (EC 3.6.1.31)	0	0	1	1	1	1	1	0	0
	Phosphoribosylaminoimidazole carboxylase ATPase subunit (EC 4.1.1.21)	0	0	1	1	1	1	1	0	0
	Phosphoribosylformylglycinamidine synthase, synthetase subunit (EC 6.3.5.3) / Phosphoribosylformylglycinamidine synthase, glutamine amidotransferase subunit (EC 6.3.5.3)	0	0	1	1	1	1	1	0	0
	PlcB, ORFX, ORFP, ORFB, ORFA, ldh gene	0	0	1	1	1	1	0	1	0
	Poly(A) polymerase (EC 2.7.7.19)	0	0	1	1	1	1	1	0	0
	Predicted aminoglycoside phosphotransferase	0	0	1	1	1	1	1	0	0
	Predicted D-lactate dehydrogenase, Fe-S protein, FAD/FMN-containing	1	1	1	1	1	0	0	0	0
	Predicted permease	0	0	1	1	1	1	1	0	0
	Predicted transcriptional regulator for fatty acid degradation FadQ, TetR family	0	0	1	1	1	1	2	0	0
	Preprotein translocase subunit SecE (TC 3.A.5.1.1)	1	1	1	0	0	0	1	0	1
	Probable component of the lipoprotein assembly complex (forms a complex with YaeT, YfgL, and NlpB)	0	0	1	1	1	1	1	0	0
	probable exported protein YPO3233	0	0	1	1	1	1	1	0	0
	probable membrane protein NMA1176	0	0	1	1	1	1	1	0	0
	probable metal-dependent peptidase	0	0	1	1	1	1	1	0	0
	Probable protease htpX homolog (EC 3.4.24.-)	0	0	1	1	1	1	1	0	0
	Probable RND efflux membrane fusion protein	0	1	0	0	0	2	2	1	2
	Probable thiol oxidoreductase with 2 cytochrome c heme-binding sites	0	0	1	1	1	1	0	0	2
	probably aromatic ring hydroxylating enzyme, evidenced by COGnitor; PaaD-like protein (DUF59) involved in Fe-S cluster assembly	0	0	1	1	1	1	1	0	0
	Proline iminopeptidase (EC 3.4.11.5)	0	0	1	1	1	1	1	0	0
	Proposed lipoate regulatory protein YbeD	0	0	1	1	1	1	1	0	0
	Protein export cytoplasm chaperone protein (SecB, maintains protein to be exported in unfolded state)	0	0	1	1	1	1	1	0	0
	Protein of unknown function DUF484	0	0	1	1	1	1	1	0	0
	Protein of unknown function DUF55	0	0	0	1	1	1	0	1	1
	Protein yceI precursor	0	1	1	1	0	1	1	0	0
	Protein YcgL	0	0	1	1	1	1	1	0	0
	Protein-N(5)-glutamine methyltransferase PrmB, methylates LSU ribosomal protein L3p	0	0	1	1	1	1	1	0	0
	Purine nucleoside phosphorylase (EC 2.4.2.1)	1	3	1	1	1	0	0	0	0
	Putative activity regulator of membrane protease YbbK	0	0	1	1	1	1	1	0	0
	Putative analog of CcoH, COG3198	0	0	1	1	1	1	1	0	0
	putative ATPase, AAA family	0	0	1	1	1	1	1	0	0
	Putative Bax protein	0	0	1	1	1	1	1	0	0
	Putative deoxyribose-specific ABC transporter, permease protein	1	1	1	1	1	0	0	0	0
	Putative esterase, FIGfam005057	0	0	1	1	1	1	1	0	0
	putative glycosyltransferase	1	0	0	0	0	2	1	1	2
	Putative Holliday junction resolvase (EC 3.1.-.-)	1	0	1	1	1	0	1	0	0
	Putative inner membrane protein YjeT (clustered with HflC)	1	1	1	1	1	0	0	0	0
	putative integral membrane protein	0	2	1	1	1	1	0	0	0
	Putative metal chaperone, involved in Zn homeostasis, GTPase of COG0523 family	0	0	4	3	3	0	0	1	1
	putative outermembrane protein	0	0	2	2	2	1	1	0	0
	Putative permease PerM (= YfgO)	0	0	1	1	1	1	1	0	0
	Putative predicted metal-dependent hydrolase	0	1	0	1	0	2	1	0	1
	Putative protein-S-isoprenylcysteine methyltransferase	0	0	1	1	1	1	1	0	0
	Putative regulatory protein associated with the ectoine operon	0	0	1	1	1	1	1	0	0
	Putative sulfate permease	0	0	2	2	2	1	1	0	0
	Putative sulfite oxidase subunit YedY	0	0	1	1	1	2	1	0	0
	Putative TEGT family carrier/transport protein	0	0	1	1	1	0	0	1	1
	putative transmembrane protein	0	0	1	1	0	2	1	2	0
	Putative transporting ATPase	0	0	1	1	1	1	1	0	0
	Radical SAM domain protein	4	11	0	0	0	1	1	0	5
	RecA/RadA recombinase	0	0	1	1	1	1	1	0	0
	Regulator of sigma D	0	0	1	1	1	1	1	0	0
	regulatory protein, putative	0	0	1	1	1	1	1	0	0
	Rhodanese domain protein	0	0	1	1	3	2	1	0	0
	Rhodanese-related sulfurtransferase	2	2	0	0	1	1	1	0	0
	Ribonuclease E inhibitor RraA	0	0	1	1	1	1	1	0	0
	Ribonuclease T (EC 3.1.13.-)	0	0	1	1	1	1	1	0	0
	Ribonucleotide reductase of class II (coenzyme B12-dependent) (EC 1.17.4.1)	1	0	0	0	0	1	1	1	2
	Ribose 5-phosphate isomerase A (EC 5.3.1.6)	0	0	1	1	1	1	1	0	0
	Ribosomal large subunit pseudouridine synthase A (EC 4.2.1.70)	2	0	1	1	2	1	0	0	0
	Ribosomal RNA small subunit methyltransferase C (EC 2.1.1.52) ## SSU rRNA m2G1207	0	0	1	1	1	1	1	0	0
	Ribosomal small subunit pseudouridine synthase A (EC 4.2.1.70)	0	0	1	1	1	1	1	0	0
	Ribosome-associated heat shock protein implicated in the recycling of the 50S subunit (S4 paralog)	0	0	1	1	1	1	1	0	0
	Rieske 2Fe-2S family protein	0	0	1	1	1	1	1	0	0
	RNA-binding protein Hfq	0	0	1	1	1	1	1	0	0
	RND efflux system, outer membrane lipoprotein CmeC	0	2	1	1	0	0	0	1	1
	S-adenosylmethionine decarboxylase proenzyme (EC 4.1.1.50), prokaryotic class 1A	0	0	1	1	1	1	1	0	0
	Segregation and condensation protein A	0	0	1	1	1	1	1	0	0
	Sensor protein PhoQ (EC 2.7.13.3)	0	0	2	2	1	2	1	0	0
	sensory box/GGDEF domain protein	1	1	1	1	1	0	0	0	0
	serine/threonine protein kinase	1	2	0	0	1	1	0	5	0
	Serine/threonine protein kinase PrkC, regulator of stationary phase	0	3	0	0	0	4	2	4	2
	Short-chain alcohol dehydrogenase family	0	0	1	1	1	1	1	0	0
	Sigma factor RpoE negative regulatory protein RseA	0	0	1	1	1	1	1	0	0
	Sigma factor RpoE negative regulatory protein RseB precursor	0	0	1	1	1	1	1	0	0
	Sigma-70 factor	0	0	1	1	2	1	1	0	0
	Similar to phosphoglycolate phosphatase, clustered with ribosomal large subunit pseudouridine synthase C	0	0	1	1	1	1	1	0	0
	Similar to phosphoglycolate phosphatase, clustered with ubiquinone biosynthesis SAM-dependent O-methyltransferase	0	0	1	1	1	1	1	0	0
	Sodium-dependent transporter	3	2	1	1	1	0	0	0	0
	sodium-solute symporter, putative	0	1	0	0	0	1	1	3	4
	Spermidine Putrescine ABC transporter permease component PotB (TC 3.A.1.11.1)	2	3	4	3	1	0	0	0	0
	SSU ribosomal protein S14p (S29e)	1	0	1	1	0	0	1	0	1
	SSU ribosomal protein S19p (S15e)	1	1	0	1	0	0	1	0	1
	Sterol desaturase	0	0	1	1	1	4	2	0	0
	Stringent starvation protein A	0	0	1	1	1	1	1	0	0
	Stringent starvation protein B	0	0	1	1	1	1	1	0	0
	Succinate dehydrogenase cytochrome b-556 subunit	0	0	1	1	1	1	1	0	0
	Succinate dehydrogenase hydrophobic membrane anchor protein	0	0	1	1	1	1	1	0	0
	Succinate-semialdehyde dehydrogenase [NAD] (EC 1.2.1.24); Succinate-semialdehyde dehydrogenase [NADP+] (EC 1.2.1.16)	0	0	1	1	1	1	1	0	0
	Sugar ABC transporter, ATP-binding protein	2	2	2	2	1	0	0	0	0
	Sulfite reductase [NADPH] hemoprotein beta-component (EC 1.8.1.2)	0	0	1	1	1	1	0	0	1
	Sulfur acceptor protein SufE for iron-sulfur cluster assembly	0	0	1	1	1	1	1	0	0
	Superfamily II DNA and RNA helicases	1	0	1	1	1	1	0	0	0
	Superoxide dismutase [Fe] (EC 1.15.1.1)	0	0	1	1	1	1	1	0	0
	TesB-like acyl-CoA thioesterase 1	0	0	1	1	1	1	1	0	0
	Thiamin biosynthesis lipoprotein ApbE	0	1	3	3	3	3	0	0	0
	Thiazole biosynthesis protein ThiG	1	1	0	0	0	1	1	0	1
	Thioesterase family protein domain protein	0	0	1	1	1	1	1	0	0
	Thiol-disulfide isomerase and thioredoxins	0	0	1	1	2	1	2	0	0
	Thiol:disulfide interchange protein DsbC	0	0	1	1	1	1	1	0	0
	Thiopurine S-methyltransferase (EC 2.1.1.67)	0	0	1	1	2	2	1	0	0
	Thiosulfate sulfurtransferase GlpE (EC 2.8.1.1)	0	0	1	1	1	1	1	0	0
	Threonine dehydratase biosynthetic (EC 4.3.1.19)	0	1	1	1	1	1	0	0	0
	Threonine dehydrogenase and related Zn-dependent dehydrogenases	0	0	1	1	1	0	0	3	3
	Tol biopolymer transport system, TolR protein	0	0	1	1	1	1	1	0	0
	TolA protein	0	0	2	2	2	1	2	0	0
	TonB system biopolymer transport component; Chromosome segregation ATPase	0	0	2	2	2	2	2	0	0
	TPR repeat	3	6	0	0	0	1	0	2	2
	Transcriptional regulator SlmA, TetR family	0	0	1	1	1	1	1	0	0
	Transcriptional regulator, ArsR family	0	3	0	0	0	4	1	3	1
	Transcriptional regulator, LuxR family	0	0	6	4	2	1	1	0	0
	transcriptional regulator, LuxR family	2	1	2	2	1	0	0	0	0
	transcriptional regulator, LysR family	3	5	2	2	2	0	0	0	0
	Transcriptional regulatory protein RstA	0	0	1	1	1	1	1	0	0
	Translation elongation factor P-related protein	0	1	1	1	1	1	0	0	0
	Translation initiation factor SUI1-related protein	0	0	1	1	1	0	0	1	1
	Transposase and inactivated derivatives	0	0	3	4	3	0	0	1	1
	TRAP dicarboxylate transporter, DctQ subunit, unknown substrate 3	2	2	1	1	1	0	0	0	0
	TRAP transporter solute receptor, TAXI family precursor	1	5	1	1	1	0	0	0	0
	TRAP-type uncharacterized transport system, fused permease component	1	5	1	1	1	0	0	0	0
	tRNA 2-thiouridine synthesizing protein E (EC 2.8.1.-)	0	0	1	1	1	1	1	0	0
	tRNA 5-methylaminomethyl-2-thiouridine synthase TusA	0	0	1	1	1	1	1	0	0
	tRNA 5-methylaminomethyl-2-thiouridine synthase TusD	0	0	1	1	1	1	1	0	0
	tRNA-(ms[2]io[6]A)-hydroxylase (EC 1.-.-.-)	0	0	1	1	1	1	1	0	0
	tRNA-Thr-GGT	2	1	0	1	1	0	0	0	1
	tRNA-Trp-CCA	1	1	1	0	0	0	1	0	1
	tRNA(Ile)-lysidine synthetase (EC 6.3.4.19)	0	1	1	1	0	0	0	1	1
	TsaC protein (YrdC domain) required for threonylcarbamoyladenosine t(6)A37 modification in tRNA	0	1	1	1	1	0	1	0	0
	twitching motility protein PilG	0	0	1	1	1	1	1	0	0
	twitching motility protein PilH	0	0	3	3	3	3	2	0	0
	two component, sigma54 specific, transcriptional regulator, Fis family	5	11	0	0	1	0	0	2	2
	two-component response regulator	1	2	0	1	0	1	0	0	1
	Two-component sensor CbrA: intrcellular carbon:nitrogen balance	0	0	1	1	1	1	1	0	0
	Two-component sensor CbrB: intrcellular carbon:nitrogen balance	0	0	1	1	1	1	1	0	0
	Two-component sensor PilS	1	1	0	0	0	1	1	0	1
	Two-component system response regulator QseB	0	0	1	1	1	2	2	0	0
	Type cbb3 cytochrome oxidase biogenesis protein CcoG, involved in Cu oxidation	0	0	2	2	2	1	1	0	0
	Type I secretion outer membrane protein, TolC precursor	0	0	1	1	1	2	2	0	0
	Type IIA topoisomerase (DNA gyrase/topo II, topoisomerase IV), A subunit	0	0	1	1	1	1	1	0	0
	Type IV fimbrial biogenesis protein FimT	0	0	2	1	1	1	1	0	0
	Type IV fimbrial biogenesis protein PilY1	0	0	1	1	1	1	1	0	0
	type IV pili signal transduction protein PilI	0	0	1	1	1	1	1	0	0
	Type IV pilus biogenesis protein PilE	0	0	1	2	1	2	2	0	0
	Type IV pilus biogenesis protein PilF	0	0	1	1	1	1	1	0	0
	Type IV pilus biogenesis protein PilZ	0	0	1	1	1	1	1	0	0
	Tyrosine recombinase XerC	1	0	0	0	0	1	1	1	1
	ubiquinol cytochrome C oxidoreductase, cytochrome C1 subunit	0	0	1	1	1	1	1	0	0
	Ubiquinol--cytochrome c reductase, cytochrome B subunit (EC 1.10.2.2)	0	0	2	2	1	1	2	0	0
	Ubiquinol-cytochrome C reductase iron-sulfur subunit (EC 1.10.2.2)	0	0	1	1	1	1	1	0	0
	UDP-2,3-diacylglucosamine hydrolase (EC 3.6.1.-)	0	0	1	1	1	1	1	0	0
	Uncharacterized ABC transporter, periplasmic component YrbD	0	0	1	1	1	1	1	0	0
	Uncharacterized protein conserved in bacteria, NMA0228-like	0	0	2	2	1	1	0	0	1
	Uncharacterized protein ImpA	0	0	1	1	1	1	1	0	0
	Uncharacterized protein ImpH/VasB	0	0	1	1	1	2	2	0	0
	Uncharacterized protein ImpJ/VasE	0	0	1	1	1	2	2	0	0
	Undecaprenyl pyrophosphate synthetase (EC 2.5.1.31)	1	1	0	0	1	1	1	0	0
	unknown	1	1	0	0	1	0	0	2	3
	UPF0125 protein yfjF	0	0	2	2	2	2	2	0	0
	UPF0235 protein VC0458	0	0	1	1	1	1	1	0	0
	UPF0246 protein YaaA	1	1	1	1	1	0	0	0	0
	Uracil permease	1	1	1	1	1	0	0	0	0
	Uracil-DNA glycosylase, family 1	0	0	1	1	1	1	1	0	0
	Urea ABC transporter, ATPase protein UrtD	0	0	2	2	2	2	1	0	0
	Urea ABC transporter, ATPase protein UrtE	0	0	2	2	2	2	2	0	0
	Urea ABC transporter, permease protein UrtB	0	0	2	2	2	2	1	0	0
	Urea ABC transporter, permease protein UrtC	0	0	2	2	2	2	1	0	0
	Urea carboxylase (EC 6.3.4.6)	0	0	1	1	1	1	1	0	0
	Urea carboxylase-related ABC transporter, ATPase protein	0	0	2	2	3	1	1	0	0
	Urea carboxylase-related ABC transporter, periplasmic substrate-binding protein	0	0	2	2	2	1	1	0	0
	Urea carboxylase-related aminomethyltransferase (EC 2.1.2.10)	0	0	2	2	2	2	2	0	0
	Urease accessory protein UreE	0	0	1	1	1	1	1	0	0
	Urease accessory protein UreG	0	0	1	1	1	1	1	0	0
	Urease alpha subunit (EC 3.5.1.5)	0	0	1	1	1	1	1	0	0
	Urease beta subunit (EC 3.5.1.5)	0	0	1	1	1	1	1	0	0
	Urease gamma subunit (EC 3.5.1.5)	0	0	1	1	1	1	1	0	0
	Uroporphyrinogen-III synthase (EC 4.2.1.75)	0	0	1	1	1	1	1	0	0
	VgrG protein	0	0	2	2	1	5	6	0	0
	Xaa-Pro dipeptidase	0	2	1	1	1	1	0	0	0
	Xanthine dehydrogenase, molybdenum binding subunit (EC 1.17.1.4)	1	1	1	1	1	0	0	0	0
	YaeQ protein	0	1	1	1	1	1	0	0	0
	YgfY COG2938	0	0	1	1	1	1	1	0	0
	YihE protein, required for LPS synthesis	0	0	1	1	1	1	1	0	0
	YrbA protein	0	0	2	2	2	2	2	0	0
	Z-ring-associated protein ZapA	0	0	1	1	1	1	1	0	0
	Zinc uptake regulation protein ZUR	0	1	1	1	1	0	1	0	0
	(R)-citramalate synthase (EC 2.3.1.182)	1	1	0	0	0	0	0	1	1
	1,4-dihydroxy-2-naphthoate octaprenyltransferase (EC 2.5.1.74)	0	0	1	1	1	0	0	1	0
	2-heptaprenyl-1,4-naphthoquinone methyltransferase (EC 2.1.1.163)	1	0	0	0	0	1	0	1	1
	2-methylaconitate isomerase	0	0	1	1	1	1	0	0	0
	2-polyprenylphenol hydroxylase and related flavodoxin oxidoreductases	0	0	1	1	1	1	0	0	0
	2,3,4,5-tetrahydropyridine-2,6-dicarboxylate N-succinyltransferase (EC 2.3.1.117)	0	0	1	1	1	2	0	0	0
	2'-5' RNA ligase	1	1	0	0	0	1	1	0	0
	23S rRNA (guanosine-2'-O-) -methyltransferase rlmB (EC 2.1.1.-) ## LSU rRNA Gm2251	0	1	0	0	0	0	1	1	1
	3-demethylubiquinone-9 3-methyltransferase (EC 2.1.1.64)	0	0	0	0	1	2	1	0	1
	3-hydroxyisobutyryl-CoA hydrolase (EC 3.1.2.4)	0	0	1	1	1	1	0	0	0
	3-oxoacyl-[acyl-carrier-protein] synthase, KASI (EC 2.3.1.41)	0	0	1	1	1	1	0	0	0
	3'-to-5' oligoribonuclease (orn)	0	0	1	1	1	1	0	0	0
	3',5'-cyclic-nucleotide phosphodiesterase (EC 3.1.4.17)	0	0	1	1	1	1	0	0	0
	4-Hydroxy-2-oxoglutarate aldolase (EC 4.1.3.16) / 2-dehydro-3-deoxyphosphogluconate aldolase (EC 4.1.2.14)	0	0	0	0	1	1	1	0	1
	4-hydroxy-2-oxovalerate aldolase (EC 4.1.3.-)	0	0	1	1	0	1	0	0	1
	5-methyltetrahydropteroyltriglutamate--homocysteine methyltransferase (EC 2.1.1.14)	0	1	1	1	1	0	0	0	0
	5-oxoprolinase (EC 3.5.2.9)	0	0	1	1	1	0	0	0	1
	50S ribosomal subunit maturation GTPase RbgA (B. subtilis YlqF)	0	1	1	1	1	0	0	0	0
	ABC transporter, permease protein	1	3	0	0	0	2	0	2	0
	ABC-type antimicrobial peptide transport system, permease component	0	0	1	1	1	0	2	0	0
	ABC-type nitrate/sulfonate/bicarbonate transport system, ATPase component	1	0	4	3	2	0	0	0	0
	ABC-type nitrate/sulfonate/bicarbonate transport systems, periplasmic components	1	0	2	1	1	0	0	0	0
	ABC-type phosphate transport system, periplasmic component	0	0	1	0	1	6	2	0	0
	Acetyl-CoA synthetase (ADP-forming) alpha and beta chains, putative	2	5	0	0	0	1	0	0	1
	Acetyltransferase (EC 2.3.1.-)	0	1	0	1	1	0	0	2	0
	acetyltransferase, GNAT family	1	3	0	0	0	1	1	0	0
	Acyl-CoA dehydrogenase family protein	0	0	1	1	0	2	1	0	0
	Adenine-specific methyltransferase (EC 2.1.1.72)	1	0	0	0	0	1	0	2	1
	Adenosine deaminase (EC 3.5.4.4)	0	0	1	1	1	1	0	0	0
	Adenylylsulfate reductase beta-subunit (EC 1.8.99.2)	1	1	0	0	0	1	1	0	0
	ADP-heptose--lipooligosaccharide heptosyltransferase II (EC 2.4.1.-)	2	2	0	0	0	0	0	1	2
	ADP-L-glycero-D-manno-heptose-6-epimerase (EC 5.1.3.20)	1	0	1	1	1	0	0	0	0
	Agmatinase (EC 3.5.3.11)	0	2	2	3	2	0	0	0	0
	Aldo-keto reductase	0	0	1	0	0	1	0	1	1
	Alkyl hydroperoxide reductase subunit C-like protein	1	2	0	0	0	1	0	0	1
	Alkylated DNA repair protein	0	0	1	1	2	2	0	0	0
	Alkylated DNA repair protein AlkB	0	0	1	1	0	1	1	0	0
	Alpha-2-macroglobulin	0	1	2	1	1	0	0	0	0
	Amino acid ABC transporter, periplasmic amino acid-binding protein	2	1	1	1	0	0	0	0	0
	Amino acid ABC transporter, permease protein	2	2	1	1	0	0	0	0	0
	Aminopeptidase YpdF (MP-, MA-, MS-, AP-, NP- specific)	1	1	0	0	0	0	0	1	1
	AmpE protein	0	0	0	1	1	1	1	0	0
	Anaerobic dimethyl sulfoxide reductase chain B (EC 1.8.99.-)	2	1	0	0	0	1	0	0	1
	Arylsulfatase (EC 3.1.6.1)	0	0	0	0	0	1	1	5	6
	At2g5740/F3N11.19	1	1	0	0	0	1	1	0	0
	ATPase	1	1	0	0	0	2	2	0	0
	ATPase, AFG1 family	0	0	1	1	1	1	0	0	0
	Auxin Efflux Carrier	1	1	1	0	1	0	0	0	0
	Bacillosamine/Legionaminic acid biosynthesis aminotransferase PglE; 4-keto-6-deoxy-N-Acetyl-D-hexosaminyl-(Lipid carrier) aminotransferase	1	0	1	1	0	0	0	0	1
	Beta-hexosaminidase (EC 3.2.1.52)	1	1	0	0	0	0	0	2	4
	beta-lactamase domain protein	1	2	1	1	0	0	0	0	0
	Beta-lactamase related protein	0	0	1	1	1	1	0	0	0
	Beta-propeller domains of methanol dehydrogenase type	1	0	0	0	0	1	1	0	1
	Betaine aldehyde dehydrogenase (EC 1.2.1.8)	1	0	1	1	1	0	0	0	0
	Bmp family protein	1	0	2	2	1	0	0	0	0
	C4-dicarboxylate transport transcriptional regulatory protein	0	1	1	1	1	0	0	0	0
	Capsule polysaccharide export protein	0	0	0	0	0	1	1	1	1
	Cell division protein BolA	0	0	1	1	1	1	0	0	0
	Chemotaxis signal transduction protein	0	0	1	1	1	0	1	0	0
	Chorismate--pyruvate lyase (EC 4.1.3.40)	0	0	1	1	1	1	0	0	0
	Chromate transport protein ChrA	1	1	0	0	0	1	1	0	0
	Chromosome initiation inhibitor	1	1	1	1	0	0	0	0	0
	Cobalt/zinc/cadmium efflux RND transporter, membrane fusion protein, CzcB family	0	0	0	0	0	2	1	3	1
	Cobyrinic acid A,C-diamide synthase	2	2	0	0	0	1	1	0	0
	COG0398: uncharacterized membrane protein / PF00070 family, FAD-dependent NAD(P)-disulphide oxidoreductase	1	2	0	0	0	3	2	0	0
	COG2078: Uncharacterized ACR	1	1	0	0	0	1	1	0	0
	COGs COG3146	0	0	1	1	1	1	0	0	0
	Cold shock protein CspA	1	4	0	0	0	1	0	0	1
	Cold shock protein CspD	0	0	1	1	1	0	1	0	0
	conserved domain protein	0	0	1	2	1	2	0	0	0
	conserved hypothetical protein, membrane	0	2	1	1	1	0	0	0	0
	conserved protein of unknown function	0	0	2	2	1	1	0	0	0
	conserved protein of unknown function; putative YcgN protein	0	0	1	1	1	1	0	0	0
	Conserved uncharacterized protein CreA	1	0	1	1	1	0	0	0	0
	CopG protein	0	0	2	1	1	1	0	0	0
	Cyanophycin synthase (EC 6.3.2.29)(EC 6.3.2.30)	0	2	1	1	1	0	0	0	0
	cytochrome c family protein	2	3	0	0	0	0	0	3	2
	cytosolic long-chain acyl-CoA thioester hydrolase family protein	0	0	1	1	1	1	0	0	0
	Death on curing protein, Doc toxin	0	0	1	0	0	1	1	1	0
	DedD protein	0	0	1	1	1	1	0	0	0
	DEDDh 3'-5' exonuclease domain of the epsilon subunit of DNA polymerase III	0	0	1	1	1	1	0	0	0
	Dethiobiotin synthetase (EC 6.3.3.3)	0	0	0	0	0	1	1	2	1
	Dihydrolipoamide dehydrogenase (EC 1.8.1.4)	1	1	0	0	0	1	0	1	0
	Dihydroneopterin aldolase (EC 4.1.2.25)	0	0	1	1	1	1	0	0	0
	Dihydroorotate dehydrogenase electron transfer subunit (EC 1.3.3.1)	2	2	0	0	0	0	0	2	1
	Dihydroorotate dehydrogenase, catalytic subunit (EC 1.3.3.1)	1	1	0	0	0	0	0	1	1
	DinG family ATP-dependent helicase CPE1197	0	1	0	0	0	1	1	1	0
	DinG family ATP-dependent helicase YoaA	0	0	0	0	0	1	1	1	1
	DNA-binding heavy metal response regulator	0	1	1	1	1	0	0	0	0
	DNA-binding protein HU, putative	0	0	1	1	0	0	1	0	1
	DNA-binding response regulator	1	2	0	0	0	2	1	0	0
	DnaJ-class molecular chaperone CbpA	1	1	0	0	0	0	0	1	1
	DnaJ-related protein	0	0	1	1	1	1	0	0	0
	dTDP-4-dehydrorhamnose 3,5-epimerase (EC 5.1.3.13)	2	1	0	0	0	0	1	0	1
	EAL domain protein	1	1	0	0	1	0	1	0	0
	Eight transmembrane protein EpsH	1	1	0	0	0	1	0	0	1
	Endonuclease IV (EC 3.1.21.2)	1	1	0	0	0	0	0	1	1
	Esterase A	0	0	0	0	0	2	2	1	1
	Ethanolamine ammonia-lyase heavy chain (EC 4.3.1.7)	0	0	2	2	2	0	1	0	0
	Ethanolamine ammonia-lyase light chain (EC 4.3.1.7)	0	0	1	1	1	0	1	0	0
	Ethidium bromide-methyl viologen resistance protein EmrE	1	0	1	1	1	0	0	0	0
	Exodeoxyribonuclease I (EC 3.1.11.1)	0	1	1	1	1	0	0	0	0
	Exodeoxyribonuclease V alpha chain (EC 3.1.11.5)	0	1	1	1	1	0	0	0	0
	Exodeoxyribonuclease V beta chain (EC 3.1.11.5)	0	1	1	1	1	0	0	0	0
	Exported zinc metalloprotease YfgC precursor	0	0	2	2	2	2	0	0	0
	FAD dependent oxidoreductase	0	1	1	1	1	0	0	0	0
	FAD-binding dehydrogenase	0	0	1	1	1	1	0	0	0
	FAD/FMN-containing dehydrogenase	1	1	1	1	0	0	0	0	0
	FadE30	0	0	1	1	0	2	1	0	0
	Ferredoxin-type protein NapG (periplasmic nitrate reductase)	1	1	0	0	0	0	0	2	1
	Ferric iron ABC transporter, permease protein	1	1	0	0	0	1	1	0	0
	Ferrichrome-iron receptor	0	0	1	1	2	1	0	0	0
	Ferrous iron transport protein A	0	1	1	1	1	0	0	0	0
	Fic family protein	0	1	1	2	0	0	0	0	1
	FIG000325: clustered with transcription termination protein NusA	0	1	1	1	1	0	0	0	0
	FIG000859: hypothetical protein	1	0	0	0	1	2	2	0	0
	FIG000859: hypothetical protein YebC	0	0	1	1	0	0	0	1	1
	FIG001592: Phosphocarrier protein kinase/phosphorylase, nitrogen regulation associated	0	0	1	1	1	1	0	0	0
	FIG002076: hypothetical protein	0	0	1	1	1	1	0	0	0
	FIG002344: Hydrolase (HAD superfamily)	1	1	0	0	0	0	0	1	1
	FIG003461: hypothetical protein	0	0	1	1	1	0	1	0	0
	FIG00487766: hypothetical protein	0	0	1	1	1	1	0	0	0
	FIG00564975: hypothetical protein	0	0	1	1	1	1	0	0	0
	FIG006762: Phosphoglycerate mutase family	0	0	0	0	0	1	1	1	1
	FIG00732814: hypothetical protein	0	0	1	1	1	1	0	0	0
	FIG00809136: hypothetical protein	0	0	1	1	1	1	0	0	0
	FIG00979822: hypothetical protein	0	0	1	1	1	1	0	0	0
	FIG011155: Zinc carboxypeptidase-related protein	0	0	1	1	1	0	1	0	0
	FIG014328: hypothetical protein	0	0	1	1	1	1	0	0	0
	FIG026291: Hypothetical periplasmic protein	0	0	3	3	3	0	1	0	0
	FIG037488: Putative conserved exported protein precursor	0	0	1	1	1	0	1	0	0
	FIG071646: Sugar transferase	1	2	0	0	0	1	1	0	0
	FIG137360: hypothetical protein	0	0	1	0	1	1	1	0	0
	FIG137478: Hypothetical protein	1	1	0	0	0	0	0	1	1
	FIG137478: Hypothetical protein YbgI	0	0	1	1	1	1	0	0	0
	FIGfam010717	0	0	1	1	1	1	0	0	0
	FKBP-type peptidyl-prolyl cis-trans isomerase / Macrophage infectivity potentiator	0	0	1	1	0	1	0	1	0
	FKBP-type peptidyl-prolyl cis-trans isomerase SlpA (EC 5.2.1.8)	0	0	0	1	1	1	1	0	0
	Flavoprotein WrbA	0	0	1	1	1	0	1	0	0
	Flp pilus assembly protein TadB	1	0	0	0	0	1	1	0	1
	Formate hydrogenlyase transcriptional activator	1	1	0	1	1	0	0	0	0
	GDP-L-fucose synthetase (EC 1.1.1.271); Colanic acid biosynthesis protein wcaG	0	0	1	1	1	1	0	0	0
	General secretion pathway protein H	0	0	1	1	1	1	0	0	0
	General secretion pathway protein L	0	0	1	1	1	1	0	0	0
	General stress protein	0	0	0	1	1	1	1	0	0
	Gfa-like protein	0	0	2	2	1	2	0	0	0
	gliding motility protein GldG	0	1	0	0	1	1	1	0	0
	Glucokinase (EC 2.7.1.2)	1	0	0	0	0	1	1	0	3
	Glutamate 5-kinase (EC 2.7.2.11) / RNA-binding C-terminal domain PUA	0	0	1	1	0	1	0	0	1
	Glutamine amidotransferase class-I (EC 6.3.5.2)	0	0	2	2	1	0	0	0	1
	Glutamine amidotransferase, class-II	1	0	1	1	1	0	0	0	0
	glutamine synthetase family protein	0	0	3	3	3	1	0	0	0
	Glutamine synthetase type III, GlnN (EC 6.3.1.2)	1	0	0	0	0	1	0	1	1
	Glutathione peroxidase family protein	0	0	1	1	0	1	1	0	0
	Glutathione-regulated potassium-efflux system ATP-binding protein	0	0	1	1	1	1	0	0	0
	Glycine cleavage system transcriptional activator GcvA	0	1	1	1	1	0	0	0	0
	glycosyl transferase, group 1	1	0	0	0	0	1	1	2	0
	GNAT family acetyltransferase YjcF	0	0	1	1	1	1	0	0	0
	GTP cyclohydrolase I (EC 3.5.4.16) type 1	0	0	1	1	1	1	0	0	0
	heat shock protein, Hsp20 family	3	2	0	0	0	1	0	0	1
	Heme A synthase, cytochrome oxidase biogenesis protein Cox15-CtaA	0	0	0	0	0	1	1	1	1
	Hemoglobin-like protein HbO	0	0	1	1	1	0	0	0	1
	Histidinol-phosphatase (EC 3.1.3.15)	0	3	1	1	0	0	0	0	1
	HIT family hydrolase	0	2	1	1	1	0	0	0	0
	Hydroxylamine reductase (EC 1.7.-.-)	1	6	0	0	0	0	0	1	1
	Hydroxymethylpyrimidine ABC transporter, substrate-binding component	0	0	5	5	4	1	0	0	0
	Hydroxymethylpyrimidine ABC transporter, transmembrane component	0	1	3	3	2	0	0	0	0
	Hydroxymethylpyrimidine phosphate synthase ThiC	1	2	0	0	0	1	0	0	1
	Hypothetical flavoprotein YqcA (clustered with tRNA pseudouridine synthase C)	0	0	1	1	1	1	0	0	0
	Hypothetical metal-binding enzyme, YcbL homolog	0	0	1	1	1	0	1	0	0
	Hypothetical protein VC0266 (sugar utilization related?)	0	0	1	1	1	0	0	1	0
	Hypothetical Zinc-finger containing protein	0	1	1	1	1	0	0	0	0
	Inner membrane protein YqiK	0	0	0	1	0	1	0	1	1
	Integron integrase IntIPac	0	1	0	0	0	1	1	0	1
	Iron binding protein IscA for iron-sulfur cluster assembly	0	0	1	1	1	1	0	0	0
	Iron-sulfur cluster-binding protein	2	6	0	0	0	0	0	1	1
	Isocitrate dehydrogenase [NADP] (EC 1.1.1.42); Monomeric isocitrate dehydrogenase [NADP] (EC 1.1.1.42)	0	1	1	1	1	0	0	0	0
	Isoquinoline 1-oxidoreductase alpha subunit (EC 1.3.99.16)	0	0	2	1	2	3	0	0	0
	Isoquinoline 1-oxidoreductase beta subunit (EC 1.3.99.16)	0	0	2	1	2	3	0	0	0
	L-serine dehydratase (EC 4.3.1.17)	1	1	1	0	1	0	0	0	0
	late embryogenesis abundant protein, putative / LEA protein, putative / similar to SP|P46518 Late embryogenesis abundant protein Lea14-A {Gossypium hirsutum}; contains Pfam profile PF03168: Late embryogenesis abundant protein; go_process: response to dessication [goid 0009269]; go_process: embryonic development (sensu Magnoliophyta) [goid 0009793]	0	0	0	0	0	1	1	1	1
	Lipase precursor (EC 3.1.1.3)	0	0	2	2	2	2	0	0	0
	Lipid carrier : UDP-N-acetylgalactosaminyltransferase (EC 2.4.1.-) / Alpha-1,3-N-acetylgalactosamine transferase PglA (EC 2.4.1.-); Putative glycosyltransferase	1	1	0	0	0	1	1	0	0
	Lipopolysaccharide biosynthesis chain length determinant protein	1	1	0	0	0	2	1	0	0
	LptA, protein essential for LPS transport across the periplasm	0	0	1	1	1	0	1	0	0
	LSU ribosomal protein L36p	0	0	1	1	0	1	0	0	1
	Macrolide export ATP-binding/permease protein MacB (EC 3.6.3.-)	1	0	2	2	2	0	0	0	0
	major facilitator superfamily MFS_1	3	2	0	0	0	2	1	0	0
	Malate dehydrogenase (EC 1.1.1.37)	0	2	0	0	0	1	1	0	1
	Maltodextrin glucosidase (EC 3.2.1.20)	0	0	1	1	1	0	2	0	0
	Medium-chain-fatty-acid--CoA ligase (EC 6.2.1.-)	0	1	1	1	1	0	0	0	0
	Metal transporter, ZIP family	4	0	1	1	1	0	0	0	0
	Methionine ABC transporter ATP-binding protein	1	1	0	0	1	0	0	0	1
	Methylisocitrate lyase (EC 4.1.3.30)	0	1	1	1	1	0	0	0	0
	Methylmalonate-semialdehyde dehydrogenase (EC 1.2.1.27)	0	0	1	1	1	1	0	0	0
	methyltransferase, putative	1	0	0	0	0	1	1	1	0
	Mg/Co/Ni transporter MgtE / CBS domain	0	2	0	0	0	3	2	0	1
	Mlr3941 protein	0	0	1	1	1	0	0	1	0
	monooxygenase, putative	0	0	2	2	1	1	0	0	0
	MSHA biogenesis protein MshQ	0	0	1	2	1	0	1	0	0
	Multiple antibiotic resistance protein marC	0	0	1	1	1	0	0	0	1
	N-methylhydantoinase (ATP-hydrolyzing) (EC 3.5.2.14)	1	3	0	0	0	1	1	0	0
	Na(+)/H(+) antiporter	0	0	1	1	0	0	0	1	1
	Na+/H+ antiporter NhaB	2	0	1	1	1	0	0	0	0
	NAD(FAD)-utilizing dehydrogenase, sll0175 homolog	0	0	1	1	1	0	0	0	1
	NAD(P)H-flavin reductase (EC 1.5.1.29) (EC 1.16.1.3)	0	0	1	1	1	1	0	0	0
	NADH-ubiquinone oxidoreductase chain L (EC 1.6.5.3)	2	3	0	0	0	0	0	1	2
	Nickel responsive regulator NikR	1	0	1	1	1	0	0	0	0
	NifZ protein	0	0	1	1	1	1	0	0	0
	Nitrate/nitrite response regulator protein	0	0	1	1	1	2	0	0	0
	Nitrate/nitrite sensor protein (EC 2.7.3.-)	0	0	1	1	1	1	0	0	0
	Nitric oxide -responding transcriptional regulator Dnr (Crp/Fnr family)	0	0	2	2	2	1	0	0	0
	Nitrilase (EC 3.5.5.7)	0	1	1	1	0	1	0	0	0
	Nitrilotriacetate monooxygenase component B (EC 1.14.13.-)	0	0	1	1	2	1	0	0	0
	Nitrite reductase [NAD(P)H] small subunit (EC 1.7.1.4)	0	0	1	1	1	1	0	0	0
	Nucleoside ABC transporter, permease protein 1	0	1	1	1	1	0	0	0	0
	Nucleoside-binding outer membrane protein	0	0	1	1	1	1	0	0	0
	Octaprenyl diphosphate synthase (EC 2.5.1.90) / Dimethylallyltransferase (EC 2.5.1.1) / (2E,6E)-farnesyl diphosphate synthase (EC 2.5.1.10) / Geranylgeranyl diphosphate synthase (EC 2.5.1.29)	0	0	1	1	1	0	1	0	0
	Oligopeptide ABC transporter, periplasmic oligopeptide-binding protein OppA (TC 3.A.1.5.1)	2	2	0	0	1	0	0	0	2
	Organic hydroperoxide resistance transcriptional regulator	0	0	1	1	2	1	0	0	0
	Ornithine decarboxylase (EC 4.1.1.17) / Arginine decarboxylase (EC 4.1.1.19)	0	1	1	1	1	0	0	0	0
	Outer membrane lipoprotein LolB	0	0	1	1	1	0	1	0	0
	Outer membrane protein romA	1	1	0	0	1	0	2	0	0
	Outer membrane protein YfgL, lipoprotein component of the protein assembly complex (forms a complex with YaeT, YfiO, and NlpB)	0	0	1	1	1	1	0	0	0
	Outer membrane receptor proteins, mostly Fe transport	0	0	1	1	1	0	1	0	0
	Oxidoreductase probably involved in sulfite reduction	0	0	1	1	1	1	0	0	0
	Oxygen-insensitive NADPH nitroreductase (EC 1.-.-.-)	0	1	1	1	2	0	0	0	0
	Paraquat-inducible protein B	1	1	0	0	0	1	1	0	0
	Penicillin-insensitive transglycosylase (EC 2.4.2.-) & transpeptidase PBP-1C	0	1	1	1	1	0	0	0	0
	Peptidyl-prolyl cis-trans isomerase PpiA precursor (EC 5.2.1.8)	0	0	1	1	1	0	0	1	0
	Peptidyl-prolyl cis-trans isomerase PpiC (EC 5.2.1.8)	0	2	0	0	2	0	0	1	1
	periplasmic sensor signal transduction histidine kinase	0	1	0	1	0	0	0	1	1
	Phage integrase	0	1	1	1	2	0	0	0	0
	Phage terminase, large subunit	1	1	0	0	0	0	0	1	2
	Phenylacetate-CoA oxygenase/reductase, PaaK subunit	1	0	1	1	1	0	0	0	0
	Phenylpropionate dioxygenase and related ring-hydroxylating dioxygenases, large terminal subunit	0	0	1	1	0	2	2	0	0
	Phospholipase/lecithinase/hemolysin	1	0	1	1	1	0	0	0	0
	Phospholipid-binding protein	0	0	1	1	1	1	0	0	0
	Phosphoribosylformylglycinamidine synthase, PurS subunit (EC 6.3.5.3) / Phosphoribosylformylglycinamidine synthase, synthetase subunit (EC 6.3.5.3)	1	1	0	0	0	0	0	1	1
	Phytanoyl-CoA dioxygenase	0	0	1	1	0	0	0	4	5
	Polysaccharide deacetylase family protein	0	0	1	1	1	0	0	0	1
	Predicted dye-decolorizing peroxidase (DyP), YfeX-like subgroup	0	0	1	1	1	1	0	0	0
	Predicted endonuclease distantly related to archaeal Holliday junction resolvase	0	0	1	1	1	1	0	0	0
	Predicted exporter of the RND superfamily	0	0	1	1	0	5	3	0	0
	Predicted hydrolase of the alpha/beta-hydrolase fold	0	0	1	1	1	1	0	0	0
	predicted protein	1	1	0	0	0	0	0	2	1
	probable glycosyl transferase	0	0	0	0	0	1	1	1	2
	Probable GTPase related to EngC	0	1	0	0	1	1	0	0	1
	PROBABLE INTEGRAL MEMBRANE PROTEIN	1	1	0	0	0	1	1	0	0
	probable membrane protein YPO3302	0	1	0	0	1	1	1	0	0
	probable response regulator	0	0	1	1	0	1	1	0	0
	probable short-chain dehydrogenase	0	0	1	1	0	1	1	0	0
	Probable two-component response regulator	0	1	0	1	1	2	0	0	0
	Protein acetyltransferase	1	0	1	1	1	0	0	0	0
	Protein involved in catabolism of external DNA	0	0	1	1	0	1	1	0	0
	protein of unknown function DUF1244	0	0	1	1	1	1	0	0	0
	protein of unknown function DUF885	1	0	1	1	1	0	0	0	0
	Protein YidD	0	1	0	0	0	1	1	0	1
	Protein YigP (COG3165) clustered with ubiquinone biosynthetic genes	0	0	1	1	1	1	0	0	0
	Protein-tyrosine kinase (EC 2.7.1.112)	1	1	0	0	0	2	2	0	0
	Proton/glutamate symport protein @ Sodium/glutamate symport protein	0	0	2	2	2	1	0	0	0
	putative acetyltransferase	0	0	1	1	0	2	0	0	1
	Putative ATP/GTP-binding protein	0	0	1	1	1	0	1	0	0
	Putative deoxyribonuclease YjjV	0	0	1	1	1	1	0	0	0
	Putative dihydropyrimidine dehydrogenase [NADP+], similar to dihydroorotate dehydrogenase	0	0	0	0	0	2	2	1	1
	Putative DNA-binding protein in cluster with Type I restriction-modification system	0	1	0	1	1	1	0	0	0
	putative Glutathione-regulated potassium-efflux system protein KefB	2	0	1	1	1	0	0	0	0
	putative iron-regulated membrane protein	0	0	1	1	1	0	1	0	0
	Putative lipoprotein	0	0	1	1	1	1	0	0	0
	Putative membrane protein YfcA	0	1	1	1	1	0	0	0	0
	Putative molybdenum transport ATP-binding protein modF	0	1	1	1	1	0	0	0	0
	Putative phage protein	1	0	0	3	1	0	0	0	1
	Putative protease	0	0	1	1	1	1	0	0	0
	Putative uncharacterized protein ydbL, may be related to amine metabolism	0	1	1	1	1	0	0	0	0
	Pyruvate carboxyl transferase subunit B (EC 6.4.1.1)	0	1	1	1	1	0	0	0	0
	Quinone oxidoreductase (EC 1.6.5.5)	0	0	1	0	0	3	2	0	1
	Radical SAM domain heme biosynthesis protein	2	2	0	0	0	0	0	1	2
	redox-active disulfide protein 2	1	0	1	1	0	0	0	0	1
	Redox-sensitive transcriptional activator SoxR	0	0	1	2	1	0	1	0	0
	Regulatory protein RecX	0	0	1	1	1	1	0	0	0
	Response regulator NasT	0	0	1	1	1	0	0	0	1
	Rhodanese domain protein UPF0176	0	0	1	1	1	1	0	0	0
	Rhodanese-like domain protein	3	6	0	0	0	1	1	0	0
	Ribonuclease BN (EC 3.1.-.-)	1	0	1	1	1	0	0	0	0
	Ribose 5-phosphate isomerase B (EC 5.3.1.6)	1	1	0	0	0	0	0	1	2
	Ribose operon repressor	2	1	0	0	0	0	0	6	6
	Ribosome modulation factor	0	0	1	1	1	0	1	0	0
	RNA methyltransferase, TrmA family	1	1	1	1	0	0	0	0	0
	RNA methyltransferase, TrmH family	0	0	1	1	1	0	0	1	0
	RTX toxins and related Ca2+-binding proteins	0	0	1	1	1	0	1	0	0
	Rubredoxin-NAD(+) reductase (EC 1.18.1.1)	0	0	1	1	2	1	0	0	0
	S-(hydroxymethyl)glutathione dehydrogenase (EC 1.1.1.284)	0	0	1	1	1	1	0	0	0
	S-formylglutathione hydrolase (EC 3.1.2.12)	0	0	1	1	1	1	0	0	0
	Sarcosine oxidase alpha subunit (EC 1.5.3.1)	0	2	3	2	2	0	0	0	0
	Sarcosine oxidase beta subunit (EC 1.5.3.1)	0	2	2	1	2	0	0	0	0
	Selenide,water dikinase (EC 2.7.9.3)	0	0	1	1	0	1	1	0	0
	Selenophosphate-dependent tRNA 2-selenouridine synthase	0	0	1	1	0	1	1	0	0
	Serine-pyruvate aminotransferase/archaeal aspartate aminotransferase	0	0	1	0	1	1	1	0	0
	signal transduction histidine kinase regulating citrate/malate metabolism	0	0	1	1	1	1	0	0	0
	Small heat shock protein	0	0	1	1	1	0	1	0	0
	Sodium-dependent transporter family protein	0	0	1	1	1	1	0	0	0
	Sodium/hydrogen exchanger family protein	1	1	0	0	0	1	1	0	0
	SSU ribosomal protein S21p	1	0	1	1	0	1	0	0	0
	Strictosidine synthase precursor (EC 4.3.3.2)	0	0	1	1	1	1	0	0	0
	Substrate-specific component NikM of nickel ECF transporter	1	1	0	0	0	0	0	1	1
	Succinate-semialdehyde dehydrogenase [NADP+] (EC 1.2.1.16)	0	1	1	1	1	0	0	0	0
	Sulfate adenylyltransferase subunit 2 (EC 2.7.7.4)	1	0	1	1	1	0	0	0	0
	Sulfide-quinone reductase	0	0	1	1	1	0	1	0	0
	Thiol peroxidase, Tpx-type (EC 1.11.1.15)	1	1	0	0	0	1	1	0	0
	Thioredoxin family protein	0	0	3	3	2	1	0	0	0
	TonB protein	0	0	1	1	1	0	1	0	0
	TPR repeat protein	0	0	0	1	1	1	1	0	0
	TPR repeat-containing protein	5	1	0	0	0	0	0	1	3
	Transcription elongation factor	0	0	1	1	1	1	0	0	0
	Transcriptional regulator VpsT	0	1	1	1	1	0	0	0	0
	Transcriptional regulator, DeoR family	0	2	0	0	0	1	0	1	2
	Transcriptional regulator, HxlR family	2	0	1	0	0	4	0	1	0
	Transcriptional regulator, PadR family	0	1	0	0	1	2	0	0	1
	Transcriptional regulatory protein	0	0	1	1	1	1	0	0	0
	Translation elongation factor G-related protein	1	1	0	0	0	0	0	1	1
	Translation initiation inhibitor	0	1	1	1	1	0	0	0	0
	Transmembrane transport protein	0	1	1	1	1	0	0	0	0
	Transport ATP-binding protein CydC	0	1	1	1	1	0	0	0	0
	Transport ATP-binding protein CydD	0	2	1	1	1	0	0	0	0
	Transporter, LysE family	2	1	1	1	0	0	0	0	0
	transporter, putative	3	0	1	1	1	0	0	0	0
	TRAP dicarboxylate transporter, DctM subunit, unknown substrate 3	0	2	1	1	1	0	0	0	0
[truncated: 3,914 more rows]

## Sheet: RAST functions HBDs (0 vs 1)
	Functions identified by RAST	HBD-01	HBD-02	HBD-03	HBD-04	HBD-05	HBD-06	HBD-07	HBD-08	HBD-09
	2-dehydro-3-deoxygluconate kinase (EC 2.7.1.45)	0	0	0	0	0	0	0	1	1
	23Sr RNA gene	0	0	0	0	0	0	0	1	1
	3-hydroxyacyl-[acyl-carrier-protein] dehydratase, FabZ form (EC 4.2.1.59)	0	0	0	0	0	0	0	1	1
	60 kDa outer membrane protein, serovar C precursor	0	0	0	0	0	0	0	1	1
	ABC-type transport system involved in resistance to organic solvents, permease component	0	0	0	0	0	0	0	1	1
	Acetaldehyde dehydrogenase, ethanolamine utilization cluster	0	0	0	0	0	0	0	1	1
	Acetyl xylan esterase (EC 3.1.1.41)	0	0	0	0	0	0	0	1	1
	acriflavin resistance protein	0	0	0	0	0	0	0	1	1
	Acyl carrier protein phosphodiesterase (EC 3.1.4.14)	0	0	0	0	0	0	0	1	1
	alcohol dehydrogenase, zinc containing	0	0	0	0	0	0	0	1	1
	aldo/keto reductase	0	0	0	0	0	0	0	1	1
	Alginate lyase precursor (EC 4.2.2.3)	0	0	0	0	0	0	0	1	1
	Alkaline phosphatase synthesis transcriptional regulatory protein PhoP	0	0	0	0	0	0	0	1	1
	Alkyl hydroperoxide reductase and/or thiol-specific antioxidant family (AhpC/TSA) protein	0	0	0	0	0	0	0	1	1
	Alpha-galactosidase (EC 3.2.1.22)	0	0	0	0	0	0	0	1	1
	Alpha-L-fucosidase (EC 3.2.1.51)	0	0	0	0	0	0	0	1	1
	Alpha-mannosidase (EC 3.2.1.24)	0	0	0	0	0	0	0	1	1
	Alpha-N-arabinofuranosidase (EC 3.2.1.55)	0	0	0	0	0	0	0	1	1
	Amino acid transporter, permease	0	0	0	0	0	0	0	1	1
	Ankyrin 1	0	0	0	0	0	0	0	1	1
	Arabinose operon regulatory protein	0	0	0	0	0	0	0	1	1
	ATP synthase F0 sector subunit b (EC 3.6.3.14)	0	0	0	0	0	0	0	1	1
	ATP-dependent Clp protease, ATP-binding subunit ClpC / Negative regulator of genetic competence clcC/mecB	0	0	0	0	0	0	0	1	1
	ATP-dependent RNA helicase YejH	0	0	0	0	0	0	0	1	1
	Believed to be involved in assembly of Fe-S clusters	0	0	0	0	0	0	0	1	1
	best DB hits: PFAM: PF01351; Ribonuclease HII; E=0.11	0	0	0	0	0	0	0	1	1
	Beta-galactosidase (EC 3.2.1.23)	0	0	0	0	0	0	0	1	1
	beta-hexosaminidase precursor	0	0	0	0	0	0	0	1	1
	Beta-mannosidase (EC 3.2.1.25)	0	0	0	0	0	0	0	1	1
	Beta-phosphoglucomutase (EC 5.4.2.6)	0	0	0	0	0	0	0	1	1
	Beta-xylosidase (EC 3.2.1.37)	0	0	0	0	0	0	0	1	1
	Biotin-protein ligase (EC 6.3.4.15)	0	0	0	0	0	0	0	1	1
	Bll1368 protein	0	0	0	0	0	0	0	1	1
	Carbon starvation protein A	0	0	0	0	0	0	0	1	1
	Cell division protein FtsW / Stage V sporulation protein E	0	0	0	0	0	0	0	1	1
	Cellulase A	0	0	0	0	0	0	0	1	1
	Chaperone protein HscB	0	0	0	0	0	0	0	1	1
	COG1896: Predicted hydrolases of HD superfamily	0	0	0	0	0	0	0	1	1
	COG2152 predicted glycoside hydrolase	0	0	0	0	0	0	0	1	1
	Colanic acid biosynthesis glycosyl transferase WcaL	0	0	0	0	0	0	0	1	1
	Conserved protein YuxK	0	0	0	0	0	0	0	1	1
	Cyclohexadienyl dehydrogenase (EC 1.3.1.12)(EC 1.3.1.43) # TyrAc, NAD(P)-specific	0	0	0	0	0	0	0	1	1
	DedA protein	0	0	0	0	0	0	0	1	1
	Demethylmenaquinone methyltransferase	0	0	0	0	0	0	0	1	1
	Disease resistance domain-containing protein / Transcriptional regulator, LuxR family	0	0	0	0	0	0	0	1	1
	DNA helicase related protein	0	0	0	0	0	0	0	1	1
	DNA modification methylase	0	0	0	0	0	0	0	1	1
	DNA polymerase X family	0	0	0	0	0	0	0	1	1
	DNA-binding response regulator, AraC family	0	0	0	0	0	0	0	1	1
	DUF1801 domain-containing protein	0	0	0	0	0	0	0	1	1
	duf556 family protein	0	0	0	0	0	0	0	1	1
	EF hand domain protein	0	0	0	0	0	0	0	1	1
	Endo-1,4-beta-xylanase A precursor (EC 3.2.1.8)	0	0	0	0	0	0	0	1	1
	Endo-1,4-beta-xylanase B precursor	0	0	0	0	0	0	0	1	1
	Enoyl-[acyl-carrier-protein] reductase [FMN] (EC 1.3.1.9), inferred for PFA pathway	0	0	0	0	0	0	0	1	1
	ethanolamine utilization protein EutN/carboxysome structural protein CcmL	0	0	0	0	0	0	0	1	1
	Ethanolamine utilization protein similar to PduA/PduJ	0	0	0	0	0	0	0	1	1
	Ethanolamine utilization protein similar to PduL	0	0	0	0	0	0	0	1	1
	Ferredoxin--nitrite reductase (EC 1.7.7.1)	0	0	0	0	0	0	0	1	1
	Ferritin	0	0	0	0	0	0	0	1	1
	FIG00405611: hypothetical protein	0	0	0	0	0	0	0	1	1
	FIG00926034: hypothetical protein	0	0	0	0	0	0	0	1	1
	FIG01197961: hypothetical protein	0	0	0	0	0	0	0	1	1
	FIG139438: lipoprotein B	0	0	0	0	0	0	0	1	1
	FKBP-type peptidyl-prolyl cis-trans isomerase	0	0	0	0	0	0	0	1	1
	Flagellar protein FlbD	0	0	0	0	0	0	0	1	1
	Formylmethanofuran--tetrahydromethanopterin N-formyltransferase (EC 2.3.1.101)	0	0	0	0	0	0	0	1	1
	Galactose mutarotase related enzyme	0	0	0	0	0	0	0	1	1
	Galactose operon repressor, GalR-LacI family of transcriptional regulators	0	0	0	0	0	0	0	1	1
	Gene Transfer Agent portal protein ## ORFG03	0	0	0	0	0	0	0	1	1
	General secretion pathway protein A; P-loop containing NTP Hydrolase; Type II secretory pathway, component ExeA (predicted ATPase)	0	0	0	0	0	0	0	1	1
	Gluconate dehydratase (EC 4.2.1.39)	0	0	0	0	0	0	0	1	1
	Gluconokinase (EC 2.7.1.12) / oxidoreductase domain	0	0	0	0	0	0	0	1	1
	Glucosamine-6-phosphate deaminase (EC 3.5.99.6)	0	0	0	0	0	0	0	1	1
	Glycogen branching enzyme, GH-57-type, archaeal (EC 2.4.1.18)	0	0	0	0	0	0	0	1	1
	Glycoprotein gp2	0	0	0	0	0	0	0	1	1
	glycosidase, PH1107-related	0	0	0	0	0	0	0	1	1
	Glycosyl hydrolase, family 5	0	0	0	0	0	0	0	1	1
	glycosyl hydrolase, family 88	0	0	0	0	0	0	0	1	1
	Glycosyltransferase involved in cell wall biogenesis (EC 2.4.-.-)	0	0	0	0	0	0	0	1	1
	Glycosyltransferase SypN	0	0	0	0	0	0	0	1	1
	Histidine triad (HIT) nucleotide-binding protein, similarity with At5g48545 and yeast YDL125C (HNT1)	0	0	0	0	0	0	0	1	1
	HTH-type transcriptional regulator celR	0	0	0	0	0	0	0	1	1
	Hypothetical NagD-like phosphatase	0	0	0	0	0	0	0	1	1
	hypothetical protein possibly connected to lactam utilization and allophanate hydrolase	0	0	0	0	0	0	0	1	1
	hypothetical protein-putative membrane lipoprotein	0	0	0	0	0	0	0	1	1
	hypothetical protein-putative transmembrane protein	0	0	0	0	0	0	0	1	1
	hypothetical protein-transmembrane prediction	0	0	0	0	0	0	0	1	1
	hypothetical protein-transmembrane region and signal peptide prediction	0	0	0	0	0	0	0	1	1
	Hypothetical zinc-type alcohol dehydrogenase-like protein YphC	0	0	0	0	0	0	0	1	1
	Inosine-uridine preferring nucleoside hydrolase (EC 3.2.2.1)	0	0	0	0	0	0	0	1	1
	Inosose isomerase (EC 5.3.99.-)	0	0	0	0	0	0	0	1	1
	Integrase-recombinase protein	0	0	0	0	0	0	0	1	1
	Iron-sulfur cluster assembly scaffold protein IscU	0	0	0	0	0	0	0	1	1
	Isopentenyl phosphate kinase	0	0	0	0	0	0	0	1	1
	L-fucose mutarotase	0	0	0	0	0	0	0	1	1
	Lipid A biosynthesis-like protein	0	0	0	0	0	0	0	1	1
	Lmbe-related protein	0	0	0	0	0	0	0	1	1
	M. jannaschii predicted coding region MJ1477	0	0	0	0	0	0	0	1	1
	Maltose operon transcriptional repressor MalR, LacI family	0	0	0	0	0	0	0	1	1
	Mannose-6-phosphate isomerase (EC 5.3.1.8)	0	0	0	0	0	0	0	1	1
	Membrane dipeptidase (EC 3.4.13.19)	0	0	0	0	0	0	0	1	1
	Methanol dehydrogenase regulator (MoxR) homolog	0	0	0	0	0	0	0	1	1
	Methylcobalamin:coenzyme M methyltransferase, methanol-specific	0	0	0	0	0	0	0	1	1
	Methylcobalamin:coenzyme M methyltransferase, methylamine-specific	0	0	0	0	0	0	0	1	1
	methyltransferase, FkbM family domain protein	0	0	0	0	0	0	0	1	1
	Mlr7391 protein	0	0	0	0	0	0	0	1	1
	Molybdate-binding domain of ModE	0	0	0	0	0	0	0	1	1
	Molybdopterin oxidoreductase (EC 1.2.7.-)	0	0	0	0	0	0	0	1	1
	Molybdopterin oxidoreductase subunit, predicted; chaperone protein HtpG	0	0	0	0	0	0	0	1	1
	Molybdopterin oxidoreductase, iron-sulfur binding subunit (EC 1.2.7.-)	0	0	0	0	0	0	0	1	1
	MoxR protein	0	0	0	0	0	0	0	1	1
	Mucin-desulfating sulfatase	0	0	0	0	0	0	0	1	1
	Multidrug resistance ABC transporter ATP-binding and permease protein	0	0	0	0	0	0	0	1	1
	Myo-inositol 2-dehydrogenase 1 (EC 1.1.1.18)	0	0	0	0	0	0	0	1	1
	N-acetyl-beta-hexosaminidase	0	0	0	0	0	0	0	1	1
	N-acetylglucosamine-1-phosphate uridyltransferase eukaryotic (EC 2.7.7.23)	0	0	0	0	0	0	0	1	1
	N-acetylglucosamine-6-phosphate deacetylase (EC 3.5.1.25)	0	0	0	0	0	0	0	1	1
	N(5),N(10)-methenyltetrahydromethanopterin cyclohydrolase (EC 3.5.4.27)	0	0	0	0	0	0	0	1	1
	Na/H antiporter	0	0	0	0	0	0	0	1	1
	Na+/H+ antiporter NhaP	0	0	0	0	0	0	0	1	1
	NAD-reducing hydrogenase subunit HoxE (EC 1.12.1.2)	0	0	0	0	0	0	0	1	1
	NADH-ubiquinone oxidoreductase chain E (EC 1.6.5.3)	0	0	0	0	0	0	0	1	1
	NADH:ubiquinone oxidoreductase subunit 5 (chain L)/Multisubunit Na+/H+ antiporter, MnhA subunit	0	0	0	0	0	0	0	1	1
	Nucleotide excision repair protein, with UvrB/UvrC motif	0	0	0	0	0	0	0	1	1
	NUDIX hydrolase	0	0	0	0	0	0	0	1	1
	O-methyltransferase	0	0	0	0	0	0	0	1	1
	Oligoendopeptidase F (EC 3.4.24.-)	0	0	0	0	0	0	0	1	1
	Osmotically inducible protein C	0	0	0	0	0	0	0	1	1
	outer membrane porin FmdC, putative	0	0	0	0	0	0	0	1	1
	oxidoreductase, Gfo/Idh/MocA family	0	0	0	0	0	0	0	1	1
	periplasmic binding protein/LacI transcriptional regulator	0	0	0	0	0	0	0	1	1
	Phage major capsid protein #Fam0007	0	0	0	0	0	0	0	1	1
	PhoP/Q-regulated protein PqaA	0	0	0	0	0	0	0	1	1
	Phospholipase D. Active site motif domain protein	0	0	0	0	0	0	0	1	1
	Phosphomannomutase (EC 5.4.2.8) / Phosphoglucosamine mutase (EC 5.4.2.10)	0	0	0	0	0	0	0	1	1
	phosphotriesterase-family protein	0	0	0	0	0	0	0	1	1
	Phytanoyl-CoA dioxygenase, peroxisomal precursor (EC 1.14.11.18)	0	0	0	0	0	0	0	1	1
	Plasmid replication/partition related protein	0	0	0	0	0	0	0	1	1
	POSSIBLE METHYLTRANSFERASE (METHYLASE) (EC 2.1.1.-)	0	0	0	0	0	0	0	1	1
	Predicted transcriptional regulators	0	0	0	0	0	0	0	1	1
	probable fimbrial protein	0	0	0	0	0	0	0	1	1
	probable haloacid dehalogenase-like hydrolase STY3852	0	0	0	0	0	0	0	1	1
	probable lipase/esterase	0	0	0	0	0	0	0	1	1
	probable N-acetylmuramoyl-L-alanine amidase	0	0	0	0	0	0	0	1	1
	probable regulatory protein	0	0	0	0	0	0	0	1	1
	probable two-component regulatory protein	0	0	0	0	0	0	0	1	1
	Probable xanthan lyase	0	0	0	0	0	0	0	1	1
	putative ABC transporter	0	0	0	0	0	0	0	1	1
	putative aminopeptidase	0	0	0	0	0	0	0	1	1
	putative biopolymer transmembrane protein	0	0	0	0	0	0	0	1	1
	putative dehydrogenases	0	0	0	0	0	0	0	1	1
	Putative ion-channel protein	0	0	0	0	0	0	0	1	1
	Putative isomerase	0	0	0	0	0	0	0	1	1
	putative large secreted protein	0	0	0	0	0	0	0	1	1
	putative rRNA methylase	0	0	0	0	0	0	0	1	1
	Putative sulfatase (EC 3.1.6.-)	0	0	0	0	0	0	0	1	1
	putative thiol:disulfide interchange protein	0	0	0	0	0	0	0	1	1
	putative xylanase	0	0	0	0	0	0	0	1	1
	putatve zinc-binding dehydrogenase	0	0	0	0	0	0	0	1	1
	Response regulator receiver:Transcriptional regulatory protein, C- terminal	0	0	0	0	0	0	0	1	1
	retrotransposons, viral and plasmid proteins; recombination and DNA repair	0	0	0	0	0	0	0	1	1
	rhamnogalacturonan acetylesterase	0	0	0	0	0	0	0	1	1
	Rhamnogalacturonides degradation protein RhiN	0	0	0	0	0	0	0	1	1
	Rhamnulokinase (EC 2.7.1.5)	0	0	0	0	0	0	0	1	1
	RNA polymerase sigma factor, sigma-70 family protein	0	0	0	0	0	0	0	1	1
	S-adenosylmethionine:diacylglycerol 3-amino-3-carboxypropyl transferase	0	0	0	0	0	0	0	1	1
	SAM-dependent methyltransferase DSY4148 (UbiE paralog)	0	0	0	0	0	0	0	1	1
	secreted hydrolase	0	0	0	0	0	0	0	1	1
	Sialic acid-specific 9-O-acetylesterase	0	0	0	0	0	0	0	1	1
	Sigma-54 dependent transcriptional regulator; Response regulator receiver domain / Serine-protein kinase RsbW (EC 2.7.11.1)	0	0	0	0	0	0	0	1	1
	similar to biotin apo-protein ligase-related protein	0	0	0	0	0	0	0	1	1
	similar to IRE (iron responsive element)	0	0	0	0	0	0	0	1	1
	similar to nourseothricin acetyltransferase [EC:2.3.1.-]	0	0	0	0	0	0	0	1	1
	Small Molecule Metabolism	0	0	0	0	0	0	0	1	1
	SnoK-like protein	0	0	0	0	0	0	0	1	1
	Sodium/myo-inositol cotransporter	0	0	0	0	0	0	0	1	1
	Sorbitol dehydrogenase (EC 1.1.1.14)	0	0	0	0	0	0	0	1	1
	Stress responsive alpha-beta barrel	0	0	0	0	0	0	0	1	1
	Succinate dehydrogenase cytochrome b558 subunit	0	0	0	0	0	0	0	1	1
	Sugar ABC transporter permease	0	0	0	0	0	0	0	1	1
	sulfatase	0	0	0	0	0	0	0	1	1
	Sulfate transporter	0	0	0	0	0	0	0	1	1
	tagatose-bisphosphate aldolase	0	0	0	0	0	0	0	1	1
	Tetratricopeptide TPR_2 repeat protein	0	0	0	0	0	0	0	1	1
	thermonuclease( EC:3.1.31.1 )	0	0	0	0	0	0	0	1	1
	TPR Domain containing protein	0	0	0	0	0	0	0	1	1
	Transcriptional (co)regulator CytR	0	0	0	0	0	0	0	1	1
	Transcriptional regulator AglR, LacI family	0	0	0	0	0	0	0	1	1
	Transcriptional regulator of maltose utilization, LacI family	0	0	0	0	0	0	0	1	1
	Transcriptional regulator of rhamnose utilization, DeoR family	0	0	0	0	0	0	0	1	1
	Transcriptional regulator, LacI family	0	0	0	0	0	0	0	1	1
	transcriptional regulator, LacI family	0	0	0	0	0	0	0	1	1
	Transcriptional repressor of arabinoside utilization operon, GntR family	0	0	0	0	0	0	0	1	1
	tRNA-Ala-TGC	0	0	0	0	0	0	0	1	1
	TspO and MBR like proteins	0	0	0	0	0	0	0	1	1
	Two-component nitrogen fixation transcriptional regulator FixJ	0	0	0	0	0	0	0	1	1
	Two-component response regulator yesN	0	0	0	0	0	0	0	1	1
	UDP-glucose:sterol glucosyltransferase	0	0	0	0	0	0	0	1	1
	Uncharacterized protein aq_1978	0	0	0	0	0	0	0	1	1
	Uncharacterized protein related to plant photosystem II stability/assembly factor	0	0	0	0	0	0	0	1	1
	Uracil-DNA glycosylase, family 3	0	0	0	0	0	0	0	1	1
	Ureidoglycolate/malate/sulfolactate dehydrogenase family (EC 1.1.1.-)	0	0	0	0	0	0	0	1	1
	Xylose isomerase (EC 5.3.1.5)	0	0	0	0	0	0	0	1	1
	Xylose isomerase domain protein TIM barrel	0	0	0	0	0	0	0	1	1
	Xylose operon regulatory protein	0	0	0	0	0	0	0	1	1
	(AB011415) oligo alginate lyase	0	0	0	0	0	0	0	0	1
	[FeFe]-hydrogenase maturation protein HydG	0	0	0	0	0	0	0	1	0
	122aa long conserved hypothetical protein	0	0	0	0	0	0	0	0	1
	16S rRNA (cytosine(967)-C(5))-methyltransferase (EC 2.1.1.176)	0	0	0	0	0	0	0	1	0
	2-succinyl-5-enolpyruvyl-6-hydroxy-3-cyclohexene-1-carboxylic-acid synthase (EC 2.2.1.9)	0	0	0	0	0	0	0	1	0
	2,4-dihydroxyhept-2-ene-1,7-dioic acid aldolase (EC 4.1.2.-)	0	0	0	0	0	0	0	0	1
	3'-phosphoadenosine 5'-phosphosulfate sulfurtransferase DndC	0	0	0	0	0	0	0	0	1
	4-carboxy-4-hydroxy-2-oxoadipate aldolase (EC 4.1.3.17)	0	0	0	0	0	0	0	0	1
	4-carboxymuconolactone decarboxylase domain/alkylhydroperoxidase AhpD family core domain protein	0	0	0	0	0	0	0	1	0
	6-phospho-beta-glucosidase	0	0	0	0	0	0	0	1	0
	6-pyruvoyl tetrahydrobiopterin synthase (EC 4.2.3.12)	0	0	0	0	0	0	0	0	1
	ABC drug resistance transporter, ATP-binding protein	0	0	0	0	0	0	0	1	0
	ABC transporter-related permease with MCE domain	0	0	0	0	0	0	0	0	1
	ABC-type Fe3+-siderophore transport system, permease 2 component	0	0	0	0	0	0	0	0	1
	ABC-type Na+ efflux pump, permease component	0	0	0	0	0	0	0	1	0
	Acetoin dehydrogenase E1 component alpha-subunit (EC 1.2.4.-) / Acetoin dehydrogenase E1 component beta-subunit (EC 1.2.4.-)	0	0	0	0	0	0	0	1	0
	Acetyl xylan esterase	0	0	0	0	0	0	0	0	1
	Acetyl xylan esterase 1; Cephalosporin-C deacetylase (EC 3.1.1.41)	0	0	0	0	0	0	0	1	0
	Acetylxylan esterase related enzyme	0	0	0	0	0	0	0	0	1
	Acyl-CoA thioesterase I	0	0	0	0	0	0	0	0	1
	Adenosylhopane nucleosidase, HpnG	0	0	0	0	0	0	0	0	1
	Adenylate kinase	0	0	0	0	0	0	0	0	1
	ADP-ribosylglycohydrolase	0	0	0	0	0	0	0	1	0
	Alfa-L-rhamnosidase (EC 3.2.1.40)	0	0	0	0	0	0	0	0	1
	Alginate synthesis-related protein	0	0	0	0	0	0	0	0	1
	Alpha-1,2-mannosidase	0	0	0	0	0	0	0	0	1
	Alpha-galactosidase precursor (EC 3.2.1.22)	0	0	0	0	0	0	0	1	0
	Alpha-glucosidase (EC 3.2.1.20)	0	0	0	0	0	0	0	0	1
	Alpha-L-Rha alpha-1,3-L-rhamnosyltransferase (EC 2.4.1.-)	0	0	0	0	0	0	0	0	1
	Alpha-N-arabinofuranosidase 2 (EC 3.2.1.55)	0	0	0	0	0	0	0	0	1
	Alternative cytochrome c oxidase polypeptide CoxO (EC 1.9.3.1)	0	0	0	0	0	0	0	1	0
	amino acid ABC transporter, ATP-binding protein	0	0	0	0	0	0	0	0	1
	Aminoacyl-histidine dipeptidase (Peptidase D) (EC 3.4.13.3)	0	0	0	0	0	0	0	1	0
	Ankyrin repeats containing protein	0	0	0	0	0	0	0	1	0
	Arabinan endo-1,5-alpha-L-arabinosidase A	0	0	0	0	0	0	0	0	1
	ATP-dependent RNA helicase	0	0	0	0	0	0	0	0	1
	ATPases involved in chromosome partitioning	0	0	0	0	0	0	0	0	1
	Bacteriophage (PhiC31) resistance gene pglY	0	0	0	0	0	0	0	0	1
	Bacteriophage protein gp37	0	0	0	0	0	0	0	0	1
	best DB hits: PFAM: PF00589; Phage integrase family; E=0.063	0	0	0	0	0	0	0	0	1
	Beta-1,3(4)-glucanase precursor (EC 3.2.1.6)	0	0	0	0	0	0	0	1	0
	Beta-glucanase precursor	0	0	0	0	0	0	0	1	0
	Beta-glucosidase (EC 3.2.1.21)	0	0	0	0	0	0	0	0	1
	Beta-xylosidase	0	0	0	0	0	0	0	0	1
	biosynthesis of aminoglycoside antibiotics	0	0	0	0	0	0	0	0	1
	Bll0374 protein	0	0	0	0	0	0	0	1	0
	Bll0873 protein	0	0	0	0	0	0	0	0	1
	Bll2378 protein	0	0	0	0	0	0	0	0	1
	Bll2457 protein	0	0	0	0	0	0	0	1	0
	Bll4205 protein	0	0	0	0	0	0	0	0	1
	CAAX amino terminal protease family	0	0	0	0	0	0	0	1	0
	Carboxyl-terminal protease	0	0	0	0	0	0	0	0	1
	Carboxynorspermidine dehydrogenase	0	0	0	0	0	0	0	1	0
	cassette chromosome recombinase B	0	0	0	0	0	0	0	1	0
	Catabolite control protein A	0	0	0	0	0	0	0	1	0
	Cell surface protein	0	0	0	0	0	0	0	0	1
	Cell wall-binding protein	0	0	0	0	0	0	0	0	1
	Cellulose-binding domain protein	0	0	0	0	0	0	0	1	0
	cellulose-binding domain protein	0	0	0	0	0	0	0	1	0
	Chaperonin (heat shock protein 33)	0	0	0	0	0	0	0	1	0
	Chitobiose phosphorylase (EC 2.4.1.-)	0	0	0	0	0	0	0	1	0
	Chloramphenicol acetyltransferase (EC 2.3.1.28)	0	0	0	0	0	0	0	1	0
	chondroitinase AC precursor	0	0	0	0	0	0	0	0	1
	COG1609: Transcriptional regulators	0	0	0	0	0	0	0	0	1
	COG2202: FOG: PAS/PAC domain	0	0	0	0	0	0	0	0	1
	COG5434 Endopygalactorunase	0	0	0	0	0	0	0	1	0
	Competence protein/comEA-related protein	0	0	0	0	0	0	0	0	1
	conserved hypothetical glycine-rich protein	0	0	0	0	0	0	0	1	0
	Conserved hypothetical protein probably involved in assimilatory sulfate reduction	0	0	0	0	0	0	0	1	0
	conserved hypothetical protein-putative membrane protein	0	0	0	0	0	0	0	0	1
	Conserved repeat domain protein	0	0	0	0	0	0	0	0	1
	CRISPR-associated protein, Csn1 family	0	0	0	0	0	0	0	0	1
	CRISPR-associated RecB family exonuclease Cas4b / CRISPR-associated protein Cas1	0	0	0	0	0	0	0	1	0
	Cyclopropane-fatty-acyl-phospholipid synthase-like protein, clusters with FIG005069	0	0	0	0	0	0	0	1	0
	Cytosolic Fe-S cluster assembling factor NBP35 / Chromosome (plasmid) partitioning protein ParA	0	0	0	0	0	0	0	0	1
	D-alanine-D-alanine ligase	0	0	0	0	0	0	0	1	0
	D-galactose 1-dehydrogenase (EC 1.1.1.48)	0	0	0	0	0	0	0	0	1
	D-glycero-D-manno-heptose 1,7-bisphosphate phosphatase (EC 3.1.1.-)	0	0	0	0	0	0	0	0	1
	D-lyxose isomerase (EC 5.3.1.15)	0	0	0	0	0	0	0	0	1
	Daunorubicin resistance transmembrane protein	0	0	0	0	0	0	0	1	0
	Dehydrogenase	0	0	0	0	0	0	0	0	1
	dehydrogenase	0	0	0	0	0	0	0	0	1
	DGPFAETKE domain protein	0	0	0	0	0	0	0	1	0
	Diflavin flavoprotein Sll0550	0	0	0	0	0	0	0	0	1
	Dihydrolipoamide acetyltransferase component (E2) of acetoin dehydrogenase complex (EC 2.3.1.-)	0	0	0	0	0	0	0	1	0
	DNA and RNA helicase	0	0	0	0	0	0	0	0	1
	DNA binding domain, excisionase family	0	0	0	0	0	0	0	1	0
	DNA sulfur modification protein DndB	0	0	0	0	0	0	0	0	1
	DNA sulfur modification protein DndD	0	0	0	0	0	0	0	0	1
	DNA-repair protein	0	0	0	0	0	0	0	0	1
	DnaK family protein	0	0	0	0	0	0	0	1	0
	DnaK-related protein	0	0	0	0	0	0	0	1	0
	Dolichol-phosphate mannosyltransferase (EC 2.4.1.83) homolog	0	0	0	0	0	0	0	0	1
	Dolichyl phosphate glucosyltransferase	0	0	0	0	0	0	0	0	1
	dTDP-rhamnosyl transferase RfbF (EC 2.-.-.-)	0	0	0	0	0	0	0	0	1
	endo-1,3-1,4-beta-glycanase	0	0	0	0	0	0	0	0	1
	endo-1,4-beta-glucanase	0	0	0	0	0	0	0	0	1
	Endo-1,4-beta-xylanase D	0	0	0	0	0	0	0	0	1
	Endo-alpha-mannosidase	0	0	0	0	0	0	0	0	1
	Endo-beta-1,3-glucanase precursor	0	0	0	0	0	0	0	0	1
	Endo-mannanase (EC 3.2.1.78)	0	0	0	0	0	0	0	0	1
	Endoglucanase (EC 3.2.1.4)	0	0	0	0	0	0	0	1	0
	Endoglucanase B precursor (EC 3.2.1.4)	0	0	0	0	0	0	0	0	1
	Endoglucanase C (EC 3.2.1.4)	0	0	0	0	0	0	0	0	1
	Endoglucanase E precursor (EC 3.2.1.4) (EgE) (Endo-1,4-beta-glucanase E) (Cellulase E)	0	0	0	0	0	0	0	1	0
	Endoglucanase H precursor (EC 3.2.1.4) (EgH) (Endo-1,4-beta-glucanase H) (Cellulase H)	0	0	0	0	0	0	0	0	1
	Esterase	0	0	0	0	0	0	0	1	0
	Ethanolamine utilization polyhedral-body-like protein EutN	0	0	0	0	0	0	0	0	1
	expressed protein	0	0	0	0	0	0	0	1	0
	Extracellular Matrix protein PelA	0	0	0	0	0	0	0	1	0
	F5/8 type C domain protein	0	0	0	0	0	0	0	0	1
	FenI	0	0	0	0	0	0	0	1	0
	Ferredoxin / Ferredoxin--NADP(+) reductase, actinobacterial (eukaryote-like) type (EC 1.18.1.2)	0	0	0	0	0	0	0	1	0
	FIG00413299: hypothetical protein	0	0	0	0	0	0	0	0	1
	FIG00581508: hypothetical protein	0	0	0	0	0	0	0	1	0
	FIG00652135: hypothetical protein	0	0	0	0	0	0	0	0	1
	FIG00873367: hypothetical protein	0	0	0	0	0	0	0	1	0
	FIG00896371: hypothetical protein	0	0	0	0	0	0	0	0	1
	FIG00964846: hypothetical protein	0	0	0	0	0	0	0	1	0
	FIG01060999: hypothetical protein	0	0	0	0	0	0	0	0	1
	FIG01125970: hypothetical protein	0	0	0	0	0	0	0	1	0
	FIG01130473: hypothetical protein	0	0	0	0	0	0	0	0	1
	FIG01235059: hypothetical protein	0	0	0	0	0	0	0	1	0
	FIG01290840: hypothetical protein	0	0	0	0	0	0	0	0	1
	FIG014338: Hypothetical protein	0	0	0	0	0	0	0	0	1
	FIG017823: ATPase, MoxR family	0	0	0	0	0	0	0	0	1
	FIG022160: hypothetical toxin	0	0	0	0	0	0	0	1	0
	FIG038648: MoaD and/or ThiS families	0	0	0	0	0	0	0	0	1
	FIG137598: hypothetical protein	0	0	0	0	0	0	0	0	1
	fimbrial protein MS11-C3/MS11-G2 precursor-like protein	0	0	0	0	0	0	0	1	0
	Formylmethanofuran dehydrogenase subunit A (EC 1.2.99.5)	0	0	0	0	0	0	0	0	1
	fosmidomycin resistance protein	0	0	0	0	0	0	0	0	1
	galactoside acetyltransferase (lacA)	0	0	0	0	0	0	0	0	1
	GDP-D-mannose dehydratase	0	0	0	0	0	0	0	0	1
	GDP-fucose synthetase	0	0	0	0	0	0	0	0	1
	Gifsy-2 prophage	0	0	0	0	0	0	0	0	1
	Gll1843 protein	0	0	0	0	0	0	0	0	1
	Glucarate dehydratase (EC 4.2.1.40)	0	0	0	0	0	0	0	0	1
	Gluconokinase (EC 2.7.1.12)	0	0	0	0	0	0	0	0	1
	Gluconolactonase (EC 3.1.1.17)	0	0	0	0	0	0	0	0	1
	glucose-resistance amylase regulator	0	0	0	0	0	0	0	0	1
	Glutamyl-tRNA synthetase (EC 6.1.1.17) ## unambiguous	0	0	0	0	0	0	0	0	1
	Glycerol uptake facilitator protein	0	0	0	0	0	0	0	1	0
	glycogen debranching enzyme-related protein	0	0	0	0	0	0	0	0	1
	Glycolate dehydrogenase (EC 1.1.99.14), FAD-binding subunit GlcE	0	0	0	0	0	0	0	0	1
	glycoside hydrolase family 2, sugar binding	0	0	0	0	0	0	0	0	1
	glycosyl hydrolase family 29 (alpha-L-fucosidase)	0	0	0	0	0	0	0	0	1
	Glycosyl transferase-like protein	0	0	0	0	0	0	0	1	0
	glycosyl transferase, family 39	0	0	0	0	0	0	0	0	1
	Glycosyltransferase PglI (EC 2.4.1.-)	0	0	0	0	0	0	0	1	0
	GntR family transcriptional regulator PA0268 @ Transcriptional regulator, GntR family domain	0	0	0	0	0	0	0	0	1
	heat shock protein Hsp20	0	0	0	0	0	0	0	1	0
	helix-turn-helix, Fis-type	0	0	0	0	0	0	0	1	0
	Heme biosynthesis protein related to NirD and NirG / Heme biosynthesis protein related to NirL and NirH	0	0	0	0	0	0	0	0	1
	Hemolysin activation/secretion protein associated with VreARI signalling system	0	0	0	0	0	0	0	1	0
	HicA protein	0	0	0	0	0	0	0	0	1
	HicB protein	0	0	0	0	0	0	0	0	1
	High-affinity Fe2+/Pb2+ permease precursor	0	0	0	0	0	0	0	0	1
	High-affnity carbon uptake protein Hat/HatR	0	0	0	0	0	0	0	0	1
	HipA protein	0	0	0	0	0	0	0	0	1
	Histidinol-phosphatase [alternative form] (EC 3.1.3.15)	0	0	0	0	0	0	0	0	1
	Histone H1	0	0	0	0	0	0	0	0	1
	Histone H1-like protein HC2	0	0	0	0	0	0	0	0	1
	Holliday junction resolvase / Crossover junction endodeoxyribonuclease rusA (EC 3.1.22.-)	0	0	0	0	0	0	0	1	0
	Hopanoid-associated RND transporter, HpnN	0	0	0	0	0	0	0	1	0
	hydrogenase, subunit gamma related protein	0	0	0	0	0	0	0	0	1
	hydrogenase/sulfur reductase, alpha subunit	0	0	0	0	0	0	0	0	1
	hydrogenase/sulfur reductase, delta subunit	0	0	0	0	0	0	0	0	1
	Hypothetical periplasmic glycoside hydrolase, family DUF1680	0	0	0	0	0	0	0	0	1
	hypothetical protein PA0941	0	0	0	0	0	0	0	1	0
	hypothetical protein that often co-occurs with aconitase	0	0	0	0	0	0	0	1	0
	hypothetical protein-putative conserved hypothetical protein	0	0	0	0	0	0	0	0	1
	Hypothetical radical SAM family enzyme in heat shock gene cluster, similarity with CPO of BS HemN-type	0	0	0	0	0	0	0	0	1
	Hypothetical transmembrane protein coupled to NADH-ubiquinone oxidoreductase chain 5 homolog	0	0	0	0	0	0	0	1	0
	Immune-responsive protein 1	0	0	0	0	0	0	0	1	0
	Inorganic pyrophosphatase/exopolyphosphatase	0	0	0	0	0	0	0	0	1
	integral membrane protein/HD-hydrolase domain	0	0	0	0	0	0	0	1	0
	Integration host factor alpha/beta	0	0	0	0	0	0	0	0	1
	inversin protein alternative isoform, putative	0	0	0	0	0	0	0	0	1
	Iron-chelator utilization protein	0	0	0	0	0	0	0	0	1
	Iron-responsive regulator Irr	0	0	0	0	0	0	0	1	0
	Iron(III) dicitrate transport system, periplasmic iron-binding protein FecB (TC 3.A.1.14.1)	0	0	0	0	0	0	0	0	1
	Isocitrate dehydrogenase [NAD] (EC 1.1.1.41)	0	0	0	0	0	0	0	0	1
	ISPg4, transposase	0	0	0	0	0	0	0	1	0
	Kojibiose phosphorylase (EC 2.4.1.230)	0	0	0	0	0	0	0	0	1
	L-alanine-DL-glutamate epimerase	0	0	0	0	0	0	0	0	1
	L-arabinose 1-dehydrogenase (EC 1.1.1.46)	0	0	0	0	0	0	0	1	0
	L-arabinose isomerase (EC 5.3.1.4)	0	0	0	0	0	0	0	0	1
	L-rhamnose isomerase (EC 5.3.1.14)	0	0	0	0	0	0	0	0	1
	L-ribulose-5-phosphate 4-epimerase (EC 5.1.3.4)	0	0	0	0	0	0	0	0	1
	L-sorbose 1-phosphate reductase (EC 1.1.1.-)	0	0	0	0	0	0	0	1	0
	LacI-family transcriptional regulatory protein	0	0	0	0	0	0	0	1	0
	Lacto-N-biose phosphorylase (EC 2.4.1.211)	0	0	0	0	0	0	0	1	0
	Late competence protein ComEC, DNA transport	0	0	0	0	0	0	0	1	0
	leucine aminopeptidase precursor	0	0	0	0	0	0	0	1	0
	lipase/acylhydrolase family protein	0	0	0	0	0	0	0	0	1
	Lj965 prophage protein	0	0	0	0	0	0	0	0	1
	LysM domain	0	0	0	0	0	0	0	0	1
	Malto-oligosyltrehalose trehalohydrolase (EC 3.2.1.141)	0	0	0	0	0	0	0	0	1
	Mannose-1-phosphate guanylyltransferase (EC 2.7.7.13 )	0	0	0	0	0	0	0	0	1
	mannose-6-phosphate isomerase, class I	0	0	0	0	0	0	0	0	1
	Mechanosensitive ion channel	0	0	0	0	0	0	0	0	1
	Membrane protein SypL involved in exopolysaccharide production	0	0	0	0	0	0	0	0	1
	Membrane-bound metal-dependent hydrolase YdjM, induced during SOS response / Staphylococcus nuclease (SNase) domain	0	0	0	0	0	0	0	1	0
	Menaquinone biosynthesis related protein MenX	0	0	0	0	0	0	0	0	1
	Menaquinone via futalosine polyprenyltransferase (MenA homolog)	0	0	0	0	0	0	0	1	0
	Menaquinone-specific isochorismate synthase (EC 5.4.4.2)	0	0	0	0	0	0	0	1	0
	Metal-dependent hydrolases of the beta-lactamase superfamily II	0	0	0	0	0	0	0	0	1
	Methylcarbamate-degrading protein	0	0	0	0	0	0	0	0	1
	Mevalonate kinase (EC 2.7.1.36)	0	0	0	0	0	0	0	1	0
	Mll1436 protein	0	0	0	0	0	0	0	1	0
	Mll2313 protein	0	0	0	0	0	0	0	0	1
	Mlr0512 protein	0	0	0	0	0	0	0	0	1
	Mn-dependent transcriptional regulator MntR	0	0	0	0	0	0	0	0	1
	Modification methylase	0	0	0	0	0	0	0	1	0
	Molybdenum cofactor biosynthesis protein MoaD / Molybdenum cofactor biosynthesis protein MoaE	0	0	0	0	0	0	0	0	1
	molybdopterin biosynthesis moeB protein	0	0	0	0	0	0	0	1	0
	mucin-desulfating sulfatase	0	0	0	0	0	0	0	0	1
	Muconate cycloisomerase (EC 5.5.1.1)	0	0	0	0	0	0	0	1	0
	Multiple polyol-specific dehydrogenase (EC 1.1.1.-)	0	0	0	0	0	0	0	0	1
	Multiple sugar ABC transporter, ATP-binding protein	0	0	0	0	0	0	0	0	1
	Multiple sugar ABC transporter, membrane-spanning permease protein MsmF	0	0	0	0	0	0	0	0	1
	MYO-INOSITOL 2-DEHYDROGENASE( EC:1.1.1.18 )	0	0	0	0	0	0	0	0	1
	N-Acetyl-D-glucosamine ABC transport system, permease protein 1	0	0	0	0	0	0	0	0	1
	N-Acetyl-D-glucosamine ABC transport system, permease protein 2	0	0	0	0	0	0	0	0	1
	N-Acetyl-D-glucosamine ABC transport system, sugar-binding protein	0	0	0	0	0	0	0	0	1
	N-acetylgalactosamine 6-sulfate sulfatase (GALNS)	0	0	0	0	0	0	0	0	1
	N-acetylglucosamine kinase bacterial type predicted (EC 2.7.1.59) / Transcriptional regulator	0	0	0	0	0	0	0	1	0
	N-acetylmannosaminyltransferase (EC 2.4.1.187)	0	0	0	0	0	0	0	0	1
	N-acetylmuramic acid 6-phosphate etherase (EC 4.2.-.-)	0	0	0	0	0	0	0	0	1
	N-acetylneuraminate lyase (EC 4.1.3.3)	0	0	0	0	0	0	0	0	1
	N-acyl-L-amino acid amidohydrolase (EC 3.5.1.14)	0	0	0	0	0	0	0	1	0
	N-acylglucosamine 2-epimerase	0	0	0	0	0	0	0	0	1
	N-methyltransferase, putative	0	0	0	0	0	0	0	0	1
	Na+ ABC transporter permease protein	0	0	0	0	0	0	0	0	1
	NAD-specific glutamate dehydrogenase (EC 1.4.1.2); NADP-specific glutamate dehydrogenase (EC 1.4.1.4)	0	0	0	0	0	0	0	0	1
	NADH-dependent dehydrogenase	0	0	0	0	0	0	0	0	1
	NADH-flavin oxidoreductase / NADH oxidase familyprotein	0	0	0	0	0	0	0	1	0
	NADH-ubiquinone oxidoreductase 39 kDa subunit related protein	0	0	0	0	0	0	0	1	0
	NADH-ubiquinone oxidoreductase chain J (EC 1.6.5.3)	0	0	0	0	0	0	0	0	1
	NADH:flavin oxidoreductase/NADH oxidase	0	0	0	0	0	0	0	0	1
	NADPH-dependent FMN reductase	0	0	0	0	0	0	0	1	0
	NADPH-dependent FMN reductase family protein	0	0	0	0	0	0	0	0	1
	NADPH-dependent glutamate synthase small chain	0	0	0	0	0	0	0	1	0
	NADPH:quinone oxidoreductase	0	0	0	0	0	0	0	0	1
	Nitric oxide-dependent regulator DnrN or NorA	0	0	0	0	0	0	0	1	0
	Nitric-oxide reductase (EC 1.7.99.7), quinol-dependent	0	0	0	0	0	0	0	1	0
	NrtR-regulated hypothetical NrtY, PpnK-type ATP-NAD kinase domain	0	0	0	0	0	0	0	0	1
	NrtR-regulated hypothetical OrfX	0	0	0	0	0	0	0	0	1
	Nucleotidyltransferase (EC 2.7.7.-)	0	0	0	0	0	0	0	1	0
	Nucleotidyltransferase, putative	0	0	0	0	0	0	0	1	0
	O-antigen export system, permease protein	0	0	0	0	0	0	0	0	1
	O-GlcNAc transferase	0	0	0	0	0	0	0	0	1
	O-succinylbenzoate synthase (EC 4.2.1.113)	0	0	0	0	0	0	0	1	0
	O-succinylbenzoic acid--CoA ligase (EC 6.2.1.26)	0	0	0	0	0	0	0	1	0
	omega-3 polyunsaturated fatty acid synthase subunit, PfaA	0	0	0	0	0	0	0	0	1
	omega-3 polyunsaturated fatty acid synthase subunit, PfaB / omega-3 polyunsaturated fatty acid synthase subunit, PfaC	0	0	0	0	0	0	0	0	1
	Ornithine aminotransferase (EC 2.6.1.13); Succinylornithine transaminase (EC 2.6.1.81); Acetylornithine aminotransferase (EC 2.6.1.11); N-succinyl-L,L-diaminopimelate aminotransferase (EC 2.6.1.17)	0	0	0	0	0	0	0	1	0
	Outer membrane autotransporter barrel	0	0	0	0	0	0	0	1	0
	outer membrane autotransporter barrel	0	0	0	0	0	0	0	0	1
	OXIDOREDUCTASE (EC 1.1.1.-)	0	0	0	0	0	0	0	1	0
	oxidoreductase domain protein	0	0	0	0	0	0	0	0	1
	Oxidoreductase FAD/NAD(P)-binding	0	0	0	0	0	0	0	0	1
	oxidoreductase with transcriptional repressor domain	0	0	0	0	0	0	0	0	1
	Oxidoreductase, aldo/keto reductase 2 family	0	0	0	0	0	0	0	0	1
	OXIDOREDUCTASE, ALDO/KETO REDUCTASE FAMILY	0	0	0	0	0	0	0	0	1
	ParB-like nuclease	0	0	0	0	0	0	0	0	1
	PAS/PAC sensor signal transduction histidine kinase	0	0	0	0	0	0	0	0	1
	penicillin-binding protein	0	0	0	0	0	0	0	1	0
	Peptidase	0	0	0	0	0	0	0	1	0
	peptidase M42	0	0	0	0	0	0	0	1	0
	peptidase M42 family protein	0	0	0	0	0	0	0	0	1
	Peptidoglycan N-acetylglucosamine deacetylase (EC 3.5.1.-)	0	0	0	0	0	0	0	0	1
	Permease, MDR related, probably tetracycline resistance protein	0	0	0	0	0	0	0	0	1
	Phage integrase:Phage integrase, N-terminal SAM-like	0	0	0	0	0	0	0	0	1
	Phage minor tail protein # Gp27	0	0	0	0	0	0	0	0	1
	Phage repressor	0	0	0	0	0	0	0	1	0
	Phosphate-selective porin O and P	0	0	0	0	0	0	0	0	1
	phosphoadenosine phosphosulfate reductase	0	0	0	0	0	0	0	1	0
	Phosphodiesterase MJ0936 (EC 3.1.4.-)	0	0	0	0	0	0	0	0	1
	phosphoesterase PA-phosphatase related	0	0	0	0	0	0	0	0	1
	Phosphoglycerate mutase family 5	0	0	0	0	0	0	0	0	1
	Phytoene desaturase, pro-zeta-carotene producing (EC 1.-.-.-)	0	0	0	0	0	0	0	0	1
	Phytoene synthase (EC 2.5.1.32)	0	0	0	0	0	0	0	0	1
	Pili retraction protein pilT	0	0	0	0	0	0	0	0	1
	PKD domain protein	0	0	0	0	0	0	0	0	1
	pleiotropic regulatory protein	0	0	0	0	0	0	0	0	1
	PMID: 10978523	0	0	0	0	0	0	0	1	0
	Polygalacturonase	0	0	0	0	0	0	0	0	1
	Polyguluronate lyase precursor (EC 4.2.2.11)	0	0	0	0	0	0	0	0	1
	Polyketide synthase	0	0	0	0	0	0	0	1	0
	PPE-repeat proteins	0	0	0	0	0	0	0	0	1
	PQQ enzyme repeat domain protein	0	0	0	0	0	0	0	1	0
	Predicted alpha-L-rhamnosidase	0	0	0	0	0	0	0	1	0
	Predicted D-tagaturonate epimerase	0	0	0	0	0	0	0	0	1
	Predicted functional analog of homoserine kinase (EC 2.7.1.-)	0	0	0	0	0	0	0	0	1
	Predicted mannitol permease	0	0	0	0	0	0	0	0	1
	Predicted secretion system W protein GspF-like	0	0	0	0	0	0	0	1	0
	Predicted sialic acid transporter	0	0	0	0	0	0	0	0	1
	Predicted transcriptional regulator containing an HTH domain and an uncharacterized domain shared with the mammalian protein Schlafen	0	0	0	0	0	0	0	0	1
	Prephenate and/or arogenate dehydrogenase (unknown specificity) (EC 1.3.1.12)(EC 1.3.1.43) # TyrAx, NAD-specific	0	0	0	0	0	0	0	1	0
	preprotein translocase, SecG subunit	0	0	0	0	0	0	0	1	0
	probable 3-chlorobenzoate-3,4-dioxygenase dyhydrogenase related protein-putative NAD-dependent oxidoreductase	0	0	0	0	0	0	0	1	0
	Probable 3-demethylubiquinone-9 3-methyltransferase (EC 2.1.1.64)	0	0	0	0	0	0	0	1	0
	probable acetyl xylan esterase AxeA	0	0	0	0	0	0	0	0	1
	probable alpha helix chain yaiN	0	0	0	0	0	0	0	1	0
	probable aminopeptidase	0	0	0	0	0	0	0	0	1
	Probable c-type cytochrome biogenesis protein	0	0	0	0	0	0	0	0	1
	probable cycloinulo-oligosaccharide fructanotransferase	0	0	0	0	0	0	0	0	1
	Probable cytochrome c	0	0	0	0	0	0	0	0	1
	probable flagellar basal-body rod protein FlgB	0	0	0	0	0	0	0	1	0
	Probable HTH-type transcriptional regulator endR	0	0	0	0	0	0	0	0	1
	probable integral membrane protein NMA0055	0	0	0	0	0	0	0	1	0
	Probable LacI-family transcriptional regulator	0	0	0	0	0	0	0	1	0
	Probable lipase (EC 3.1.1.1)	0	0	0	0	0	0	0	0	1
	Probable lipase/esterase	0	0	0	0	0	0	0	0	1
	Probable lipoprotein	0	0	0	0	0	0	0	0	1
	probable outer membrane protein	0	0	0	0	0	0	0	0	1
	probable platelet-activating factor acetylhydrolase IB gamma subunit	0	0	0	0	0	0	0	0	1
	Probable sensor/response regulator hybrid	0	0	0	0	0	0	0	1	0
	Probable sensor/response regulator hybrid protein (EC 2.7.3.-)	0	0	0	0	0	0	0	0	1
	probable sulfatase	0	0	0	0	0	0	0	0	1
	Probable transcriptional regulator protein, LacI family	0	0	0	0	0	0	0	0	1
	Probable transcriptional regulator, LacI family protein	0	0	0	0	0	0	0	0	1
	Probable transporter	0	0	0	0	0	0	0	0	1
	Protease IV (EC 3.4.21.-)	0	0	0	0	0	0	0	1	0
	proteasome-type protease	0	0	0	0	0	0	0	0	1
	Protein containing domains DUF403	0	0	0	0	0	0	0	0	1
	protein of unknown function DUF1016	0	0	0	0	0	0	0	1	0
	protein of unknown function DUF323	0	0	0	0	0	0	0	1	0
	protein of unknown function DUF342	0	0	0	0	0	0	0	1	0
	protein of unknown function UPF0102	0	0	0	0	0	0	0	1	0
	Protein often near L-alanine-DL-glutamate epimerase (cell wall recycling)	0	0	0	0	0	0	0	1	0
	Protein tyrosine/serine phosphatase	0	0	0	0	0	0	0	1	0
	Protoporphyrinogen IX oxidase, aerobic, HemY (EC 1.3.3.4)	0	0	0	0	0	0	0	1	0
	PTS system, fructose-specific IIA component (EC 2.7.1.69)	0	0	0	0	0	0	0	0	1
	PTS system, fructose-specific IIA component (EC 2.7.1.69) / PTS system, fructose-specific IIB component (EC 2.7.1.69) / PTS system, fructose-specific IIC component (EC 2.7.1.69)	0	0	0	0	0	0	0	1	0
	Purine nucleotide synthesis repressor	0	0	0	0	0	0	0	0	1
	Putative arylsulfatase regulatory protein	0	0	0	0	0	0	0	0	1
	putative ATP /GTP-binding protein	0	0	0	0	0	0	0	1	0
	putative ATP/GTP binding protein	0	0	0	0	0	0	0	0	1
	Putative cytochrome C-type biogenesis protein	0	0	0	0	0	0	0	0	1
	putative DNA methylase	0	0	0	0	0	0	0	0	1
	Putative esterase	0	0	0	0	0	0	0	0	1
	putative glucokinase	0	0	0	0	0	0	0	0	1
	Putative glycosyl hydrolase of unknown function (DUF1680)	0	0	0	0	0	0	0	0	1
	Putative glycosyltransferase	0	0	0	0	0	0	0	0	1
	putative IRON-REGULATED OUTER MEMBRANE PROTEIN	0	0	0	0	0	0	0	0	1
	putative L-fucose isomerase	0	0	0	0	0	0	0	0	1
	putative LacI-family transcriptional regulator	0	0	0	0	0	0	0	1	0
	putative LacI-family transcriptional regulatory protein	0	0	0	0	0	0	0	0	1
	Putative lysogenic conversion protein	0	0	0	0	0	0	0	0	1
	Putative methyltransferase	0	0	0	0	0	0	0	1	0
	Putative methyltransferase (EC 2.1.1.72)	0	0	0	0	0	0	0	0	1
	putative mRNA-binding protein	0	0	0	0	0	0	0	0	1
	Putative permease often clustered with de novo purine synthesis	0	0	0	0	0	0	0	1	0
	Putative phosphatase YieH	0	0	0	0	0	0	0	0	1
	putative phospholipase protein	0	0	0	0	0	0	0	0	1
	Putative pyridine nucleotide-disulphide oxidoreductase	0	0	0	0	0	0	0	0	1
	Putative regulatory protein associated with the ectoine operon # EctR (MarR)	0	0	0	0	0	0	0	1	0
	putative response regulator	0	0	0	0	0	0	0	0	1
	putative RNA polymerase sigma factor	0	0	0	0	0	0	0	0	1
	Putative ROK-family transcriptional regulator	0	0	0	0	0	0	0	0	1
	Putative SAM-dependent methyltransferases	0	0	0	0	0	0	0	0	1
	putative serine/threonine protein kinase	0	0	0	0	0	0	0	0	1
	putative sugar phosphate isomerase/epimerase	0	0	0	0	0	0	0	0	1
	putative sulfatase	0	0	0	0	0	0	0	1	0
	Putative sulfide reductase	0	0	0	0	0	0	0	0	1
	putative transcription regulator, LacI family	0	0	0	0	0	0	0	0	1
	putative transcriptional regulator (lacI family)	0	0	0	0	0	0	0	0	1
	putative transcriptional regulator, LacI family	0	0	0	0	0	0	0	0	1
	Putative uncharacterized protein TTHA1760	0	0	0	0	0	0	0	0	1
	Putative xylanase	0	0	0	0	0	0	0	1	0
	Putative zinc metalloprotease MJ0392 (EC 3.4.24.-)	0	0	0	0	0	0	0	0	1
	Pyridoxine biosynthesis glutamine amidotransferase, glutaminase subunit (EC 2.4.2.-)	0	0	0	0	0	0	0	1	0
	Pyridoxine biosynthesis glutamine amidotransferase, synthase subunit (EC 2.4.2.-)	0	0	0	0	0	0	0	1	0
	Pyrophosphate-energized proton pump (EC 3.6.1.1)	0	0	0	0	0	0	0	0	1
	Raffinose synthase (Sip1 seed imbibition) protein homolog	0	0	0	0	0	0	0	0	1
	Recombinase	0	0	0	0	0	0	0	0	1
	redox-sensing transcriptional repressor Rex	0	0	0	0	0	0	0	0	1
	reductase	0	0	0	0	0	0	0	0	1
	Regulatory protein recX	0	0	0	0	0	0	0	0	1
	regulatory protein, LacI	0	0	0	0	0	0	0	0	1
	regulatory protein, LacI:Periplasmic binding protein/LacI transcriptional regulator	0	0	0	0	0	0	0	1	0
	Regulatory protein, LuxR:Response regulator receiver	0	0	0	0	0	0	0	0	1
	Resolvase, N-terminal domain	0	0	0	0	0	0	0	0	1
	Response regulator receiver protein	0	0	0	0	0	0	0	1	0
	Response regulator receiver:Metal-dependent phosphohydrolase, HD subdomain	0	0	0	0	0	0	0	1	0
	RhlB, TDP-rhamnosyltransferase 1 (EC 2.4.1.-)	0	0	0	0	0	0	0	0	1
	Ribonuclease HIII (EC 3.1.26.4)	0	0	0	0	0	0	0	1	0
	Ribosomal large subunit pseudouridine synthase D (EC 4.2.1.70) ## LSU Psi1911, Psi1915 and Psi1917	0	0	0	0	0	0	0	0	1
	Ribulokinase (EC 2.7.1.16)	0	0	0	0	0	0	0	0	1
	RND efflux system, outer membrane lipoprotein, NodT	0	0	0	0	0	0	0	0	1
	ROK-family transcriptional regulator	0	0	0	0	0	0	0	0	1
	S-layer domain protein	0	0	0	0	0	0	0	0	1
	SAM-dependent methyltransferase BT3209	0	0	0	0	0	0	0	0	1
	Sel1 domain protein repeat-containing protein precursor	0	0	0	0	0	0	0	1	0
	Sensory box sensor histidine kinase/response regulator (EC 2.7.3.-)	0	0	0	0	0	0	0	0	1
	Serine phosphatase	0	0	0	0	0	0	0	0	1
	Sialic acid utilization regulator, RpiR family	0	0	0	0	0	0	0	0	1
	Sialidase (EC 3.2.1.18)	0	0	0	0	0	0	0	0	1
	sigma subunit sigma24 -like protein	0	0	0	0	0	0	0	0	1
	Signal peptide peptidase A (SppA), a serine protease	0	0	0	0	0	0	0	1	0
	Signal peptide peptidase SppA (Protease IV) (EC 3.4.21.-)	0	0	0	0	0	0	0	0	1
	similar to (1-4)-beta-mannan endohydrolase [Coffea arabica] GI:10178872; contains Pfam profile PF00150: Cellulase (glycosyl hydrolase family 5); go_function: hydrolase activity , hydrolyzing O-glycosyl compounds [goid 0004553] / (1-4)-beta-mannan endohydrolase, putative	0	0	0	0	0	0	0	1	0
	similar to ethanolamine utilization protein EutN	0	0	0	0	0	0	0	1	0
	similar to hemocyanin type 1	0	0	0	0	0	0	0	0	1
	Similar to Hydroxyacylglutathione hydrolase, but in an organism lacking glutathione biosynthesis	0	0	0	0	0	0	0	0	1
	Site-specific recombinases, DNA invertase Pin homologs	0	0	0	0	0	0	0	1	0
	Sodium-dependent transporter, SNF family	0	0	0	0	0	0	0	0	1
	Sodium/hydrogen exchanger	0	0	0	0	0	0	0	1	0
	SpoIID/LytB domain protein	0	0	0	0	0	0	0	0	1
	Squalene--hopene cyclase (EC 5.4.99.17)	0	0	0	0	0	0	0	0	1
	SSU rRNA (adenine(1518)-N(6)/adenine(1519)-N(6))-dimethyltransferase (EC 2.1.1.182)	0	0	0	0	0	0	0	0	1
	stage IV sporulation protein B	0	0	0	0	0	0	0	0	1
	Sugar phosphate isomerases/epimerases	0	0	0	0	0	0	0	0	1
	Sulfatase	0	0	0	0	0	0	0	0	1
	Sulfite reductase [NADPH] flavoprotein alpha-component (EC 1.8.1.2)	0	0	0	0	0	0	0	1	0
	Sun protein	0	0	0	0	0	0	0	1	0
	TC3_70K14.5	0	0	0	0	0	0	0	1	0
	Teichoic acid export ATP-binding protein TagH (EC 3.6.3.40)	0	0	0	0	0	0	0	0	1
	Tetracenomycin polyketide synthesis O-methyltransferase tcmP (EC 2.1.1.-)	0	0	0	0	0	0	0	1	0
	Tetrahydromethanopterin (H4MPT)-linked C1 transfer pathway protein	0	0	0	0	0	0	0	0	1
	The iron-vibriobactin/enterobactin uptake porter	0	0	0	0	0	0	0	0	1
	Thermostable carboxypeptidase 1 (EC 3.4.17.19)	0	0	0	0	0	0	0	1	0
	Thiol:disulfide oxidoreductase related to ResA	0	0	0	0	0	0	0	0	1
	Thioredoxin domain protein	0	0	0	0	0	0	0	0	1
	Threonine dehydratase (EC 4.3.1.19)	0	0	0	0	0	0	0	0	1
	Thrombospondin type 3 repeat:Cna B-type	0	0	0	0	0	0	0	0	1
	TPR repeats containing protein	0	0	0	0	0	0	0	0	1
	transcriptional regulator lacI family	0	0	0	0	0	0	0	1	0
	Transcriptional regulator of beta-glucosides utilization, LacI family	0	0	0	0	0	0	0	1	0
	Transcriptional regulator of various polyols utilization, AraC family	0	0	0	0	0	0	0	1	0
	Transcriptional regulator-like protein	0	0	0	0	0	0	0	0	1
	Transcriptional regulator, DeoR family precursor	0	0	0	0	0	0	0	0	1
	Transcriptional regulator, FUR family	0	0	0	0	0	0	0	0	1
	transcriptional regulator, HTH_3 family	0	0	0	0	0	0	0	1	0
	Transcriptional regulators	0	0	0	0	0	0	0	0	1
	transcriptional repressor/ROK family	0	0	0	0	0	0	0	0	1
	transposase	0	0	0	0	0	0	0	1	0
	tRNA-Ile-GAT	0	0	0	0	0	0	0	0	1
	tRNA-Leu-AAG	0	0	0	0	0	0	0	0	1
	tRNA-Pseudo-CGA	0	0	0	0	0	0	0	1	0
	Tsr1131 protein	0	0	0	0	0	0	0	0	1
	Two component response regulator	0	0	0	0	0	0	0	0	1
	Type I antifreeze protein	0	0	0	0	0	0	0	1	0
	TYPE III RESTRICTION-MODIFICATION SYSTEM: METHYLASE (EC 2.1.1.72)	0	0	0	0	0	0	0	0	1
	UbiD family decarboxylase associated with menaquinone via futalosine	0	0	0	0	0	0	0	0	1
	ubiE/COQ5 methyltransferase familiy protein	0	0	0	0	0	0	0	0	1
	UDP-galactopyranose mutase (EC 5.4.99.9)	0	0	0	0	0	0	0	1	0
	Uncharacterized methyltransferase SCO0760	0	0	0	0	0	0	0	0	1
	Uncharacterized protein sll0400 (EC 3.1.3.-)	0	0	0	0	0	0	0	0	1
	Unknown	0	0	0	0	0	0	0	1	0
	Unknown pentose isomerase ECA1953	0	0	0	0	0	0	0	0	1
	UPF0309 protein SCO4393	0	0	0	0	0	0	0	0	1
	UPF0331 protein MJ0127	0	0	0	0	0	0	0	1	0
	UPF0331 protein MJ0434	0	0	0	0	0	0	0	1	0
	Uridine kinase family protein YggC homolog	0	0	0	0	0	0	0	0	1
	Uronate isomerase, family BH0493 (EC 5.3.1.12)	0	0	0	0	0	0	0	0	1
	Valine--pyruvate aminotransferase (EC 2.6.1.66)	0	0	0	0	0	0	0	1	0
	WbgV	0	0	0	0	0	0	0	0	1
	WD40-repeat containing protein	0	0	0	0	0	0	0	0	1
	xylan 1,4-beta-xylosidase	0	0	0	0	0	0	0	0	1
	Xylanase	0	0	0	0	0	0	0	0	1
	Xylose activator XylR (AraC family)	0	0	0	0	0	0	0	0	1
	YceI family protein	0	0	0	0	0	0	0	1	0
	Zinc carboxypeptidase domain protein	0	0	0	0	0	0	0	0	1
	Zinc carboxypeptidase superfamily	0	0	0	0	0	0	0	1	0
	Zinc protease (EC 3.4.99.-)	0	0	0	0	0	0	0	0	1
	zinc protease( EC:3.4.99.- )	0	0	0	0	0	0	0	1	0
	Zn-dependent alcohol dehydrogenase	0	0	0	0	0	0	0	0	1
	Zn-dependent hydrolase YycJ/WalJ, required for cell wall metabolism and coordination of cell division with DNA replication	0	0	0	0	0	0	0	0	1
	Acetyl-coenzyme A carboxyl transferase alpha chain (EC 6.4.1.2)	0	0	0	0	0	1	0	1	1
	Acetyl-coenzyme A carboxyl transferase beta chain (EC 6.4.1.2)	0	0	0	0	0	1	0	1	1
	ankyrin repeat protein, putative	0	0	0	0	0	1	0	1	1
	Beta-1,3-glucosyltransferase	0	0	0	0	0	0	1	1	1
	Glycosyl transferase, family 8	0	0	0	0	0	0	1	1	1
	HNH endonuclease family protein	0	0	0	0	0	1	0	1	1
	hypothetical protein-signal peptide and transmembrane prediction	0	0	0	0	0	0	1	1	1
	Maltose/maltodextrin ABC transporter, permease protein MalG	0	0	0	0	0	1	0	1	1
	Myo-inositol 2-dehydrogenase (EC 1.1.1.18)	0	0	0	0	0	1	0	1	1
	NADH-ubiquinone oxidoreductase chain F (EC 1.6.5.3)	0	0	0	0	0	1	0	1	1
	Oxidoreductase, Gfo/Idh/MocA family	0	0	0	0	0	1	0	1	1
	Phosphoadenylyl-sulfate reductase [thioredoxin] (EC 1.8.4.8)	0	0	0	0	0	1	0	1	1
	Probable poly(beta-D-mannuronate) O-acetylase (EC 2.3.1.-)	0	0	0	0	0	1	0	1	1
	Putative Holliday junction resolvase YggF	0	0	0	0	0	1	0	1	1
	Rhs family protein	0	0	0	0	0	0	1	1	1
	RND efflux membrane fusion protein	0	0	0	0	0	1	0	1	1
	2-amino-3-ketobutyrate coenzyme A ligase (EC 2.3.1.29)	0	1	0	0	0	0	0	1	1
	2-deoxy-D-gluconate 3-dehydrogenase (EC 1.1.1.125)	0	1	0	0	0	0	0	1	1
	2-keto-3-deoxy-D-arabino-heptulosonate-7-phosphate synthase I beta (EC 2.5.1.54)	0	1	0	0	0	0	0	1	1
	3-oxoacyl-[ACP] synthase III in alkane synthesis cluster	0	1	0	0	0	0	0	1	1
	3'->5' exoribonuclease Bsu YhaM	1	0	0	0	0	0	0	1	1
	4'-phosphopantetheinyl transferase (EC 2.7.8.-)	0	1	0	0	0	0	0	1	1
	6-phosphogluconate dehydrogenase, decarboxylating (EC 1.1.1.44)	1	0	0	0	0	0	0	1	1
	ABC-type Fe3+ transport system protein; Molybdenum transport protein, putative	0	1	0	0	0	0	0	1	1
	Acetylornithine deacetylase/Succinyl-diaminopimelate desuccinylase and related deacylases	0	1	0	0	0	0	0	1	1
	Aldose 1-epimerase (EC 5.1.3.3)	1	0	0	0	0	0	0	1	1
	Aliphatic amidase AmiE (EC 3.5.1.4)	0	1	0	0	0	0	0	1	1
	Alpha-acetolactate decarboxylase (EC 4.1.1.5)	1	0	0	0	0	0	0	1	1
	Alpha-amylase (EC 3.2.1.1)	1	0	0	0	0	0	0	1	1
	Carboxymuconolactone decarboxylase domain protein	0	1	0	0	0	0	0	1	1
	Carboxynorspermidine decarboxylase, putative (EC 4.1.1.-)	0	1	0	0	0	0	0	1	1
	Choline-sulfatase (EC 3.1.6.6)	0	1	0	0	0	0	0	1	1
	Corrinoid methyltransferase protein	0	1	0	0	0	0	0	1	1
	D-alanine aminotransferase (EC 2.6.1.21)	0	1	0	0	0	0	0	1	1
	Deoxyribose-phosphate aldolase (EC 4.1.2.4)	1	0	0	0	0	0	0	1	1
	Diadenosine tetraphosphatase	0	1	0	0	0	0	0	1	1
	Diadenylate cyclase spyDAC; Bacterial checkpoint controller DisA with nucleotide-binding domain	0	1	0	0	0	0	0	1	1
	Dihydrolipoamide dehydrogenase of pyruvate dehydrogenase complex (EC 1.8.1.4)	0	1	0	0	0	0	0	1	1
	Enoyl-[acyl-carrier-protein] reductase [NADH] (EC 1.3.1.9)	1	0	0	0	0	0	0	1	1
	FKBP-type peptidyl-prolyl cis-trans isomerase FkpA precursor (EC 5.2.1.8)	0	1	0	0	0	0	0	1	1
	FmdC precursor	1	0	0	0	0	0	0	1	1
	Galactokinase (EC 2.7.1.6)	1	0	0	0	0	0	0	1	1
	glycosyl transferase family 2	1	0	0	0	0	0	0	1	1
	glycosyl transferase, group 1 family protein	1	0	0	0	0	0	0	1	1
	Haloalkane dehalogenase-like protein	0	1	0	0	0	0	0	1	1
	HemX protein, negative effector of steady-state concentration of glutamyl-tRNA reductase	1	0	0	0	0	0	0	1	1
	Hydrolase (HAD superfamily)	1	0	0	0	0	0	0	1	1
	hypothetical protein-signal peptide prediction	1	0	0	0	0	0	0	1	1
	L-threonine 3-dehydrogenase (EC 1.1.1.103)	0	1	0	0	0	0	0	1	1
	L,L-diaminopimelate aminotransferase (EC 2.6.1.83)	0	1	0	0	0	0	0	1	1
	LacI family transcriptional regulator	1	0	0	0	0	0	0	1	1
	Manganese superoxide dismutase (EC 1.15.1.1)	0	1	0	0	0	0	0	1	1
	Membrane protein containing HD superfamily hydrolase domain, YQFF ortholog	0	1	0	0	0	0	0	1	1
	Metal-dependent hydrolases of the beta-lactamase superfamily I; PhnP protein	0	1	0	0	0	0	0	1	1
	metallophosphoesterase	1	0	0	0	0	0	0	1	1
	Methyltransferase corrinoid protein	0	1	0	0	0	0	0	1	1
	NADH-ubiquinone oxidoreductase chain D (EC 1.6.5.3)	1	0	0	0	0	0	0	1	1
	NADH-ubiquinone oxidoreductase chain H (EC 1.6.5.3)	1	0	0	0	0	0	0	1	1
	NADH-ubiquinone oxidoreductase chain M (EC 1.6.5.3)	1	0	0	0	0	0	0	1	1
	NifU-like domain protein	1	0	0	0	0	0	0	1	1
	Peroxide stress regulator; Ferric uptake regulation protein; Fe2+/Zn2+ uptake regulation proteins	0	1	0	0	0	0	0	1	1
	Protein secretion chaperonin CsaA	1	0	0	0	0	0	0	1	1
	Protein-N(5)-glutamine methyltransferase PrmC, methylates polypeptide chain release factors RF1 and RF2	1	0	0	0	0	0	0	1	1
	Putative ATP:guanido phosphotransferase YacI (EC 2.7.3.-)	0	1	0	0	0	0	0	1	1
	Pyruvate,phosphate dikinase (EC 2.7.9.1)	0	1	0	0	0	0	0	1	1
	Queuosine biosynthesis QueD, PTPS-I	0	1	0	0	0	0	0	1	1
	Queuosine biosynthesis QueD, PTPS-I / Folate biosynthesis protein PTPS-III, catalyzes a reaction that bypasses dihydroneopterin aldolase (FolB)	0	1	0	0	0	0	0	1	1
	Rrf2 family transcriptional regulator	1	0	0	0	0	0	0	1	1
	transcriptional regulator, XRE family	0	1	0	0	0	0	0	1	1
	tRNA dimethylallyltransferase (EC 2.5.1.75)	0	1	0	0	0	0	0	1	1
	tRNA-Gln-CTG	1	0	0	0	0	0	0	1	1
	Type IV prepilin peptidase TadV/CpaA	1	0	0	0	0	0	0	1	1
	Tyrosine-protein kinase EpsD (EC 2.7.10.2)	0	1	0	0	0	0	0	1	1
	Uracil-DNA glycosylase, family 4	0	1	0	0	0	0	0	1	1
	Uroporphyrinogen decarboxylase	0	1	0	0	0	0	0	1	1
	CRISPR-associated protein Cas2	0	0	0	0	1	0	0	1	1
	N-acetylmuramoyl-L-alanine amidase	0	0	1	0	0	0	0	1	1
	oxidoreductase of aldo/keto reductase family, subgroup 1	0	0	0	0	1	0	0	1	1
	probable oxidoreductase	0	0	0	0	1	0	0	1	1
	putative esterase	0	0	0	0	1	0	0	1	1
	Small Subunit Ribosomal RNA; ssuRNA; SSU rRNA	0	0	1	0	0	0	0	1	1
	Two-component oxygen-sensor histidine kinase FixL	0	0	1	0	0	0	0	1	1
	Undecaprenyl-phosphate galactosephosphotransferase (EC 2.7.8.6)	0	0	1	0	0	0	0	1	1
	2,5-diketo-D-gluconic acid reductase (EC 1.1.1.-)	0	0	0	0	0	0	1	1	0
	ABC transporter	0	0	0	0	0	0	1	0	1
	Abortive infection protein	0	0	0	0	0	1	0	0	1
	Acyltransferase	0	0	0	0	0	1	0	0	1
	Arginine N-succinyltransferase (EC 2.3.1.109)	0	0	0	0	0	1	0	1	0
	Beta-lactamase (EC 3.5.2.6)	0	0	0	0	0	1	0	0	1
	glycosyl transferase group 1	0	0	0	0	0	0	1	0	1
	Large Subunit Ribosomal RNA; lsuRNA; LSU rRNA	0	0	0	0	0	0	1	0	1
	Macrophage infectivity potentiator-related protein	0	0	0	0	0	1	0	1	0
	Membrane protein involved in the export of O-antigen, teichoic acid lipoteichoic acids	0	0	0	0	0	1	0	0	1
	Molybdopterin biosynthesis MoeB protein	0	0	0	0	0	1	0	0	1
	NAD-reducing hydrogenase subunit HoxF (EC 1.12.1.2)	0	0	0	0	0	0	1	0	1
	Oxidoreductase, N-terminal:Oxidoreductase, C-terminal	0	0	0	0	0	0	1	0	1
	Phosphoesterase (EC 3.1.-.-)	0	0	0	0	0	1	0	0	1
	polysaccharide deacetylase	0	0	0	0	0	1	0	1	0
	probable integral membrane protein	0	0	0	0	0	0	1	0	1
	Putative bacterial haemoglobin	0	0	0	0	0	1	0	0	1
	Sensory transduction histidine kinase (EC 2.7.3.-)	0	0	0	0	0	0	1	0	1
	Sigma cross-reacting protein 27A	0	0	0	0	0	1	0	0	1
	similar to NrfA-putative nitrite reduction protein	0	0	0	0	0	1	0	0	1
	Superfamily II DNA and RNA helicase	0	0	0	0	0	1	0	0	1
	Uncharacterized protein conserved in bacteria	0	0	0	0	0	1	0	1	0
	Arylsulfatase (EC 3.1.6.1)	0	0	0	0	0	1	1	1	1
	Capsule polysaccharide export protein	0	0	0	0	0	1	1	1	1
	Cobalt/zinc/cadmium efflux RND transporter, membrane fusion protein, CzcB family	0	0	0	0	0	1	1	1	1
	Dethiobiotin synthetase (EC 6.3.3.3)	0	0	0	0	0	1	1	1	1
	DinG family ATP-dependent helicase YoaA	0	0	0	0	0	1	1	1	1
	Esterase A	0	0	0	0	0	1	1	1	1
	FIG006762: Phosphoglycerate mutase family	0	0	0	0	0	1	1	1	1
	Heme A synthase, cytochrome oxidase biogenesis protein Cox15-CtaA	0	0	0	0	0	1	1	1	1
	late embryogenesis abundant protein, putative / LEA protein, putative / similar to SP|P46518 Late embryogenesis abundant protein Lea14-A {Gossypium hirsutum}; contains Pfam profile PF03168: Late embryogenesis abundant protein; go_process: response to dessication [goid 0009269]; go_process: embryonic development (sensu Magnoliophyta) [goid 0009793]	0	0	0	0	0	1	1	1	1
	probable glycosyl transferase	0	0	0	0	0	1	1	1	1
	Putative dihydropyrimidine dehydrogenase [NADP+], similar to dihydroorotate dehydrogenase	0	0	0	0	0	1	1	1	1
	tRNA-Arg-TCG	0	0	0	0	0	1	1	1	1
	Two-component system response regulator	0	0	0	0	0	1	1	1	1
	Undecaprenyl-phosphate N-acetylglucosaminyl 1-phosphate transferase (EC 2.7.8.-)	0	0	0	0	0	1	1	1	1
	[FeFe]-hydrogenase maturation protein HydE	1	0	0	0	0	0	0	1	0
	1,4-alpha-glucan branching enzyme (EC 2.4.1.18)	0	1	0	0	0	0	0	1	0
	4-amino-4-deoxy-L-arabinose transferase and related glycosyltransferases of PMT family	0	1	0	0	0	0	0	1	0
	5'-nucleotidase YjjG (EC 3.1.3.5)	0	1	0	0	0	0	0	0	1
	Acetyltransferase	1	0	0	0	0	0	0	0	1
	ATP-dependent helicase	1	0	0	0	0	0	0	0	1
	Beta-lysine acetyltransferase (EC 2.3.1.-)	1	0	0	0	0	0	0	0	1
	Carboxynorspermidine dehydrogenase, putative (EC 1.1.1.-)	0	1	0	0	0	0	0	0	1
	Class I peptide chain release factor	0	1	0	0	0	0	0	0	1
	Cytochrome c nitrite reductase, small subunit NrfH	1	0	0	0	0	0	0	0	1
	Cytochrome c-type biogenesis protein CcsA/ResC	0	1	0	0	0	0	0	0	1
	Cytochrome c552 precursor (EC 1.7.2.2)	1	0	0	0	0	0	0	0	1
	D,D-heptose 7-phosphate kinase	0	1	0	0	0	0	0	0	1
	diguanylate cyclase/phosphodiesterase (GGDEF & EAL domains)	1	0	0	0	0	0	0	0	1
	DNA-3-methyladenine glycosylase II (EC 3.2.2.21)	0	1	0	0	0	0	0	0	1
	DUF1432 domain-containing protein	0	1	0	0	0	0	0	0	1
	Extracellular ligand-binding receptor	1	0	0	0	0	0	0	0	1
	FIG006542: Phosphoesterase	1	0	0	0	0	0	0	0	1
	FIG007785: exported protein	0	1	0	0	0	0	0	0	1
	FIG045511: hypothetical antitoxin (to FIG022160: hypothetical toxin)	0	1	0	0	0	0	0	1	0
	FOG: HEAT repeat	1	0	0	0	0	0	0	0	1
	Glutamine transport system permease protein GlnP (TC 3.A.1.3.2)	1	0	0	0	0	0	0	0	1
	Glycerate kinase (EC 2.7.1.31)	0	1	0	0	0	0	0	0	1
	Glycerol-3-phosphate ABC transporter, periplasmic glycerol-3-phosphate-binding protein (TC 3.A.1.1.3)	0	1	0	0	0	0	0	0	1
	Glycolate dehydrogenase (EC 1.1.99.14), iron-sulfur subunit GlcF	0	1	0	0	0	0	0	0	1
	Glycyl-tRNA synthetase (EC 6.1.1.14)	0	1	0	0	0	0	0	0	1
	Helicase, SNF2/RAD54 family	0	1	0	0	0	0	0	1	0
	HIT family protein	1	0	0	0	0	0	0	0	1
	Hypothetical protein YbbP, contains nucleotide-binding domain of DisA bacterial checkpoint controller	1	0	0	0	0	0	0	1	0
	Integral membrane protein TerC	1	0	0	0	0	0	0	0	1
	Lipocalin-related protein and Bos/Can/Equ allergen	0	1	0	0	0	0	0	0	1
	Maltose/maltodextrin transport ATP-binding protein MalK (EC 3.6.3.19)	0	1	0	0	0	0	0	1	0
	Menaquinone via futalosine step 1	1	0	0	0	0	0	0	0	1
	multiple antibiotic resistance (MarC)-related proteins	1	0	0	0	0	0	0	1	0
	Myo-inositol 2-dehydrogenase	1	0	0	0	0	0	0	0	1
	Na(+) H(+) antiporter subunit A	0	1	0	0	0	0	0	0	1
	NAD binding oxidoreductase	1	0	0	0	0	0	0	1	0
	NADH ubiquinone oxidoreductase chain A (EC 1.6.5.3)	1	0	0	0	0	0	0	0	1
	NADH-ubiquinone oxidoreductase chain B (EC 1.6.5.3)	1	0	0	0	0	0	0	0	1
	NADH-ubiquinone oxidoreductase chain C (EC 1.6.5.3)	1	0	0	0	0	0	0	0	1
	NADH-ubiquinone oxidoreductase chain G (EC 1.6.5.3)	0	1	0	0	0	0	0	0	1
	NADH-ubiquinone oxidoreductase chain I (EC 1.6.5.3)	1	0	0	0	0	0	0	0	1
	NADH-ubiquinone oxidoreductase chain K (EC 1.6.5.3)	1	0	0	0	0	0	0	0	1
	NADH-ubiquinone oxidoreductase chain N (EC 1.6.5.3)	1	0	0	0	0	0	0	0	1
	Nitrogen regulation protein NtrY (EC 2.7.3.-)	0	1	0	0	0	0	0	1	0
	nitroreductase	0	1	0	0	0	0	0	1	0
	Octaheme tetrathionate reductase	0	1	0	0	0	0	0	0	1
	outer membrane efflux protein	1	0	0	0	0	0	0	0	1
	Peroxide stress regulator PerR, FUR family	1	0	0	0	0	0	0	0	1
	Phage-related protein	1	0	0	0	0	0	0	0	1
	phage-related protein	0	1	0	0	0	0	0	0	1
	Phage-related tail protein	1	0	0	0	0	0	0	0	1
	Phosphoenolpyruvate carboxykinase [GTP] (EC 4.1.1.32)	0	1	0	0	0	0	0	0	1
	Phosphotransferase system, phosphocarrier protein HPr	0	1	0	0	0	0	0	1	0
	Polymyxin resistance protein ArnT, undecaprenyl phosphate-alpha-L-Ara4N transferase; Melittin resistance protein PqaB	1	0	0	0	0	0	0	0	1
	Probable transcription regulator	0	1	0	0	0	0	0	0	1
	probable two-component response regulator	0	1	0	0	0	0	0	1	0
	protein of unknown function DUF77	0	1	0	0	0	0	0	1	0
	PTS system, IIA component	0	1	0	0	0	0	0	1	0
	Putative ABC transport system permease protein	1	0	0	0	0	0	0	1	0
	Putative membrane-bound ClpP-class protease associated with aq_911	0	1	0	0	0	0	0	1	0
	Putative metal-dependent phosphohydrolase with tandem HD motifs	0	1	0	0	0	0	0	0	1
	Putative Nudix hydrolase YfcD (EC 3.6.-.-)	1	0	0	0	0	0	0	0	1
	Putative sensory histidine kinase YfhA	0	1	0	0	0	0	0	1	0
	Putative two-domain glycosyltransferase	0	1	0	0	0	0	0	0	1
	Putative Zn-dependent protease PA5047	0	1	0	0	0	0	0	0	1
	Pyrophosphate--fructose 6-phosphate 1-phosphotransferase, beta subunit (EC 2.7.1.90)	0	1	0	0	0	0	0	1	0
	Rhomboid family protein	1	0	0	0	0	0	0	0	1
	Ribosomal RNA small subunit methyltransferase D (EC 2.1.1.-)	1	0	0	0	0	0	0	0	1
	SAM-dependent methyltransferase YafE (UbiE paralog)	1	0	0	0	0	0	0	0	1
	SCO1/SenC family protein	1	0	0	0	0	0	0	0	1
	sensory box sensor histidine kinase	0	1	0	0	0	0	0	0	1
	Sensory transduction histidine kinase	0	1	0	0	0	0	0	0	1
	Serine--glyoxylate aminotransferase (EC 2.6.1.45)	1	0	0	0	0	0	0	0	1
	Shikimate kinase I (EC 2.7.1.71) # AroE I	0	1	0	0	0	0	0	1	0
	Stress induced hydrophobic peptide	0	1	0	0	0	0	0	1	0
	sugar transferase	1	0	0	0	0	0	0	0	1
	TPR domain/radical SAM/B12 binding domain protein	0	1	0	0	0	0	0	0	1
	Transketolase, C-terminal section (EC 2.2.1.1)	0	1	0	0	0	0	0	1	0
	tRNA-Ala-CGC	1	0	0	0	0	0	0	0	1
	tRNA-Glu-CTC	1	0	0	0	0	0	0	1	0
	tRNA-Ser-CGA	1	0	0	0	0	0	0	0	1
	tRNA-Thr-CGT	1	0	0	0	0	0	0	0	1
	tRNA-Val-CAC	1	0	0	0	0	0	0	0	1
	two-component hybrid sensor and regulator	1	0	0	0	0	0	0	0	1
	Two-component response regulator SA14-24	0	1	0	0	0	0	0	1	0
	Tyrosine-protein kinase Wzc (EC 2.7.10.2)	0	1	0	0	0	0	0	0	1
	UDP-2,3-diacylglucosamine pyrophosphatase	1	0	0	0	0	0	0	0	1
	UDP-N-acetylglucosamine 2-epimerase (EC 5.1.3.14)	0	1	0	0	0	0	0	0	1
	Uncharacterized secreted protein associated with spyDAC	0	1	0	0	0	0	0	1	0
	Xylulose kinase (EC 2.7.1.17)	0	1	0	0	0	0	0	0	1
	YHS domain protein	1	0	0	0	0	0	0	1	0
	Beta-ketoadipate enol-lactone hydrolase (EC 3.1.1.24)	0	0	0	0	1	0	0	1	0
	Nitrogen regulation protein NtrC	0	0	1	0	0	0	0	0	1
	predicted membrane protein	0	0	0	0	1	0	0	0	1
	putative translation initiation inhibitor	0	0	1	0	0	0	0	0	1
	uncharacterized conserved secreted protein	0	0	0	0	1	0	0	0	1
	2-heptaprenyl-1,4-naphthoquinone methyltransferase (EC 2.1.1.163)	1	0	0	0	0	1	0	1	1
	23S rRNA (guanosine-2'-O-) -methyltransferase rlmB (EC 2.1.1.-) ## LSU rRNA Gm2251	0	1	0	0	0	0	1	1	1
	Adenine-specific methyltransferase (EC 2.1.1.72)	1	0	0	0	0	1	0	1	1
	Glutamine synthetase type III, GlnN (EC 6.3.1.2)	1	0	0	0	0	1	0	1	1
	Transcriptional regulator, DeoR family	0	1	0	0	0	1	0	1	1
	WD-40 repeat protein	1	0	0	0	0	1	0	1	1
	Aldo-keto reductase	0	0	1	0	0	1	0	1	1
	Inner membrane protein YqiK	0	0	0	1	0	1	0	1	1
	(R)-citramalate synthase (EC 2.3.1.182)	1	1	0	0	0	0	0	1	1
	ADP-heptose--lipooligosaccharide heptosyltransferase II (EC 2.4.1.-)	1	1	0	0	0	0	0	1	1
	Aminopeptidase YpdF (MP-, MA-, MS-, AP-, NP- specific)	1	1	0	0	0	0	0	1	1
	Beta-hexosaminidase (EC 3.2.1.52)	1	1	0	0	0	0	0	1	1
	cytochrome c family protein	1	1	0	0	0	0	0	1	1
	Dihydroorotate dehydrogenase electron transfer subunit (EC 1.3.3.1)	1	1	0	0	0	0	0	1	1
	Dihydroorotate dehydrogenase, catalytic subunit (EC 1.3.3.1)	1	1	0	0	0	0	0	1	1
	DnaJ-class molecular chaperone CbpA	1	1	0	0	0	0	0	1	1
	Endonuclease IV (EC 3.1.21.2)	1	1	0	0	0	0	0	1	1
	Ferredoxin-type protein NapG (periplasmic nitrate reductase)	1	1	0	0	0	0	0	1	1
	FIG002344: Hydrolase (HAD superfamily)	1	1	0	0	0	0	0	1	1
	FIG137478: Hypothetical protein	1	1	0	0	0	0	0	1	1
	Hydroxylamine reductase (EC 1.7.-.-)	1	1	0	0	0	0	0	1	1
	Iron-sulfur cluster-binding protein	1	1	0	0	0	0	0	1	1
	NADH-ubiquinone oxidoreductase chain L (EC 1.6.5.3)	1	1	0	0	0	0	0	1	1
	Phage terminase, large subunit	1	1	0	0	0	0	0	1	1
	Phosphoribosylformylglycinamidine synthase, PurS subunit (EC 6.3.5.3) / Phosphoribosylformylglycinamidine synthase, synthetase subunit (EC 6.3.5.3)	1	1	0	0	0	0	0	1	1
	predicted protein	1	1	0	0	0	0	0	1	1
	Radical SAM domain heme biosynthesis protein	1	1	0	0	0	0	0	1	1
	Ribose 5-phosphate isomerase B (EC 5.3.1.6)	1	1	0	0	0	0	0	1	1
	Ribose operon repressor	1	1	0	0	0	0	0	1	1
	Substrate-specific component NikM of nickel ECF transporter	1	1	0	0	0	0	0	1	1
	TPR repeat-containing protein	1	1	0	0	0	0	0	1	1
	Translation elongation factor G-related protein	1	1	0	0	0	0	0	1	1
	Peptidyl-prolyl cis-trans isomerase PpiC (EC 5.2.1.8)	0	1	0	0	1	0	0	1	1
	periplasmic sensor signal transduction histidine kinase	0	1	0	1	0	0	0	1	1
	FIG000859: hypothetical protein YebC	0	0	1	1	0	0	0	1	1
	Na(+)/H(+) antiporter	0	0	1	1	0	0	0	1	1
	Phytanoyl-CoA dioxygenase	0	0	1	1	0	0	0	1	1
	16S rRNA (cytosine(967)-C(5))-methyltransferase (EC 2.1.1.176) ## SSU rRNA m5C967	0	0	0	0	0	1	0	0	0
	2-hydroxy-6-oxo-6-phenylhexa-2,4-dienoate hydrolase (EC 3.7.1.-)	0	0	0	0	0	1	0	0	0
	2-hydroxychromene-2-carboxylate isomerase	0	0	0	0	0	1	0	0	0
	2-hydroxycyclohexanecarboxyl-CoA dehydrogenase (EC 1.1.1.-)	0	0	0	0	0	0	1	0	0
	2-polyprenyl-6-methoxyphenol hydroxylase and related FAD-dependent oxidoreductases	0	0	0	0	0	1	0	0	0
	2-polyprenylphenol hydroxylase and related flavodoxin oxidoreductases / CDP-6-deoxy-delta-3,4-glucoseen reductase-like	0	0	0	0	0	0	1	0	0
	2,3-dihydroxybiphenyl 1,2-dioxygenase	0	0	0	0	0	1	0	0	0
	3-ketoacyl-CoA thiolase (EC 2.3.1.16)	0	0	0	0	0	1	0	0	0
	3-oxo-5-alpha-steroid 4-dehydrogenase	0	0	0	0	0	1	0	0	0
	3-oxoacyl-(acyl-carrier-protein) synthase	0	0	0	0	0	0	1	0	0
	4-hydroxy-tetrahydrodipicolinate synthase (EC 4.3.3.7)	0	0	0	0	0	1	0	0	0
	4-hydroxyphenylpyruvate dioxygenase (EC 1.13.11.27)	0	0	0	0	0	0	1	0	0
	ABC transporter ATP-binding protein with unknown substrate	0	0	0	0	0	1	0	0	0
	ABC transporter-like( EC:3.6.3.25 )	0	0	0	0	0	1	0	0	0
	ABC-type Fe3+-siderophore transport system, ATPase component	0	0	0	0	0	0	1	0	0
	ABC-type nickel/oligopeptides specific transport system, ATPase component	0	0	0	0	0	0	1	0	0
	abortive infection phage resistance protein	0	0	0	0	0	1	0	0	0
	Acid phosphatase	0	0	0	0	0	0	1	0	0
	Aculeacin A acylase	0	0	0	0	0	1	0	0	0
	acyl-CoA dehydrogenase-like	0	0	0	0	0	1	0	0	0
	Acyl-CoA dehydrogenase, C-terminal	0	0	0	0	0	1	0	0	0
	Acyl-CoA dehydrogenase, long-chain specific, mitochondrial precursor (EC 1.3.99.13)	0	0	0	0	0	1	0	0	0
	acyltransferase 3	0	0	0	0	0	1	0	0	0
	ADP-ribosylglycohydrolase (EC 3.2.-.-)	0	0	0	0	0	0	1	0	0
	AIG2-like protein	0	0	0	0	0	1	0	0	0
	Alkaline phosphatase (EC 3.1.3.1); Type I phosphodiesterase/nucleotide pyrophosphatase precursor	0	0	0	0	0	1	0	0	0
	Alkanal monooxygenase alpha chain (EC 1.14.14.3)	0	0	0	0	0	1	0	0	0
	Amine oxidase [flavin-containing] A (EC 1.4.3.4)	0	0	0	0	0	1	0	0	0
	Amino acid transporter	0	0	0	0	0	0	1	0	0
	Anticodon nuclease	0	0	0	0	0	0	1	0	0
	Antirestriction protein klcA	0	0	0	0	0	0	1	0	0
	Asl7591 protein	0	0	0	0	0	0	1	0	0
	Aspartyl/asparaginyl beta-hydroxylase and related dioxygenases	0	0	0	0	0	1	0	0	0
	ATP-dependent DNA ligase (EC 6.5.1.1) LigC	0	0	0	0	0	0	1	0	0
	AttM/AiiB family protein	0	0	0	0	0	1	0	0	0
	Autotransporter protein or domain, integral membrane beta-barrel involved in protein secretion	0	0	0	0	0	1	0	0	0
	BarH	0	0	0	0	0	1	0	0	0
	BAX protein	0	0	0	0	0	1	0	0	0
	Benzoyl-CoA oxygenase component A	0	0	0	0	0	0	1	0	0
	beta-lactamase	0	0	0	0	0	1	0	0	0
	Bile acid 7-alpha dehydratase BaiE (EC 4.2.1.106)	0	0	0	0	0	0	1	0	0
	Biotin synthase related domain containing protein	0	0	0	0	0	0	1	0	0
	Biotin synthesis protein BioH	0	0	0	0	0	1	0	0	0
	Biotin synthesis protein bioH	0	0	0	0	0	0	1	0	0
	Bll0942 protein	0	0	0	0	0	1	0	0	0
	Bll4978 protein	0	0	0	0	0	1	0	0	0
	Bll7960 protein	0	0	0	0	0	0	1	0	0
	blr3078; hypothetical protein	0	0	0	0	0	0	1	0	0
	Blue copper oxidase CueO precursor	0	0	0	0	0	1	0	0	0
	Branched-chain acyl-CoA dehydrogenase (EC 1.3.99.12)	0	0	0	0	0	1	0	0	0
	bsr5794; hypothetical protein	0	0	0	0	0	0	1	0	0
	Butyryl-CoA dehydrogenase (EC 1.3.8.1)	0	0	0	0	0	1	0	0	0
	Ca ion P-type ATPase	0	0	0	0	0	0	1	0	0
	CAIB/BAIF family protein	0	0	0	0	0	1	0	0	0
	Calcium-binding acidic-repeat protein precursor (ARP)	0	0	0	0	0	1	0	0	0
	carboxylesterase, type B	0	0	0	0	0	0	1	0	0
	Cation transport regulator chaB	0	0	0	0	0	0	1	0	0
	Cation transporting ATPase, N-terminal:Haloacid dehalogenase-like hydrolase:Cation transporting ATPase, C-terminal:E1-E2 ATPase- associated region	0	0	0	0	0	1	0	0	0
	CBSS-498211.3	0	0	0	0	0	0	1	0	0
	Cdc6-related protein	0	0	0	0	0	0	1	0	0
	CDP-4-dehydro-6-deoxy-D-glucose 3-dehydratase (EC 4.2.1.-)	0	0	0	0	0	1	0	0	0
	ChlI component of cobalt chelatase involved in B12 biosynthesis	0	0	0	0	0	0	1	0	0
	Cholesterol oxidase	0	0	0	0	0	1	0	0	0
	cis/trans isomerase	0	0	0	0	0	1	0	0	0
	Clostripain	0	0	0	0	0	0	1	0	0
	Cobalamin biosynthesis protein BluB @ 5,6-dimethylbenzimidazole synthase, flavin destructase family	0	0	0	0	0	1	0	0	0
	Cobalt-precorrin-6x reductase (EC 1.3.1.54)	0	0	0	0	0	0	1	0	0
	CobN component of cobalt chelatase involved in B12 biosynthesis	0	0	0	0	0	1	0	0	0
	Cocaine esterase (EC 3.1.1.-)	0	0	0	0	0	0	1	0	0
	Coenzyme PQQ synthesis protein B	0	0	0	0	0	0	1	0	0
	Coenzyme PQQ synthesis protein D	0	0	0	0	0	0	1	0	0
	Coenzyme PQQ synthesis protein E	0	0	0	0	0	0	1	0	0
	COG0270: Site-specific DNA methylase	0	0	0	0	0	1	0	0	0
	COG1355, Predicted dioxygenase	0	0	0	0	0	1	0	0	0
	COG1502: Phosphatidylserine/phosphatidylglycerophosphate/cardiolipi n synthases and related enzymes	0	0	0	0	0	1	0	0	0
	COG1807: 4-amino-4-deoxy-L-arabinose transferase and related glycosyltransferases of PMT family	0	0	0	0	0	0	1	0	0
	COG3152: Predicted membrane protein	0	0	0	0	0	1	0	0	0
	COGs COG1175	0	0	0	0	0	0	1	0	0
	COGs COG3216	0	0	0	0	0	1	0	0	0
	Colanic acid biosysnthesis glycosyl transferase WcaI	0	0	0	0	0	1	0	0	0
	Complex sensory protein with histidine kinase domain	0	0	0	0	0	0	1	0	0
	Conservative hypothetical protein probably involved in hydantoin, pyrimidine utilization # coupled to 3.5.2.14 or similar function	0	0	0	0	0	1	0	0	0
	Conserved domain associated with flavoprotein oxygenases, DIM6/NTAB family	0	0	0	0	0	1	0	0	0
	conserved hypothetical membrane protein	0	0	0	0	0	1	0	0	0
	Conserved membrane protein	0	0	0	0	0	1	0	0	0
	Copper binding protein, plastocyanin/azurin family	0	0	0	0	0	1	0	0	0
	CRISPR-associated helicase Cas3, protein	0	0	0	0	0	1	0	0	0
	CRISPR-associated protein, Cas2	0	0	0	0	0	1	0	0	0
	CRISPR-associated protein, Csd1 family	0	0	0	0	0	0	1	0	0
	CRISPR-associated protein, Cse1 family	0	0	0	0	0	1	0	0	0
	CRISPR-associated protein, Cse2 family	0	0	0	0	0	1	0	0	0
	CRISPR-associated protein, CT1975 family	0	0	0	0	0	1	0	0	0
	CRISPR-associated protein, CT1976	0	0	0	0	0	1	0	0	0
	Cryptochrome	0	0	0	0	0	0	1	0	0
	Cyanate ABC transporter, substrate binding protein	0	0	0	0	0	1	0	0	0
	Cyclase family protein	0	0	0	0	0	1	0	0	0
	Cystathionine gamma-lyase (EC 4.4.1.1)	0	0	0	0	0	1	0	0	0
	Cytochrome c oxidase subunit CcoQ (EC 1.9.3.1)	0	0	0	0	0	0	1	0	0
	Cytochrome c55X precursor NirC	0	0	0	0	0	1	0	0	0
	Cytochrome cd1 nitrite reductase (EC:1.7.2.1)	0	0	0	0	0	1	0	0	0
	Cytochrome P450 51 (EC 1.14.13.70)	0	0	0	0	0	1	0	0	0
	cytochrome P450 Rv3059	0	0	0	0	0	0	1	0	0
	Cytochrome P460 precursor	0	0	0	0	0	1	0	0	0
	D-lactate dehydrogenase (EC 1.1.1.28)	0	0	0	0	0	0	1	0	0
	DEAD/DEAH box helicase domain protein	0	0	0	0	0	1	0	0	0
	Dehydrase	0	0	0	0	0	1	0	0	0
	Desferrioxamine E biosynthesis protein DesA @ Siderophore biosynthesis L-2,4-diaminobutyrate decarboxylase	0	0	0	0	0	1	0	0	0
	DGPFAETKE family protein	0	0	0	0	0	1	0	0	0
	Diguanylate cyclase (GGDEF domain) with GAF sensor	0	0	0	0	0	0	1	0	0
	Diheme cytochrome c	0	0	0	0	0	0	1	0	0
	DNA helicase II related protein	0	0	0	0	0	1	0	0	0
	DNA polymerase I 5'-3' exonuclease domain	0	0	0	0	0	0	1	0	0
	DNA primase (EC 2.7.7.-), phage related	0	0	0	0	0	1	0	0	0
	DNA repair helicase	0	0	0	0	0	1	0	0	0
	DNA uptake protein	0	0	0	0	0	1	0	0	0
	DNA uptake protein and related DNA-binding proteins	0	0	0	0	0	0	1	0	0
	DNA-directed RNA polymerase specialized sigma subunit, sigma24-like	0	0	0	0	0	1	0	0	0
	DNA-directed RNA polymerase, beta subunit/140 kD subunit	0	0	0	0	0	1	0	0	0
	Domain often clustered or fused with uracil-DNA glycosylase / Uracil-DNA glycosylase, putative family 6	0	0	0	0	0	0	1	0	0
	DsrE-like protein	0	0	0	0	0	1	0	0	0
	Ectoine hydroxylase (EC 1.17.-.-)	0	0	0	0	0	0	1	0	0
	Eight transmembrane protein EpsH / EpsI protein	0	0	0	0	0	1	0	0	0
	Endoglycoceramidase II (EC 3.2.1.123)	0	0	0	0	0	1	0	0	0
	Enoyl-CoA hydratase/isomerase family protein	0	0	0	0	0	1	0	0	0
	Ethylmalonyl-CoA mutase, methylsuccinyl-CoA-forming	0	0	0	0	0	1	0	0	0
	exopolysaccharide transport protein, putative	0	0	0	0	0	0	1	0	0
	extra-large guanine nucleotide binding protein, putative / G-protein, putative	0	0	0	0	0	0	1	0	0
	extracellular nuclease, putative	0	0	0	0	0	0	1	0	0
	Extracellular protease precursor (EC 3.4.21.-)	0	0	0	0	0	0	1	0	0
	FAD pyrophosphatase (EC 3.6.1.18), projected from PMID:18815383	0	0	0	0	0	0	1	0	0
	Fatty acid desaturase	0	0	0	0	0	1	0	0	0
	Ferredoxin-type protein NapF (periplasmic nitrate reductase)	0	0	0	0	0	1	0	0	0
	Ferric aerobactin ABC transporter, periplasmic substrate binding protein	0	0	0	0	0	0	1	0	0
	Ferrichrome-binding periplasmic protein precursor (TC 3.A.1.14.3)	0	0	0	0	0	1	0	0	0
	FF domain protein	0	0	0	0	0	0	1	0	0
	FIG001353: Acetyltransferase	0	0	0	0	0	0	1	0	0
	FIG001590: Putative conserved exported protein precursor	0	0	0	0	0	1	0	0	0
	FIG001943: hypothetical protein YajQ	0	0	0	0	0	0	1	0	0
	FIG003033: Helicase domain protein	0	0	0	0	0	0	1	0	0
	FIG00350051: hypothetical protein	0	0	0	0	0	0	1	0	0
	FIG00350070: hypothetical protein	0	0	0	0	0	0	1	0	0
	FIG00350743: hypothetical protein	0	0	0	0	0	1	0	0	0
	FIG00350803: hypothetical protein	0	0	0	0	0	0	1	0	0
	FIG00350868: hypothetical protein	0	0	0	0	0	0	1	0	0
	FIG00443271: hypothetical protein	0	0	0	0	0	0	1	0	0
	FIG00482141: hypothetical protein	0	0	0	0	0	1	0	0	0
	FIG00487064: hypothetical protein	0	0	0	0	0	0	1	0	0
	FIG00487266: hypothetical protein	0	0	0	0	0	1	0	0	0
	FIG00487752: hypothetical protein	0	0	0	0	0	1	0	0	0
	FIG005107: hypothetical protein	0	0	0	0	0	1	0	0	0
	FIG00565140: hypothetical protein	0	0	0	0	0	0	1	0	0
	FIG006285: ICC-like protein phosphoesterase	0	0	0	0	0	0	1	0	0
	FIG00637173: hypothetical protein	0	0	0	0	0	1	0	0	0
	FIG00702062: hypothetical protein	0	0	0	0	0	1	0	0	0
	FIG00722467: hypothetical protein	0	0	0	0	0	0	1	0	0
	FIG007317: hypothetical protein	0	0	0	0	0	0	1	0	0
	FIG00771309: hypothetical protein	0	0	0	0	0	1	0	0	0
	FIG00784048: hypothetical protein	0	0	0	0	0	1	0	0	0
	FIG00784338: hypothetical protein	0	0	0	0	0	1	0	0	0
	FIG00784913: hypothetical protein	0	0	0	0	0	1	0	0	0
	FIG00784967: hypothetical protein	0	0	0	0	0	0	1	0	0
	FIG00784995: hypothetical protein	0	0	0	0	0	1	0	0	0
	FIG00820338: hypothetical protein	0	0	0	0	0	1	0	0	0
	FIG00820932: hypothetical protein	0	0	0	0	0	1	0	0	0
	FIG00822874: hypothetical protein	0	0	0	0	0	1	0	0	0
	FIG00826509: hypothetical protein	0	0	0	0	0	1	0	0	0
	FIG00858206: hypothetical protein	0	0	0	0	0	0	1	0	0
	FIG00877092: hypothetical protein	0	0	0	0	0	0	1	0	0
	FIG00953885: hypothetical protein	0	0	0	0	0	1	0	0	0
	FIG00957151: hypothetical protein	0	0	0	0	0	0	1	0	0
	FIG00959566: hypothetical protein	0	0	0	0	0	1	0	0	0
	FIG00968813: hypothetical protein	0	0	0	0	0	1	0	0	0
	FIG00970315: hypothetical protein	0	0	0	0	0	1	0	0	0
	FIG01003792: hypothetical protein	0	0	0	0	0	1	0	0	0
	FIG01035547: hypothetical protein	0	0	0	0	0	0	1	0	0
	FIG01096106: hypothetical protein	0	0	0	0	0	1	0	0	0
	FIG01200142: hypothetical protein	0	0	0	0	0	1	0	0	0
	FIG01200150: hypothetical protein	0	0	0	0	0	0	1	0	0
	FIG01221888: hypothetical protein	0	0	0	0	0	1	0	0	0
	FIG016027: protein of unknown function YeaO	0	0	0	0	0	1	0	0	0
	FIG023677: hypothetical protein	0	0	0	0	0	1	0	0	0
	FIG024746: hypothetical protein	0	0	0	0	0	1	0	0	0
	FIG027190: Putative transmembrane protein	0	0	0	0	0	1	0	0	0
	FIG111991: hypothetical protein	0	0	0	0	0	1	0	0	0
	FIG139552: Putative protease	0	0	0	0	0	1	0	0	0
	FIG139928: Putative protease	0	0	0	0	0	1	0	0	0
	Flagellar motor protein	0	0	0	0	0	1	0	0	0
	Flavohemoprotein (Hemoglobin-like protein) (Flavohemoglobin) (Nitric oxide dioxygenase) (EC 1.14.12.17)	0	0	0	0	0	0	1	0	0
	FOG: EAL domain protein	0	0	0	0	0	1	0	0	0
	FOG: FHA domain	0	0	0	0	0	1	0	0	0
	fumarate reductase/succinate dehydrogenase flavoprotein, N-terminal:FAD dependent oxidoreductase	0	0	0	0	0	1	0	0	0
	Fumarate/succinate/L-aspartate dehydrogenases	0	0	0	0	0	1	0	0	0
	Gamma-BHC dehydrochlorinase	0	0	0	0	0	1	0	0	0
	general secretion pathway protein B, putative	0	0	0	0	0	1	0	0	0
	GGDEF and EAL domain proteins	0	0	0	0	0	1	0	0	0
	Gll2498 protein	0	0	0	0	0	1	0	0	0
	Gll4059 protein	0	0	0	0	0	1	0	0	0
	Glucans biosynthesis glucosyltransferase H (EC 2.4.1.-)	0	0	0	0	0	1	0	0	0
	Glucans biosynthesis protein C (EC 2.1.-.-)	0	0	0	0	0	1	0	0	0
	Glucans biosynthesis protein D precursor	0	0	0	0	0	0	1	0	0
	Glucose dehydrogenase, PQQ-dependent (EC 1.1.5.2)	0	0	0	0	0	1	0	0	0
	Glutaredoxin NrdH	0	0	0	0	0	0	1	0	0
	Glutathione S-transferase family protein Sll1545	0	0	0	0	0	0	1	0	0
	Glutathione S-transferase, unnamed subgroup (EC 2.5.1.18)	0	0	0	0	0	1	0	0	0
	Glycosyltransferase involved in LPS biosynthesis	0	0	0	0	0	1	0	0	0
	GTPase (EC 3.6.1.-)	0	0	0	0	0	1	0	0	0
	HD-GYP domain (HD superfamily hydrolase)	0	0	0	0	0	1	0	0	0
	Heat shock protein, molecular chaperone	0	0	0	0	0	0	1	0	0
	Heme d1 biosynthesis protein NirD / Heme d1 biosynthesis protein NirL	0	0	0	0	0	1	0	0	0
	Heme d1 biosynthesis protein NirF	0	0	0	0	0	1	0	0	0
	Heme d1 biosynthesis protein NirH	0	0	0	0	0	1	0	0	0
	Heme d1 biosynthesis protein NirJ	0	0	0	0	0	1	0	0	0
	Hemolysin activation/secretion protein	0	0	0	0	0	1	0	0	0
	High-affinity Fe2+/Pb2+ permease	0	0	0	0	0	1	0	0	0
	histidine kinase sensor protein	0	0	0	0	0	1	0	0	0
	Histone deacetylase family protein	0	0	0	0	0	1	0	0	0
	Homolog of E. coli HemY protein	0	0	0	0	0	1	0	0	0
	HTH-type transcriptional regulator zntR	0	0	0	0	0	1	0	0	0
	Hydantoin racemase (EC 5.1.99.-)	0	0	0	0	0	0	1	0	0
	Hypothetical protein in Cyanoglobin locus	0	0	0	0	0	1	0	0	0
	Hypothetical protein involved in heavy metal export	0	0	0	0	0	0	1	0	0
	hypothetical transporter PduT for various metalloporphyrins	0	0	0	0	0	1	0	0	0
	Inner membrane protein CreD-like protein	0	0	0	0	0	1	0	0	0
	Integrase-like protein	0	0	0	0	0	1	0	0	0
	Integrase/recombinase, phage related	0	0	0	0	0	1	0	0	0
	Inter-alpha-trypsin inhibitor domain protein	0	0	0	0	0	1	0	0	0
	internalin, putative	0	0	0	0	0	1	0	0	0
	InterPro IPR001822 COGs COG1961	0	0	0	0	0	0	1	0	0
	Iron binding protein SufA for iron-sulfur cluster assembly	0	0	0	0	0	0	1	0	0
	iron-regulated protein A, putative	0	0	0	0	0	0	1	0	0
	Iron(III) dicitrate transport system permease protein FecD (TC 3.A.1.14.1)	0	0	0	0	0	0	1	0	0
	L-carnitine dehydratase/bile acid-inducible protein F (EC 2.8.3.16)	0	0	0	0	0	1	0	0	0
	Lipase	0	0	0	0	0	1	0	0	0
	lipase/esterase, putative	0	0	0	0	0	1	0	0	0
	Lipopolysaccharide core biosynthesis glycosyl transferase lpsD (EC 2.-.-.-)	0	0	0	0	0	1	0	0	0
	Lipoprotein spr precursor	0	0	0	0	0	0	1	0	0
	LuxC, acyl-CoA reductase (EC 1.2.1.50)	0	0	0	0	0	1	0	0	0
	LuxD. acyl transferase (EC 2.3.1.-)	0	0	0	0	0	1	0	0	0
	LuxE, long-chain-fatty-acid ligase (EC 6.2.1.19)	0	0	0	0	0	1	0	0	0
	Lysyl-lysine 2,3-aminomutase	0	0	0	0	0	1	0	0	0
	Maltose/maltodextrin ABC transporter, permease protein MalF	0	0	0	0	0	1	0	0	0
	Maltose/maltodextrin ABC transporter, substrate binding periplasmic protein MalE	0	0	0	0	0	1	0	0	0
	Mannose-1-phosphate guanylyltransferase (GDP) (EC 2.7.7.22) / Mannose-6-phosphate isomerase (EC 5.3.1.8)	0	0	0	0	0	0	1	0	0
	MaoC-like domain protein	0	0	0	0	0	1	0	0	0
	Menaquinone via futalosine polyprenyltransferase (MenA homolog), Nitrosopumilus/Caldivirga type	0	0	0	0	0	0	1	0	0
	Mercuric resistance operon coregulator	0	0	0	0	0	1	0	0	0
	Mercuric transport protein, MerC	0	0	0	0	0	1	0	0	0
	Mercuric transport protein, MerT	0	0	0	0	0	1	0	0	0
	MerF	0	0	0	0	0	1	0	0	0
	Metal-dependent phosphohydrolase, HD subdomain:Hpt	0	0	0	0	0	1	0	0	0
	methyltransferase FkbM family	0	0	0	0	0	0	1	0	0
	methyltransferase type 11, putative	0	0	0	0	0	0	1	0	0
	MFS family multidrug transport protein, bicyclomycin resistance protein	0	0	0	0	0	1	0	0	0
	Mll7342 protein	0	0	0	0	0	0	1	0	0
	Mlr4090 protein	0	0	0	0	0	1	0	0	0
	Molybdopterin binding motif, CinA N-terminal domain / C-terminal domain of CinA type S	0	0	0	0	0	1	0	0	0
	MORN repeat protein	0	0	0	0	0	1	0	0	0
	mRNA 3-end processing factor	0	0	0	0	0	0	1	0	0
	Multidrug resistance efflux pump	0	0	0	0	0	1	0	0	0
	multidrug-efflux transporter	0	0	0	0	0	1	0	0	0
	Mycobacterial persistence regulator MprA (Two component response transcriptional regulatory protein)	0	0	0	0	0	1	0	0	0
	N-acyl homoserine lactone hydrolase	0	0	0	0	0	1	0	0	0
	N-hydroxyarylamine O-acetyltransferase	0	0	0	0	0	1	0	0	0
	Neurofilament protein H form H2	0	0	0	0	0	0	1	0	0
	Ni,Fe-hydrogenase maturation factor; HoxW	0	0	0	0	0	1	0	0	0
	Nitrate reductase cytochrome c550-type subunit	0	0	0	0	0	1	0	0	0
	Nitrate/nitrite transporter	0	0	0	0	0	1	0	0	0
	Nitric oxide reductase activation protein NorD	0	0	0	0	0	1	0	0	0
	Nitric oxide reductase activation protein NorE	0	0	0	0	0	1	0	0	0
	Nitric oxide reductase activation protein NorQ	0	0	0	0	0	1	0	0	0
	Nitric-oxide reductase subunit B (EC 1.7.99.7)	0	0	0	0	0	1	0	0	0
	Nitric-oxide reductase subunit C (EC 1.7.99.7)	0	0	0	0	0	1	0	0	0
	Nitrite-sensitive transcriptional repressor NsrR	0	0	0	0	0	1	0	0	0
	Nitrogen fixation regulatory protein (EC 2.7.3.-)	0	0	0	0	0	0	1	0	0
	Nitrous oxide reductase maturation protein NosD	0	0	0	0	0	1	0	0	0
	Nitrous oxide reductase maturation protein NosF (ATPase)	0	0	0	0	0	1	0	0	0
	Nitrous oxide reductase maturation protein NosR	0	0	0	0	0	1	0	0	0
	Nitrous oxide reductase maturation protein, outer-membrane lipoprotein NosL	0	0	0	0	0	1	0	0	0
	Nitrous oxide reductase maturation transmembrane protein NosY	0	0	0	0	0	1	0	0	0
	Nitrous-oxide reductase (EC 1.7.99.6)	0	0	0	0	0	1	0	0	0
	Nodulation protein N	0	0	0	0	0	0	1	0	0
	NTD biosynthesis operon putative oxidoreductase NtdC (EC 1.-.-.-)	0	0	0	0	0	1	0	0	0
	OmpA domain protein	0	0	0	0	0	1	0	0	0
	OmpA-like transmembrane region	0	0	0	0	0	1	0	0	0
	Organosulfonate ABC transporter ATP-binding protein	0	0	0	0	0	0	1	0	0
	Osmolarity sensory histidine kinase EnvZ	0	0	0	0	0	1	0	0	0
	outer membrane lipoprotein	0	0	0	0	0	1	0	0	0
	Outer membrane lipoprotein blc precursor	0	0	0	0	0	0	1	0	0
	Outer membrane lipoprotein precursor, OmpA family	0	0	0	0	0	1	0	0	0
	Outer membrane protein, OmpA family	0	0	0	0	0	1	0	0	0
	Outer membrane receptor for ferric coprogen and ferric-rhodotorulic acid	0	0	0	0	0	0	1	0	0
	Oxaloacetate decarboxylase gamma chain (EC 4.1.1.3)	0	0	0	0	0	1	0	0	0
	oxidoreductase	0	0	0	0	0	1	0	0	0
	oxidoreductase, short-chain dehydrogenase-reductase family (kduD)	0	0	0	0	0	0	1	0	0
	Pass1-related protein	0	0	0	0	0	1	0	0	0
	PE family protein	0	0	0	0	0	0	1	0	0
	PE-PGRS virulence associated protein	0	0	0	0	0	0	1	0	0
	periplasmic diheme c-type cytochrome, NapB	0	0	0	0	0	1	0	0	0
	Periplasmic mercury(+2) binding protein	0	0	0	0	0	1	0	0	0
	periplasmic sensor hybrid histidine kinase	0	0	0	0	0	0	1	0	0
	Phenazine biosynthesis protein PhzF	0	0	0	0	0	1	0	0	0
	Phenylacetic acid degradation protein paaI	0	0	0	0	0	1	0	0	0
	Phosphatase NagD predicted to act in N-acetylglucosamine utilization subsystem	0	0	0	0	0	0	1	0	0
	Phosphatidylinositol-4-phosphate 5-kinase, 11335-7537	0	0	0	0	0	0	1	0	0
	Phosphatidylserine/phosphatidylglycerophosphate/cardiolipi n synthases and related enzymes	0	0	0	0	0	1	0	0	0
	Phosphohydrolase (MutT/nudix family protein)	0	0	0	0	0	1	0	0	0
	phospholipid/glycerol acyltransferase	0	0	0	0	0	1	0	0	0
	Phosphoribosylglycinamide synthetase, ATP-grasp (A) domain protein	0	0	0	0	0	0	1	0	0
	Phosphoserine phosphatase (EC 3.1.3.3) / 1-acyl-sn-glycerol-3-phosphate acyltransferase (EC 2.3.1.51)	0	0	0	0	0	1	0	0	0
	PIN domain protein	0	0	0	0	0	1	0	0	0
	plasmid-related protein	0	0	0	0	0	1	0	0	0
	polyhydroxyalkanoate granule-associated protein PhaI	0	0	0	0	0	1	0	0	0
	Polyketide synthase modules and related proteins	0	0	0	0	0	1	0	0	0
	Polysaccharide deacetylase	0	0	0	0	0	1	0	0	0
	Polysialic acid transport protein KpsD precursor	0	0	0	0	0	1	0	0	0
	POSSIBLE HYDROLASE (EC 3.-.-.-)	0	0	0	0	0	0	1	0	0
	Possible L-Asparaginase II	0	0	0	0	0	1	0	0	0
	possible large adhesin	0	0	0	0	0	0	1	0	0
	Possible ligand gated channel (GIC family) precursor	0	0	0	0	0	0	1	0	0
	Possible methyltransferases	0	0	0	0	0	1	0	0	0
	possible MutT-like domain	0	0	0	0	0	0	1	0	0
	possible NAD-dependent epimerase/dehydratase family protein, 3-beta hydroxysteroid dehydrogenase/isomerase family protein	0	0	0	0	0	1	0	0	0
	Possible protease sohB (EC 3.4.21.-)	0	0	0	0	0	0	1	0	0
	Possible transmembrane protein	0	0	0	0	0	1	0	0	0
	PpkA	0	0	0	0	0	0	1	0	0
	Predicted membrane protein/domain	0	0	0	0	0	1	0	0	0
	Predicted methylated DNA-protein cysteine methyltransferase	0	0	0	0	0	0	1	0	0
	Predicted redox protein, regulator of disulfide bond formation	0	0	0	0	0	0	1	0	0
	probable deca-heme c-type cytochrome	0	0	0	0	0	1	0	0	0
	Probable dehydrogenase	0	0	0	0	0	1	0	0	0
	PROBABLE DEHYDROGENASE (EC 1.-.-.-)	0	0	0	0	0	0	1	0	0
	Probable glutathione S-transferase-related transmembrane protein (EC 2.5.1.18)	0	0	0	0	0	1	0	0	0
	Probable integral membrane protein	0	0	0	0	0	1	0	0	0
	probable lipase	0	0	0	0	0	1	0	0	0
	probable lipase PA1615	0	0	0	0	0	0	1	0	0
	probable membrane protein	0	0	0	0	0	1	0	0	0
	probable NADH-dependent flavin oxidoreductase	0	0	0	0	0	1	0	0	0
	Probable nonspecific lipid-transfer protein	0	0	0	0	0	1	0	0	0
	Probable phenylacetic acid degradation NADH oxidoreductase paaE (EC 1.-.-.-)	0	0	0	0	0	1	0	0	0
	PROBABLE SHORT-CHAIN TYPE DEHYDROGENASE/REDUCTASE (EC 1.-.-.-)	0	0	0	0	0	1	0	0	0
	Probable sterol desaturase	0	0	0	0	0	1	0	0	0
	Probable taurine catabolism dioxygenase	0	0	0	0	0	1	0	0	0
	Probable transcription regulator protein	0	0	0	0	0	0	1	0	0
	probable two-component sensor	0	0	0	0	0	1	0	0	0
	Probable type IV pilus assembly FimV-related transmembrane protein	0	0	0	0	0	1	0	0	0
	prophage CP4-like integrase	0	0	0	0	0	0	1	0	0
	Protein arginine N-methyltransferase 1 (EC 2.1.1.-)	0	0	0	0	0	1	0	0	0
	Protein C6orf168	0	0	0	0	0	1	0	0	0
	protein F12M16.25	0	0	0	0	0	1	0	0	0
	Protein of unknown function DUF1772	0	0	0	0	0	0	1	0	0
	protein of unknown function DUF35	0	0	0	0	0	1	0	0	0
	protein of unknown function DUF427	0	0	0	0	0	1	0	0	0
	protein of unknown function DUF917	0	0	0	0	0	0	1	0	0
	Protein of unknown function UPF0060	0	0	0	0	0	1	0	0	0
	Protein RcsF	0	0	0	0	0	0	1	0	0
	Protein ydhR precursor	0	0	0	0	0	0	1	0	0
	Proton/glutamate symporter	0	0	0	0	0	0	1	0	0
	Purine/pyrimidine phosphoribosyl transferase (EC 2.4.2.-)	0	0	0	0	0	0	1	0	0
	putative (R)-specific enoyl-CoA hydratase	0	0	0	0	0	1	0	0	0
	putative acyl-CoA dehydrogenase	0	0	0	0	0	1	0	0	0
	Putative adhesin, large supernatant protein LspA, secreted via TPS pathway	0	0	0	0	0	1	0	0	0
	Putative alkanesulfonate metabolism utilization regulator	0	0	0	0	0	0	1	0	0
	Putative bacteriophage-related protein	0	0	0	0	0	0	1	0	0
	putative carboxylesterase type B	0	0	0	0	0	0	1	0	0
	putative cholesterol oxidase	0	0	0	0	0	0	1	0	0
	Putative copper export protein	0	0	0	0	0	1	0	0	0
	putative dehydrogenase domain of multifunctional non-ribosomal peptide synthetases and related enzyme	0	0	0	0	0	1	0	0	0
	putative enzyme; Not classified	0	0	0	0	0	1	0	0	0
	putative glutamate synthetase	0	0	0	0	0	1	0	0	0
	putative helicase	0	0	0	0	0	0	1	0	0
	putative hydroxylase	0	0	0	0	0	1	0	0	0
	putative hyperosmotically inducible periplasmic protein	0	0	0	0	0	0	1	0	0
	Putative lipid carrier protein	0	0	0	0	0	1	0	0	0
	putative LPS biosynthesis protein WbpG	0	0	0	0	0	1	0	0	0
	putative membrane protein of unknown function	0	0	0	0	0	0	1	0	0
	Putative metalloprotease yggG (EC 3.4.24.-)	0	0	0	0	0	1	0	0	0
	putative monooxygenase	0	0	0	0	0	1	0	0	0
	putative NAD dependent epimerase/dehydratase family protein	0	0	0	0	0	1	0	0	0
	putative NADH dehydrogenase/NAD(P)H nitroreductase	0	0	0	0	0	0	1	0	0
	putative nitroreductase	0	0	0	0	0	0	1	0	0
	putative ORF1 [Plasmid pTOM9]	0	0	0	0	0	1	0	0	0
	putative orphan lipoprotein	0	0	0	0	0	1	0	0	0
	putative peptidase	0	0	0	0	0	0	1	0	0
	putative peptide synthetase	0	0	0	0	0	1	0	0	0
	Putative phosphatidylinositol-4-phosphate 5-kinase	0	0	0	0	0	1	0	0	0
	putative phosphatidylinositol-4-phosphate 5-kinase	0	0	0	0	0	1	0	0	0
	putative polyketide cyclase	0	0	0	0	0	0	1	0	0
	putative RTX toxin	0	0	0	0	0	1	0	0	0
	putative teichuronic acid biosynthesis glycosyl transferase	0	0	0	0	0	0	1	0	0
	putative thiolase	0	0	0	0	0	1	0	0	0
	Putative transport	0	0	0	0	0	0	1	0	0
	putative two-component system sensor histidine kinase, putative heat shock protein	0	0	0	0	0	0	1	0	0
	Putative uncharacterized protein YrbL	0	0	0	0	0	0	1	0	0
	Putative virulence factor	0	0	0	0	0	0	1	0	0
	putative; ORF located using Glimmer/Genemark	0	0	0	0	0	0	1	0	0
	Pyoverdine chromophore precursor synthetase PvdL @ Siderophore biosynthesis non-ribosomal peptide synthetase modules	0	0	0	0	0	0	1	0	0
	Quino(hemo)protein alcohol dehydrogenase, PQQ-dependent (EC 1.1.99.8)	0	0	0	0	0	0	1	0	0
	Radical SAM	0	0	0	0	0	0	1	0	0
	region 2 capsular polysaccharide biosynthesis protein	0	0	0	0	0	0	1	0	0
	Regulatory protein, MerR	0	0	0	0	0	1	0	0	0
	related to leucine/isoleucine/valine-binding protein [precursor]	0	0	0	0	0	1	0	0	0
	Related to two-component system sensory/regulatory protein	0	0	0	0	0	0	1	0	0
	resolvase	0	0	0	0	0	1	0	0	0
	response regulator (protein-glutamate methylesterase)( EC:3.1.1.61 )	0	0	0	0	0	0	1	0	0
	Response regulator containing a CheY-like receiver domain and a GGDEF domain	0	0	0	0	0	0	1	0	0
	Response regulator protein	0	0	0	0	0	1	0	0	0
	RNA helicase	0	0	0	0	0	0	1	0	0
	RNA:NAD 2'-phosphotransferase	0	0	0	0	0	0	1	0	0
	Roadblock/LC7 family protein	0	0	0	0	0	1	0	0	0
	RstR phage-related transcriptional repressor	0	0	0	0	0	1	0	0	0
	RuBisCO operon transcriptional regulator	0	0	0	0	0	1	0	0	0
	Saccharopine dehydrogenase and related proteins	0	0	0	0	0	1	0	0	0
	SAM-dependent methyltransferase SCO3452 (UbiE paralog)	0	0	0	0	0	1	0	0	0
	Secreted protein, containing thioredoxin-like domain	0	0	0	0	0	1	0	0	0
	Sensory box/GGDEF domain/EAL domain protein	0	0	0	0	0	0	1	0	0
	sensory box/GGDEF family protein	0	0	0	0	0	0	1	0	0
	Sensory histidine kinase in two-component regulatory system with RstA	0	0	0	0	0	0	1	0	0
	serine protease (putative secreted protein)	0	0	0	0	0	1	0	0	0
	Serine protease, subtilase family	0	0	0	0	0	0	1	0	0
	Serine-rich protein	0	0	0	0	0	1	0	0	0
	Serine/threonine protein kinase (EC 2.7.11.1)	0	0	0	0	0	1	0	0	0
	short chain dehydrogenase	0	0	0	0	0	1	0	0	0
	Short-chain dehydrogenase/reductase SDR precursor	0	0	0	0	0	0	1	0	0
	Siderophore-mediated iron transport protein	0	0	0	0	0	1	0	0	0
	Signal Transduction Histidine Kinase	0	0	0	0	0	0	1	0	0
	Signal Transduction Histidine Kinase (STHK) with CheB and CheR activity	0	0	0	0	0	1	0	0	0
	site-specific recombinase, resolvase family	0	0	0	0	0	1	0	0	0
	Sll0779 protein	0	0	0	0	0	1	0	0	0
	Sll7028 protein	0	0	0	0	0	1	0	0	0
	Small HspC2 heat shock protein	0	0	0	0	0	1	0	0	0
	Sodium-transporting ATPase subunit G	0	0	0	0	0	0	1	0	0
	Sodium/calcium antiporter	0	0	0	0	0	1	0	0	0
	Soluble lytic murein transglycosylase and related regulatory proteins (some contain LysM/invasin domains)	0	0	0	0	0	1	0	0	0
	SrfB	0	0	0	0	0	0	1	0	0
	SSU ribosomal protein S14p (S29e) @ SSU ribosomal protein S14p (S29e), zinc-independent	0	0	0	0	0	1	0	0	0
	Staphylococcus nuclease (SNase) domain	0	0	0	0	0	0	1	0	0
	steroid delta-isomerase( EC:5.3.3.1 )	0	0	0	0	0	1	0	0	0
	Succinate dehydrogenase/fumarate reductase, flavoprotein subunit	0	0	0	0	0	0	1	0	0
	SUCCINOGLYCAN BIOSYNTHESIS PROTEIN EXOM	0	0	0	0	0	1	0	0	0
	Succinyl-CoA synthetase, beta subunit	0	0	0	0	0	0	1	0	0
	Terminal oxygenase KshA	0	0	0	0	0	1	0	0	0
	TesB-like acyl-CoA thioesterase 5	0	0	0	0	0	1	0	0	0
	TETRATRICOPEPTIDE REPEAT FAMILY PROTEIN	0	0	0	0	0	1	0	0	0
	Thiolase	0	0	0	0	0	1	0	0	0
	TldE protein, part of TldE/TldD proteolytic complex	0	0	0	0	0	1	0	0	0
	Transcriptional activator cadC	0	0	0	0	0	1	0	0	0
	Transcriptional activator of maltose regulon, MalT	0	0	0	0	0	1	0	0	0
	Transcriptional activator of the alkB cluster	0	0	0	0	0	0	1	0	0
	transcriptional regulator, AraC family	0	0	0	0	0	1	0	0	0
	transcriptional regulator, ArsR family, putative	0	0	0	0	0	0	1	0	0
	Transcriptional regulator, Cro/CI family	0	0	0	0	0	1	0	0	0
	transcriptional regulator, Cro/CI family	0	0	0	0	0	1	0	0	0
	Transposase for transposon Tn1546	0	0	0	0	0	1	0	0	0
	Triacylglycerol lipase precursor (EC 3.1.1.3)	0	0	0	0	0	1	0	0	0
	tRNA 5-methylaminomethyl-2-thiouridine synthase TusB	0	0	0	0	0	0	1	0	0
	tRNA-Pseudo-CAA	0	0	0	0	0	0	1	0	0
	tRNA-Pseudo-TGT	0	0	0	0	0	1	0	0	0
	Two component system histidine kinase	0	0	0	0	0	1	0	0	0
	Type II and III secretion system family protein	0	0	0	0	0	1	0	0	0
	Type II restriction enzyme Cfr9I (EC 3.1.21.4) (Endonuclease Cfr9I) (R.Cfr9I)	0	0	0	0	0	1	0	0	0
	type II secretion system protein D; signal peptide	0	0	0	0	0	0	1	0	0
	Type II secretory pathway, component ExeA (predicted ATPase)	0	0	0	0	0	1	0	0	0
	Type II secretory pathway, component PulF / Type IV fimbrial assembly protein PilC	0	0	0	0	0	1	0	0	0
	Type III restriction enzyme, res subunit:DEAD/DEAH box helicase, N- terminal	0	0	0	0	0	1	0	0	0
	Type III restriction-modification enzyme helicase subunit	0	0	0	0	0	0	1	0	0
	tyrosine recombinase	0	0	0	0	0	1	0	0	0
	Uncharacterized archaeal coiled-coil protein	0	0	0	0	0	0	1	0	0
	Uncharacterized glutathione S-transferase-like protein	0	0	0	0	0	1	0	0	0
	Uncharacterized protein COG3461	0	0	0	0	0	0	1	0	0
	unnamed protein product	0	0	0	0	0	0	1	0	0
	UPF0337 protein yjbJ	0	0	0	0	0	0	1	0	0
	VapC toxin protein	0	0	0	0	0	0	1	0	0
	Various polyols ABC transporter, ATP-binding component	0	0	0	0	0	1	0	0	0
	Very-short-patch mismatch repair endonuclease (G-T specific)	0	0	0	0	0	1	0	0	0
	VrlI homologue	0	0	0	0	0	0	1	0	0
	WzxE protein	0	0	0	0	0	1	0	0	0
	YapH protein	0	0	0	0	0	1	0	0	0
	YcgN (Fragment)	0	0	0	0	0	0	1	0	0
	Ync	0	0	0	0	0	1	0	0	0
	Ynd	0	0	0	0	0	1	0	0	0
	8-amino-7-oxononanoate synthase (EC 2.3.1.47)	0	0	0	0	0	1	1	0	1
	Biotin carboxyl carrier protein of acetyl-CoA carboxylase	0	0	0	0	0	1	1	0	1
	COGs COG3558	0	0	0	0	0	1	1	0	1
	Lipoprotein YcfM, part of a salvage pathway of unknown substrate	0	0	0	0	0	1	1	0	1
	NAD-reducing hydrogenase subunit HoxH (EC 1.12.1.2)	0	0	0	0	0	1	1	0	1
	NAD-reducing hydrogenase subunit HoxU (EC 1.12.1.2)	0	0	0	0	0	1	1	0	1
	NAD-reducing hydrogenase subunit HoxY (EC 1.12.1.2)	0	0	0	0	0	1	1	0	1
	NADPH-dependent 7-cyano-7-deazaguanine reductase (EC 1.7.1.13)	0	0	0	0	0	1	1	0	1
	NnrS protein involved in response to NO	0	0	0	0	0	1	1	1	0
	Phosphatidylethanolamine N-methyltransferase (EC 2.1.1.17)	0	0	0	0	0	1	1	0	1
	Phytochrome, two-component sensor histidine kinase (EC 2.7.3.-)	0	0	0	0	0	1	1	0	1
	POSSIBLE LINOLEOYL-CoA DESATURASE (DELTA(6)-DESATURASE)	0	0	0	0	0	1	1	1	0
	PPO candidate 1	0	0	0	0	0	1	1	0	1
	putative oxidoreductase protein	0	0	0	0	0	1	1	0	1
	ribosomal protein S6 glutaminyl transferase related protein	0	0	0	0	0	1	1	0	1
	RNA polymerase sigma-70 factor	0	0	0	0	0	1	1	0	1
	Ser/Thr protein phosphatase family protein, UDP-2,3-diacylglucosamine hydrolase (EC 3.6.1.-) homolog	0	0	0	0	0	1	1	1	0
	Succinylarginine dihydrolase (EC 3.5.3.23)	0	0	0	0	0	1	1	1	0
	Succinylglutamic semialdehyde dehydrogenase (EC 1.2.1.71)	0	0	0	0	0	1	1	1	0
	Sulfate permease, Trk-type	0	0	0	0	0	1	1	0	1
	Transglutaminase-like enzymes, putative cysteine proteases	0	0	0	0	0	1	1	0	1
	(R)-2-hydroxyglutaryl-CoA dehydratase beta-subunit (EC 4.2.1.-)	0	1	0	0	0	0	0	0	0
	[FeFe]-hydrogenase maturation protein HydF	1	0	0	0	0	0	0	0	0
	[Ni/Fe] hydrogenase, group 1, small subunit	0	1	0	0	0	0	0	0	0
	17 kDa surface antigen	1	0	0	0	0	0	0	0	0
	2-amino-3-carboxymuconate 6-semialdehyde decarboxylase	0	1	0	0	0	0	0	0	0
	2-amino-3,7-dideoxy-D-threo-hept-6-ulosonate synthase (EC 2.5.1.-)	1	0	0	0	0	0	0	0	0
	2-aminoethylphosphonate uptake and metabolism regulator	1	0	0	0	0	0	0	0	0
	2-C-methyl-D-erythritol 4-phosphate cytidylyltransferase (EC 2.7.7.60) / 2-C-methyl-D-erythritol 2,4-cyclodiphosphate synthase (EC 4.6.1.12)	1	0	0	0	0	0	0	0	0
	2-keto-3-deoxy-D-arabino-heptulosonate-7-phosphate synthase II (EC 2.5.1.54)	0	1	0	0	0	0	0	0	0
	2-keto-4-pentenoate hydratase (EC 4.2.1.80)	0	1	0	0	0	0	0	0	0
	2,3-bisphosphoglycerate-independent phosphoglycerate mutase, archaeal type (EC 5.4.2.1)	1	0	0	0	0	0	0	0	0
	3-hydroxybutyryl-CoA dehydratase (EC 4.2.1.55)	0	1	0	0	0	0	0	0	0
	3-hydroxybutyryl-CoA dehydrogenase (EC 1.1.1.157)	0	1	0	0	0	0	0	0	0
	3-hydroxybutyryl-CoA dehydrogenase (EC 1.1.1.157); 3-hydroxyacyl-CoA dehydrogenase (EC 1.1.1.35)	0	1	0	0	0	0	0	0	0
	3,7-dideoxy-D-threo-hepto-2, 6-diulosonate synthase (EC 4.2.3.-)	1	0	0	0	0	0	0	0	0
	3'-5' exonuclease domain protein	1	0	0	0	0	0	0	0	0
	309aa long conserved hypothetical protein	0	1	0	0	0	0	0	0	0
	33 kDa chaperonin	0	1	0	0	0	0	0	0	0
	4-hydroxybutanoyl-CoA dehydratase (EC 4.2.1.-) / Vinylacetyl-CoA Delta-isomerase (EC 5.3.3.3)	0	1	0	0	0	0	0	0	0
	4-hydroxyproline epimerase (EC 5.1.1.8)	0	1	0	0	0	0	0	0	0
	4-vinyl reductase, 4VR	0	1	0	0	0	0	0	0	0
	4Fe-4S ferredoxin, iron-sulfur binding domain protein	1	0	0	0	0	0	0	0	0
	5-methyltetrahydrofolate:corrinoid iron-sulfur protein methyltransferase	0	1	0	0	0	0	0	0	0
	5,10-methylenetetrahydrofolate reductase (EC 1.5.1.20) / Homolog of homocysteine-binding domain	0	1	0	0	0	0	0	0	0
	6-pyruvoyl tetrahydropterin synthase and hypothetical protein	1	0	0	0	0	0	0	0	0
	ABC transporter ATP-binding protein - glutamine transport	0	1	0	0	0	0	0	0	0
	ABC transporter in pyoverdin gene cluster, permease component	1	0	0	0	0	0	0	0	0
	ABC transporter permease protein	1	0	0	0	0	0	0	0	0
	ABC transporter, periplasmic substrate-binding protein-related protein	0	1	0	0	0	0	0	0	0
	ABC transporter, permease protein, putative	1	0	0	0	0	0	0	0	0
	ABC transporter, substrate binding protein	0	1	0	0	0	0	0	0	0
	ABC transporter, substrate-binding protein, aliphatic sulphonates	1	0	0	0	0	0	0	0	0
	ABC-type amino acid transport system, permease component	1	0	0	0	0	0	0	0	0
	ABC-type Co2+ transport system periplasmic component-like protein	1	0	0	0	0	0	0	0	0
	ABC-type metal ion transport system, periplasmic component/surface adhesin	1	0	0	0	0	0	0	0	0
	ABC-type nitrate/sulfonate/bicarbonate transport systems periplasmic components-like protein	0	1	0	0	0	0	0	0	0
	ABC-type sugar transport system, ATPase component	0	1	0	0	0	0	0	0	0
	ABC-type transport system involved in resistance to organic solvents, periplasmic component	1	0	0	0	0	0	0	0	0
	ABC-type uncharacterized transport system, periplasmic component	0	1	0	0	0	0	0	0	0
	ABC-type uncharacterized transport system, permease component	1	0	0	0	0	0	0	0	0
	Acetoin dehydrogenase E1 component beta-subunit (EC 1.2.4.-)	0	1	0	0	0	0	0	0	0
	Acetoin utilization acuB protein	1	0	0	0	0	0	0	0	0
	acetoin utilization acuB protein	1	0	0	0	0	0	0	0	0
	acetyl-CoA acetyltransferase	0	1	0	0	0	0	0	0	0
	Acetyl-CoA acetyltransferase (EC 2.3.1.9)	0	1	0	0	0	0	0	0	0
	Acetyl-CoA synthase corrinoid activation protein	0	1	0	0	0	0	0	0	0
	Acetyl-CoA synthase corrinoid iron-sulfur protein, large subunit	0	1	0	0	0	0	0	0	0
	Acetyl-CoA synthase corrinoid iron-sulfur protein, small subunit	0	1	0	0	0	0	0	0	0
	Acetyl-CoA:acetoacetyl-CoA transferase, alpha subunit (EC 2.8.3.8)	0	1	0	0	0	0	0	0	0
	Acetyl-coenzyme A carboxyl transferase alpha chain (EC 6.4.1.2) / Acetyl-coenzyme A carboxyl transferase beta chain (EC 6.4.1.2)	1	0	0	0	0	0	0	0	0
	acetylornithine aminotransferase	0	1	0	0	0	0	0	0	0
	Acetylornithine deacetylase	0	1	0	0	0	0	0	0	0
	Acetyltransferase SypM	1	0	0	0	0	0	0	0	0
	Acetyltransferase YpeA	0	1	0	0	0	0	0	0	0
	Acetyltransferase, GNAT family (EC 2.3.1.-)	0	1	0	0	0	0	0	0	0
	acid phosphatase (Class B)	1	0	0	0	0	0	0	0	0
	Aconitate hydratase X, predicted	0	1	0	0	0	0	0	0	0
	Activator of (R)-2-hydroxyglutaryl-CoA dehydratase	0	1	0	0	0	0	0	0	0
	ACYL-COA HYDROLASE	0	1	0	0	0	0	0	0	0
	Acyl-coenzyme A synthetases/AMP-(fatty) acid ligases	1	0	0	0	0	0	0	0	0
	acylphosphatase( EC:3.6.1.7 )	0	1	0	0	0	0	0	0	0
	Additional component NikL of nickel ECF transporter	0	1	0	0	0	0	0	0	0
	Adenine deaminase (EC 3.5.4.2)	0	1	0	0	0	0	0	0	0
	Adenine DNA methyltransferase, phage-associated	1	0	0	0	0	0	0	0	0
	adenylate cyclase	1	0	0	0	0	0	0	0	0
	Adenylate cyclase (EC 4.6.1.1) / Guanylate cyclase (EC 4.6.1.2)	0	1	0	0	0	0	0	0	0
	ADP-ribosyl-[dinitrogen reductase] glycohydrolase (EC 3.2.2.24)	0	1	0	0	0	0	0	0	0
	ADP-ribosylation/Crystallin J1	1	0	0	0	0	0	0	0	0
	Aldehyde dehydrogenase B (EC 1.2.1.22)	0	1	0	0	0	0	0	0	0
	ALDEHYDE FERREDOXIN OXIDOREDUCTASE (EC 1.2.7.-)	1	0	0	0	0	0	0	0	0
	aldo-keto reductase, putative	0	1	0	0	0	0	0	0	0
	Allophanate hydrolase 2 subunit 1 (EC 3.5.1.54)	0	1	0	0	0	0	0	0	0
	Allophanate hydrolase 2 subunit 2 (EC 3.5.1.54)	0	1	0	0	0	0	0	0	0
	Alpha amylase domain protein	1	0	0	0	0	0	0	0	0
	alternate gene name: ipa-20r	1	0	0	0	0	0	0	0	0
	alternate gene name: yzbB	0	1	0	0	0	0	0	0	0
	amidohydrolase family protein	1	0	0	0	0	0	0	0	0
	Amidohydrolase precursor	1	0	0	0	0	0	0	0	0
	amine oxidase, flavin-containing	1	0	0	0	0	0	0	0	0
	amino acid ABC transporter, amino acid-binding protein	1	0	0	0	0	0	0	0	0
	Amino acid ABC transporter, amino acid-binding/permease protein	0	1	0	0	0	0	0	0	0
	amino acid ABC transporter, periplasmic amino acid-binding protein	1	0	0	0	0	0	0	0	0
	amino acid amidohydrolase	0	1	0	0	0	0	0	0	0
	aminomethyltransferase	0	1	0	0	0	0	0	0	0
	aminopeptidase	1	0	0	0	0	0	0	0	0
	Aminopeptidase S (Leu, Val, Phe, Tyr preference) (EC 3.4.11.24)	1	0	0	0	0	0	0	0	0
	aminotransferase, class III	0	1	0	0	0	0	0	0	0
	aminotransferase, class IV	1	0	0	0	0	0	0	0	0
	Aminotransferase, DegT/DnrJ/EryC1/StrS family	0	1	0	0	0	0	0	0	0
	Anaerobic dimethyl sulfoxide reductase chain B (EC 1.8.99.-) @ Respiratory trimethylamine-N-oxide reductase, iron-sulfur subunit	0	1	0	0	0	0	0	0	0
	Anaerobic nitric oxide reductase flavorubredoxin	0	1	0	0	0	0	0	0	0
	anion transporter	1	0	0	0	0	0	0	0	0
	Ankyrin	0	1	0	0	0	0	0	0	0
	ankyrin-like protein	1	0	0	0	0	0	0	0	0
	Anti-sigma B factor RsbT	0	1	0	0	0	0	0	0	0
	Anti-sigma B factor RsbT / Phosphoserine phosphatase RsbX (EC 3.1.3.3)	0	1	0	0	0	0	0	0	0
	anti-sigma F factor antagonist (spoIIAA-2); anti sigma b factor antagonist RsbV	1	0	0	0	0	0	0	0	0
	ApbE family lipoprotein	1	0	0	0	0	0	0	0	0
	AraC-family transcriptional regulator	1	0	0	0	0	0	0	0	0
	Arginine utilization regulatory protein RocR	0	1	0	0	0	0	0	0	0
	Aromatic-amino-acid aminotransferase (EC 2.6.1.57)	0	1	0	0	0	0	0	0	0
	Arsenical pump-driving ATPase (EC 3.6.3.16)	0	1	0	0	0	0	0	0	0
	arylsulfatase regulator	0	1	0	0	0	0	0	0	0
	AsmA family protein	1	0	0	0	0	0	0	0	0
	AsmA protein / A/G-specific adenine glycosylase (EC 3.2.2.-)	0	1	0	0	0	0	0	0	0
	ATP-grasp enzyme-like protein	1	0	0	0	0	0	0	0	0
	ATP/GTP-binding protein, SA1392 homolog	0	1	0	0	0	0	0	0	0
	ATPase component CbiO of energizing module of cobalt ECF transporter	0	1	0	0	0	0	0	0	0
	AttF component of AttEFGH ABC transport system / AttG component of AttEFGH ABC transport system	0	1	0	0	0	0	0	0	0
	AttH component of AttEFGH ABC transport system	0	1	0	0	0	0	0	0	0
	Autoinducer 2 (AI-2) modifying protein LsrG	0	1	0	0	0	0	0	0	0
	Autolysin sensor kinase (EC 2.7.3.-)	0	1	0	0	0	0	0	0	0
	AzlC family protein	1	0	0	0	0	0	0	0	0
	B12 binding domain / kinase domain / Methylmalonyl-CoA mutase (EC 5.4.99.2)	0	1	0	0	0	0	0	0	0
	bacterial flagellin N-terminal domain protein	1	0	0	0	0	0	0	0	0
	bacterial regulatory protein, LuxR family	0	1	0	0	0	0	0	0	0
	bacteriophage DNA transposition B protein, putative	1	0	0	0	0	0	0	0	0
	bacteriophage transposase A protein, putative	1	0	0	0	0	0	0	0	0
	BACTEROID DEVELOPMENT PROTEIN BACA	0	1	0	0	0	0	0	0	0
	baseplate assembly protein, putative	1	0	0	0	0	0	0	0	0
	Bem46 protein	0	1	0	0	0	0	0	0	0
	benzoate degradation ring-cleavage hydrolase	0	1	0	0	0	0	0	0	0
	Benzoyl-CoA reductase subunit BadD (EC 1.3.99.15)	0	1	0	0	0	0	0	0	0
	Benzoyl-CoA reductase subunit BadE (EC 1.3.99.15)	0	1	0	0	0	0	0	0	0
	Benzoyl-CoA reductase subunit BadF (EC 1.3.99.15)	1	0	0	0	0	0	0	0	0
	Benzoyl-CoA reductase subunit BadG (EC 1.3.99.15)	0	1	0	0	0	0	0	0	0
	Biosynthetic Aromatic amino acid aminotransferase alpha (EC 2.6.1.57) @ Aspartate aminotransferase (EC 2.6.1.1)	1	0	0	0	0	0	0	0	0
	Bll0405 protein	0	1	0	0	0	0	0	0	0
	bll0845; probable biphenyl-2,3-diol 1,2-dioxygenase III-related protein	0	1	0	0	0	0	0	0	0
	Bll2902 protein	0	1	0	0	0	0	0	0	0
	bll5823; hypothetical protein	0	1	0	0	0	0	0	0	0
	blr5428; hypothetical protein	1	0	0	0	0	0	0	0	0
	Branched-chain amino acid ABC transporter, amino acid-binding protein	0	1	0	0	0	0	0	0	0
	branched-chain amino acid transport protein AzlC	1	0	0	0	0	0	0	0	0
	branched-chain amino acid transporter	0	1	0	0	0	0	0	0	0
	Butyrate kinase (EC 2.7.2.7)	1	0	0	0	0	0	0	0	0
	C_GCAxxG_C_C family protein	1	0	0	0	0	0	0	0	0
	C4-dicarboxylate transporter DcuB	0	1	0	0	0	0	0	0	0
	Cadmium efflux system accessory protein	0	1	0	0	0	0	0	0	0
	Capsule biosynthesis protein capA	0	1	0	0	0	0	0	0	0
	carbohydrate kinase, PfkB family	1	0	0	0	0	0	0	0	0
	carbon monoxide dehydrogenase E protein	0	1	0	0	0	0	0	0	0
	Carbon monoxide dehydrogenase small chain (EC 1.2.99.2)	1	0	0	0	0	0	0	0	0
	Carboxylate/Amino Acid/Amine Transporter, membrane protein	0	1	0	0	0	0	0	0	0
	carboxymuconolactone decarboxylase	1	0	0	0	0	0	0	0	0
	Carboxypeptidase G2	0	1	0	0	0	0	0	0	0
	carboxypeptidase G2	1	0	0	0	0	0	0	0	0
	Cation ABC transporter, periplasmic cation-binding protein	1	0	0	0	0	0	0	0	0
	cation antiporter	0	1	0	0	0	0	0	0	0
	Cation-transporting ATPase	1	0	0	0	0	0	0	0	0
	Cation-transporting ATPase, E1-E2 family	0	1	0	0	0	0	0	0	0
	CBS-domain-containing membrane protein	0	1	0	0	0	0	0	0	0
	CDP-glycerol:poly(glycerophosphate) glycerophosphotransferase (EC 2.7.8.12)	1	0	0	0	0	0	0	0	0
	Cell division protein FtsJ / Ribosomal RNA large subunit methyltransferase E (EC 2.1.1.-) ## LSU rRNA Um2552	0	1	0	0	0	0	0	0	0
	cell processes; transport of small molecules	0	1	0	0	0	0	0	0	0
	Cell wall-associated hydrolase	0	1	0	0	0	0	0	0	0
	Cellobiose phosphotransferase system YdjC-like protein	1	0	0	0	0	0	0	0	0
	Cephalosporin hydroxylase	1	0	0	0	0	0	0	0	0
	CgeB family protein	1	0	0	0	0	0	0	0	0
	CheB methylesterase	0	1	0	0	0	0	0	0	0
	Chemotaxis protein cheV (EC 2.7.3.-)	1	0	0	0	0	0	0	0	0
	chloramphenicol acetyltransferase	1	0	0	0	0	0	0	0	0
	Chlorohydrolase, Atz/Trz family	0	1	0	0	0	0	0	0	0
	Choline-sulfatase (EC 3.1.6.6) BUT NOT	0	1	0	0	0	0	0	0	0
	Chorismate mutase I (EC 5.4.99.5) / 5-Enolpyruvylshikimate-3-phosphate synthase (EC 2.5.1.19)	1	0	0	0	0	0	0	0	0
	Chorismate mutase I (EC 5.4.99.5) / Cyclohexadienyl dehydrogenase (EC 1.3.1.12)(EC 1.3.1.43)	0	1	0	0	0	0	0	0	0
	Circadian oscillation regulator KaiB	0	1	0	0	0	0	0	0	0
	Circadian phase modifier	1	0	0	0	0	0	0	0	0
	CO dehydrogenase/acetyl-CoA synthase, acetyl-CoA synthase subunit (EC 2.3.1.169)	0	1	0	0	0	0	0	0	0
	CO dehydrogenase/acetyl-CoA synthase, CO dehydrogenase subunit (EC 1.2.99.2)	0	1	0	0	0	0	0	0	0
	CoB--CoM heterodisulfide reductase subunit D (EC 1.8.98.1)	0	1	0	0	0	0	0	0	0
	CoB--CoM-reducing hydrogenase (Sec) alpha subunit @ selenocysteine-containing	0	1	0	0	0	0	0	0	0
	CoB--CoM-reducing hydrogenase (Sec) delta subunit @ selenocysteine-containing	0	1	0	0	0	0	0	0	0
	Cobalamine biosynthesis protein	1	0	0	0	0	0	0	0	0
	cobS protein, putative	1	0	0	0	0	0	0	0	0
	Coenzyme F420-reducing hydrogenase, beta subunit	0	1	0	0	0	0	0	0	0
	Cof-like hydrolase	0	1	0	0	0	0	0	0	0
	COG0500: SAM-dependent methyltransferases	1	0	0	0	0	0	0	0	0
	COG2740: Predicted nucleic-acid-binding protein implicated in transcription termination	1	0	0	0	0	0	0	0	0
	COG4123: Predicted O-methyltransferase	1	0	0	0	0	0	0	0	0
	COG4834: Uncharacterized protein conserved in bacteria	1	0	0	0	0	0	0	0	0
	COGs COG2954	0	1	0	0	0	0	0	0	0
	Competence protein ComGF	1	0	0	0	0	0	0	0	0
	Conserved hypothetical phage protein	1	0	0	0	0	0	0	0	0
	conserved protein	0	1	0	0	0	0	0	0	0
	conserved protein of unknown function; putative secreted protein	0	1	0	0	0	0	0	0	0
	Coproporphyrinogen III oxidase, oxygen-independent (EC 1.3.99.22), divergent, putative	1	0	0	0	0	0	0	0	0
	CorD2 protein	0	1	0	0	0	0	0	0	0
	Cupin 2, conserved barrel domain protein	0	1	0	0	0	0	0	0	0
	Cyanophycinase (EC 3.4.15.6)	0	1	0	0	0	0	0	0	0
	cyclic nucleotide binding protein	0	1	0	0	0	0	0	0	0
	cyclic nucleotide-binding protein	0	1	0	0	0	0	0	0	0
	Cystathionine beta-lyase, Bsu PatB (EC 4.4.1.8)	0	1	0	0	0	0	0	0	0
	Cysteine synthase (EC 2.5.1.47) / Cysteinyl-tRNA synthetase paralog 2	1	0	0	0	0	0	0	0	0
	Cystine-binding protein	0	1	0	0	0	0	0	0	0
	Cytidine and deoxycytidylate deaminase family protein	1	0	0	0	0	0	0	0	0
	Cytidine deaminase (EC 3.5.4.5)	1	0	0	0	0	0	0	0	0
	cytochrome C oxidase, subunit II, putative	1	0	0	0	0	0	0	0	0
	Cytochrome c-type biogenesis protein Ccs1/ResB	0	1	0	0	0	0	0	0	0
	Cytochrome c-type protein TorY	1	0	0	0	0	0	0	0	0
	Cytochrome c3	0	1	0	0	0	0	0	0	0
	cytochrome c3	1	0	0	0	0	0	0	0	0
	Cytochrome C553 (soluble cytochrome f)	1	0	0	0	0	0	0	0	0
	D-amino-acid oxidase (EC 1.4.3.3)	0	1	0	0	0	0	0	0	0
	D-aminopeptidase dipeptide-binding protein DppA (EC 3.4.11.-)	0	1	0	0	0	0	0	0	0
	D-glycerate 2-kinase (EC 2.7.1.-)	1	0	0	0	0	0	0	0	0
	D-glycero-D-manno-heptose 1,7-bisphosphate phosphatase (EC 3.1.1.-); possible Histidinol-phosphatase (EC 3.1.3.15)	1	0	0	0	0	0	0	0	0
	D-proline reductase, 26 kDa subunit @ selenocysteine-containing	0	1	0	0	0	0	0	0	0
	D-serine dehydratase (EC 4.3.1.18)	0	1	0	0	0	0	0	0	0
	Dabb	1	0	0	0	0	0	0	0	0
	Deblocking aminopeptidase (EC 3.4.11.-) @ Cyanophycinase 2 (EC 3.4.15.6)	0	1	0	0	0	0	0	0	0
	decarboxylase family protein	1	0	0	0	0	0	0	0	0
	DegT/DnrJ/EryC1/StrS family protein	1	0	0	0	0	0	0	0	0
	dehydrogenase, FMN-dependent family	1	0	0	0	0	0	0	0	0
	Deoxyribodipyrimidine photolyase, type II (EC 4.1.99.3)	1	0	0	0	0	0	0	0	0
	Diacylglycerol kinase (EC 2.7.1.107)	0	1	0	0	0	0	0	0	0
	dienelactone hydrolase	0	1	0	0	0	0	0	0	0
	Diguanylate cyclase/phosphodiesterase domain 2	0	1	0	0	0	0	0	0	0
	Dihydropyrimidine dehydrogenase [NADP+] (EC 1.3.1.2)	0	1	0	0	0	0	0	0	0
	Discoidin domain protein	0	1	0	0	0	0	0	0	0
	Dissimilatory sulfite reductase, gamma subunit (EC 1.8.99.3)	0	1	0	0	0	0	0	0	0
	DNA alkylation repair enzyme	1	0	0	0	0	0	0	0	0
	DNA damage-inducible gene in SOS regulon, dependent on cyclic AMP and H-NS	0	1	0	0	0	0	0	0	0
	DNA modification methyltransferase (EC 2.1.1.-)	1	0	0	0	0	0	0	0	0
	DNA polymerase III, delta prime subunit, putative	1	0	0	0	0	0	0	0	0
	DNA repair and recombination protein, putative helicase	0	1	0	0	0	0	0	0	0
	DNA topoisomerase IV subunit A	1	0	0	0	0	0	0	0	0
	DNA-binding domain of ModE	0	1	0	0	0	0	0	0	0
	DNA-binding protein	1	0	0	0	0	0	0	0	0
	DNA-binding protein, CopG family	1	0	0	0	0	0	0	0	0
	DNA-binding response regulator, NarL family (REC-HTH domains)	0	1	0	0	0	0	0	0	0
	Dodecin	0	1	0	0	0	0	0	0	0
	dolichyl-phosphate beta-D-mannosyltransferase	0	1	0	0	0	0	0	0	0
	dolichyl-phosphate-mannose-protein mannosyltransferase family protein	1	0	0	0	0	0	0	0	0
	Dopamine beta hydroxylase-related protein, containing doMON domain	0	1	0	0	0	0	0	0	0
	drug resistance transporter, EmrB/QacA family	0	1	0	0	0	0	0	0	0
	DsrK-like protein @ selenocysteine-containing	0	1	0	0	0	0	0	0	0
	DUF1696 domain-containing protein	1	0	0	0	0	0	0	0	0
	efflux transporter, RND family, MFP subunit	1	0	0	0	0	0	0	0	0
	Eha	1	0	0	0	0	0	0	0	0
	ElaA protein	0	1	0	0	0	0	0	0	0
	electron transfer flavoprotein beta subunit-like protein	1	0	0	0	0	0	0	0	0
	endo-type 6-aminohexanoate oligomer hydrolase	0	1	0	0	0	0	0	0	0
	endonuclease/exonuclease/phosphatase family protein	0	1	0	0	0	0	0	0	0
	Energy conserving hydrogenase Eha associated polyferredoxin	0	1	0	0	0	0	0	0	0
	Enoyl-CoA hydratase [isoleucine degradation] (EC 4.2.1.17) / 3-hydroxyacyl-CoA dehydrogenase (EC 1.1.1.35)	0	1	0	0	0	0	0	0	0
	EpsI protein	1	0	0	0	0	0	0	0	0
	Error-prone repair protein UmuD	1	0	0	0	0	0	0	0	0
	Error-prone, lesion bypass DNA polymerase V (UmuC)	1	0	0	0	0	0	0	0	0
	Exodeoxyribonuclease V gamma chain (EC 3.1.11.5) ## RecC	0	1	0	0	0	0	0	0	0
	Exodeoxyribonuclease VIII (EC 3.1.11.-)	0	1	0	0	0	0	0	0	0
	Exonuclease	1	0	0	0	0	0	0	0	0
	exonuclease( EC:3.1.11.3 )	0	1	0	0	0	0	0	0	0
	Exoribonuclease II (EC 3.1.13.1)	1	0	0	0	0	0	0	0	0
	ExtraCellular Mutant; Ecm15p	1	0	0	0	0	0	0	0	0
	Extracellular solute-binding protein, family 3/GGDEF domain protein	1	0	0	0	0	0	0	0	0
	FAD linked oxidase domain protein	0	1	0	0	0	0	0	0	0
	FAD-dependent oxidoreductase	1	0	0	0	0	0	0	0	0
	FAD-dependent pyridine nucleotide-disulphide oxidoreductase	1	0	0	0	0	0	0	0	0
	Fatty acid degradation regulator YsiA, TetR family	0	1	0	0	0	0	0	0	0
	Fatty-acid desaturase (EC 1.14.99.-)	1	0	0	0	0	0	0	0	0
	Fe-S-cluster-containing hydrogenase components 2	0	1	0	0	0	0	0	0	0
	Ferredoxin domain containing protein	0	1	0	0	0	0	0	0	0
	Ferredoxin oxidoreductase	1	0	0	0	0	0	0	0	0
	Ferrichrome-binding periplasmic protein	0	1	0	0	0	0	0	0	0
	ferritin	1	0	0	0	0	0	0	0	0
	Ferritin-like protein 2	0	1	0	0	0	0	0	0	0
	ferrous iron transport protein A	1	0	0	0	0	0	0	0	0
	ferrous iron transport protein A, putative	1	0	0	0	0	0	0	0	0
	Fibronectin-binding A domain protein	1	0	0	0	0	0	0	0	0
	FIG002379: metal-dependent hydrolase	0	1	0	0	0	0	0	0	0
	FIG00274452: hypothetical protein	1	0	0	0	0	0	0	0	0
	FIG002958: hypothetical protein	0	1	0	0	0	0	0	0	0
	FIG004851: hypothetical protein	0	1	0	0	0	0	0	0	0
	FIG00497591: hypothetical protein	0	1	0	0	0	0	0	0	0
	FIG00501494: hypothetical protein	1	0	0	0	0	0	0	0	0
	FIG00513482: hypothetical protein	1	0	0	0	0	0	0	0	0
	FIG00550637: hypothetical protein	0	1	0	0	0	0	0	0	0
	FIG005666: putative helicase	0	1	0	0	0	0	0	0	0
	FIG00591278: hypothetical protein	0	1	0	0	0	0	0	0	0
	FIG00592809: hypothetical protein	1	0	0	0	0	0	0	0	0
	FIG00597121: hypothetical protein	1	0	0	0	0	0	0	0	0
	FIG00597230: hypothetical protein	1	0	0	0	0	0	0	0	0
	FIG00598348: hypothetical protein	1	0	0	0	0	0	0	0	0
	FIG00598358: hypothetical protein	1	0	0	0	0	0	0	0	0
	FIG00602270: hypothetical protein	1	0	0	0	0	0	0	0	0
	FIG00602277: hypothetical protein	1	0	0	0	0	0	0	0	0
	FIG00602279: hypothetical protein	1	0	0	0	0	0	0	0	0
	FIG00602295: hypothetical protein	1	0	0	0	0	0	0	0	0
	FIG00602320: hypothetical protein	1	0	0	0	0	0	0	0	0
	FIG00602326: hypothetical protein	1	0	0	0	0	0	0	0	0
	FIG00602336: hypothetical protein	1	0	0	0	0	0	0	0	0
	FIG00602413: hypothetical protein	1	0	0	0	0	0	0	0	0
	FIG00602432: hypothetical protein	1	0	0	0	0	0	0	0	0
	FIG00602438: hypothetical protein	1	0	0	0	0	0	0	0	0
	FIG00602467: hypothetical protein	0	1	0	0	0	0	0	0	0
	FIG00602488: hypothetical protein	1	0	0	0	0	0	0	0	0
	FIG00602496: hypothetical protein	1	0	0	0	0	0	0	0	0
	FIG00602510: hypothetical protein	1	0	0	0	0	0	0	0	0
	FIG00602555: hypothetical protein	0	1	0	0	0	0	0	0	0
	FIG00602569: hypothetical protein	1	0	0	0	0	0	0	0	0
	FIG00602578: hypothetical protein	1	0	0	0	0	0	0	0	0
	FIG00602618: hypothetical protein	1	0	0	0	0	0	0	0	0
	FIG00602628: hypothetical protein	1	0	0	0	0	0	0	0	0
	FIG00602645: hypothetical protein	1	0	0	0	0	0	0	0	0
	FIG00602688: hypothetical protein	1	0	0	0	0	0	0	0	0
	FIG00602707: hypothetical protein	1	0	0	0	0	0	0	0	0
	FIG00602756: hypothetical protein	1	0	0	0	0	0	0	0	0
	FIG00602801: hypothetical protein	1	0	0	0	0	0	0	0	0
	FIG00602827: hypothetical protein	1	0	0	0	0	0	0	0	0
	FIG00602851: hypothetical protein	1	0	0	0	0	0	0	0	0
	FIG00602857: hypothetical protein	1	0	0	0	0	0	0	0	0
	FIG00602945: hypothetical protein	1	0	0	0	0	0	0	0	0
	FIG00602955: hypothetical protein	1	0	0	0	0	0	0	0	0
	FIG00602963: hypothetical protein	1	0	0	0	0	0	0	0	0
	FIG00603090: hypothetical protein	1	0	0	0	0	0	0	0	0
	FIG00603117: hypothetical protein	1	0	0	0	0	0	0	0	0
	FIG00603236: hypothetical protein	0	1	0	0	0	0	0	0	0
	FIG00603247: hypothetical protein	1	0	0	0	0	0	0	0	0
	FIG00603252: hypothetical protein	1	0	0	0	0	0	0	0	0
	FIG00603273: hypothetical protein	1	0	0	0	0	0	0	0	0
	FIG00603286: hypothetical protein	1	0	0	0	0	0	0	0	0
	FIG00603294: hypothetical protein	1	0	0	0	0	0	0	0	0
	FIG00603307: hypothetical protein	1	0	0	0	0	0	0	0	0
	FIG00603374: hypothetical protein	1	0	0	0	0	0	0	0	0
	FIG00603425: hypothetical protein	1	0	0	0	0	0	0	0	0
	FIG00603530: hypothetical protein	1	0	0	0	0	0	0	0	0
	FIG00603565: hypothetical protein	1	0	0	0	0	0	0	0	0
	FIG00603589: hypothetical protein	1	0	0	0	0	0	0	0	0
	FIG00603599: hypothetical protein	1	0	0	0	0	0	0	0	0
	FIG00603613: hypothetical protein	1	0	0	0	0	0	0	0	0
	FIG00603652: hypothetical protein	1	0	0	0	0	0	0	0	0
	FIG00603665: hypothetical protein	1	0	0	0	0	0	0	0	0
	FIG00603666: hypothetical protein	1	0	0	0	0	0	0	0	0
	FIG00603746: hypothetical protein	1	0	0	0	0	0	0	0	0
	FIG00603787: hypothetical protein	1	0	0	0	0	0	0	0	0
	FIG00603844: hypothetical protein	1	0	0	0	0	0	0	0	0
	FIG00603852: hypothetical protein	1	0	0	0	0	0	0	0	0
	FIG00603869: hypothetical protein	1	0	0	0	0	0	0	0	0
	FIG00603997: hypothetical protein	1	0	0	0	0	0	0	0	0
	FIG00604023: hypothetical protein	1	0	0	0	0	0	0	0	0
	FIG00604030: hypothetical protein	1	0	0	0	0	0	0	0	0
	FIG00604098: hypothetical protein	1	0	0	0	0	0	0	0	0
	FIG00604116: hypothetical protein	1	0	0	0	0	0	0	0	0
	FIG00604147: hypothetical protein	1	0	0	0	0	0	0	0	0
	FIG00604212: hypothetical protein	1	0	0	0	0	0	0	0	0
	FIG00604273: hypothetical protein	1	0	0	0	0	0	0	0	0
	FIG00604413: hypothetical protein	1	0	0	0	0	0	0	0	0
	FIG00604423: hypothetical protein	1	0	0	0	0	0	0	0	0
	FIG00604486: hypothetical protein	1	0	0	0	0	0	0	0	0
	FIG00604595: hypothetical protein	1	0	0	0	0	0	0	0	0
	FIG00604847: hypothetical protein	1	0	0	0	0	0	0	0	0
	FIG00604893: hypothetical protein	1	0	0	0	0	0	0	0	0
	FIG00604927: hypothetical protein	1	0	0	0	0	0	0	0	0
	FIG00604988: hypothetical protein	1	0	0	0	0	0	0	0	0
	FIG00605028: hypothetical protein	1	0	0	0	0	0	0	0	0
	FIG00605110: hypothetical protein	1	0	0	0	0	0	0	0	0
	FIG00605372: hypothetical protein	1	0	0	0	0	0	0	0	0
	FIG00605436: hypothetical protein	1	0	0	0	0	0	0	0	0
	FIG00605441: hypothetical protein	1	0	0	0	0	0	0	0	0
	FIG00605563: hypothetical protein	1	0	0	0	0	0	0	0	0
	FIG00605567: hypothetical protein	1	0	0	0	0	0	0	0	0
	FIG00605710: hypothetical protein	1	0	0	0	0	0	0	0	0
	FIG00605754: hypothetical protein	1	0	0	0	0	0	0	0	0
	FIG00606117: hypothetical protein	1	0	0	0	0	0	0	0	0
	FIG00606262: hypothetical protein	1	0	0	0	0	0	0	0	0
	FIG00606315: hypothetical protein	1	0	0	0	0	0	0	0	0
	FIG00606595: hypothetical protein	1	0	0	0	0	0	0	0	0
	FIG00607038: hypothetical protein	1	0	0	0	0	0	0	0	0
	FIG00607153: hypothetical protein	1	0	0	0	0	0	0	0	0
	FIG00607170: hypothetical protein	1	0	0	0	0	0	0	0	0
	FIG00607354: hypothetical protein	1	0	0	0	0	0	0	0	0
	FIG00607492: hypothetical protein	0	1	0	0	0	0	0	0	0
	FIG00607747: hypothetical protein	1	0	0	0	0	0	0	0	0
	FIG00608108: hypothetical protein	1	0	0	0	0	0	0	0	0
	FIG00608142: hypothetical protein	1	0	0	0	0	0	0	0	0
	FIG00609972: hypothetical protein	1	0	0	0	0	0	0	0	0
	FIG006126: DNA helicase, restriction/modification system component YeeB	1	0	0	0	0	0	0	0	0
	FIG00623394: hypothetical protein	0	1	0	0	0	0	0	0	0
	FIG00676676: hypothetical protein	0	1	0	0	0	0	0	0	0
	FIG00678127: hypothetical protein	0	1	0	0	0	0	0	0	0
	FIG00680140: hypothetical protein	0	1	0	0	0	0	0	0	0
	FIG00765372: hypothetical protein	1	0	0	0	0	0	0	0	0
	FIG00792138: hypothetical protein	0	1	0	0	0	0	0	0	0
	FIG00953961: hypothetical protein	1	0	0	0	0	0	0	0	0
	FIG00956269: hypothetical protein	1	0	0	0	0	0	0	0	0
	FIG00989085: hypothetical protein	1	0	0	0	0	0	0	0	0
	FIG01023715: hypothetical protein	0	1	0	0	0	0	0	0	0
	FIG01113126: hypothetical protein	0	1	0	0	0	0	0	0	0
	FIG01161051: hypothetical protein	0	1	0	0	0	0	0	0	0
	FIG01162012: hypothetical protein	1	0	0	0	0	0	0	0	0
	FIG01282996: hypothetical protein	1	0	0	0	0	0	0	0	0
	FIG018171: hypothetical protein of Cupin superfamily	0	1	0	0	0	0	0	0	0
	FIG022606: AAA ATPase	1	0	0	0	0	0	0	0	0
	FIG042921: similarity to aminoacyl-tRNA editing enzymes YbaK, ProX	0	1	0	0	0	0	0	0	0
	FIG045374: Type II restriction enzyme, methylase subunit YeeA	1	0	0	0	0	0	0	0	0
	FIG049111: Hypothetical protein in pyoverdin gene cluster	1	0	0	0	0	0	0	0	0
	FIG053235: Diacylglucosamine hydrolase like	0	1	0	0	0	0	0	0	0
	FIG057251: Fe-S oxidoreductase	0	1	0	0	0	0	0	0	0
	FIG062788: hypothetical protein	0	1	0	0	0	0	0	0	0
	FIG069887: hypothetical protein	1	0	0	0	0	0	0	0	0
	FIG173306: hypothetical protein	0	1	0	0	0	0	0	0	0
	Flagellar protein FlbB	1	0	0	0	0	0	0	0	0
	Flagellin	0	1	0	0	0	0	0	0	0
	Flp pilus assembly protein TadD, contains TPR repeat	1	0	0	0	0	0	0	0	0
	Formate dehydrogenase alpha subunit (EC 1.2.1.2) @ selenocysteine-containing	0	1	0	0	0	0	0	0	0
	Formate dehydrogenase chain D (EC 1.2.1.2) / Molybdopterin-guanine dinucleotide biosynthesis protein MobA	0	1	0	0	0	0	0	0	0
	formate dehydrogenase formation protein FdhE	1	0	0	0	0	0	0	0	0
	Formate dehydrogenase O gamma subunit (EC 1.2.1.2)	1	0	0	0	0	0	0	0	0
	Formate dehydrogenase-O, iron-sulfur subunit (EC 1.2.1.2)	1	0	0	0	0	0	0	0	0
	formate dehydrogenase, beta subunit, putative	1	0	0	0	0	0	0	0	0
	Formate hydrogenlyase subunit 4	0	1	0	0	0	0	0	0	0
	Formate hydrogenlyase subunit 7	0	1	0	0	0	0	0	0	0
	Formate--tetrahydrofolate ligase (EC 6.3.4.3)	0	1	0	0	0	0	0	0	0
	Formylmethanofuran dehydrogenase subunit E	0	1	0	0	0	0	0	0	0
	Fragment flavodoxin oxidoreductase	0	1	0	0	0	0	0	0	0
	Fructose-1,6-bisphosphatase, GlpX type (EC 3.1.3.11)	1	0	0	0	0	0	0	0	0
	Fructose-bisphosphate aldolase class I (EC 4.1.2.13)	0	1	0	0	0	0	0	0	0
	Fumarate respiration sensor kinase protein DcuS	0	1	0	0	0	0	0	0	0
	GAF domain protein	0	1	0	0	0	0	0	0	0
	GAF domain-containing proteins	0	1	0	0	0	0	0	0	0
	Galactose-1-phosphate uridylyltransferase (EC 2.7.7.10)	1	0	0	0	0	0	0	0	0
	gamma-tocopherol methyltransferase (EC 2.1.1.95) @ delta-tocopherol methyltransferase (EC 2.1.1.95)	0	1	0	0	0	0	0	0	0
	GCN5-related N-acetyltransferase (EC 2.3.1.57)	0	1	0	0	0	0	0	0	0
	geranylgeranyl reductase	0	1	0	0	0	0	0	0	0
	Geranylgeranyl reductase (EC 1.3.1.83)	1	0	0	0	0	0	0	0	0
	Gll1989 protein	0	1	0	0	0	0	0	0	0
	Gll3359 protein	0	1	0	0	0	0	0	0	0
	Glu/Leu/Phe/Val dehydrogenase family protein	1	0	0	0	0	0	0	0	0
	Glucoamylase (EC 3.2.1.3)	1	0	0	0	0	0	0	0	0
	Glucosamine-6-phosphate deaminase [isomerizing], alternative (EC 3.5.99.6)	1	0	0	0	0	0	0	0	0
	glucose transport system permease protein	1	0	0	0	0	0	0	0	0
	Glutaconate CoA-transferase( EC:2.8.3.12 )	0	1	0	0	0	0	0	0	0
	Glutamate Aspartate periplasmic binding protein precursor GltI (TC 3.A.1.3.4)	0	1	0	0	0	0	0	0	0
	Glutamate decarboxylase	0	1	0	0	0	0	0	0	0
	Glutamate formiminotransferase (EC 2.1.2.5) @ Glutamate formyltransferase / Formiminotetrahydrofolate cyclodeaminase (EC 4.3.1.4)	0	1	0	0	0	0	0	0	0
	glutamate synthase (NADPH)	1	0	0	0	0	0	0	0	0
	Glutamate synthase, alpha subunit domain protein	1	0	0	0	0	0	0	0	0
	Glutamate-rich protein grpB	0	1	0	0	0	0	0	0	0
	Glutaminase (EC 3.5.1.2)	0	1	0	0	0	0	0	0	0
	Glutamine ABC transporter, periplasmic glutamine-binding protein (TC 3.A.1.3.2)	1	0	0	0	0	0	0	0	0
	Glutamine cyclotransferase	1	0	0	0	0	0	0	0	0
	Glutamine synthetase (EC 6.3.1.2), putative	0	1	0	0	0	0	0	0	0
	Glutamine transport ATP-binding protein GlnQ (TC 3.A.1.3.2)	0	1	0	0	0	0	0	0	0
	Glutamine transport ATP-binding protein glnQ (TC 3.A.1.3.2)	1	0	0	0	0	0	0	0	0
	Glutamine transport system permease protein glnP (TC 3.A.1.3.2)	0	1	0	0	0	0	0	0	0
	glutaredoxin family protein	1	0	0	0	0	0	0	0	0
	Glycerol-3-phosphate ABC transporter, permease protein GlpQ	1	0	0	0	0	0	0	0	0
	Glycerol-3-phosphate ABC transporter, permease protein UgpE (TC 3.A.1.1.3)	0	1	0	0	0	0	0	0	0
	Glycerol-3-phosphate dehydrogenase (EC 1.1.5.3)	0	1	0	0	0	0	0	0	0
	Glycine betaine/carnitine/choline ABC transporter, permease protein	0	1	0	0	0	0	0	0	0
	Glycine-rich cell wall structural protein precursor	1	0	0	0	0	0	0	0	0
	glycine-rich protein	1	0	0	0	0	0	0	0	0
	Glycosyl transferase	0	1	0	0	0	0	0	0	0
	glycosyl transferase, family 8	1	0	0	0	0	0	0	0	0
	glycosyl transferase, group 2	0	1	0	0	0	0	0	0	0
	glycosyl transferase, group 2 family protein	1	0	0	0	0	0	0	0	0
	glycosyltransferase-like	1	0	0	0	0	0	0	0	0
	glyoxalase family protein	0	1	0	0	0	0	0	0	0
	Glyoxylate reductase (EC 1.1.1.26) / Hydroxypyruvate reductase (EC 1.1.1.81)	1	0	0	0	0	0	0	0	0
	Glyoxylate reductase (EC 1.1.1.79) / Glyoxylate reductase (EC 1.1.1.26) / Hydroxypyruvate reductase (EC 1.1.1.81)	0	1	0	0	0	0	0	0	0
	GntR family transcriptional regulator Bmul_5419 @ Transcriptional regulator, GntR family domain	0	1	0	0	0	0	0	0	0
	GTP pyrophosphokinase (EC 2.7.6.5)	0	1	0	0	0	0	0	0	0
	Guanosine polyphosphate pyrophosphohydrolases/synthetases	0	1	0	0	0	0	0	0	0
	HAD family hydrolase, a	0	1	0	0	0	0	0	0	0
	HAD-superfamily hydrolase, subfamily IA, variant 1	1	0	0	0	0	0	0	0	0
	HAD-superfamily hydrolase, subfamily IA, variant 3	1	0	0	0	0	0	0	0	0
	Haloacid dehalogenase-like hydrolase	0	1	0	0	0	0	0	0	0
	Haloacid dehalogenase, type II (EC 3.8.1.2)	0	1	0	0	0	0	0	0	0
	HAMP domain/GAF domain/HD domain protein	1	0	0	0	0	0	0	0	0
	HD domain/sensory box protein	1	0	0	0	0	0	0	0	0
	HD superfamily hydrolase	0	1	0	0	0	0	0	0	0
	heat shock protein DnaJ domain protein	0	1	0	0	0	0	0	0	0
	Heat shock protein Hsp20	0	1	0	0	0	0	0	0	0
	Heat shock protein, Hsp20 family	0	1	0	0	0	0	0	0	0
	Helicase, SNF2 family	1	0	0	0	0	0	0	0	0
	Helix-turn-helix motif	1	0	0	0	0	0	0	0	0
	hemerythrin family protein	1	0	0	0	0	0	0	0	0
	Hemoglobin-dependent two component system response regulator HrrA	0	1	0	0	0	0	0	0	0
	hemolysin-type calcium binding protein	1	0	0	0	0	0	0	0	0
	heptosyltransferase family protein	1	0	0	0	0	0	0	0	0
	HesA/MoeB/ThiF family protein	0	1	0	0	0	0	0	0	0
	HesB family selenoprotein	0	1	0	0	0	0	0	0	0
	HesB-like domain	0	1	0	0	0	0	0	0	0
	HesB/YadR/YfhF-family protein	1	0	0	0	0	0	0	0	0
	Heterodisulfide reductase subunit C-like protein	0	1	0	0	0	0	0	0	0
	Heterodisulfide reductase, cytochrome reductase subunit	0	1	0	0	0	0	0	0	0
	heterodisulfide reductase, iron-sulfur binding subunit, putative	0	1	0	0	0	0	0	0	0
	high-affinity branched-chain amino acid ABC ransporter, permease protein	0	1	0	0	0	0	0	0	0
	High-affinity leucine-specific transport system, periplasmic binding protein LivK (TC 3.A.1.4.1)	1	0	0	0	0	0	0	0	0
	High-affinity zinc uptake system protein znuA precursor	0	1	0	0	0	0	0	0	0
	Histidine ammonia-lyase (EC 4.3.1.3)	0	1	0	0	0	0	0	0	0
	Histidine decarboxylase (EC 4.1.1.22)	0	1	0	0	0	0	0	0	0
	Histidine kinase	1	0	0	0	0	0	0	0	0
	histidine kinase	0	1	0	0	0	0	0	0	0
	Histidine utilization repressor	0	1	0	0	0	0	0	0	0
	histone acetyltransferase, ELP3 family	0	1	0	0	0	0	0	0	0
	HNH endonuclease	0	1	0	0	0	0	0	0	0
	Homocitrate synthase 1 (EC 2.3.3.14)	1	0	0	0	0	0	0	0	0
	host-nuclease inhibitor protein Gam, putative	1	0	0	0	0	0	0	0	0
	HybA, Fe-S-cluster-containing hydrogenase components 1 homolog	0	1	0	0	0	0	0	0	0
	hydrogenase (NiFe) small subunit (hydA)( EC:1.12.2.1 )	1	0	0	0	0	0	0	0	0
	Hydrogenase-4 component B (EC 1.-.-.-) / Formate hydrogenlyase subunit 3	0	1	0	0	0	0	0	0	0
	Hydrogenase-4 component E (EC 1.-.-.-)	0	1	0	0	0	0	0	0	0
	Hydrogenase-4 component F (EC 1.-.-.-)	0	1	0	0	0	0	0	0	0
	Hydrogenase-4 transcriptional activator	1	0	0	0	0	0	0	0	0
	Hydroxymethylglutaryl-CoA synthase (EC 2.3.3.10)	0	1	0	0	0	0	0	0	0
	Hydroxymethylpyrimidine phosphate kinase ThiD (EC 2.7.4.7)	0	1	0	0	0	0	0	0	0
	hyopothetical protein	0	1	0	0	0	0	0	0	0
	hypothetical	0	1	0	0	0	0	0	0	0
	Hypothetical bacteriophage protein	1	0	0	0	0	0	0	0	0
	hypothetical DnaJ like protein (chaperone) hypothetical protein	0	1	0	0	0	0	0	0	0
	hypothetical membrane associated protein	1	0	0	0	0	0	0	0	0
	Hypothetical radical SAM family enzyme, NOT coproporphyrinogen III oxidase, oxygen-independent	0	1	0	0	0	0	0	0	0
	hypothetical signaling protein	1	0	0	0	0	0	0	0	0
	Imidazole glycerol phosphate synthase amidotransferase subunit (EC 2.4.2.-) / Imidazole glycerol phosphate synthase cyclase subunit (EC 4.1.3.-)	0	1	0	0	0	0	0	0	0
	Imidazolonepropionase (EC 3.5.2.7)	0	1	0	0	0	0	0	0	0
	IMP cyclohydrolase (EC 3.5.4.10)	1	0	0	0	0	0	0	0	0
	import inner membrane translocase, subunit Tim44	1	0	0	0	0	0	0	0	0
	IncI1 plasmid conjugative transfer integral membrane protein TraY	1	0	0	0	0	0	0	0	0
	inner-membrane translocator	1	0	0	0	0	0	0	0	0
	Integral membrane protein, DUF6	1	0	0	0	0	0	0	0	0
	Integrase/recombinase	0	1	0	0	0	0	0	0	0
	Invasion protein IbeA	0	1	0	0	0	0	0	0	0
	iron ABC transporter ATP-binding protein	1	0	0	0	0	0	0	0	0
	Iron ABC transporter, ATP-binding protein	0	1	0	0	0	0	0	0	0
	Iron-dependent repressor IdeR/DtxR	0	1	0	0	0	0	0	0	0
	Iron-sulfur cluster assembly scaffold protein IscU/NifU-like	0	1	0	0	0	0	0	0	0
	iron-sulfur cluster-binding protein, putative	1	0	0	0	0	0	0	0	0
	iron(III) dicitrate transport ATP-binding protein	1	0	0	0	0	0	0	0	0
	Iron(III) dicitrate transport system permease protein	1	0	0	0	0	0	0	0	0
	Iron(III) dicitrate-binding protein	1	0	0	0	0	0	0	0	0
	Isoaspartyl aminopeptidase (EC 3.4.19.5) @ Asp-X dipeptidase	1	0	0	0	0	0	0	0	0
	kinesin light chain-like protein	1	0	0	0	0	0	0	0	0
	L-2-amino-thiazoline-4-carboxylic acid hydrolase (EC 3.5.2.-)	0	1	0	0	0	0	0	0	0
	L-2-hydroxyglutarate oxidase (EC 1.1.3.15)	0	1	0	0	0	0	0	0	0
	L-alanine-DL-glutamate epimerase and related enzymes of enolase superfamily	0	1	0	0	0	0	0	0	0
	L-lactate permease	1	0	0	0	0	0	0	0	0
	Lactam utilization protein LamB	0	1	0	0	0	0	0	0	0
	Leucine-, isoleucine-, valine-, threonine-, and alanine-binding protein	0	1	0	0	0	0	0	0	0
	Lipid carrier : UDP-N-acetylgalactosaminyltransferase (EC 2.4.1.-)	0	1	0	0	0	0	0	0	0
	Lipoate-protein ligase A	0	1	0	0	0	0	0	0	0
	Lipopolysaccharide heptosyltransferase III (EC 2.4.1.-)	1	0	0	0	0	0	0	0	0
	LSU ribosomal protein L33p	1	0	0	0	0	0	0	0	0
	LtrC	0	1	0	0	0	0	0	0	0
	LysE type translocator	0	1	0	0	0	0	0	0	0
	Lysine 2,3-aminomutase related protein	0	1	0	0	0	0	0	0	0
	LysM-repeat proteins and domains	0	1	0	0	0	0	0	0	0
	LysR family transcriptional regulator YeiE	0	1	0	0	0	0	0	0	0
	M-like protein	1	0	0	0	0	0	0	0	0
	M23/M37 peptidase/aminotransferase, class III	0	1	0	0	0	0	0	0	0
	macromolecule metabolism; macromolecule synthesis, modification; dna - replication, repair, restr./modif.	1	0	0	0	0	0	0	0	0
	magnesium transporter	1	0	0	0	0	0	0	0	0
	Major facilitator family transporter	0	1	0	0	0	0	0	0	0
	major facilitator family transporter	0	1	0	0	0	0	0	0	0
	major facilitator superfamily protein	1	0	0	0	0	0	0	0	0
	Malonyl CoA-acyl carrier protein transacylase (EC 2.3.1.39); Enoyl-[acyl-carrier-protein] reductase [FMN] (EC 1.3.1.9)	0	1	0	0	0	0	0	0	0
	Malyl-CoA lyase (EC 4.1.3.24)	0	1	0	0	0	0	0	0	0
	Manganese ABC transporter, ATP-binding protein SitB	0	1	0	0	0	0	0	0	0
	Manganese ABC transporter, periplasmic-binding protein SitA	0	1	0	0	0	0	0	0	0
	Manganese transport system ATP-binding protein mntA	1	0	0	0	0	0	0	0	0
	MbtH-like protein	0	1	0	0	0	0	0	0	0
	mce related protein	0	1	0	0	0	0	0	0	0
	mce-related protein	0	1	0	0	0	0	0	0	0
	membrane protein involved in aromatic hydrocarbon degradation	1	0	0	0	0	0	0	0	0
	membrane protein of unknown function	0	1	0	0	0	0	0	0	0
	membrane protein, Bmp family	1	0	0	0	0	0	0	0	0
[truncated: 3,914 more rows]

## Sheet: RAST scenarios HBDs
	Category	Subcategory	Subsystem	Scenario	Keeg map	HBD-01	HBD-02	HBD-03	HBD-04	HBD-05	HBD-06	HBD-07	HBD-08	HBD-09	HBD-Cyano	HBD-06_R1	HBD-06_R2	HBD-06_R3	HBD-07_R1	HBD-09_R1
	Amino Acids and Derivatives	Alanine, serine, and glycine	Alanine biosynthesis	Glutamate and Pyruvate to L_Alanine	Alanine, aspartate and glutamate metabolism [6]	0	0	0	0	0	0	0	0	0	0	0	0	0	0	0
	Amino Acids and Derivatives	Glutamine, glutamate, aspartate, asparagine; ammonia assimilation	Glutamine, Glutamate, Aspartate and Asparagine Biosynthesis	Aspartate to Asparagine	Alanine, aspartate and glutamate metabolism [6]	0	1	1	0	0	1	1	1	1	0	1	1	1	0	1
	Amino Acids and Derivatives	Glutamine, glutamate, aspartate, asparagine; ammonia assimilation	Glutamine, Glutamate, Aspartate and Asparagine Biosynthesis	Oxoglutarate to Glutamate	Alanine, aspartate and glutamate metabolism [6]	0	1	1	1	1	1	1	1	1	0	1	1	1	1	1
	Amino Acids and Derivatives	Glutamine, glutamate, aspartate, asparagine; ammonia assimilation	Glutamine, Glutamate, Aspartate and Asparagine Biosynthesis	Glutamate to Glutamine	Alanine, aspartate and glutamate metabolism [6]	1	1	1	1	1	1	1	1	1	1	1	1	1	0	1
	Amino Acids and Derivatives	Glutamine, glutamate, aspartate, asparagine; ammonia assimilation	Glutamine, Glutamate, Aspartate and Asparagine Biosynthesis	Oxaloacetate to Aspartate	Alanine, aspartate and glutamate metabolism [6]	1	1	1	1	1	1	1	1	1	1	1	1	1	1	1
	Amino Acids and Derivatives	Glutamine, glutamate, aspartate, asparagine; ammonia assimilation	Glutamine, Glutamate, Aspartate and Asparagine Biosynthesis	Glutamine to Glutamate	Alanine, aspartate and glutamate metabolism [6]	1	1	1	1	1	1	1	1	1	1	1	1	1	1	1
	Amino Acids and Derivatives	Arginine; urea cycle, polyamines	Arginine and Ornithine Degradation	Putrescine to Glutamate and Aminobutanal	Arginine and proline metabolism [7]	0	0	0	0	0	0	0	0	0	0	0	0	0	0	0
	Amino Acids and Derivatives	Arginine; urea cycle, polyamines	Arginine and Ornithine Degradation	Arginine to Glutamate	Arginine and proline metabolism [7]	0	0	0	0	0	0	0	0	0	0	0	0	0	0	0
	Amino Acids and Derivatives	Arginine; urea cycle, polyamines	Polyamine Metabolism	Spermidine to Spermine	Arginine and proline metabolism [7]	0	0	0	0	0	0	0	0	0	0	0	0	0	0	0
	Amino Acids and Derivatives	Proline and 4-hydroxyproline	Proline, 4-hydroxyproline uptake and utilization	Proline to Glutamate	Arginine and proline metabolism [7]	0	0	0	0	0	0	0	0	0	0	0	0	0	0	0
	Amino Acids and Derivatives	Proline and 4-hydroxyproline	Proline, 4-hydroxyproline uptake and utilization	Proline to Aminopentanoate	Arginine and proline metabolism [7]	0	0	0	0	0	0	0	0	0	0	0	0	0	0	0
	Amino Acids and Derivatives	Proline and 4-hydroxyproline	Proline, 4-hydroxyproline uptake and utilization	Proline to Hydroxyproline	Arginine and proline metabolism [7]	0	0	0	0	0	0	0	0	0	0	0	0	0	0	0
	Amino Acids and Derivatives	Proline and 4-hydroxyproline	Proline, 4-hydroxyproline uptake and utilization	Hydroxyproline to Dioxopentanoate	Arginine and proline metabolism [7]	0	0	0	0	0	0	0	0	0	0	0	0	0	0	0
	Amino Acids and Derivatives	Proline and 4-hydroxyproline	Proline Synthesis	Glutamate to Proline	Arginine and proline metabolism [7]	1	1	1	1	1	1	1	1	1	0	1	1	1	1	1
	Amino Acids and Derivatives	Arginine; urea cycle, polyamines	Arginine and Ornithine Degradation	Arginine to Proline	Arginine and proline metabolism [7]	0	1	0	0	0	0	0	0	0	0	0	0	0	0	0
	Amino Acids and Derivatives	Arginine; urea cycle, polyamines	Arginine and Ornithine Degradation	Glutamate to Oxoglutarate	Arginine and proline metabolism [7]	0	1	0	0	0	0	1	1	1	0	0	0	0	1	1
	Amino Acids and Derivatives	Arginine; urea cycle, polyamines	Polyamine Metabolism	Putrescine to Spermidine	Arginine and proline metabolism [7]	0	1	1	1	1	1	1	0	0	0	1	1	1	0	0
	Amino Acids and Derivatives	Arginine; urea cycle, polyamines	Urea decomposition	Urea to Ammonia	Arginine and proline metabolism [7]	0	0	1	1	1	1	1	0	0	0	1	1	1	1	0
	Amino Acids and Derivatives	Arginine; urea cycle, polyamines	Arginine Biosynthesis extended	Glutamate to Arginine	Arginine and proline metabolism [7]	1	1	1	1	1	1	1	0	1	0	1	1	1	0	1
	Amino Acids and Derivatives	Arginine; urea cycle, polyamines	Arginine and Ornithine Degradation	Arginine to Putrescine	Arginine and proline metabolism [7]	0	1	1	1	1	1	1	0	1	1	1	1	1	0	1
	Amino Acids and Derivatives	Proline and 4-hydroxyproline	Proline, 4-hydroxyproline uptake and utilization	Dioxopentanoate to Oxoglutarate	Ascorbate and aldarate metabolism	0	0	0	0	0	0	0	0	0	0	0	0	0	0	0
	Amino Acids and Derivatives	Arginine; urea cycle, polyamines	Polyamine Metabolism	Methylthioadenosine to Methylthioribose and Adenine	Cysteine and methionine metabolism [9]	0	0	0	0	0	0	0	0	0	0	0	0	0	0	0
	Amino Acids and Derivatives	Lysine, threonine, methionine, and cysteine	Methionine Biosynthesis	Homocysteine and Serine to Cysteine and Oxobutanoate	Cysteine and methionine metabolism [9]	0	0	0	0	0	0	0	0	0	0	0	0	0	0	0
	Amino Acids and Derivatives	Lysine, threonine, methionine, and cysteine	Methionine Biosynthesis	Adenosylmethionine to Homocysteine	Cysteine and methionine metabolism [9]	0	0	0	0	0	0	0	0	0	0	0	0	0	0	0
	Amino Acids and Derivatives	Lysine, threonine, methionine, and cysteine	Methionine Biosynthesis	Homoserine to Homocysteine using Cysteine	Cysteine and methionine metabolism [9]	0	0	0	0	0	0	0	0	0	0	0	0	0	0	0
	Amino Acids and Derivatives	Lysine, threonine, methionine, and cysteine	Methionine Salvage	Methylthioadenosine to Methionine	Cysteine and methionine metabolism [9]	0	0	0	0	0	0	0	0	0	0	0	0	0	0	0
	Amino Acids and Derivatives	Lysine, threonine, methionine, and cysteine	Methionine Biosynthesis	Homoserine to Homocysteine using Sulfhydrylation	Cysteine and methionine metabolism [9]	0	1	1	1	1	1	1	0	0	0	1	1	1	0	0
	Amino Acids and Derivatives	Lysine, threonine, methionine, and cysteine	Methionine Biosynthesis	Methionine to Adenosylmethionine	Cysteine and methionine metabolism [9]	1	1	1	1	1	1	1	0	1	1	1	1	1	0	1
	Amino Acids and Derivatives	Lysine, threonine, methionine, and cysteine	Methionine Biosynthesis	Homocysteine to Methionine	Cysteine and methionine metabolism [9]	1	1	1	1	1	1	1	0	1	0	1	1	1	1	1
	Amino Acids and Derivatives	Lysine, threonine, methionine, and cysteine	Methionine Biosynthesis	Serine to Cysteine	Cysteine and methionine metabolism [9]	1	1	1	1	1	1	1	1	1	1	1	1	1	1	0
	Amino Acids and Derivatives	Alanine, serine, and glycine	Alanine biosynthesis	L_Alanine to D_Alanine	D-Alanine metabolism [2]	1	1	1	1	1	1	1	1	1	1	1	1	1	1	1
	Amino Acids and Derivatives	Glutamine, glutamate, aspartate, asparagine; ammonia assimilation	Glutamine, Glutamate, Aspartate and Asparagine Biosynthesis	Glutamate_racemase	D-Glutamine and D-glutamate metabolism [3]	1	0	1	1	1	1	1	0	0	1	1	1	1	0	0
	Amino Acids and Derivatives	Lysine, threonine, methionine, and cysteine	Threonine degradation	Threonine to Glycine	Glycine, serine and threonine metabolism [10]	1	1	0	0	0	0	0	1	1	0	0	0	0	0	1
	Amino Acids and Derivatives	Lysine, threonine, methionine, and cysteine	Threonine degradation	Threonine to Methylglyoxal	Glycine, serine and threonine metabolism [10]	0	0	0	0	0	0	0	0	0	0	0	0	0	0	0
	Amino Acids and Derivatives	Lysine, threonine, methionine, and cysteine	Threonine and Homoserine Biosynthesis	Aspartate to Homoserine	Glycine, serine and threonine metabolism [10]	1	1	1	1	1	1	1	0	1	1	1	1	1	1	1
	Amino Acids and Derivatives	Lysine, threonine, methionine, and cysteine	Threonine and Homoserine Biosynthesis	Homoserine to Threonine	Glycine, serine and threonine metabolism [10]	0	1	1	1	1	1	1	0	1	0	1	1	1	0	1
	Amino Acids and Derivatives	Alanine, serine, and glycine	Glycine cleavage system	Glycine to Ammonia	Glycine, serine and threonine metabolism [10]	1	1	0	0	0	0	0	1	0	1	0	0	0	0	0
	Amino Acids and Derivatives	Alanine, serine, and glycine	Serine Biosynthesis	Glycerate3P to Serine	Glycine, serine and threonine metabolism [10]	0	1	1	1	1	1	1	0	0	0	1	1	1	1	0
	Amino Acids and Derivatives	Alanine, serine, and glycine	Serine Biosynthesis	Glycine to Serine	Glycine, serine and threonine metabolism [10]	1	1	1	1	1	1	1	1	1	1	1	1	1	0	1
	Amino Acids and Derivatives	Histidine Metabolism	Histidine Degradation	Histidine to Glutamate	Histidine metabolism	0	1	0	0	0	0	0	0	0	0	0	0	0	0	0
	Amino Acids and Derivatives	Histidine Metabolism	Histidine Biosynthesis	PRPP to Histidine and AICAR	Histidine metabolism	0	0	1	1	1	0	0	0	0	0	0	0	0	0	0
	Amino Acids and Derivatives	Lysine, threonine, methionine, and cysteine	Lysine Biosynthesis DAP Pathway	Aspartate to Diaminoheptanedioate	Lysine biosynthesis [10]	0	0	0	0	0	0	0	0	0	0	0	0	0	0	0
	Amino Acids and Derivatives	Lysine, threonine, methionine, and cysteine	Lysine biosynthesis AAA pathway 2	AcetylCoA to Lysine	Lysine biosynthesis [10]	0	0	0	0	0	0	0	0	0	0	0	0	0	0	0
	Amino Acids and Derivatives	Lysine, threonine, methionine, and cysteine	Lysine Biosynthesis DAP Pathway	Diaminoheptanedioate to Lysine	Lysine biosynthesis [10]	1	1	1	1	1	1	1	0	1	1	1	1	1	1	1
	Amino Acids and Derivatives	Lysine, threonine, methionine, and cysteine	Lysine degradation	Aminopentanoate to Glutarate	Lysine degradation [1]	0	0	0	0	0	0	0	0	0	0	0	0	0	0	0
	Amino Acids and Derivatives	Lysine, threonine, methionine, and cysteine	Lysine degradation	Lysine to Aminoadipate	Lysine degradation [1]	0	0	0	0	0	0	0	0	0	0	0	0	0	0	0
	Amino Acids and Derivatives	Lysine, threonine, methionine, and cysteine	Lysine degradation	Lysine to Aminopentanoate	Lysine degradation [1]	0	0	0	0	0	0	0	0	0	0	0	0	0	0	0
	Amino Acids and Derivatives	Aromatic amino acids and derivatives	Aromatic amino acid degradation	Phenylalanine to Tyrosine	Phenylalanine, tyrosine and tryptophan biosynthesis [6]	0	0	0	0	0	0	0	0	0	0	0	0	0	0	0
	Amino Acids and Derivatives	Aromatic amino acids and derivatives	Chorismate Synthesis	Deoxyketofructose1P and Aspartate_semialdehyde and Phosphoenolpyruvate to Chorismate	Phenylalanine, tyrosine and tryptophan biosynthesis [6]	1	0	0	0	0	0	0	0	0	0	0	0	0	0	0
	Amino Acids and Derivatives	Aromatic amino acids and derivatives	Common Pathway For Synthesis of Aromatic Compounds (DAHP synthase to chorismate)	Deoxyketofructose1P and Aspartate_semialdehyde and Phosphoenolpyruvate to Chorismate	Phenylalanine, tyrosine and tryptophan biosynthesis [6]	1	0	0	0	0	0	0	0	0	0	0	0	0	0	0
	Amino Acids and Derivatives	Aromatic amino acids and derivatives	Chorismate Synthesis	Erythrose4P and Phosphoenolpyruvate to Chorismate	Phenylalanine, tyrosine and tryptophan biosynthesis [6]	0	1	1	1	1	1	1	0	0	0	1	0	1	0	0
	Amino Acids and Derivatives	Aromatic amino acids and derivatives	Common Pathway For Synthesis of Aromatic Compounds (DAHP synthase to chorismate)	Erythrose4P and Phosphoenolpyruvate to Chorismate	Phenylalanine, tyrosine and tryptophan biosynthesis [6]	0	1	1	1	1	1	1	0	0	0	1	0	1	0	0
	Amino Acids and Derivatives	Aromatic amino acids and derivatives	Phenylalanine and Tyrosine Branches from Chorismate	Chorismate to Phenylalanine	Phenylalanine, tyrosine and tryptophan biosynthesis [6]	1	1	1	1	1	1	1	0	0	0	1	1	1	0	0
	Amino Acids and Derivatives	Aromatic amino acids and derivatives	Phenylalanine and Tyrosine Branches from Chorismate	Chorismate to Tyrosine	Phenylalanine, tyrosine and tryptophan biosynthesis [6]	1	1	1	1	1	1	1	0	0	0	1	1	1	0	0
	Amino Acids and Derivatives	Aromatic amino acids and derivatives	Tryptophan synthesis	Chorismate to Tryptophan	Phenylalanine, tyrosine and tryptophan biosynthesis [6]	1	0	1	1	1	1	0	0	1	0	1	1	1	1	1
	Amino Acids and Derivatives	Lysine, threonine, methionine, and cysteine	Threonine anaerobic catabolism gene cluster	Threonine to PropanoylCoA	Propanoate metabolism [2]	0	0	0	0	0	0	0	0	0	0	0	0	0	0	0
	Amino Acids and Derivatives	Alanine, serine, and glycine	Alanine biosynthesis	Cysteine to L_Alanine	Thiamine metabolism [8]	1	1	1	1	1	1	1	1	1	1	1	1	1	1	1
	Amino Acids and Derivatives	Aromatic amino acids and derivatives	Aromatic amino acid degradation	Homoprotocatechuate to Pyruvate and Succinate_semialdehyde	Tyrosine metabolism	0	0	0	0	0	0	0	0	0	0	0	0	0	0	0
	Amino Acids and Derivatives	Aromatic amino acids and derivatives	Aromatic amino acid degradation	Tyrosine to Tyramine	Tyrosine metabolism	0	1	0	0	0	1	0	0	0	0	1	1	1	0	0
	Amino Acids and Derivatives	Alanine, serine, and glycine	Alanine biosynthesis	Valine and Pyruvate to L_Alanine and Oxoisovalerate	Valine, leucine and isoleucine biosynthesis [1]	0	0	0	0	0	0	0	1	0	0	0	0	0	0	0
	Amino Acids and Derivatives	Branched-chain amino acids	Branched-Chain Amino Acid Biosynthesis	AcetylCoA and Pyruvate to Isoleucine	Valine, leucine and isoleucine biosynthesis [1]	1	1	0	0	0	0	0	0	1	0	0	0	0	0	1
	Amino Acids and Derivatives	Branched-chain amino acids	Branched-Chain Amino Acid Biosynthesis	Threonine and Pyruvate to Isoleucine	Valine, leucine and isoleucine biosynthesis [1]	0	1	1	1	1	1	0	0	1	0	1	1	1	0	1
	Amino Acids and Derivatives	Branched-chain amino acids	Branched-Chain Amino Acid Biosynthesis	Oxoisovalerate to Leucine	Valine, leucine and isoleucine biosynthesis [1]	1	1	1	1	1	1	1	0	1	0	1	1	1	0	1
	Amino Acids and Derivatives	Branched-chain amino acids	Branched-Chain Amino Acid Biosynthesis	Pyruvate to Oxoisovalerate	Valine, leucine and isoleucine biosynthesis [1]	1	1	1	1	1	1	1	0	1	0	1	1	1	1	1
	Amino Acids and Derivatives	Branched-chain amino acids	Branched-Chain Amino Acid Biosynthesis	Oxoisovalerate to Valine	Valine, leucine and isoleucine biosynthesis [1]	1	1	1	1	1	1	1	1	1	0	1	1	1	1	1
	Amino Acids and Derivatives	Branched-chain amino acids	Isoleucine degradation	Isoleucine to MethylbutanoylCoA	Valine, leucine and isoleucine degradation [1]	0	0	0	0	0	0	0	0	0	0	0	0	0	0	0
	Amino Acids and Derivatives	Branched-chain amino acids	Leucine Degradation and HMG-CoA Metabolism	IsovalerylCoA to AcetoacetylCoA and AcetylCoA	Valine, leucine and isoleucine degradation [1]	0	0	0	0	0	0	0	0	0	0	0	0	0	0	0
	Amino Acids and Derivatives	Branched-chain amino acids	Valine degradation	Valine to IsobutyrylCoA	Valine, leucine and isoleucine degradation [1]	0	0	0	0	0	0	0	0	0	0	0	0	0	0	0
	Amino Acids and Derivatives	Branched-chain amino acids	Leucine Degradation and HMG-CoA Metabolism	Leucine to IsovalerylCoA	Valine, leucine and isoleucine degradation [1]	0	0	0	0	0	1	0	0	0	0	0	0	0	0	0
	Amino Acids and Derivatives	Branched-chain amino acids	Valine degradation	IsobutyrylCoA to PropanoylCoA	Valine, leucine and isoleucine degradation [1]	0	0	0	0	1	1	0	0	0	0	1	1	1	1	0
	Amino Acids and Derivatives	Branched-chain amino acids	Isoleucine degradation	MethylbutanoylCoA to PropanoylCoA	Valine, leucine and isoleucine degradation [1]	0	0	0	0	1	1	1	0	0	0	1	1	1	1	0
	Amino Acids and Derivatives	Branched-chain amino acids	Valine degradation	Methylmalonate_semialdehyde to PropanoylCoA	Valine, leucine and isoleucine degradation [1]	0	0	1	1	1	1	0	0	0	0	1	1	1	1	0
	Carbohydrates	Central carbohydrate metabolism	Pyruvate Alanine Serine Interconversions	L_Alanine to Pyruvate	Alanine, aspartate and glutamate metabolism [6]	0	1	0	0	0	0	0	1	1	0	0	0	0	0	1
	Carbohydrates	Central carbohydrate metabolism	Pyruvate Alanine Serine Interconversions	Pyruvate to L_Alanine	Alanine, aspartate and glutamate metabolism [6]	1	1	0	0	0	1	1	0	1	1	1	1	1	0	1
	Carbohydrates	Aminosugars	Chitin and N-acetylglucosamine utilization	Chitobiose to N_acetylglucosamine6P	Amino sugar and nucleotide sugar metabolism [17]	0	0	0	0	0	0	0	0	0	0	0	0	0	0	0
	Carbohydrates	Aminosugars	Chitin and N-acetylglucosamine utilization	N_acetylglucosamine6P to Fructose6P	Amino sugar and nucleotide sugar metabolism [17]	0	0	0	0	0	0	0	1	1	1	0	0	0	0	1
	Carbohydrates	Monosaccharides	D-galactarate, D-glucarate and D-glycerate catabolism	Galactarate to Dioxopentanoate	Ascorbate and aldarate metabolism	0	0	0	0	0	0	0	0	0	0	0	0	0	0	0
	Carbohydrates	Monosaccharides	D-galactarate, D-glucarate and D-glycerate catabolism	Glucarate to Dioxopentanoate	Ascorbate and aldarate metabolism	0	0	0	0	0	0	0	0	0	0	0	0	0	0	0
	Carbohydrates	Monosaccharides	L-Arabinose utilization	Arabinose to Oxoglutarate	Ascorbate and aldarate metabolism	0	0	0	0	0	0	0	0	0	0	0	0	0	0	0
	Carbohydrates	Monosaccharides	L-ascorbate utilization (and related gene clusters)	Ascorbate6P to Xylulose5P	Ascorbate and aldarate metabolism	0	0	0	0	0	0	0	0	0	0	0	0	0	0	0
	Carbohydrates	Central carbohydrate metabolism	Pyruvate Alanine Serine Interconversions	beta_Alanine to Malonate_semialdehyde	beta-Alanine metabolism [1]	0	0	1	1	1	0	0	0	0	0	0	0	0	0	0
	Carbohydrates	Fermentation	Acetoin, butanediol metabolism	Pyruvate to Butane23diol	Butanoate metabolism [1]	0	0	0	0	0	0	0	0	0	0	0	0	0	0	0
	Carbohydrates	Fermentation	Acetyl-CoA fermentation to Butyrate	ButanoylCoA to Butanoate	Butanoate metabolism [1]	0	1	0	0	0	0	0	0	0	0	0	0	0	0	0
	Carbohydrates	Central carbohydrate metabolism	Pyruvate:ferredoxin oxidoreductase	Pyruvate to AcetylCoA	Butanoate metabolism [1]	1	1	0	0	0	1	1	1	1	0	1	1	1	1	1
	Carbohydrates	Fermentation	Acetyl-CoA fermentation to Butyrate	AcetylCoA to CrotonoylCoA	Butanoate metabolism [1]	0	1	1	1	1	1	1	0	0	0	1	1	1	1	0
	Carbohydrates	Fermentation	Acetyl-CoA fermentation to Butyrate	CrotonoylCoA to ButanoylCoA	Butanoate metabolism [1]	0	0	0	0	0	1	0	0	0	0	1	1	1	0	0
	Carbohydrates	CO2 fixation	Calvin-Benson cycle	Ribulose15BP to Glyceraldehyde3P	Carbon fixation in photosynthetic organisms [11]	0	0	0	0	0	0	0	0	0	0	0	0	0	0	0
	Carbohydrates	CO2 fixation	Calvin-Benson cycle	Glyceraldehyde3P to Ribulose15BP	Carbon fixation in photosynthetic organisms [11]	0	0	0	0	0	0	0	0	0	0	0	0	0	0	0
	Carbohydrates	Central carbohydrate metabolism	TCA Cycle	SuccinylCoA to Oxaloacetate	Citrate cycle (TCA cycle) [4]	0	1	1	1	1	1	1	0	1	0	1	1	1	0	1
	Carbohydrates	Central carbohydrate metabolism	TCA Cycle	Oxaloacetate to Succinate	Citrate cycle (TCA cycle) [4]	0	1	1	1	1	1	1	0	1	0	1	1	1	1	1
	Carbohydrates	Central carbohydrate metabolism	TCA Cycle	AcetylCoA and Oxaloacetate to SuccinylCoA	Citrate cycle (TCA cycle) [4]	1	1	1	1	1	1	1	0	1	0	1	1	1	1	0
	Carbohydrates	Central carbohydrate metabolism	TCA Cycle	AcetylCoA and Oxaloacetate to Oxaloacetate	Citrate cycle (TCA cycle) [4]	0	1	1	1	1	1	1	0	1	0	1	1	1	0	0
	Carbohydrates	Central carbohydrate metabolism	TCA Cycle	AcetylCoA and Oxaloacetate to Oxoglutarate	Citrate cycle (TCA cycle) [4]	1	1	1	1	1	1	1	0	1	0	1	1	1	1	0
	Carbohydrates	Central carbohydrate metabolism	TCA Cycle	Oxaloacetate to SuccinylCoA	Citrate cycle (TCA cycle) [4]	0	1	1	1	1	1	1	0	1	0	1	1	1	0	1
	Carbohydrates	Central carbohydrate metabolism	TCA Cycle	Fumarate to Oxaloacetate	Citrate cycle (TCA cycle) [4]	0	1	1	1	1	1	1	0	1	0	1	1	1	1	1
	Carbohydrates	Central carbohydrate metabolism	Pyruvate Alanine Serine Interconversions	Pyruvate to D_Alanine	D-Alanine metabolism [2]	0	1	0	0	0	0	0	1	1	0	0	0	0	0	1
	Carbohydrates	Central carbohydrate metabolism	Pyruvate Alanine Serine Interconversions	D_Alanine to L_Alanine	D-Alanine metabolism [2]	1	1	1	1	1	1	1	1	1	1	1	1	1	1	1
	Carbohydrates	One-carbon Metabolism	Methanogenesis	CO2 to Methane	Folate biosynthesis [12]	0	0	0	0	0	0	0	0	0	0	0	0	0	0	0
	Carbohydrates	Monosaccharides	D-Sorbitol(D-Glucitol) and L-Sorbose Utilization	Sorbose1P to Fructose6P	Fructose and mannose metabolism [5]	0	0	0	0	0	0	0	0	0	0	0	0	0	0	0
	Carbohydrates	Monosaccharides	D-Sorbitol(D-Glucitol) and L-Sorbose Utilization	Sorbitol6P to Fructose6P	Fructose and mannose metabolism [5]	0	0	0	0	0	0	0	0	0	0	0	0	0	0	0
	Carbohydrates	Monosaccharides	Fructose utilization	Fructose1P to Fructose16BP	Fructose and mannose metabolism [5]	0	0	0	0	0	0	0	0	0	0	0	0	0	0	0
	Carbohydrates	Monosaccharides	Mannose Metabolism	Fructose6P to GDP_mannose	Fructose and mannose metabolism [5]	0	0	0	0	0	0	1	1	1	0	0	0	0	0	1
	Carbohydrates	Monosaccharides	Mannose Metabolism	Mannose to GDP_mannose	Fructose and mannose metabolism [5]	0	0	0	0	0	0	0	0	0	0	0	0	0	0	0
	Carbohydrates	Sugar alcohols	Mannitol Utilization	Mannitol1P to Fructose6P	Fructose and mannose metabolism [5]	0	0	0	0	0	0	0	0	0	0	0	0	0	0	0
	Carbohydrates	Sugar alcohols	Ribitol, Xylitol, Arabitol, Mannitol and Sorbitol utilization	Sorbitol to Fructose6P	Fructose and mannose metabolism [5]	0	0	0	0	0	0	0	0	1	0	0	0	0	0	0
	Carbohydrates	Sugar alcohols	Ribitol, Xylitol, Arabitol, Mannitol and Sorbitol utilization	Mannitol to Fructose6P	Fructose and mannose metabolism [5]	0	0	0	0	0	0	0	0	1	0	0	0	0	0	1
	Carbohydrates	Monosaccharides	Mannose Metabolism	Mannose6P to GDP_mannose	Fructose and mannose metabolism [5]	1	0	1	1	1	1	1	1	1	0	1	1	1	1	1
	Carbohydrates	Di- and oligosaccharides	Lactose and Galactose Uptake and Utilization	Galactose to UDP_glucose	Galactose metabolism [2]	1	0	0	0	0	0	0	0	0	0	0	0	0	0	0
	Carbohydrates	Di- and oligosaccharides	Lactose and Galactose Uptake and Utilization	Lactose6P to Galactose6P and Glucose	Galactose metabolism [2]	0	0	0	0	0	0	0	0	0	0	0	0	0	0	0
	Carbohydrates	Di- and oligosaccharides	Lactose and Galactose Uptake and Utilization	Lactose to Galactose and Glucose	Galactose metabolism [2]	0	0	0	0	0	0	0	1	1	0	0	0	0	0	1
	Carbohydrates	Di- and oligosaccharides	Lactose and Galactose Uptake and Utilization	Galactose6P to Glyceraldehyde3P and GlyceroneP	Galactose metabolism [2]	0	0	0	0	0	0	0	0	0	0	0	0	0	0	0
	Carbohydrates	Di- and oligosaccharides	Melibiose Utilization	Melibiose to Galactose and Glucose	Galactose metabolism [2]	0	0	0	0	0	0	0	1	1	0	0	0	0	0	1
	Carbohydrates	Monosaccharides	D-Tagatose and Galactitol Utilization	Galactitol1P to Glyceraldehyde3P and GlyceroneP	Galactose metabolism [2]	0	0	0	0	0	0	0	0	0	0	0	0	0	0	0
	Carbohydrates	Monosaccharides	D-galactonate catabolism	Galactonate to Glyceraldehyde3P	Galactose metabolism [2]	0	0	0	0	0	0	0	0	0	0	0	0	0	0	0
	Carbohydrates	Central carbohydrate metabolism	Dihydroxyacetone kinases	Glycerone to GlyceroneP	Glycerolipid metabolism [5]	0	0	0	0	0	0	0	0	0	0	0	0	0	0	0
	Carbohydrates	Sugar alcohols	Glycerol and Glycerol-3-phosphate Uptake and Utilization	Glycerophosphoethanolamine to GlyceroneP and Ethanolamine	Glycerophospholipid metabolism [5]	1	1	1	1	1	1	1	1	1	0	1	1	1	0	1
	Carbohydrates	Sugar alcohols	Glycerol and Glycerol-3-phosphate Uptake and Utilization	Glycerophosphocholine to GlyceroneP and Choline	Glycerophospholipid metabolism [5]	1	1	1	1	1	1	1	1	1	0	1	1	1	0	1
	Carbohydrates	Sugar alcohols	Glycerol and Glycerol-3-phosphate Uptake and Utilization	Glycerol3P to GlyceroneP	Glycerophospholipid metabolism [5]	1	1	1	1	1	1	1	1	1	0	1	1	1	1	1
	Carbohydrates	Central carbohydrate metabolism	Pyruvate Alanine Serine Interconversions	Pyruvate to Serine	Glycine, serine and threonine metabolism [10]	1	1	1	0	1	0	0	0	0	0	0	0	0	0	0
	Carbohydrates	Di- and oligosaccharides	Beta-Glucoside Metabolism	Salicilin6P to Glucose6P	Glycolysis / Gluconeogenesis [17]	0	0	0	0	0	0	0	0	0	0	0	0	0	0	0
	Carbohydrates	Di- and oligosaccharides	Beta-Glucoside Metabolism	Arbutin6P to Glucose6P	Glycolysis / Gluconeogenesis [17]	0	0	0	0	0	0	0	0	0	0	0	0	0	0	0
	Carbohydrates	Central carbohydrate metabolism	Glycolysis and Gluconeogenesis	Glucose6P to GlyceroneP	Glycolysis / Gluconeogenesis [17]	0	0	0	0	0	1	1	1	1	0	1	1	1	1	0
	Carbohydrates	Central carbohydrate metabolism	Glycolysis and Gluconeogenesis	Phosphoenolpyruvate to Fructose6P	Glycolysis / Gluconeogenesis [17]	0	0	1	1	1	1	1	0	0	0	1	1	1	0	0
	Carbohydrates	Central carbohydrate metabolism	Glycolysis and Gluconeogenesis	Fructose6P to Pyruvate	Glycolysis / Gluconeogenesis [17]	0	0	0	0	0	1	1	0	1	0	1	1	1	0	0
	Carbohydrates	Central carbohydrate metabolism	Glycolysis and Gluconeogenesis	Glyceraldehyde3P to Pyruvate	Glycolysis / Gluconeogenesis [17]	1	1	1	1	1	1	1	0	1	1	1	1	1	0	1
	Carbohydrates	Central carbohydrate metabolism	Glycolysis and Gluconeogenesis	Glucose6P to Pyruvate	Glycolysis / Gluconeogenesis [17]	0	0	0	0	0	1	1	0	1	0	1	1	1	0	0
	Carbohydrates	Central carbohydrate metabolism	Glycolysis and Gluconeogenesis	Glucose6P to Phosphoenolpyruvate	Glycolysis / Gluconeogenesis [17]	0	0	0	0	0	1	1	0	1	0	1	1	1	1	0
	Carbohydrates	Central carbohydrate metabolism	Glycolysis and Gluconeogenesis	Glucose to Glucose6P	Glycolysis / Gluconeogenesis [17]	1	0	0	0	0	1	1	0	1	1	1	1	1	1	1
	Carbohydrates	Central carbohydrate metabolism	Glycolysis and Gluconeogenesis	Fructose16BP to Pyruvate	Glycolysis / Gluconeogenesis [17]	0	0	1	1	1	1	1	0	1	1	1	1	1	0	0
	Carbohydrates	Central carbohydrate metabolism	Glycolysis and Gluconeogenesis	GlyceroneP to Pyruvate	Glycolysis / Gluconeogenesis [17]	1	0	1	1	1	1	1	0	1	1	1	1	1	0	1
	Carbohydrates	Central carbohydrate metabolism	Glycolysis and Gluconeogenesis	Glucose6P to Glycerate3P	Glycolysis / Gluconeogenesis [17]	0	0	0	0	0	1	1	0	1	0	1	1	1	1	0
	Carbohydrates	Central carbohydrate metabolism	Glycolate, glyoxylate interconversions	Glycolate to Glyoxylate	Glyoxylate and dicarboxylate metabolism	1	1	1	1	0	0	0	0	1	0	0	0	0	0	1
	Carbohydrates	Central carbohydrate metabolism	Glycolate, glyoxylate interconversions	Glycoaldehyde to Glycolate	Glyoxylate and dicarboxylate metabolism	0	0	0	0	0	0	0	0	0	0	0	0	0	0	0
	Carbohydrates	Central carbohydrate metabolism	Glycolate, glyoxylate interconversions	Phosphoglycolate to Glycolate	Glyoxylate and dicarboxylate metabolism	0	1	1	1	1	1	1	1	1	0	1	1	1	1	1
	Carbohydrates	Central carbohydrate metabolism	Glyoxylate bypass	AcetylCoA and Oxaloacetate to Succinate	Glyoxylate and dicarboxylate metabolism	0	0	0	0	0	1	1	0	0	0	1	0	1	0	0
	Carbohydrates	Sugar alcohols	Inositol catabolism	Inositol to Glyceraldehyde3P and AcetylCoA	Inositol phosphate metabolism [1]	0	0	0	0	0	0	0	0	0	0	0	0	0	0	0
	Carbohydrates	Sugar alcohols	Inositol catabolism	Inositol to Glucuronate	Inositol phosphate metabolism [1]	0	0	0	0	0	0	0	0	0	0	0	0	0	0	0
	Carbohydrates	One-carbon Metabolism	One-carbon metabolism by tetrahydropterines	Tetrahydrofolate and Formate to MethyleneTHF	One carbon pool by folate [3]	0	1	0	0	0	0	0	0	0	0	0	0	0	0	0
	Carbohydrates	One-carbon Metabolism	One-carbon metabolism by tetrahydropterines	FormiminoTHF to MethyleneTHF	One carbon pool by folate [3]	0	1	0	0	0	0	0	0	0	0	0	0	0	0	0
	Carbohydrates	One-carbon Metabolism	One-carbon metabolism by tetrahydropterines	Tetrahydrofolate and Formate to FormylTHF	One carbon pool by folate [3]	0	1	0	0	0	0	0	0	0	0	0	0	0	0	0
	Carbohydrates	One-carbon Metabolism	One-carbon metabolism by tetrahydropterines	MethyleneTHF to MethylTHF	One carbon pool by folate [3]	1	1	1	1	1	1	1	1	1	0	1	1	1	0	1
	Carbohydrates	One-carbon Metabolism	One-carbon metabolism by tetrahydropterines	FormylTHF to MethyleneTHF	One carbon pool by folate [3]	1	1	1	1	1	1	1	0	1	0	1	1	1	1	1
	Carbohydrates	One-carbon Metabolism	One-carbon metabolism by tetrahydropterines	MethyleneTHF to Tetrahydrofolate	One carbon pool by folate [3]	1	0	1	1	1	1	1	0	1	0	1	1	1	1	1
	Carbohydrates	Monosaccharides	D-Galacturonate and D-Glucuronate Utilization	Glucuronate to Glyceraldehyde3P	Pentose and glucuronate interconversions [1]	0	0	0	0	0	0	0	0	0	0	0	0	0	0	0
	Carbohydrates	Monosaccharides	D-Galacturonate and D-Glucuronate Utilization	Galacturonate to Glyceraldehyde3P	Pentose and glucuronate interconversions [1]	0	0	0	0	0	0	0	0	0	0	0	0	0	0	0
	Carbohydrates	Monosaccharides	L-Arabinose utilization	Arabinose to Xylulose5P	Pentose and glucuronate interconversions [1]	0	0	0	0	0	0	0	0	1	0	0	0	0	0	1
	Carbohydrates	Monosaccharides	Xylose utilization	Xylose to Xylulose5P	Pentose and glucuronate interconversions [1]	0	0	0	0	0	0	0	0	1	0	0	0	0	0	1
	Carbohydrates	Sugar alcohols	Ribitol, Xylitol, Arabitol, Mannitol and Sorbitol utilization	Ribitol to Ribulose5P	Pentose and glucuronate interconversions [1]	0	0	0	0	0	0	0	0	0	0	0	0	0	0	0
	Carbohydrates	Sugar alcohols	Ribitol, Xylitol, Arabitol, Mannitol and Sorbitol utilization	Arabitol to Xylulose5P	Pentose and glucuronate interconversions [1]	0	0	0	0	0	0	0	0	0	0	0	0	0	0	0
	Carbohydrates	Sugar alcohols	Ribitol, Xylitol, Arabitol, Mannitol and Sorbitol utilization	Xylitol to Xylulose5P	Pentose and glucuronate interconversions [1]	0	0	0	0	0	0	0	0	0	0	0	0	0	0	0
	Carbohydrates	Central carbohydrate metabolism	Entner-Doudoroff Pathway	Gluconate to Glyceraldehyde3P and Pyruvate	Pentose phosphate pathway [11]	0	0	0	0	0	0	0	0	1	0	0	0	0	0	0
	Carbohydrates	Central carbohydrate metabolism	Entner-Doudoroff Pathway	Dehydrodeoxygluconate to Glyceraldehyde3P and Pyruvate	Pentose phosphate pathway [11]	0	0	0	0	0	0	0	0	1	0	0	0	0	0	0
	Carbohydrates	Central carbohydrate metabolism	Entner-Doudoroff Pathway	Gluconate to Pyruvate	Pentose phosphate pathway [11]	0	0	0	0	0	0	0	0	0	0	0	0	0	0	0
	Carbohydrates	Central carbohydrate metabolism	Entner-Doudoroff Pathway	Gluconate to Phosphogluconate	Pentose phosphate pathway [11]	0	0	0	0	0	0	0	1	1	0	0	0	0	0	1
	Carbohydrates	Central carbohydrate metabolism	Pentose phosphate pathway	Phosphogluconate to Glyceraldehyde3P and Fructose6P	Pentose phosphate pathway [11]	1	0	0	0	0	0	0	1	1	1	0	0	0	0	1
	Carbohydrates	Central carbohydrate metabolism	Pentose phosphate pathway	Glucose6P to Ribulose5P	Pentose phosphate pathway [11]	1	0	0	0	0	0	0	0	1	0	0	0	0	0	1
	Carbohydrates	Central carbohydrate metabolism	Pentose phosphate pathway	Glucose6P to Erythrose4P and Fructose6P	Pentose phosphate pathway [11]	1	0	0	0	0	0	0	0	1	0	0	0	0	0	1
	Carbohydrates	Central carbohydrate metabolism	Pentose phosphate pathway	Glucose6P to Sedoheptulose7P and Glyceraldehyde3P	Pentose phosphate pathway [11]	1	0	0	0	0	0	0	0	1	0	0	0	0	0	1
	Carbohydrates	Central carbohydrate metabolism	Pentose phosphate pathway	Glucose6P to Glyceraldehyde3P and Fructose6P	Pentose phosphate pathway [11]	1	0	0	0	0	0	0	0	1	0	0	0	0	0	1
	Carbohydrates	Central carbohydrate metabolism	Pentose phosphate pathway	Glucose6P to Xylulose5P	Pentose phosphate pathway [11]	1	0	0	0	0	0	0	0	1	0	0	0	0	0	1
	Carbohydrates	Central carbohydrate metabolism	Pentose phosphate pathway	Glucose6P to PRPP	Pentose phosphate pathway [11]	1	0	0	0	0	0	0	0	1	0	0	0	0	0	1
	Carbohydrates	Monosaccharides	D-gluconate and ketogluconates metabolism	Didehydrogluconate to Dehydrogluconate	Pentose phosphate pathway [11]	0	0	0	0	0	0	0	0	0	0	0	0	0	0	0
	Carbohydrates	Monosaccharides	D-gluconate and ketogluconates metabolism	Dehydrogluconate to Phosphogluconate	Pentose phosphate pathway [11]	0	0	0	0	0	0	0	0	0	0	0	0	0	0	0
	Carbohydrates	Monosaccharides	Deoxyribose and Deoxynucleoside Catabolism	Deoxyribose to Glyceraldehyde3P	Pentose phosphate pathway [11]	1	0	0	0	0	0	0	1	1	0	0	0	0	0	1
	Carbohydrates	Central carbohydrate metabolism	Entner-Doudoroff Pathway	Phosphogluconate to Glyceraldehyde3P and Pyruvate	Pentose phosphate pathway [11]	0	0	1	1	1	1	1	0	0	0	1	1	1	1	0
	Carbohydrates	Monosaccharides	D-ribose utilization	Ribose5P to Ribulose5P	Pentose phosphate pathway [11]	1	1	1	1	1	1	1	1	1	1	1	1	1	1	1
	Carbohydrates	Monosaccharides	D-ribose utilization	Ribose to Ribose5P	Pentose phosphate pathway [11]	1	1	1	1	1	1	1	1	1	0	1	1	1	1	1
	Carbohydrates	Organic acids	Methylcitrate cycle	PropanoylCoA and Oxaloacetate to Succinate and Pyruvate	Propanoate metabolism [2]	0	0	0	0	0	0	0	0	0	0	0	0	0	0	0
	Carbohydrates	Sugar alcohols	Propanediol utilization	Propanoate to PropanoylCoA	Propanoate metabolism [2]	0	0	0	0	0	0	0	0	0	0	0	0	0	0	0
	Carbohydrates	Organic acids	Methylcitrate cycle	Propanoate to PropanoylCoA	Propanoate metabolism [2]	1	1	1	1	1	1	1	1	1	1	1	1	1	1	1
	Carbohydrates	Organic acids	Propionyl-CoA to Succinyl-CoA Module	PropanoylCoA to SuccinylCoA	Propanoate metabolism [2]	0	0	0	0	0	1	1	0	0	0	1	1	1	1	0
	Carbohydrates	Central carbohydrate metabolism	Methylglyoxal Metabolism	GlyceroneP to Methylglyoxal	Pyruvate metabolism [9]	1	1	0	0	0	0	0	0	0	0	0	0	0	0	0
	Carbohydrates	Fermentation	Fermentations: Lactate	Pyruvate to Lactate	Pyruvate metabolism [9]	0	0	1	1	1	0	1	1	1	0	0	0	0	1	1
	Carbohydrates	Monosaccharides	L-fucose utilization	Lactaldehyde to Lactate	Pyruvate metabolism [9]	0	0	0	0	0	0	0	0	0	0	0	0	0	0	0
	Carbohydrates	Monosaccharides	L-rhamnose utilization	Lactaldehyde to Lactate	Pyruvate metabolism [9]	0	0	0	0	0	0	0	0	0	0	0	0	0	0	0
	Carbohydrates	Central carbohydrate metabolism	Glycolysis and Gluconeogenesis	Pyruvate to Phosphoenolpyruvate	Pyruvate metabolism [9]	1	1	1	1	1	1	1	1	1	0	1	1	1	1	1
	Carbohydrates	Central carbohydrate metabolism	Methylglyoxal Metabolism	Methylglyoxal to Lactate	Pyruvate metabolism [9]	1	1	1	1	1	1	1	0	0	1	1	1	1	1	0
	Carbohydrates	Central carbohydrate metabolism	Pyruvate:ferredoxin oxidoreductase	AcetylCoA to Pyruvate	Pyruvate metabolism [9]	1	1	0	0	0	1	1	1	1	0	1	1	1	1	1
	Carbohydrates	Central carbohydrate metabolism	Pyruvate metabolism I: anaplerotic reactions, PEP	Oxaloacetate to Pyruvate	Pyruvate metabolism [9]	0	1	1	1	1	1	1	0	0	0	1	1	1	1	0
	Carbohydrates	Central carbohydrate metabolism	Pyruvate metabolism I: anaplerotic reactions, PEP	Oxaloacetate to Phosphoenolpyruvate	Pyruvate metabolism [9]	0	1	1	1	1	1	1	0	1	0	1	1	1	1	1
	Carbohydrates	Central carbohydrate metabolism	Pyruvate metabolism I: anaplerotic reactions, PEP	Malate to Pyruvate	Pyruvate metabolism [9]	1	1	1	1	1	1	1	0	0	0	1	1	1	0	0
	Carbohydrates	Central carbohydrate metabolism	Pyruvate metabolism I: anaplerotic reactions, PEP	Pyruvate to Malate	Pyruvate metabolism [9]	1	1	1	1	1	1	1	0	0	0	1	1	1	0	0
	Carbohydrates	Central carbohydrate metabolism	Pyruvate metabolism I: anaplerotic reactions, PEP	Phosphoenolpyruvate to Oxaloacetate	Pyruvate metabolism [9]	1	1	1	1	1	1	1	0	1	0	1	1	1	1	1
	Carbohydrates	Fermentation	Fermentations: Mixed acid	Phosphoenolpyruvate to Oxaloacetate	Pyruvate metabolism [9]	0	0	1	1	1	1	1	0	0	0	1	1	1	1	0
	Carbohydrates	Fermentation	Fermentations: Mixed acid	Pyruvate to Acetate and Formate	Pyruvate metabolism [9]	1	1	0	0	0	0	0	0	0	0	1	0	1	1	0
	Carbohydrates	Organic acids	Lactate utilization	Lactate to Pyruvate	Pyruvate metabolism [9]	1	1	1	1	1	1	1	0	1	0	1	1	1	1	1
	Carbohydrates	Di- and oligosaccharides	Beta-Glucoside Metabolism	Cellobiose to Glucose	Starch and sucrose metabolism [3]	0	0	0	0	0	0	0	0	1	0	0	0	0	0	1
	Carbohydrates	Di- and oligosaccharides	Maltose and Maltodextrin Utilization	Maltose to Glucose and Glucose6P	Starch and sucrose metabolism [3]	0	0	0	0	0	0	0	0	0	0	0	0	0	0	0
	Carbohydrates	Di- and oligosaccharides	Maltose and Maltodextrin Utilization	Maltose6P to Glucose and Glucose6P	Starch and sucrose metabolism [3]	0	0	0	0	0	0	0	0	0	0	0	0	0	0	0
	Carbohydrates	Di- and oligosaccharides	Maltose and Maltodextrin Utilization	Maltose to Glucose	Starch and sucrose metabolism [3]	0	0	1	1	1	0	1	0	1	0	0	0	0	1	1
	Carbohydrates	Di- and oligosaccharides	Sucrose utilization	Sucrose6P to Glucose6P and Fructose6P	Starch and sucrose metabolism [3]	0	0	0	0	0	0	0	0	0	0	0	0	0	0	0
	Carbohydrates	Di- and oligosaccharides	Trehalose Biosynthesis	Maltose to Trehalose	Starch and sucrose metabolism [3]	0	0	0	0	0	0	0	0	0	0	0	0	0	0	0
	Carbohydrates	Di- and oligosaccharides	Trehalose Uptake and Utilization	Trehalose to Glucose and Glucose6P	Starch and sucrose metabolism [3]	0	0	0	0	0	0	0	0	0	0	0	0	0	0	0
	Carbohydrates	Di- and oligosaccharides	Trehalose Uptake and Utilization	Trehalose to Glucose	Starch and sucrose metabolism [3]	0	0	0	0	0	0	0	0	0	0	0	0	0	0	0
	Carbohydrates	Di- and oligosaccharides	Trehalose Uptake and Utilization	Trehalose6P to Glucose and Glucose6P	Starch and sucrose metabolism [3]	1	0	0	0	0	0	0	0	0	0	0	0	0	0	0
	Carbohydrates	Di- and oligosaccharides	Trehalose Uptake and Utilization	Trehalose6P to Glucose6P	Starch and sucrose metabolism [3]	0	0	0	0	0	0	0	0	0	0	0	0	0	0	0
	Carbohydrates	Monosaccharides	Fructose utilization	Fructose to Fructose6P	Starch and sucrose metabolism [3]	1	1	0	0	0	0	0	0	1	0	0	0	0	0	1
	Carbohydrates	Di- and oligosaccharides	Sucrose utilization	Sucrose to Glucose1P and Fructose	Starch and sucrose metabolism [3]	0	1	1	1	1	1	1	0	0	0	1	1	1	1	0
	Carbohydrates	Central carbohydrate metabolism	Pyruvate Alanine Serine Interconversions	Aminoisobutanoate to Methylmalonate_semialdehyde	Valine, leucine and isoleucine degradation [1]	0	0	1	1	1	0	0	0	0	0	0	0	0	0	0
	Cell Wall and Capsule	Capsular and extracellular polysacchrides	Sialic Acid Metabolism	N_acetylneuraminate to CMP_N_acetylneuraminate	Amino sugar and nucleotide sugar metabolism [17]	1	1	0	0	0	0	0	0	1	0	0	0	0	0	1
	Cell Wall and Capsule	Capsular and extracellular polysacchrides	Sialic Acid Metabolism	N_acetylneuraminate to N_acetylglucosamine6P	Amino sugar and nucleotide sugar metabolism [17]	0	0	0	0	0	0	0	0	0	0	0	0	0	0	0
	Cell Wall and Capsule	Capsular and extracellular polysacchrides	Sialic Acid Metabolism	UDP_N_acetylglucosamine to N_acetylneuraminate	Amino sugar and nucleotide sugar metabolism [17]	0	1	0	0	0	0	0	0	1	0	0	0	0	0	1
	Cell Wall and Capsule	(none)	UDP-N-acetylmuramate from Fructose-6-phosphate Biosynthesis	Fructose6P to UDP_N_acetylglucosamine	Amino sugar and nucleotide sugar metabolism [17]	1	1	1	1	1	1	0	0	1	1	1	1	1	1	1
	Cell Wall and Capsule	(none)	UDP-N-acetylmuramate from Fructose-6-phosphate Biosynthesis	UDP_N_acetylglucosamine to UDP_N_acetylmuramate	Amino sugar and nucleotide sugar metabolism [17]	1	1	1	1	1	1	1	0	1	1	1	1	1	1	0
	Cell Wall and Capsule	Capsular and extracellular polysacchrides	Sialic Acid Metabolism	Fructose6P to UDP_N_acetylglucosamine	Amino sugar and nucleotide sugar metabolism [17]	1	1	1	1	1	1	0	0	1	1	1	1	1	1	1
	Cell Wall and Capsule	Capsular and extracellular polysacchrides	Alginate metabolism	Fructose6P to GDP_mannuronate	Fructose and mannose metabolism [5]	0	0	0	0	0	0	0	0	0	0	0	0	0	0	0
	Cell Wall and Capsule	Capsular and extracellular polysacchrides	Colanic acid biosynthesis	GDP_mannose to GDP_fucose	Fructose and mannose metabolism [5]	0	1	1	1	1	1	1	0	0	0	1	1	1	1	0
	Cell Wall and Capsule	Gram-Negative cell wall components	KDO2-Lipid A biosynthesis	Arabinose5P and UDP_N_acetylglucosamine to KDO2_Lipid_A	Lipopolysaccharide biosynthesis [5]	0	0	0	0	0	0	0	0	0	0	0	0	0	0	0
	Cell Wall and Capsule	Gram-Negative cell wall components	LOS core oligosaccharide biosynthesis	Sedoheptulose7P to ADP_L_glyceromannoheptose	Lipopolysaccharide biosynthesis [5]	1	0	0	0	1	0	0	0	0	0	0	0	0	0	0
	Cell Wall and Capsule	Gram-Negative cell wall components	KDO2-Lipid A biosynthesis	Ribulose5P to Arabinose5P	Lipopolysaccharide biosynthesis [5]	1	1	1	1	1	1	1	0	1	0	1	1	1	1	1
	Cell Wall and Capsule	(none)	Peptidoglycan Biosynthesis	UDP_N_acetylmuramate to UDP_N_acetylmuramoyl_plus_more	Peptidoglycan biosynthesis [13]	1	0	1	1	1	1	1	0	0	1	1	1	1	0	1
	Cell Wall and Capsule	(none)	Peptidoglycan Biosynthesis	UDP_N_acetylglucosamine to UDP_N_acetylmuramate	Peptidoglycan biosynthesis [13]	1	1	1	1	1	1	1	0	1	1	1	1	1	1	0
	Cell Wall and Capsule	Capsular and extracellular polysacchrides	dTDP-rhamnose synthesis	Glucose1P to dTDP_rhamnose	Streptomycin biosynthesis [1]	1	1	0	0	0	0	1	0	1	0	0	0	0	1	1
	Cofactors, Vitamins, Prosthetic Groups, Pigments	Biotin	Biotin biosynthesis	Pimelate to PimeloylCoA	Biotin metabolism [2]	0	0	0	0	0	0	0	0	0	0	0	0	0	0	0
	Cofactors, Vitamins, Prosthetic Groups, Pigments	Biotin	Biotin biosynthesis	PimeloylCoA to Biotin	Biotin metabolism [2]	0	0	0	0	0	1	1	0	1	0	1	1	1	0	1
	Cofactors, Vitamins, Prosthetic Groups, Pigments	Folate and pterines	Folate Biosynthesis	GTP and Aminobenzoate to Tetrahydrofolate	Folate biosynthesis [12]	0	0	0	0	0	0	0	0	0	0	0	0	0	0	0
	Cofactors, Vitamins, Prosthetic Groups, Pigments	Folate and pterines	Pterin biosynthesis	Dihydrobiopterin to Tetrahydrobiopterin	Folate biosynthesis [12]	0	1	1	1	1	0	0	0	1	0	0	0	0	0	1
	Cofactors, Vitamins, Prosthetic Groups, Pigments	Folate and pterines	Pterin biosynthesis	GTP to Tetrahydrobiopterin	Folate biosynthesis [12]	0	0	0	0	0	0	0	0	0	1	0	0	0	0	0
	Cofactors, Vitamins, Prosthetic Groups, Pigments	Folate and pterines	Folate Biosynthesis	Folate to Tetrahydrofolate	Folate biosynthesis [12]	0	1	1	1	1	1	1	0	1	0	1	1	1	1	1
	Cofactors, Vitamins, Prosthetic Groups, Pigments	Folate and pterines	Folate Biosynthesis	Chorismate to Aminobenzoate	Folate biosynthesis [12]	1	0	1	1	1	1	1	0	0	0	1	1	1	1	0
	Cofactors, Vitamins, Prosthetic Groups, Pigments	NAD and NADP	NAD and NADP cofactor biosynthesis global	Ribosylnicotinamide to NAD	Nicotinate and nicotinamide metabolism [4]	0	0	0	0	0	0	0	0	0	0	0	0	0	0	0
	Cofactors, Vitamins, Prosthetic Groups, Pigments	NAD and NADP	NAD and NADP cofactor biosynthesis global	Nicotinamide and PRPP to NAD	Nicotinate and nicotinamide metabolism [4]	0	1	0	0	0	0	0	0	0	0	0	0	0	0	0
	Cofactors, Vitamins, Prosthetic Groups, Pigments	NAD and NADP	NAD and NADP cofactor biosynthesis global	Nicotinate and PRPP to NAD	Nicotinate and nicotinamide metabolism [4]	0	1	0	0	0	0	0	0	0	0	0	0	0	0	0
	Cofactors, Vitamins, Prosthetic Groups, Pigments	NAD and NADP	NAD and NADP cofactor biosynthesis global	Aspartate and PRPP to NAD	Nicotinate and nicotinamide metabolism [4]	1	1	1	1	1	1	0	0	1	0	1	1	1	0	0
	Cofactors, Vitamins, Prosthetic Groups, Pigments	NAD and NADP	NAD and NADP cofactor biosynthesis global	NAD to NADP	Nicotinate and nicotinamide metabolism [4]	1	1	1	1	1	1	1	0	1	1	1	1	1	1	1
	Cofactors, Vitamins, Prosthetic Groups, Pigments	Coenzyme A	Coenzyme A Biosynthesis	Pantetheine to CoA	Pantothenate and CoA biosynthesis [4]	0	0	0	0	0	0	0	0	0	0	0	0	0	0	0
	Cofactors, Vitamins, Prosthetic Groups, Pigments	Coenzyme A	Coenzyme A Biosynthesis	Aspartate to beta_Alanine	Pantothenate and CoA biosynthesis [4]	1	0	1	1	1	0	0	0	1	0	0	0	0	0	1
	Cofactors, Vitamins, Prosthetic Groups, Pigments	Coenzyme A	Coenzyme A Biosynthesis	Pantothenate to CoA	Pantothenate and CoA biosynthesis [4]	0	1	1	1	1	0	0	0	1	0	0	0	0	1	1
	Cofactors, Vitamins, Prosthetic Groups, Pigments	Coenzyme A	Coenzyme A Biosynthesis	beta_Alanine and Oxoisovalerate to Pantothenate	Pantothenate and CoA biosynthesis [4]	1	1	1	1	1	1	1	1	1	0	1	1	1	0	1
	Cofactors, Vitamins, Prosthetic Groups, Pigments	Coenzyme A	Coenzyme A Biosynthesis	DephosphoCoA to CoA	Pantothenate and CoA biosynthesis [4]	0	1	1	1	1	1	1	0	1	1	1	1	1	1	1
	Cofactors, Vitamins, Prosthetic Groups, Pigments	Tetrapyrroles	Chlorophyll Biosynthesis	Protoporphyrin to Chlorophyllide_a	Porphyrin and chlorophyll metabolism [47]	0	0	0	0	0	0	0	0	0	0	0	0	0	0	0
	Cofactors, Vitamins, Prosthetic Groups, Pigments	Tetrapyrroles	Chlorophyll Biosynthesis	Chlorophyllide_a to Chlorophyll_a	Porphyrin and chlorophyll metabolism [47]	0	0	0	0	0	0	0	0	0	1	0	0	0	0	0
	Cofactors, Vitamins, Prosthetic Groups, Pigments	Tetrapyrroles	Coenzyme B12 biosynthesis	Cobinamide to Coenzyme_B12_	Porphyrin and chlorophyll metabolism [47]	0	0	0	0	0	0	0	0	0	0	0	0	0	0	0
	Cofactors, Vitamins, Prosthetic Groups, Pigments	Tetrapyrroles	Coenzyme B12 biosynthesis	Uroporphyrinogen_III to Coenzyme_B12_aerobic	Porphyrin and chlorophyll metabolism [47]	0	0	0	0	0	0	0	0	0	0	0	0	0	0	0
	Cofactors, Vitamins, Prosthetic Groups, Pigments	Tetrapyrroles	Coenzyme B12 biosynthesis	Uroporphyrinogen_III to Coenzyme_B12_anaerobic	Porphyrin and chlorophyll metabolism [47]	0	0	0	0	0	0	0	0	0	0	0	0	0	0	0
	Cofactors, Vitamins, Prosthetic Groups, Pigments	Tetrapyrroles	Heme and Siroheme Biosynthesis	Uroporphyrinogen_III to Protoporphyrin	Porphyrin and chlorophyll metabolism [47]	0	0	0	0	0	0	0	0	0	0	0	0	0	0	0
	Cofactors, Vitamins, Prosthetic Groups, Pigments	Tetrapyrroles	Heme and Siroheme Biosynthesis	Glycine to Aminolevulinate	Porphyrin and chlorophyll metabolism [47]	0	0	0	0	0	0	0	0	0	0	0	0	0	0	0
	Cofactors, Vitamins, Prosthetic Groups, Pigments	Tetrapyrroles	Coenzyme B12 biosynthesis	Cobalamin to Coenzyme_B12	Porphyrin and chlorophyll metabolism [47]	0	1	1	1	1	1	1	1	1	1	1	1	1	0	1
	Cofactors, Vitamins, Prosthetic Groups, Pigments	Tetrapyrroles	Heme and Siroheme Biosynthesis	Protoporphyrin to Heme	Porphyrin and chlorophyll metabolism [47]	0	0	1	1	1	1	1	1	0	1	1	1	1	0	0
	Cofactors, Vitamins, Prosthetic Groups, Pigments	Tetrapyrroles	Heme and Siroheme Biosynthesis	Uroporphyrinogen_III to Siroheme	Porphyrin and chlorophyll metabolism [47]	1	0	1	1	1	1	1	1	0	0	1	1	1	1	0
	Cofactors, Vitamins, Prosthetic Groups, Pigments	Tetrapyrroles	Heme and Siroheme Biosynthesis	Glutamate to Aminolevulinate	Porphyrin and chlorophyll metabolism [47]	1	1	1	1	1	1	0	1	1	1	1	1	1	0	1
	Cofactors, Vitamins, Prosthetic Groups, Pigments	Tetrapyrroles	Heme and Siroheme Biosynthesis	Aminolevulinate to Uroporphyrinogen_III	Porphyrin and chlorophyll metabolism [47]	1	1	1	1	1	1	1	0	1	1	1	1	1	0	1
	Cofactors, Vitamins, Prosthetic Groups, Pigments	Riboflavin, FMN, FAD	Riboflavin, FMN and FAD metabolism	Riboflavin to FMN	Riboflavin metabolism [7]	1	1	1	1	1	1	1	0	1	1	1	1	0	0	1
	Cofactors, Vitamins, Prosthetic Groups, Pigments	Riboflavin, FMN, FAD	Riboflavin, FMN and FAD metabolism	GTP and Ribulose5P to Riboflavin	Riboflavin metabolism [7]	0	0	0	0	0	0	0	0	0	0	0	0	0	0	0
	Cofactors, Vitamins, Prosthetic Groups, Pigments	Riboflavin, FMN, FAD	Riboflavin, FMN and FAD metabolism	FMN to FAD	Riboflavin metabolism [7]	1	1	1	1	1	1	1	0	1	1	1	1	0	0	1
	Cofactors, Vitamins, Prosthetic Groups, Pigments	Pyridoxine	Pyridoxin (Vitamin B6) Biosynthesis	Glyceraldehyde3P and Pyruvate to Deoxyxylulose5P	Terpenoid backbone biosynthesis [10]	1	1	1	1	1	1	1	1	1	1	1	1	1	1	1
	Cofactors, Vitamins, Prosthetic Groups, Pigments	(none)	Thiamin biosynthesis	Thiamin to ThiaminPP	Thiamine metabolism [8]	0	1	1	0	1	0	0	0	0	0	0	0	0	0	0
	Cofactors, Vitamins, Prosthetic Groups, Pigments	(none)	Thiamin biosynthesis	AIR to HydroxymethylpyrimidinePP	Thiamine metabolism [8]	0	0	0	0	0	0	0	0	0	0	0	0	0	0	0
	Cofactors, Vitamins, Prosthetic Groups, Pigments	(none)	Thiamin biosynthesis	HydroxymethylpyrimidinePP to ThiaminPP	Thiamine metabolism [8]	1	0	0	0	0	1	1	1	1	1	1	1	1	0	1
	Cofactors, Vitamins, Prosthetic Groups, Pigments	Quinone cofactors	Menaquinone and Phylloquinone Biosynthesis	Chorismate to Menaquinone	Ubiquinone and other terpenoid-quinone biosynthesis [7]	0	0	0	0	0	0	0	0	0	0	0	0	0	0	0
	Cofactors, Vitamins, Prosthetic Groups, Pigments	Quinone cofactors	Menaquinone and Phylloquinone Biosynthesis	Chorismate to Phylloquinone	Ubiquinone and other terpenoid-quinone biosynthesis [7]	0	0	0	0	0	0	0	0	0	0	0	0	0	0	0
	Cofactors, Vitamins, Prosthetic Groups, Pigments	Quinone cofactors	Ubiquinone Biosynthesis	Hydroxybenzoate to Ubiquinone	Ubiquinone and other terpenoid-quinone biosynthesis [7]	0	0	1	1	0	0	0	0	0	0	0	0	1	0	0
	Cofactors, Vitamins, Prosthetic Groups, Pigments	Quinone cofactors	Ubiquinone Biosynthesis	Chorismate to Hydroxybenzoate	Ubiquinone and other terpenoid-quinone biosynthesis [7]	0	0	1	1	1	1	0	0	0	0	1	1	1	0	0
	Cofactors, Vitamins, Prosthetic Groups, Pigments	Pyridoxine	Pyridoxin (Vitamin B6) Biosynthesis	Pyridoxal to Pyridoxal5P	Vitamin B6 metabolism [5]	0	0	0	0	0	0	0	0	0	0	0	0	0	0	0
	Cofactors, Vitamins, Prosthetic Groups, Pigments	Pyridoxine	Pyridoxin (Vitamin B6) Biosynthesis	Ribulose5P and Glyceraldehyde3P to Pyridoxal5P	Vitamin B6 metabolism [5]	0	0	0	0	0	0	0	1	0	0	0	0	0	0	0
	Cofactors, Vitamins, Prosthetic Groups, Pigments	Pyridoxine	Pyridoxin (Vitamin B6) Biosynthesis	Pyridoxine to Pyridoxal5P	Vitamin B6 metabolism [5]	0	0	0	0	0	0	0	0	0	0	0	0	0	0	0
	Cofactors, Vitamins, Prosthetic Groups, Pigments	Pyridoxine	Pyridoxin (Vitamin B6) Biosynthesis	Pyridoxamine to Pyridoxal5P	Vitamin B6 metabolism [5]	0	0	0	0	0	0	0	0	0	0	0	0	0	0	0
	Cofactors, Vitamins, Prosthetic Groups, Pigments	Pyridoxine	Pyridoxin (Vitamin B6) Biosynthesis	Erythrose4P and Deoxyxylulose5P to Pyridoxal5P	Vitamin B6 metabolism [5]	0	0	1	1	1	1	0	0	0	0	1	1	1	1	0
	Fatty Acids, Lipids, and Isoprenoids	(none)	Polyhydroxybutyrate metabolism	Hydroxybutanoyloxybutanoate to Acetoacetate	Butanoate metabolism [1]	0	0	0	0	0	0	0	0	0	0	0	0	0	0	0
	Fatty Acids, Lipids, and Isoprenoids	(none)	Polyhydroxybutyrate metabolism	Polyhydroxybutyrate_polymerization	Butanoate metabolism [1]	0	1	1	1	1	1	1	1	0	0	1	1	1	1	0
	Fatty Acids, Lipids, and Isoprenoids	(none)	Polyhydroxybutyrate metabolism	Acetoacetate to R_3_HydroxybutanoylCoA	Butanoate metabolism [1]	0	1	1	1	1	1	1	0	0	0	1	1	1	1	0
	Fatty Acids, Lipids, and Isoprenoids	(none)	Polyhydroxybutyrate metabolism	CrotonoylCoA to R_3_HydroxybutanoylCoA	Butanoate metabolism [1]	0	1	1	1	1	1	1	0	0	0	1	1	1	1	0
	Fatty Acids, Lipids, and Isoprenoids	(none)	Polyhydroxybutyrate metabolism	S_3_HydroxybutanoylCoA to R_3_HydroxybutanoylCoA	Butanoate metabolism [1]	0	1	1	1	1	1	1	0	0	0	1	1	1	1	0
	Fatty Acids, Lipids, and Isoprenoids	(none)	Polyhydroxybutyrate metabolism	Polyhydroxybutyrate_depolymerization	Butanoate metabolism [1]	0	1	1	1	1	1	1	0	0	0	1	1	1	1	0
	Fatty Acids, Lipids, and Isoprenoids	Phospholipids	Glycerolipid and Glycerophospholipid Metabolism in Bacteria	Diacylglycerol to Diacylglycerol3P	Glycerolipid metabolism [5]	0	1	0	0	0	0	0	0	0	1	0	0	0	0	0
	Fatty Acids, Lipids, and Isoprenoids	Phospholipids	Glycerolipid and Glycerophospholipid Metabolism in Bacteria	Glycerate3P to Diacylglycerol3P	Glycerolipid metabolism [5]	0	1	0	0	0	0	0	0	0	0	0	0	0	0	0
	Fatty Acids, Lipids, and Isoprenoids	Triacylglycerols	Triacylglycerol metabolism	Triacylglycerol to Glycerol	Glycerolipid metabolism [5]	0	0	0	0	0	0	0	0	0	0	0	0	0	0	0
	Fatty Acids, Lipids, and Isoprenoids	Phospholipids	Glycerolipid and Glycerophospholipid Metabolism in Bacteria	Diacylglycerol3P to Phosphatidylethanolamine	Glycerophospholipid metabolism [5]	1	1	1	1	1	1	0	0	1	0	1	1	1	0	1
	Fatty Acids, Lipids, and Isoprenoids	Phospholipids	Glycerolipid and Glycerophospholipid Metabolism in Bacteria	Diacylglycerol3P to Cardiolipin	Glycerophospholipid metabolism [5]	1	1	1	1	1	1	1	0	0	0	1	1	1	0	0
	Fatty Acids, Lipids, and Isoprenoids	Phospholipids	Glycerolipid and Glycerophospholipid Metabolism in Bacteria	GlyceroneP to Diacylglycerol3P	Glycerophospholipid metabolism [5]	1	1	1	1	1	1	1	1	1	0	1	1	1	1	1
	Fatty Acids, Lipids, and Isoprenoids	Triacylglycerols	Triacylglycerol metabolism	Phosphatidylethanolamine to Glycerophosphoethanolamine	Glycerophospholipid metabolism [5]	0	1	1	1	1	1	1	0	0	0	1	1	1	1	0
	Fatty Acids, Lipids, and Isoprenoids	Triacylglycerols	Triacylglycerol metabolism	Phosphatidylcholine to Glycerophosphocholine	Glycerophospholipid metabolism [5]	0	1	1	1	1	1	1	0	0	0	1	1	1	1	0
	Fatty Acids, Lipids, and Isoprenoids	Isoprenoids	Isoprenoid Biosynthesis	AcetylCoA to AcetoacetylCoA	Synthesis and degradation of ketone bodies	0	1	1	1	1	1	1	1	0	0	1	1	1	1	0
	Fatty Acids, Lipids, and Isoprenoids	Isoprenoids	Isoprenoid Biosynthesis	GeranylPP and IsopentenylPP to FarnesylPP	Terpenoid backbone biosynthesis [10]	0	0	1	1	1	0	1	0	0	0	0	0	0	0	0
	Fatty Acids, Lipids, and Isoprenoids	Isoprenoids	Isoprenoid Biosynthesis	FarnesylPP to UndecaprenylPP	Terpenoid backbone biosynthesis [10]	0	0	1	1	0	0	0	0	1	0	0	0	0	0	1
	Fatty Acids, Lipids, and Isoprenoids	Isoprenoids	Isoprenoid Biosynthesis	IsopentenylPP to DimethylallylPP	Terpenoid backbone biosynthesis [10]	0	0	0	0	0	0	0	0	0	0	0	0	0	0	0
	Fatty Acids, Lipids, and Isoprenoids	Isoprenoids	Polyprenyl Diphosphate Biosynthesis	GeranylPP and IsopentenylPP to OctaprenylPP	Terpenoid backbone biosynthesis [10]	0	0	1	1	1	0	1	0	0	0	0	0	0	0	0
	Fatty Acids, Lipids, and Isoprenoids	Isoprenoids	Polyprenyl Diphosphate Biosynthesis	GeranylPP and IsopentenylPP to PhytylPP	Terpenoid backbone biosynthesis [10]	0	0	0	0	0	0	0	0	0	0	0	0	0	0	0
	Fatty Acids, Lipids, and Isoprenoids	Isoprenoids	Isoprenoid Biosynthesis	Pyruvate and Glyceraldehyde3P to IsopentenylPP	Terpenoid backbone biosynthesis [10]	1	1	1	1	1	1	0	0	1	0	1	1	1	1	1
	Fatty Acids, Lipids, and Isoprenoids	Isoprenoids	Isoprenoid Biosynthesis	IsopentenylPP and DimethylallylPP to GeranylPP	Terpenoid backbone biosynthesis [10]	1	1	1	1	1	1	1	1	1	1	1	1	1	1	1
	Fatty Acids, Lipids, and Isoprenoids	Isoprenoids	Isoprenoid Biosynthesis	Pyruvate and Glyceraldehyde3P to DimethylallylPP	Terpenoid backbone biosynthesis [10]	1	1	1	1	1	1	0	0	1	0	1	1	1	1	1
	Metabolism of Aromatic Compounds	Metabolism of central aromatic intermediates	Catechol branch of beta-ketoadipate pathway	Catechol to OxoadipylCoA	Benzoate degradation via hydroxylation	0	0	0	0	0	0	0	0	0	0	0	0	0	0	0
	Metabolism of Aromatic Compounds	Metabolism of central aromatic intermediates	Protocatechuate branch of beta-ketoadipate pathway	OxoadipylCoA to AcetylCoA and SuccinylCoA	Benzoate degradation via hydroxylation	0	0	1	1	1	0	0	0	0	0	0	0	0	0	0
	Metabolism of Aromatic Compounds	Metabolism of central aromatic intermediates	Protocatechuate branch of beta-ketoadipate pathway	Protocatechuate to OxoadipylCoA	Benzoate degradation via hydroxylation	0	0	0	0	0	0	0	0	0	0	0	0	0	0	0
	Metabolism of Aromatic Compounds	Peripheral pathways for catabolism of aromatic compounds	Benzoate degradation	Benzoate to Catechol	Benzoate degradation via hydroxylation	0	0	0	0	0	0	0	0	0	0	0	0	0	0	0
	Metabolism of Aromatic Compounds	Peripheral pathways for catabolism of aromatic compounds	Benzoate degradation	Benzoate to Hydroxybenzoate	Benzoate degradation via hydroxylation	0	0	0	0	0	0	0	0	0	0	0	0	0	0	0
	Metabolism of Aromatic Compounds	Metabolism of central aromatic intermediates	Central meta-cleavage pathway of aromatic compound degradation	Hydroxyphenylpropanoate to Dihydroxyphenylpropanoate	Phenylalanine metabolism	0	0	0	0	0	0	0	0	0	0	0	0	0	0	0
	Metabolism of Aromatic Compounds	Metabolism of central aromatic intermediates	Central meta-cleavage pathway of aromatic compound degradation	Dihydroxycinnamate to Fumarate and Pyruvate	Phenylalanine metabolism	0	0	0	0	0	0	0	0	0	0	0	0	0	0	0
	Metabolism of Aromatic Compounds	Metabolism of central aromatic intermediates	Central meta-cleavage pathway of aromatic compound degradation	Hydroxycinnamate to Dihydroxycinnamate	Phenylalanine metabolism	0	0	0	0	0	0	0	0	0	0	0	0	0	0	0
	Metabolism of Aromatic Compounds	Metabolism of central aromatic intermediates	Central meta-cleavage pathway of aromatic compound degradation	Dihydroxyphenylpropanoate to Fumarate and Pyruvate	Phenylalanine metabolism	0	0	0	0	0	0	0	0	0	0	0	0	0	0	0
	Metabolism of Aromatic Compounds	Peripheral pathways for catabolism of aromatic compounds	Quinate degradation	Quinate to Protocatechuate	Phenylalanine, tyrosine and tryptophan biosynthesis [6]	0	0	0	0	0	0	0	0	0	0	0	0	0	0	0
	Metabolism of Aromatic Compounds	(none)	Aromatic Amin Catabolism	Octopamine to Homoprotocatechuate	Tyrosine metabolism	0	0	0	0	0	0	0	0	0	0	0	0	0	0	0
	Metabolism of Aromatic Compounds	(none)	Aromatic Amin Catabolism	Tyramine to Homoprotocatechuate	Tyrosine metabolism	0	0	0	0	0	0	0	0	0	0	0	0	0	0	0
	Nitrogen Metabolism	(none)	Allantoin Utilization	Glyoxylate to Glycerate3P	Glyoxylate and dicarboxylate metabolism	0	0	0	0	0	0	0	0	0	0	0	0	0	0	0
	Nitrogen Metabolism	(none)	Ammonia assimilation	Ammonia and Glutamate to Glutamine	Nitrogen metabolism [4]	1	1	1	1	1	1	1	1	1	1	1	1	1	0	1
	Nitrogen Metabolism	(none)	Cyanate hydrolysis	Cyanate to Ammonia and CO2	Nitrogen metabolism [4]	0	0	1	1	1	1	1	0	0	0	1	1	1	0	0
	Nitrogen Metabolism	(none)	Cyanate hydrolysis	CO2 to Carbonic_Acid	Nitrogen metabolism [4]	0	1	1	1	1	1	1	0	1	0	1	1	1	1	1
	Nitrogen Metabolism	(none)	Cyanate hydrolysis	Carbonic_Acid to CO2	Nitrogen metabolism [4]	0	1	1	1	1	1	1	0	1	0	1	1	1	1	1
	Nitrogen Metabolism	(none)	Nitrate and nitrite ammonification	Nitrate to Nitrite	Nitrogen metabolism [4]	1	1	1	1	1	1	0	1	1	0	1	1	1	1	1
	Nitrogen Metabolism	(none)	Nitrate and nitrite ammonification	Nitrite to Ammonia	Nitrogen metabolism [4]	1	0	1	1	1	1	1	1	1	0	1	1	1	1	1
	Nitrogen Metabolism	(none)	Nitrogen fixation	Nitrogen to Ammonia	Nitrogen metabolism [4]	1	1	1	1	1	1	1	1	1	1	1	1	1	1	1
	Nitrogen Metabolism	Denitrification	Denitrification	Nitrite to Nitrogen	Nitrogen metabolism [4]	0	0	0	0	0	1	0	0	0	0	1	1	1	0	0
	Nitrogen Metabolism	(none)	Allantoin Utilization	Allantoate to Oxalureate	Purine metabolism [21]	0	0	0	0	0	0	0	0	0	0	0	0	0	0	0
	Nitrogen Metabolism	(none)	Allantoin Utilization	Allantoin to Glyoxylate	Purine metabolism [21]	0	0	0	0	0	0	0	0	0	0	0	0	0	0	0
	Nitrogen Metabolism	(none)	Allantoin Utilization	Allantoate to Glyoxylate	Purine metabolism [21]	0	0	1	1	1	0	0	0	0	0	0	0	0	0	0
	Nitrogen Metabolism	(none)	Allantoin Utilization	Allantoin to Oxalureate	Purine metabolism [21]	0	0	0	0	0	0	0	0	0	0	0	0	0	0	0
	Nucleosides and Nucleotides	(none)	Ribonucleotide reduction	ATP to dATP	Purine metabolism [21]	1	1	0	0	0	0	0	0	0	0	0	0	0	0	0
	Nucleosides and Nucleotides	(none)	Ribonucleotide reduction	GTP to dGTP	Purine metabolism [21]	1	1	0	0	0	0	0	0	0	0	0	0	0	0	0
	Nucleosides and Nucleotides	Purines	Purine Utilization	Xanthine to Allantoin	Purine metabolism [21]	0	0	0	0	0	0	0	0	0	0	0	0	0	0	0
	Nucleosides and Nucleotides	Purines	Purine Utilization	Hypoxanthine to Allantoin	Purine metabolism [21]	0	0	0	0	0	0	0	0	0	0	0	0	0	0	0
	Nucleosides and Nucleotides	Purines	Purine Utilization	Guanine to Allantoin	Purine metabolism [21]	0	0	0	0	0	0	0	0	0	0	0	0	0	0	0
	Nucleosides and Nucleotides	Purines	Purine conversions	Adenine to AMP	Purine metabolism [21]	1	1	1	1	1	0	0	1	1	1	0	0	0	0	1
	Nucleosides and Nucleotides	(none)	Ribonucleotide reduction	GDP to dGDP	Purine metabolism [21]	1	0	1	1	1	1	1	1	1	1	1	1	1	1	1
	Nucleosides and Nucleotides	(none)	Ribonucleotide reduction	ADP to dADP	Purine metabolism [21]	1	0	1	1	1	1	1	1	1	1	1	1	1	1	1
	Nucleosides and Nucleotides	Purines	De Novo Purine Biosynthesis	PRPP to AIR	Purine metabolism [21]	1	0	1	1	1	1	0	0	1	0	1	1	1	0	1
	Nucleosides and Nucleotides	Purines	De Novo Purine Biosynthesis	AIR to IMP	Purine metabolism [21]	1	0	1	1	1	1	1	0	1	0	0	1	1	0	1
	Nucleosides and Nucleotides	Purines	De Novo Purine Biosynthesis	AICAR to IMP	Purine metabolism [21]	1	1	1	1	1	1	1	0	1	0	1	1	1	0	1
	Nucleosides and Nucleotides	Purines	De Novo Purine Biosynthesis	Ribose5P to PRPP	Purine metabolism [21]	1	1	1	1	1	1	0	1	1	1	1	1	1	1	1
	Nucleosides and Nucleotides	Purines	Purine conversions	IMP to AMP	Purine metabolism [21]	1	0	1	1	1	1	1	0	1	0	0	1	1	1	1
	Nucleosides and Nucleotides	Purines	Purine conversions	dADP to dATP	Purine metabolism [21]	1	0	1	1	1	1	1	1	1	1	1	1	1	1	1
	Nucleosides and Nucleotides	Purines	Purine conversions	IMP to GMP	Purine metabolism [21]	1	1	1	1	1	1	1	0	1	1	1	1	1	1	1
	Nucleosides and Nucleotides	Purines	Purine conversions	AMP to ADP	Purine metabolism [21]	1	1	1	1	1	1	1	1	1	1	1	1	1	1	1
	Nucleosides and Nucleotides	Purines	Purine conversions	Guanine to GMP	Purine metabolism [21]	1	1	1	1	1	1	1	0	1	0	1	1	1	1	1
	Nucleosides and Nucleotides	Purines	Purine conversions	dGDP to dGTP	Purine metabolism [21]	1	0	1	1	1	1	1	1	1	1	1	1	1	1	1
	Nucleosides and Nucleotides	Purines	Purine conversions	GMP to GDP	Purine metabolism [21]	1	1	1	1	1	1	1	1	1	1	1	1	1	1	1
	Nucleosides and Nucleotides	Purines	Purine conversions	GDP to GTP	Purine metabolism [21]	1	0	1	1	1	1	1	1	1	1	1	1	1	1	1
	Nucleosides and Nucleotides	(none)	Ribonucleotide reduction	CTP to dCTP	Pyrimidine metabolism [16]	1	1	0	0	0	0	0	0	0	0	0	0	0	0	0
	Nucleosides and Nucleotides	(none)	Ribonucleotide reduction	UTP to dUTP	Pyrimidine metabolism [16]	1	1	0	0	0	0	0	0	0	0	0	0	0	0	0
	Nucleosides and Nucleotides	Pyrimidines	Pyrimidine utilization	Thymine to Aminoisobutanoate	Pyrimidine metabolism [16]	0	0	0	0	0	0	0	0	0	0	0	0	0	0	0
	Nucleosides and Nucleotides	Pyrimidines	Pyrimidine utilization	Uracil to beta_Alanine	Pyrimidine metabolism [16]	0	0	0	0	0	0	0	0	0	0	0	0	0	0	0
	Nucleosides and Nucleotides	Pyrimidines	pyrimidine conversions	Cytosine to CMP	Pyrimidine metabolism [16]	0	0	0	0	0	0	0	0	0	0	0	0	0	0	0
	Nucleosides and Nucleotides	Pyrimidines	pyrimidine conversions	UMP to UDP	Pyrimidine metabolism [16]	0	0	0	0	0	0	0	0	0	0	0	0	0	0	0
	Nucleosides and Nucleotides	Pyrimidines	pyrimidine conversions	CMP to CDP	Pyrimidine metabolism [16]	0	0	0	0	0	0	0	0	0	0	0	0	0	0	0
	Nucleosides and Nucleotides	(none)	Ribonucleotide reduction	UDP to dUDP	Pyrimidine metabolism [16]	1	0	1	1	1	1	1	1	1	1	1	1	1	1	1
	Nucleosides and Nucleotides	(none)	Ribonucleotide reduction	CDP to dCDP	Pyrimidine metabolism [16]	1	0	1	1	1	1	1	1	1	1	1	1	1	1	1
	Nucleosides and Nucleotides	Pyrimidines	De Novo Pyrimidine Synthesis	CarbamoylP and PRPP to UMP	Pyrimidine metabolism [16]	1	0	1	1	1	1	1	0	1	0	1	1	1	1	1
	Nucleosides and Nucleotides	Pyrimidines	De Novo Pyrimidine Synthesis	Uracil and PRPP to UMP	Pyrimidine metabolism [16]	1	1	1	1	1	1	1	1	1	1	1	1	1	1	1
	Nucleosides and Nucleotides	Pyrimidines	De Novo Pyrimidine Synthesis	Glutamine to CarbamoylP	Pyrimidine metabolism [16]	1	1	1	1	1	1	1	0	1	1	1	1	1	1	1
	Nucleosides and Nucleotides	Pyrimidines	pyrimidine conversions	dUTP to dTTP	Pyrimidine metabolism [16]	0	0	1	1	1	1	1	0	1	0	1	1	1	0	1
	Nucleosides and Nucleotides	Pyrimidines	pyrimidine conversions	UDP to UTP	Pyrimidine metabolism [16]	1	0	1	1	1	1	1	1	1	1	1	1	1	1	1
	Nucleosides and Nucleotides	Pyrimidines	pyrimidine conversions	dUDP to dUTP	Pyrimidine metabolism [16]	1	0	1	1	1	1	1	1	1	1	1	1	1	1	1
	Nucleosides and Nucleotides	Pyrimidines	pyrimidine conversions	UTP to CTP	Pyrimidine metabolism [16]	1	1	1	1	1	1	1	1	1	1	1	1	1	1	1
	Nucleosides and Nucleotides	Pyrimidines	pyrimidine conversions	Uracil to UMP	Pyrimidine metabolism [16]	1	1	1	1	1	1	1	1	1	1	1	1	1	1	1
	Nucleosides and Nucleotides	Pyrimidines	pyrimidine conversions	CDP to CTP	Pyrimidine metabolism [16]	1	0	1	1	1	1	1	1	1	1	1	1	1	1	1
	Nucleosides and Nucleotides	Pyrimidines	pyrimidine conversions	dCDP to dCTP	Pyrimidine metabolism [16]	1	0	1	1	1	1	1	1	1	1	1	1	1	1	1
	Phosphorus Metabolism	(none)	Phosphonate metabolism	Aminoethylphosphonate to Acetaldehyde	Phosphonate and phosphinate metabolism	0	0	0	0	0	0	0	0	0	0	0	0	0	0	0
	Phosphorus Metabolism	(none)	Phosphate metabolism	Pyrophosphate to Orthophosphate		1	1	1	1	1	1	1	0	1	1	1	1	1	1	1
	Regulation and Cell signaling	(none)	Stringent Response, (p)ppGpp metabolism	GTP to ppGpp	Purine metabolism [21]	0	0	0	0	0	0	0	0	0	0	0	0	0	0	0
	Regulation and Cell signaling	(none)	Stringent Response, (p)ppGpp metabolism	GDP to ppGpp	Purine metabolism [21]	1	1	1	1	1	1	0	0	0	1	1	1	1	1	0
	Regulation and Cell signaling	(none)	Stringent Response, (p)ppGpp metabolism	ppGpp to GDP	Purine metabolism [21]	1	1	1	1	1	1	0	0	0	1	1	1	1	1	0
	Respiration	Electron donating reactions	Succinate dehydrogenase	Succinate to Fumarate	Citrate cycle (TCA cycle) [4]	1	1	1	1	1	1	1	1	1	0	1	1	1	1	1
	Respiration	Electron donating reactions	Coenzyme F420 hydrogenase	Coenzyme_F420_hydrogenase	Folate biosynthesis [12]	0	0	0	0	0	0	0	0	0	0	0	0	0	0	0
	Respiration	(none)	Formate hydrogenase	Formate_dehydrogenase	Glyoxylate and dicarboxylate metabolism	1	1	1	1	1	0	0	0	0	0	0	0	0	0	0
	Respiration	Electron donating reactions	Respiratory dehydrogenases 1	NADH_ubiquinone_oxidation	Oxidative phosphorylation	1	1	1	1	1	1	1	0	0	1	1	1	1	1	0
	Secondary Metabolism	Biosynthesis of phenylpropanoids	Phenylpropionate Degradation	Phenylpropanoate to Dihydroxyphenylpropanoate	Phenylalanine metabolism	0	0	0	0	0	0	0	0	0	0	0	0	0	0	0
	Secondary Metabolism	Biosynthesis of phenylpropanoids	Phenylpropionate Degradation	Cinnamate to Dihydroxycinnamate	Phenylalanine metabolism	0	0	0	0	0	0	0	0	0	0	0	0	0	0	0
	Stress Response	Oxidative stress	Glutathione: Biosynthesis and gamma-glutamyl cycle	Glutamate and Cysteine and Glycine to Glutathione	Glutathione metabolism [5]	0	0	1	1	1	1	1	0	0	0	1	1	1	0	0
	Stress Response	Oxidative stress	Glutathione: Biosynthesis and gamma-glutamyl cycle	Glutathione to Glutamate and Cysteine and Glycine	Glutathione metabolism [5]	0	0	1	1	1	1	0	0	0	0	1	1	1	1	0
	Stress Response	Osmotic stress	Choline and Betaine Uptake and Betaine Biosynthesis	Choline to Betaine	Glycine, serine and threonine metabolism [10]	1	0	1	1	1	0	0	0	0	0	0	0	0	0	0
	Sulfur Metabolism	(none)	Thioredoxin-disulfide reductase	Thioredoxin_Reduction	Pyrimidine metabolism [16]	1	1	1	1	1	1	0	1	1	0	1	1	1	0	1
	Sulfur Metabolism	Inorganic sulfur assimilation	Inorganic Sulfur Assimilation	Sulfate to Sulfide	Sulfur metabolism [6]	0	0	1	1	1	1	0	0	1	1	1	1	1	1	0
	Sulfur Metabolism	Organic sulfur assimilation	Taurine Utilization	Taurine to Aminoacetaldehyde and Sulfite	Taurine and hypotaurine metabolism [1]	0	0	0	0	0	0	0	0	0	0	0	0	0	0	0

## Sheet: KEGG modules HBDs
	KEGG Module	Sum	HBD-01	HBD-02	HBD-03	HBD-04	HBD-05	HBD-06	HBD-07	HBD-08	HBD-09	TARA_ANE_MAG_00075	TARA_ASW_MAG_00003	TARA_PON_MAG_00028	TARA_PSE_MAG_00030	TARA_PSE_MAG_00060	TARA_PSW_MAG_00031
	ABC-2 type transport system	9	1	1	1	1	1	1	1	1	1	1	1	1	1	1	1
	beta-Oxidation, acyl-CoA synthesis	9	1	1	1	1	1	1	1	1	1	1	1	1	1	1	1
	Adenine ribonucleotide biosynthesis, IMP => ADP,ATP	9	1	1	1	1	1	1	1	1	1	1	0.5	1	1	1	1
	Pyrimidine ribonucleotide biosynthesis, UMP => UDP/UTP,CDP/CTP	9	1	1	1	1	1	1	1	1	1	1	1	1	1	1	1
	Putative ABC transport system	9	1	1	1	1	1	1	1	1	1	1	0	1	1	1	1
	Glycolysis, core module involving three-carbon compounds	9	1	1	1	1	1	1	1	1	1	1	1	1	1	1	1
	Proline biosynthesis, glutamate => proline	9	1	1	1	1	1	1	1	1	1	1	0.333333	1	1	1	1
	Pyruvate oxidation, pyruvate => acetyl-CoA	9	1	1	1	1	1	1	1	1	1	1	1	1	1	1	1
	Aminoglycoside resistance, protease FtsH	9	1	1	1	1	1	1	1	1	1	1	0.5	1	1	1	1
	PhoR-PhoB (phosphate starvation response) two-component regulatory system	9	1	1	1	1	1	1	1	1	1	1	1	1	1	1	1
	Cysteine biosynthesis, serine => cysteine	9	1	1	1	1	1	1	1	1	1	1	1	1	1	0.5	1
	Lipopolysaccharide export system	9	1	1	1	1	1	1	1	1	1	0	0	1	1	1	1
	Phosphate transport system	9	1	1	1	1	1	1	1	1	1	1	1	1	1	1	1
	CheA-CheYBV (chemotaxis) two-component regulatory system	9	1	1	1	1	1	1	1	1	1	1	0	1	1	1	1
	Nitrogen fixation, nitrogen => ammonia	9	1	1	1	1	1	1	1	1	1	1	1	1	1	1	1
	Guanine ribonucleotide biosynthesis IMP => GDP,GTP	8.75	1	1	1	1	1	1	1	0.75	1	1	1	1	1	1	1
	Pentose phosphate pathway, non-oxidative phase, fructose 6P => ribose 5P	8.75	1	1	1	1	1	1	0.75	1	1	1	1	1	1	1	1
	Citrate cycle, first carbon oxidation, oxaloacetate => 2-oxoglutarate	8.66667	1	1	1	1	1	1	1	0.666667	1	1	0	1	1	1	1
	Leucine biosynthesis, 2-oxoisovalerate => 2-oxoisocaproate	8.66667	1	1	1	1	1	1	1	0.666667	1	0.666667	0	1	1	1	1
	Phosphatidylethanolamine (PE) biosynthesis, PA => PS => PE	8.66667	1	1	1	1	1	1	1	1	0.666667	0.666667	0.333333	1	1	1	1
	Threonine biosynthesis, aspartate => homoserine => threonine	8.6	1	1	1	1	1	1	1	0.6	1	0.8	0.8	1	1	1	1
	Gluconeogenesis, oxaloacetate => fructose-6P	8.57143	0.857143	0.857143	1	1	1	1	1	0.857143	1	0.857143	0.714286	1	1	1	1
	Valine/isoleucine biosynthesis, pyruvate => valine / 2-oxobutanoate => isoleucine	8.5	1	1	1	1	1	1	1	0.5	1	1	0	1	1	1	1
	Ornithine biosynthesis, glutamate => ornithine	8.5	1	1	1	1	1	1	1	0.5	1	0.75	0	1	1	1	1
	CMP-KDO biosynthesis	8.5	1	1	1	1	1	1	1	0.5	1	1	0	1	1	1	1
	Phosphate acetyltransferase-acetate kinase pathway, acetyl-CoA => acetate	8.5	1	1	1	1	1	1	1	0.5	1	1	0	1	1	1	1
	Coenzyme A biosynthesis, pantothenate => CoA	8.33333	1	1	1	1	1	1	0.666667	0.666667	1	1	0.666667	1	1	1	1
	Glycolysis (Embden-Meyerhof pathway), glucose => pyruvate	8.11111	1	0.888889	0.777778	0.777778	0.777778	1	1	0.888889	1	1	0.888889	1	1	1	1
	PRPP biosynthesis, ribose 5P => PRPP	8	1	1	1	1	1	1	0	1	1	1	1	1	1	1	1
	Twin-arginine translocation (Tat) system	8	1	1	1	1	1	1	1	0	1	1	1	1	1	1	1
	Fatty acid biosynthesis, elongation	8	1	0	1	1	1	1	1	1	1	0	1	1	1	1	1
	Lipoprotein-releasing system	8	1	1	1	1	1	1	1	0	1	1	0	1	1	1	1
	F-type ATPase, prokaryotes and chloroplasts	8	1	1	1	1	0	1	1	1	1	1	1	1	1	1	1
	Iron complex transport system	8	1	1	1	1	1	1	1	0	1	1	0	1	1	1	1
	Molybdate transport system	8	1	0	1	1	1	1	1	1	1	0	0	1	1	1	1
	Lysine biosynthesis, DAP aminotransferase pathway, aspartate => lysine	8	0.857143	1	0.857143	0.857143	0.857143	1	0.857143	0.714286	1	0.714286	1	1	1	1	1
	Aminoacyl-tRNA biosynthesis, prokaryotes	7.90476	1	1	0.952381	1	1	1	0.952381	0	1	0	1	1	1	0.952381	1
	Riboflavin biosynthesis, GTP => riboflavin/FMN/FAD	7.85714	1	0.857143	1	1	1	1	1	0	1	1	0.857143	1	0.857143	1	1
	NAD biosynthesis, aspartate => NAD	7.8	1	1	1	1	1	1	0.8	0	1	0.8	0	1	1	0.8	1
	Citrate cycle (TCA cycle, Krebs cycle)	7.75	0.75	1	1	1	1	1	1	0	1	0.875	0	1	1	0.875	1
	Pentose phosphate pathway (Pentose phosphate cycle)	7.71429	1	0.714286	0.857143	0.857143	0.857143	0.857143	0.714286	0.857143	1	0.857143	0.857143	0.857143	0.857143	1	0.857143
	Inosine monophosphate biosynthesis, PRPP + glutamine => IMP	7.66667	1	0.777778	1	1	1	1	1	0	0.888889	0.777778	0	1	1	0.888889	1
	Citrate cycle, second carbon oxidation, 2-oxoglutarate => oxaloacetate	7.6	0.6	1	1	1	1	1	1	0	1	0.8	0	1	1	0.8	1
	Isoleucine biosynthesis, threonine => 2-oxobutanoate => isoleucine	7.6	0.8	1	1	1	1	1	0.8	0	1	1	0	1	1	1	1
	Pantothenate biosynthesis, valine/L-aspartate => pantothenate	7.6	0.8	0.8	1	1	1	0.8	0.8	0.6	0.8	0.6	0	0.8	0.8	0.8	0.8
	Lysine biosynthesis, succinyl-DAP pathway, aspartate => lysine	7.55556	0.888889	0.888889	1	1	1	1	1	0	0.777778	0.888889	0	1	1	0.777778	1
	BarA-UvrY (central carbon metabolism) two-component regulatory system	7.5	0.5	1	1	1	1	1	1	0.5	0.5	1	0	1	1	0.5	1
	Reductive pentose phosphate cycle, glyceraldehyde-3P => ribulose-5P	7.42857	0.857143	0.714286	0.857143	0.857143	0.857143	0.857143	0.857143	0.714286	0.857143	0.714286	0.714286	0.857143	0.857143	0.857143	0.857143
	Shikimate pathway, phosphoenolpyruvate + erythrose-4P => chorismate	7.25	0.5	1	1	1	1	1	1	0	0.75	0.75	0.75	1	1	1	1
	C5 isoprenoid biosynthesis, non-mevalonate pathway	7.125	1	0.875	0.875	0.875	0.875	0.875	0.875	0	0.875	0.875	0.75	0.875	0.875	0.875	0.875
	Heme biosynthesis, glutamate => protoheme/siroheme	7.09091	0	0.818182	0.909091	1	0.909091	0.909091	0.818182	0.909091	0.818182	0	0	0.909091	1	0.818182	0.909091
	Cell division transport system	7	1	1	1	1	1	1	1	0	0	0	0	1	1	0	1
	Ribosome, bacteria	7	1	1	1	1	0	1	1	0	1	0	1	0	1	0	1
	HydH-HydG (metal tolerance) two-component regulatory system	7	1	1	0.5	0.5	0.5	0.5	1	1	1	1	0	0.5	0.5	1	0.5
	NitT/TauT family transport system	7	1	1	1	1	1	1	1	0	0	1	0	1	1	1	1
	Phospholipid transport system	7	1	1	1	1	1	1	1	0	0	0	0	1	1	0	1
	Zinc transport system	7	1	1	1	1	1	1	1	0	0	0	0	1	1	0	1
	Cytochrome d ubiquinol oxidase	7	1	1	1	1	1	1	1	0	0	0	0	1	1	0	1
	DctB-DctD (C4-dicarboxylate transport) two-component regulatory system	7	0.5	1	1	1	1	0.5	1	0.5	0.5	1	0	1	0.5	0.5	1
	Nitrate/nitrite transport system	7	0	0	1	1	1	1	1	1	1	1	0	1	1	1	1
	RstB-RstA two-component regulatory system	7	0	1	1	1	1	1	1	0.5	0.5	0.5	0	1	1	0.5	1
	Serine biosynthesis, glycerate-3P => serine	7	0.666667	1	1	0.666667	1	1	1	0.333333	0.333333	1	0.333333	1	1	0.333333	1
	Tetrahydrofolate biosynthesis, GTP => THF	6.8	0.6	0.8	1	1	1	1	0.6	0	0.8	1	0.6	1	1	0.8	1
	Lipopolysaccharide biosynthesis, KDO2-lipid A	6.77778	0	0.777778	0.888889	0.888889	0.888889	0.888889	0.888889	0.777778	0.777778	0.777778	0	0.888889	0.888889	0.777778	0.888889
	beta-Oxidation	6.66667	0	1	1	1	1	1	1	0.666667	0	1	0	1	1	0	1
	Lysine biosynthesis, DAP dehydrogenase pathway, aspartate => lysine	6.66667	0.833333	0.833333	0.833333	0.833333	0.833333	0.833333	0.833333	0	0.833333	0.666667	0.833333	0.833333	0.833333	0.833333	0.833333
	GlnL-GlnG (nitrogen regulation) two-component regulatory system	6.5	0.5	0.5	1	1	1	1	1	0.5	0	0	0	1	1	0.5	1
	RegB-RegA (redox response) two-component regulatory system	6.5	0	0.5	1	1	1	0	1	1	1	1	0	0	0	1	0
	FlrB-FlrC (polar flagellar synthesis) two-component regulatory system	6.5	0.5	0.5	1	1	1	1	1	0.5	0	1	0	1	1	0	1
	CusS-CusR (copper tolerance) two-component regulatory system	6.5	0.5	1	1	1	1	0	1	0	1	1	0	1	1	1	0
	PilS-PilR (type 4 fimbriae synthesis) two-component regulatory system	6.5	0.5	0.5	1	1	1	1	1	0	0.5	0.5	0	1	1	0	1
	Histidine biosynthesis, PRPP => histidine	6.5	0.666667	0.833333	0.833333	0.833333	0.833333	0.833333	0.833333	0	0.833333	0.666667	0	0.833333	0.833333	0.666667	0.833333
	Assimilatory sulfate reduction, sulfate => H2S	6.33333	0.666667	0	0.666667	1	0.666667	1	1	0.333333	1	1	1	1	1	0.666667	1
	Entner-Doudoroff pathway, glucose-6P => glyceraldehyde-3P + pyruvate	6.25	0.5	0	1	1	1	1	1	0	0.75	1	0	1	1	0.5	1
	Glyoxylate cycle	6.2	0.6	0.6	0.8	0.8	0.8	1	1	0	0.6	1	0	1	1	0.6	0.8
	C1-unit interconversion, prokaryotes	6	0.666667	1	0.666667	0.666667	0.666667	0.666667	0.666667	0.333333	0.666667	0.333333	0.333333	0.666667	0.666667	0.666667	0.666667
	Pimeloyl-ACP biosynthesis, BioC-BioH pathway, malonyl-ACP => pimeloyl-ACP	6	0.833333	0	0.666667	0.666667	0.666667	0.833333	0.833333	0.666667	0.833333	0.666667	0.666667	0.833333	0.833333	0.833333	0.833333
	RNA polymerase, bacteria	6	1	1	1	0	0	1	1	0	1	0	1	1	1	1	1
	Iron(III) transport system	6	1	1	0	0	0	1	1	1	1	0	1	1	1	1	1
	DNA polymerase III complex, bacteria	6	0	1	1	1	1	1	1	0	0	0	0	1	1	0	1
	Peptides/nickel transport system	6	1	1	1	1	1	0	0	0	1	0	1	0	0	0	0
	Phosphonate transport system	6	1	1	1	1	0	1	1	0	0	0	0	1	1	0	1
	Glycine betaine/proline transport system	6	1	1	1	1	1	0	1	0	0	0	0	0	0	0	0
	RNA degradosome	6	0	1	1	1	1	1	1	0	0	1	0	1	1	0	1
	Nucleotide sugar biosynthesis, prokaryotes	6	0.857143	0.857143	0.714286	0.714286	0.714286	0.714286	0.714286	0	0.714286	0	0.714286	0.714286	0.714286	0.714286	0.714286
	Uridine monophosphate biosynthesis, glutamine (+ PRPP) => UMP	5.66667	0.666667	0.666667	0.666667	0.666667	0.666667	0.666667	0.666667	0.333333	0.666667	0.666667	0.333333	0.666667	0.666667	0.666667	0.666667
	Fluoroquinolone resistance, gyrase-protecting protein Qnr	5.66667	0.666667	0.666667	0.666667	0.666667	0.666667	0.666667	0.666667	0.333333	0.666667	0.666667	0.666667	0.666667	0.666667	0.666667	0.666667
	Isoleucine biosynthesis, pyruvate => 2-oxobutanoate	5.66667	0.666667	0.666667	0.666667	0.666667	0.666667	0.666667	0.666667	0.333333	0.666667	0.666667	0	0.666667	0.666667	0.666667	0.666667
	Nucleotide sugar biosynthesis, glucose => UDP-glucose	5.66667	1	0.333333	0.666667	0.666667	0.666667	1	1	0	0.333333	1	0.666667	1	1	0.333333	1
	Aminoglycoside resistance, protease HtpX	5.66667	0.333333	1	0.666667	0.666667	0.333333	1	1	0.333333	0.333333	1	0.333333	1	1	0.333333	1
	Aminoacyl-tRNA biosynthesis, eukaryotes	5.66667	0.952381	1	0	0.904762	0.904762	0.952381	0	0	0.952381	0	0	0.952381	0.952381	0.904762	0.952381
	Nucleotide sugar biosynthesis, eukaryotes	5.5	0.666667	0.833333	0.666667	0.666667	0.666667	0.666667	0.666667	0	0.666667	0	0	0.666667	0.666667	0.666667	0.666667
	Methionine degradation	5.5	0.75	0.5	0.75	0.5	0.5	0.75	0.5	0.5	0.75	0	0.5	0.75	0.5	0.75	0.75
	Glutathione biosynthesis, glutamate => glutathione	5.5	0	0.5	1	1	1	1	1	0	0	0.5	0.5	1	1	0	1
	Triacylglycerol biosynthesis	5.5	0.5	0.75	0.5	0.5	0.75	0.75	0.75	0.5	0.5	0.75	0.5	0.75	0.75	0.5	0.75
	Acylglycerol degradation	5.5	0	0.5	1	1	1	1	0.5	0.5	0	0.5	0	1	1	0.5	1
	Polyamine biosynthesis, arginine => agmatine => putrescine => spermidine	5.5	0	1	1	1	1	0.75	0.75	0	0	0.5	0.75	0.75	0.75	0.5	0.75
	Pyridoxal biosynthesis, erythrose-4P => pyridoxal-5P	5.42857	0	0.714286	1	1	1	0.857143	0.857143	0	0	0.857143	0	0.857143	0.857143	0	0.857143
	Tryptophan biosynthesis, chorismate => tryptophan	5.33333	1	0.666667	0.666667	0.666667	0.666667	0.666667	0.333333	0	0.666667	0.666667	0	0.666667	0.666667	0.666667	0.666667
	dTDP-L-rhamnose biosynthesis	5.25	1	1	0	0	0	0.5	1	0.75	1	1	0	0.5	0.5	1	0.5
	beta-Lactam resistance, AmpC system	5.25	0	0.75	0.75	0.5	0.75	0.75	0.75	0.5	0.5	0.75	0.5	0.75	0.75	0	0.75
	Pyrimidine deoxyribonuleotide biosynthesis, CDP/CTP => dCDP/dCTP,dTDP/dTTP	5.125	0	0	0.875	0.875	0.875	0.875	0.875	0	0.75	0.75	0	0.875	0.875	0.75	0.875
	Formaldehyde assimilation, ribulose monophosphate pathway	5	0.666667	0.666667	0.333333	0.333333	0.333333	0.666667	0.666667	0.666667	0.666667	0.666667	0.333333	0.666667	0.666667	0.666667	0.666667
	Cytochrome c oxidase, prokaryotes	5	1	1	0	0	0	1	1	0	1	1	1	1	1	1	1
	C10-C20 isoprenoid biosynthesis, bacteria	5	1	0.5	0.5	0.5	0.5	0.5	0.5	0.5	0.5	0.5	0.5	0.5	0.5	0.5	0.5
	Cytochrome bc1 complex respiratory unit	5	0	0	1	1	1	1	1	0	0	0	0	1	1	0	1
	Urea cycle	5	0.6	0.8	0.6	0.6	0.6	0.6	0.6	0	0.6	0.6	0	0.6	0.6	0.6	0.6
	Succinate dehydrogenase, prokaryotes	5	0	0	1	1	1	1	1	0	0	0	0	1	1	0	1
	Heme transport system	5	0	0	1	1	1	1	1	0	0	1	0	1	1	0	1
	Pentose phosphate pathway, oxidative phase, glucose 6P => ribulose 5P	5	1	0	0.5	0.5	0.5	0.5	0.5	0.5	1	0.5	0.5	0.5	0.5	1	0.5
	Putative simple sugar transport system	5	1	1	1	1	1	0	0	0	0	0	0	0	0	0	0
	NarX-NarL (nitrate respiration) two-component regulatory system	5	0	0.5	1	1	1	1	0	0	0.5	0	0	1	1	0.5	1
	Urea transport system	5	0	0	1	1	1	1	1	0	0	0	0	1	1	0	1
	Type II general secretion pathway	5	0	0	1	1	1	1	1	0	0	0	0	1	1	0	1
	Biotin biosynthesis, pimeloyl-ACP/CoA => biotin	5	0.333333	0.666667	0.333333	0.333333	0	1	1	0.333333	1	0.666667	0	1	1	1	1
	Cobalamin biosynthesis, cobinamide => cobalamin	5	0	0.857143	0.857143	0.857143	0.857143	0.857143	0.714286	0	0	0	0.714286	0.857143	0.857143	0	0.857143
	GABA biosynthesis, eukaryotes, putrescine => GABA	4.75	0.5	0.75	0.5	0.5	0.5	1	0.5	0.5	0	0	0.5	1	1	0	1
	ADP-L-glycero-D-manno-heptose biosynthesis	4.75	1	0.75	0.75	0.75	0.75	0	0	0	0.75	0	0.5	0	0	0.75	0
	Dissimilatory sulfate reduction, sulfate => H2S	4.66667	1	1	0.333333	0.333333	0.333333	0.666667	0.333333	0.333333	0.333333	0.333333	0.333333	0.666667	0.666667	0.333333	0.666667
	Ectoine biosynthesis, aspartate => ectoine	4.6	0	0	1	1	1	0.8	0.8	0	0	0.8	0	1	1	0	0.8
	CAM (Crassulacean acid metabolism), dark	4.5	0	0.5	0.5	0.5	0.5	1	1	0	0.5	1	0	1	1	0.5	1
	Fatty acid biosynthesis, initiation	4.5	0.5	0	0.5	0.5	0	1	1	0	1	0.5	1	1	1	1	1
	CAM (Crassulacean acid metabolism), light	4.5	0.5	0.5	0.5	0.5	0.5	0.5	0.5	0.5	0.5	0.5	0	0.5	0.5	0.5	0.5
	C1-unit interconversion, eukaryotes	4.5	0.5	0.5	0.5	0.5	0.5	0.5	0.5	0.5	0.5	0	0.5	0.5	0.5	0.5	0.5
	Reductive pentose phosphate cycle, ribulose-5P => glyceraldehyde-3P	4.5	0.5	0.5	0.5	0.5	0.5	0.5	0.5	0.5	0.5	0.5	0.5	0.5	0.5	0.5	0.5
	NtrY-NtrX (nitrogen regulation) two-component regulatory system	4.5	1	1	0.5	0.5	0.5	0	0.5	0.5	0	0	0	0	0	0	0
	Multidrug resistance, efflux pump AcrAB-TolC/SmeDEF	4.5	0.5	0.5	0.5	0.5	0.5	0.5	0.5	0.5	0.5	0.5	0	0.5	0.5	0.5	0.5
	YesM-YesN two-component regulatory system	4.5	0.5	0.5	0.5	0.5	0.5	0.5	0.5	0.5	0.5	0.5	0	0.5	0.5	0.5	0.5
	PhoQ-PhoP (magnesium transport) two-component regulatory system	4.5	0	0	1	1	0.5	1	1	0	0	1	0	1	1	0	1
	Assimilatory nitrate reduction, nitrate => ammonia	4.5	0	0	0.5	0.5	0.5	0.5	0.5	1	1	0.5	0	0.5	0.5	1	0.5
	KdpD-KdpE (potassium transport) two-component regulatory system	4.5	0.5	1	0.5	0.5	0.5	0.5	0	0.5	0.5	0.5	0	0.5	0.5	0.5	0.5
	Dissimilatory nitrate reduction, nitrate => ammonia	4.5	1	0.5	0.5	0.5	0.5	1	0	0	0.5	0.5	0	1	1	0.5	1
	Methionine salvage pathway	4.375	0	0	0.875	0.875	0.875	0.875	0.875	0	0	0	0	0.875	0.875	0	0.875
	Ubiquinone biosynthesis, prokaryotes, chorismate => ubiquinone	4.33333	0	0	0.888889	0.888889	0.888889	0.888889	0.777778	0	0	0	0	0.888889	0.888889	0	0.888889
	Phenylalanine biosynthesis, chorismate => phenylalanine	4	0.5	0.5	0.5	0.5	0.5	0.5	0.5	0	0.5	0.5	0	0.5	0.5	0.5	0.5
	Cationic antimicrobial peptide (CAMP) resistance, N-acetylmuramoyl-L-alanine amidase AmiA and AmiC	4	0.666667	0.333333	0.666667	0.666667	0.666667	0.333333	0.333333	0.333333	0	0.666667	0	0.333333	0.333333	0.333333	0.333333
	alpha-Glucoside transport system	4	1	1	0	0	0	0	0	1	1	0	1	0	0	1	0
	EnvZ-OmpR (osmotic stress response) two-component regulatory system	4	0	1	0.5	0.5	0	1	1	0	0	1	0	1	1	0	1
	Sec (secretion) system	4	1	1	1	0	0	0	0	0	1	0	0	1	1	1	1
	AtoS-AtoC (cPHB biosynthesis) two-component regulatory system	4	1	1	0	0	0	0	0	1	1	0	0	0	0	1	0
	FixL-FixJ (nitrogen fixation) two-component regulatory system	4	0.5	0.5	0.5	0	0	0.5	0	1	1	0	0	0	0.5	0.5	0.5
	Betaine biosynthesis, choline => betaine	4	1	0	1	1	1	0	0	0	0	0	0	0	0	0	0
	AlgZ-AlgR (alginate production) two-component regulatory system	4	0	0	1	1	0.5	0.5	1	0	0	0	0	0.5	0.5	0	0.5
	Thiamine biosynthesis, AIR => thiamine-P/thiamine-2P	3.8	0.6	0.6	0	0	0	0.8	0.6	0.6	0.6	0	0	0.8	0.8	0.6	0.8
	Semi-phosphorylative Entner-Doudoroff pathway, gluconate => glycerate-3P	3.75	0	0	0.5	0.5	0.5	0.5	0.5	0.5	0.75	0.5	0	0.5	0.5	0.5	0.5
	GABA (gamma-Aminobutyrate) shunt	3.66667	0	0.333333	0.666667	0.666667	0.666667	0.333333	0.666667	0.333333	0	0.666667	0	0.333333	0.333333	0	0.333333
	VicK-VicR (cell wall metabolism) two-component regulatory system	3.5	1	1	0	0	0	0.5	0	0.5	0.5	0	0.5	0.5	0.5	0.5	0.5
	F420 biosynthesis	3.5	0	0.5	1	1	1	0	0	0	0	0	0	0	0	0	0
	GlrK-GlrR (amino sugar metabolism) two-component regulatory system	3.5	0.5	0.5	0	0	0	1	0.5	0.5	0.5	0	0	0.5	0.5	0.5	0.5
	Formaldehyde assimilation, xylulose monophosphate pathway	3.5	0.5	0	0.5	0.5	0.5	0.5	0.5	0	0.5	0	0	0.5	0.5	0.5	0.5
	Reductive citrate cycle (Arnon-Buchanan cycle)	3.5	0	0.9	0	0	0	0.9	0.9	0	0.8	0.8	0	0.9	0.9	0	0.9
	MprB-MprA (maintenance of persistent infection) two-component regulatory system	3.5	0.5	1	0	0	0	0.5	0.5	0.5	0.5	0	0	0.5	0.5	0.5	0.5
	QseC-QseB (quorum sensing) two-component regulatory system	3.5	0	0	0.5	0.5	0.5	1	1	0	0	1	0	1	1	0	1
	PleC-PleD (cell fate control) two-component regulatory system	3.4	0	0.6	0	0	0	0.8	0.6	0.8	0.6	0.6	0	0.8	0.8	0.8	0.8
	Cationic antimicrobial peptide (CAMP) resistance, envelope protein folding and degrading factors DegP and DsbA	3.33333	0.333333	0	0.666667	0.666667	0.666667	0.333333	0.333333	0	0.333333	0.666667	0	0.333333	0.333333	0.333333	0.333333
	cAMP signaling	3.33333	0.333333	0.333333	0.333333	0.333333	0.333333	0.333333	0.333333	0.666667	0.333333	0.333333	0	0.333333	0.333333	0.333333	0.333333
	Macrolide resistance, MacAB-TolC transporter	3	0	0	0.666667	0.666667	0.333333	0.666667	0.666667	0	0	0.666667	0	0.666667	0.666667	0	0.666667
	Cationic antimicrobial peptide (CAMP) resistance, palmitoyl transferase PagP	3	0	0	0.666667	0.666667	0.333333	0.666667	0.666667	0	0	0.666667	0	0.666667	0.666667	0	0.666667
	Cationic antimicrobial peptide (CAMP) resistance, protease PgtE	3	0	0	0.666667	0.666667	0.333333	0.666667	0.666667	0	0	0.666667	0	0.666667	0.666667	0	0.666667
	Erythromycin resistance, macrolide 2'-phosphotransferase I MphA	3	0	0.5	0.5	0.5	0.5	0.5	0.5	0	0	0.5	0	0.5	0.5	0	0.5
	Phosphatidylcholine (PC) biosynthesis, PE => PC	3	0	0	0	0	0	1	1	0	1	1	0	1	1	1	1
	LiaS-LiaR (cell wall stress response) two-component regulatory system	3	0	1	0.5	0.5	0.5	0.5	0	0	0	0	0	0.5	0.5	0	0.5
	BaeS-BaeR (envelope stress response) two-component regulatory system	3	0	1	0	0	0	1	1	0	0	1	0	1	1	0	1
	EvgS-EvgA (acid and drug tolerance) two-component regulatory system	3	0	0.5	0.5	0.5	0.5	0.5	0	0	0.5	0	0	0.5	0.5	0.5	0.5
	Putrescine transport system	3	0	0	1	1	1	0	0	0	0	0	0	0	0	0	0
	NarQ-NarP (nitrate respiration) two-component regulatory system	3	0.5	0	1	1	0	0.5	0	0	0	0	0	0.5	0.5	0	0.5
	Cytochrome o ubiquinol oxidase	3	0	0	1	1	1	0	0	0	0	0	0	0	0	0	0
	Imipenem resistance, repression of porin OprD	3	0	0.5	0.5	0.5	0.5	0	0.5	0	0.5	0.5	0	0.5	0.5	0.5	0
	ChpA-ChpB/PilGH (chemosensory) two-component regulatory system	3	0	0	0.6	0.6	0.6	0.6	0.6	0	0	0.6	0	0.6	0.6	0	0.6
	Type VI secretion system	3	0	0	0	0	1	1	1	0	0	1	0	1	1	0	1
	Ethylene biosynthesis, methionine => ethylene	3	0.333333	0.333333	0.333333	0.333333	0.333333	0.333333	0.333333	0.333333	0.333333	0.333333	0.333333	0.333333	0.333333	0.333333	0.333333
	Pyrimidine degradation, uracil => beta-alanine, thymine => 3-aminoisobutanoate	2.66667	0	0.333333	0.666667	0.666667	0.666667	0	0.333333	0	0	0.333333	0	0	0	0	0
	WspE-WspRF (chemosensory) two-component regulatory system	2.66667	0.333333	0	0.333333	0.333333	0.333333	0.666667	0.666667	0	0	0.666667	0	0.666667	0.666667	0	0.666667
	Catechol meta-cleavage, catechol => acetyl-CoA / 4-methylcatechol => propanoyl-CoA	2.6	0	0	0.8	0.8	0	1	0	0	0	0	0	1	0.8	0	1
	Galactose degradation, Leloir pathway, galactose => alpha-D-glucose-1P	2.5	1	0	0	0	0	0	0	0.75	0.75	0	0	0	0	0.75	0
	C4-dicarboxylic acid cycle, NADP - malic enzyme type	2.5	0	0	0.5	0.5	0.5	0.5	0.5	0	0	0.5	0	0.5	0.5	0	0.5
	Pentose phosphate pathway, archaea, fructose 6P => ribose 5P	2.5	0	0	0.5	0.5	0.5	0.5	0.5	0	0	0.5	0.5	0.5	0.5	0	0.5
	Polyamine biosynthesis, arginine => ornithine => putrescine	2.5	0	1	0.5	0.5	0.5	0	0	0	0	0	0	0	0	0	0
	ResE-ResD (aerobic and anaerobic respiration) two-component regulatory system	2.5	0.5	0.5	0	0	0	0.5	0	0.5	0.5	0	0	0.5	0.5	0.5	0.5
	C4-dicarboxylic acid cycle, phosphoenolpyruvate carboxykinase type	2.5	0	0	0.5	0.5	0.5	0.5	0.5	0	0	0.5	0	0.5	0.5	0	0.5
	CreC-CreB (phosphate regulation) two-component regulatory system	2.5	0	0.5	0.5	0.5	0.5	0.5	0	0	0	0	0	0.5	0.5	0.5	0.5
	NreB-NreC (dissimilatory nitrate/nitrite reduction) two-component regulatory system	2.5	0.5	0.5	0.5	0.5	0.5	0	0	0	0	0	0	0	0	0	0
	Biotin biosynthesis, BioW pathway, pimelate => pimeloyl-CoA => biotin	2.4	0	0	0	0	0	0.8	0.8	0	0.8	0.6	0	0.8	0.8	0.8	0.8
	Biotin biosynthesis, BioI pathway, long-chain-acyl-ACP => pimeloyl-ACP => biotin	2.4	0	0	0	0	0	0.8	0.8	0	0.8	0.6	0	0.8	0.8	0.8	0.8
	Purine degradation, xanthine => urea	2.4	0	0	0.8	0.8	0.8	0	0	0	0	0	0	0	0	0	0
	Malonate semialdehyde pathway, propanoyl-CoA => acetyl-CoA	2.4	0	0	0.6	0.6	0.6	0.6	0	0	0	0.6	0	0.6	0.6	0	0.6
	CckA-CtrA/CpdR (cell cycle control) two-component regulatory system	2.33333	0.666667	0.666667	0	0	0	0	0	0.666667	0.333333	0	0	0	0	0.333333	0
	Lysine biosynthesis, acetyl-DAP pathway, aspartate => lysine	2.33333	0	0	0.777778	0	0	0	0.777778	0	0.777778	0	0	0	0	0.777778	0
	Leucine degradation, leucine => acetoacetate + acetyl-CoA	2.16667	0	0.666667	0	0	0	0.833333	0.666667	0	0	0.666667	0	0.833333	0.833333	0	0.833333
	Ascorbate biosynthesis, animals, glucose-1P => ascorbate	2.14286	0	0	0.714286	0.714286	0.714286	0	0	0	0	0	0	0	0	0	0
	Multidrug resistance, efflux pump MdtABC	2	0	0.666667	0	0	0	0.666667	0.666667	0	0	0.666667	0	0.666667	0.666667	0	0.666667
	Multidrug resistance, efflux pump SmeABC	2	0	0.666667	0	0	0	0.666667	0.666667	0	0	0.666667	0	0.666667	0.666667	0	0.666667
	Multidrug resistance, efflux pump AcrAD-TolC	2	0	0.666667	0	0	0	0.666667	0.666667	0	0	0.666667	0	0.666667	0.666667	0	0.666667
	Branched-chain amino acid transport system	2	1	1	0	0	0	0	0	0	0	0	0	0	0	0	0
	Tetracycline resistance, TetA transporter	2	0	0.5	0.5	0.5	0	0	0.5	0	0	0.5	0	0	0	0	0
	Nucleotide sugar biosynthesis, galactose => UDP-galactose	2	1	0	0	0	0	0	0	0.5	0.5	0	0	0	0	0.5	0
	Nitrate assimilation	2	0.5	0.5	0	0	0.5	0.5	0	0	0	0	0	0.5	0.5	0	0.5
	Putative multiple sugar transport system	2	0	0	0	0	0	1	0	1	0	0	1	1	1	0	1
	Multidrug resistance, efflux pump EmrAB	2	0.5	0	0.5	0.5	0.5	0	0	0	0	0	0	0	0	0	0
	Multidrug resistance, efflux pump NorA	2	0	0.5	0.5	0.5	0	0.5	0	0	0	0	0.5	0.5	0.5	0	0.5
	Adhesin protein transport system	2	1	1	0	0	0	0	0	0	0	0	0	0	0	0	0
	Cytochrome c oxidase, cbb3-type	2	0	0	0	0	0	1	1	0	0	1	0	1	1	0	1
	CpxA-CpxR (envelope stress response) two-component regulatory system	2	0.5	0	0.5	0.5	0.5	0	0	0	0	0.5	0	0	0	0	0
	UhpB-UhpA (hexose phosphates uptake) two-component regulatory system	2	0	1	0	0	0.5	0	0	0.5	0	0	0	0	0	0.5	0
	Putative polar amino acid transport system	2	1	1	0	0	0	0	0	0	0	0	0	0	0	0	0
	Spermidine/putrescine transport system	2	1	1	0	0	0	0	0	0	0	0	0	0	0	0	0
	Cationic antimicrobial peptide (CAMP) resistance, arnBCADTEF operon	2	0	0	0.5	0.5	0	0.5	0.5	0	0	0.5	0	0.5	0.5	0	0.5
	Cationic antimicrobial peptide (CAMP) resistance, phosphoethanolamine transferase EptB	2	0	0	0.5	0.5	0	0.5	0.5	0	0	0.5	0	0.5	0.5	0	0.5
	Sulfate transport system	2	0	0	1	1	0	0	0	0	0	0	0	0	0	0	0
	Putative ABC transport system	2	1	1	0	0	0	0	0	0	0	0	0	0	0	0	0
	Nickel transport system	2	1	1	0	0	0	0	0	0	0	0	0	0	0	0	0
	Cobalt/nickel transport system	2	1	1	0	0	0	0	0	0	0	0	0	0	0	0	0
	Propanoyl-CoA metabolism, propanoyl-CoA => succinyl-CoA	2	0	0.666667	0	0	0	0.333333	0.333333	0.333333	0.333333	0.333333	0	0.333333	0.333333	0.333333	0.333333
	Nisin resistance, phage shock protein homolog LiaH	2	0	0.666667	0.333333	0.333333	0.333333	0.333333	0	0	0	0	0	0.333333	0.333333	0	0.333333
	Pectin degradation	1.66667	0	0	0	0	0	0.333333	0.333333	0.333333	0.666667	0	0	0.333333	0.333333	0.666667	0.333333
	Tyrosine biosynthesis, chorismate => tyrosine	1.5	0.5	0.5	0	0	0	0	0	0	0.5	0	0	0	0	0.5	0
	ChvG-ChvI (acidity sensing) two-component regulatory system	1.5	0	0	0	0	0	1	0.5	0	0	0.5	0	1	1	0	1
	Fluoroquinolone resistance, efflux pump LfrA	1.5	0	0	0.5	0.5	0.5	0	0	0	0	0	0	0	0	0	0
	Multidrug resistance, efflux pump QacA	1.5	0	0	0.5	0.5	0.5	0	0	0	0	0	0	0	0	0	0
	MtrB-MtrA (osmotic stress response) two-component regulatory system	1.5	0	0	0.5	0.5	0	0	0.5	0	0	0.5	0.5	0	0	0	0
	Catechol ortho-cleavage, catechol => 3-oxoadipate	1.5	0	0	0.5	0.5	0	0	0	0.5	0	0	0	0	0	0	0
	SenX3-RegX3 (phosphate starvation response) two-component regulatory system	1.5	0	0.5	0	0	0	0.5	0	0.5	0	0.5	0	0.5	0.5	0	0.5
	TorS-TorR (TMAO respiration) two-component regulatory system	1.5	0	0	0.5	0.5	0.5	0	0	0	0	0.5	0	0	0	0	0.5
	GABA biosynthesis, prokaryotes, putrescine => GABA	1.5	0	0	0.5	0.5	0.5	0	0	0	0	0	0	0	0	0	0
	Hk1-Rrp1 (glycerol uptake and utilization) two-component regulatory system	1.5	0	0	0.5	0.5	0.5	0	0	0	0	0	0	0	0	0	0
	SsrA-SsrB two-component regulatory system	1.5	0.5	0	0	0	0	0	0	0.5	0.5	0	0	0	0	0	0
	Keratan sulfate degradation	1.4	0	0	0	0	0	0	0	0.8	0.6	0	0	0	0	0	0
	RcsC-RcsD-RcsB (capsule synthesis) two-component regulatory system	1.33333	0	0.333333	0	0	0	0.333333	0	0.333333	0.333333	0	0	0.333333	0	0.333333	0.333333
	D-galactonate degradation, De Ley-Doudoroff pathway, D-galactonate => glycerate-3P	1.2	0	0	0	0	0	0	0	0.6	0.6	0	0	0	0	0.6	0
	C10-C20 isoprenoid biosynthesis, archaea	1	0.5	0	0	0	0	0	0	0.5	0	0	0	0	0	0	0
	NADH:quinone oxidoreductase, prokaryotes	1	0	0	0	0	0	0	0	0	1	0	0	0	0	1	0
	Lipopolysaccharide transport system	1	0	0	0	0	0	0	0	0	1	0	1	0	0	1	0
	Microcin C transport system	1	0	0	0	0	0	1	0	0	0	0	0	1	1	0	1
	General L-amino acid transport system	1	0	1	0	0	0	0	0	0	0	0	0	0	0	0	0
	TctE-TctD (tricarboxylic acid transport) two-component regulatory system	1	0	0.5	0	0	0.5	0	0	0	0	0	0	0	0.5	0	0
	ArcB-ArcA (anoxic redox control) two-component regulatory system	1	0	0.5	0	0	0.5	0	0	0	0	0	0	0	0	0	0
	DesK-DesR (membrane lipid fluidity regulation) two-component regulatory system	1	0	0	0.5	0	0	0	0	0	0.5	0	0	0	0	0.5	0
	DegS-DegU (multicellular behavior control) two-component regulatory system	1	0	1	0	0	0	0	0	0	0	0	0	0	0	0	0
	LytS-LytR two-component regulatory system	1	0.5	0.5	0	0	0	0	0	0	0	0	0	0	0	0	0
	Steroid hormone biosynthesis, cholesterol => prognenolone => progesterone	1	0	0	0	0	0	0.5	0.5	0	0	0.5	0	0.5	0.5	0	0.5
	Tungstate transport system	1	0	1	0	0	0	0	0	0	0	0	0	0	0	0	0
	Osmoprotectant transport system	1	0	1	0	0	0	0	0	0	0	0	0	0	0	0	0
	Denitrification, nitrate => nitrogen	1	0	0	0	0	0	1	0	0	0	0	0	1	1	0	1
	RaxAB-RaxC type I secretion system	1	0	0	0	0	0	1	0	0	0	0	0	1	1	0	1
	CitA-CitB (citrate fermentation) two-component regulatory system	1	0	1	0	0	0	0	0	0	0	0	0	0	0	0	0
	Putative ABC transport system	1	1	0	0	0	0	0	0	0	0	0	0	0	0	0	0
	Glucose/mannose transport system	1	1	0	0	0	0	0	0	0	0	0	0	0	0	0	0
	KinB-AlgB (alginate production) two-component regulatory system	1	0.5	0	0	0	0	0	0	0	0.5	0	0	0	0	0.5	0
	SaeS-SaeR (staphylococcal virulence regulation) two-component regulatory system	1	0	0.5	0	0	0	0	0	0	0.5	0	0	0	0	0.5	0
	Complete nitrification, comammox, ammonia => nitrite => nitrate	1	0.333333	0.666667	0	0	0	0	0	0	0	0	0	0	0	0	0
	Nitrification, ammonia => nitrite	1	0.5	0.5	0	0	0	0	0	0	0	0	0	0	0	0	0
	Multidrug resistance, efflux pump MdtEF-TolC	1	0	0	0.5	0.5	0	0	0	0	0	0	0	0	0	0	0
	Glycerol transport system	1	1	0	0	0	0	0	0	0	0	0	0	0	0	0	0
	Multidrug resistance, efflux pump OqxAB	1	0	0	0	0	0.333333	0	0	0.333333	0.333333	0	0	0	0	0.333333	0
	Trans-cinnamate degradation, trans-cinnamate => acetyl-CoA	0.833333	0	0	0	0	0	0.833333	0	0	0	0	0	0.833333	0.666667	0	0.833333
	Ketone body biosynthesis, acetyl-CoA => acetoacetate/3-hydroxybutyrate/acetone	0.8	0	0.8	0	0	0	0	0	0	0	0	0	0	0	0	0
	Histidine degradation, histidine => N-formiminoglutamate => glutamate	0.75	0	0.75	0	0	0	0	0	0	0	0	0	0	0	0	0
	Methionine biosynthesis, apartate => homoserine => methionine	0.714286	0	0	0	0	0	0.714286	0	0	0	0	0	0.714286	0.714286	0	0.714286
	Type II polyketide backbone biosynthesis, acyl-CoA + malonyl-CoA => polyketide	0.666667	0	0	0	0	0	0.333333	0.333333	0	0	0.333333	0	0.333333	0.333333	0	0.333333
	Non-phosphorylative Entner-Doudoroff pathway, gluconate/galactonate => glycerate	0.666667	0.333333	0.333333	0	0	0	0	0	0	0	0	0	0	0	0	0
	SasA-RpaAB (circadian timing mediating) two-component regulatory system	0.666667	0	0.333333	0	0	0	0.333333	0	0	0	0	0.333333	0.333333	0.333333	0	0.333333
	C19/C18-Steroid hormone biosynthesis, pregnenolone => androstenedione => estrone	0.666667	0	0	0	0	0	0.333333	0.333333	0	0	0.333333	0	0.333333	0.333333	0	0.333333
	Tyrosine biosynthesis, prephanate => pretyrosine => tyrosine	0.5	0	0	0	0	0	0	0	0	0.5	0	0	0	0	0	0
	cGMP signaling	0.5	0	0.5	0	0	0	0	0	0	0	0	0	0	0	0	0
	Chondroitin sulfate degradation	0.5	0	0	0	0	0	0	0	0.5	0	0	0	0	0	0	0
	C10-C20 isoprenoid biosynthesis, plants	0.5	0.5	0	0	0	0	0	0	0	0	0	0	0	0	0	0
	Sphingosine degradation	0.5	0	0.5	0	0	0	0	0	0	0	0	0	0	0	0	0
	Cph1-Rcp1 (light response) two-component regulatory system	0.5	0	0	0	0	0	0	0	0.5	0	0	0	0	0	0	0
	Lactosylceramide biosynthesis	0.5	0	0	0	0	0	0.5	0	0	0	0	0.5	0.5	0	0	0.5
	MalK-MalR (malate transport) two-component regulatory system	0.5	0	0	0	0	0	0	0	0	0.5	0	0	0	0	0.5	0
	Multidrug resistance, efflux pump NorB	0.5	0	0	0.5	0	0	0	0	0	0	0	0	0	0	0	0
	TtrS-TtrR (tetrathionate respiration) two-component regulatory system	0.5	0	0	0	0	0.5	0	0	0	0	0	0	0	0	0	0
	ComP-ComA (competence) two-component regulatory system	0.5	0	0	0	0.5	0	0	0	0	0	0	0	0	0	0	0
	Nodulation	0.5	0	0	0	0	0	0.5	0	0	0	0	0	0.5	0.5	0	0.5
	Melatonin biosynthesis, tryptophan => serotonin => melatonin	0.5	0	0.5	0	0	0	0	0	0	0	0	0	0	0	0	0
	C10-C20 isoprenoid biosynthesis, non-plant eukaryotes	0.333333	0.333333	0	0	0	0	0	0	0	0	0	0	0	0	0	0
	DNA damage-induced cell cycle checkpoints	0.333333	0	0	0	0	0.333333	0	0	0	0	0	0.333333	0	0	0	0
	MAPK (JNK) signaling	0.333333	0	0	0	0	0	0	0.333333	0	0	0.333333	0	0	0	0	0
	MAPK (p38) signaling	0.333333	0	0	0	0	0	0	0.333333	0	0	0.333333	0	0	0	0	0
	Creatine pathway	0.333333	0	0.333333	0	0	0	0	0	0	0	0	0	0.333333	0.333333	0	0.333333
	Toluene degradation, toluene => benzoate	0.333333	0	0	0	0	0.333333	0	0	0	0	0	0	0	0	0	0
	Xylene degradation, xylene => methylbenzoate	0.333333	0	0	0	0	0.333333	0	0	0	0	0	0	0	0	0	0
	SLN1-YPD1-SSK1/SKN7 (osmosensing) two-component regulatory system	0.333333	0.333333	0	0	0	0	0	0	0	0	0	0	0	0	0	0
	Multidrug resistance, repression of porin OmpF	0.333333	0	0	0	0	0	0	0	0	0.333333	0	0	0	0	0.333333	0
	Methanogenesis, methanol => methane	0.333333	0	0.333333	0	0	0	0	0	0	0	0	0	0	0	0	0
	Cysteine biosynthesis, homocysteine + serine => cysteine	0	0	0	0	0	0	0	0	0	0	0	0.5	0	0	0	0
	Ribose transport system	0	0	0	0	0	0	0	0	0	0	0	0	0	0	0	0
	Tyrosine degradation, tyrosine => homogentisate	0	0	0	0	0	0	0	0	0	0	0	0	0	0	0	0
	Menaquinone biosynthesis, chorismate => menaquinone	0	0	0	0	0	0	0	0	0	0	0	0.777778	0	0	0	0
	Oligopeptide transport system	0	0	0	0	0	0	0	0	0	0	0	0	0	0	0	0
	D-Glucuronate degradation, D-glucuronate => pyruvate + D-glyceraldehyde 3P	0	0	0	0	0	0	0	0	0	0	0	0	0	0	0	0
	D-Galacturonate degradation (bacteria), D-galacturonate => pyruvate + D-glyceraldehyde 3P	0	0	0	0	0	0	0	0	0	0	0	0	0	0	0	0
	Exosome, archaea	0	0	0	0	0	0	0	0	0	0	0	0	0	0	0	0
	Cell cycle - G1/S transition	0	0	0	0	0	0	0	0	0	0	0	0	0	0	0	0
	Tryptophan metabolism, tryptophan => kynurenine => 2-aminomuconate	0	0	0	0	0	0	0	0	0	0	0	0	0	0	0	0
	Putative spermidine/putrescine transport system	0	0	0	0	0	0	0	0	0	0	0	0	0	0	0	0
	Inositol phosphate metabolism, PI=> PIP2 => Ins(1,4,5)P3 => Ins(1,3,4,5)P4	0	0	0	0	0	0	0	0	0	0	0	0	0	0	0	0
	Undecaprenylphosphate alpha-L-Ara4N biosynthesis, UDP-GlcA => undecaprenyl phosphate alpha-L-Ara4N	0	0	0	0	0	0	0	0	0	0	0	0	0	0	0	0
	DNA polymerase II complex, archaea	0	0	0	0	0	0	0	0	0	0	0	0	0	0	0	0
	Phosphatidylethanolamine (PE) biosynthesis, ethanolamine => PE	0	0	0	0	0	0	0	0	0	0	0	0	0	0	0	0
	Notch signaling	0	0	0	0	0	0	0	0	0	0	0	0	0	0	0	0
	N-glycan precursor trimming	0	0	0	0	0	0	0	0	0	0	0	0	0	0	0	0
	Homoprotocatechuate degradation, homoprotocatechuate => 2-oxohept-3-enedioate	0	0	0	0	0	0	0	0	0	0	0	0	0	0	0	0
	Reductive pentose phosphate cycle (Calvin cycle)	0	0	0	0	0	0	0	0	0	0	0	0	0	0	0	0
	Coenzyme M biosynthesis	0	0	0	0	0	0	0	0	0	0	0	0	0	0	0	0
	Thiosulfate oxidation by SOX complex, thiosulfate => sulfate	0	0	0	0	0	0	0	0	0	0	0	0	0	0	0	0
	MAPK (ERK1/2) signaling	0	0	0	0	0	0	0	0	0	0	0	0	0	0	0	0
	V/A-type ATPase, prokaryotes	0	0	0	0	0	0	0	0	0	0	0	0	0	0	0	0
	Penicillin biosynthesis, aminoadipate + cycteine + valine => penicillin	0	0	0	0	0	0	0	0	0	0	0	0	0	0	0	0
	Dipeptide transport system	0	0	0	0	0	0	0	0	0	0	0	0	0	0	0	0
	Fatty acid biosynthesis, elongation, mitochondria	0	0	0	0	0	0	0	0	0	0	0	0	0	0	0	0
	C5 isoprenoid biosynthesis, mevalonate pathway	0	0	0	0	0	0	0	0	0	0	0	0	0	0	0	0
	Cationic antimicrobial peptide (CAMP) resistance, phosphoethanolamine transferase PmrC	0	0	0	0	0	0	0	0	0	0	0	0	0	0	0	0
	Putative zinc/manganese transport system	0	0	0	0	0	0	0	0	0	0	0	0	0	0	0	0
	Bacterial proteasome	0	0	0	0	0	0	0	0	0	0	0	0	0	0	0	0
	Putative thiamine transport system	0	0	0	0	0	0	0	0	0	0	0	0	0	0	0	0
	Capsular polysaccharide transport system	0	0	0	0	0	0	0	0	0	0	0	0	0	0	0	0
	Trehalose biosynthesis, D-glucose 1P => trehalose	0	0	0	0	0	0	0	0	0	0	0	0	0	0	0	0
	Thiamine transport system	0	0	0	0	0	0	0	0	0	0	0	0	0	0	0	0
	Manganese/iron transport system	0	0	0	0	0	0	0	0	0	0	0	0	0	0	0	0
	Manganese/zinc/iron transport system	0	0	0	0	0	0	0	0	0	0	0	0	0	0	0	0
	Type IV secretion system	0	0	0	0	0	0	0	0	0	0	0	0	0	0	0	0
	COPII complex	0	0	0	0	0	0	0	0	0	0	0	0	0	0	0	0
	RpfC-RpfG (cell-to-cell signaling) two-component regulatory system	0	0	0	0	0	0	0	0	0	0	0	0	0	0	0	0
	Fatty acid biosynthesis, elongation, endoplasmic reticulum	0	0	0	0	0	0	0	0	0	0	0	0	0	0	0	0
	Putative sorbitol/mannitol transport system	0	0	0	0	0	0	0	0	0	0	0	0	0	0	0	0
	Ski complex	0	0	0	0	0	0	0	0	0	0	0	0	0	0	0	0
	Cationic antimicrobial peptide (CAMP) resistance, lysyl-phosphatidylglycerol (L-PG) synthase MprF	0	0	0	0	0	0	0	0	0	0	0	0	0	0	0	0
	Lipooligosaccharide transport system	0	0	0	0	0	0	0	0	0	0	0	0	0	0	0	0
	Putative sn-glycerol-phosphate transport system	0	0	0	0	0	0	0	0	0	0	0	0	0	0	0	0
	RF-C complex	0	0	0	0	0	0	0	0	0	0	0	0	0	0	0	0
	Cell cycle - G2/M transition	0	0	0	0	0	0	0	0	0	0	0	0	0	0	0	0
	Tocopherol/tocotorienol biosynthesis	0	0	0	0	0	0	0	0	0	0	0	0	0	0	0	0
	D-Methionine transport system	0	0	0	0	0	0	0	0	0	0	0	0	0	0	0	0
	Thyroid hormone biosynthesis, tyrosine => triiodothyronine/thyroxine	0	0	0	0	0	0	0	0	0	0	0	0	0	0	0	0
	p97-Ufd1-Npl4 complex	0	0	0	0	0	0	0	0	0	0	0	0	0	0	0	0
	VraS-VraR (cell-wall peptidoglycan synthesis) two-component regulatory system	0	0	0	0	0	0	0	0	0	0	0	0	0	0	0	0
	DevS-DevR (redox response) two-component regulatory system	0	0	0	0	0	0	0	0	0	0	0	0	0	0	0	0
	DNA-PK complex	0	0	0	0	0	0	0	0	0	0	0	0	0	0	0	0
	Archaeal proteasome	0	0	0	0	0	0	0	0	0	0	0	0	0	0	0	0
	BasS-BasR (antimicrobial peptide resistance) two-component regulatory system	0	0	0	0	0	0	0	0	0	0	0	0	0	0	0	0
	AgrC-AgrA (exoprotein synthesis) two-component regulatory system	0	0	0	0	0	0	0	0	0	0	0	0	0	0	0	0
	Origin recognition complex	0	0	0	0	0	0	0	0	0	0	0	0	0	0	0	0
	Phthalate degradation, phthalate => protocatechuate	0	0	0	0	0	0	0	0	0	0	0	0	0	0	0	0
	Glycosphingolipid biosynthesis, globo-series, LacCer => Gb4Cer	0	0	0	0	0	0	0	0	0	0	0	0	0	0	0	0
	Lysine degradation, lysine => saccharopine => acetoacetyl-CoA	0	0	0	0	0	0	0	0	0	0	0	0	0	0	0	0
	MCM complex	0	0	0	0	0	0	0	0	0	0	0	0	0	0	0	0
	Methane oxidation, methanotroph, methane => formaldehyde	0	0	0	0	0	0	0	0	0	0	0	0	0	0	0	0
	CiaH-CiaR two-component regulatory system	0	0	0	0	0	0	0	0	0	0	0	0	0	0	0	0
	RPA complex	0	0	0	0	0	0	0	0	0	0	0	0	0	0	0	0
	Cap binding complex	0	0	0	0	0	0	0	0	0	0	0	0	0	0	0	0
	Glycosphingolipid biosynthesis, neolacto-series, LacCer => nLc4Cer	0	0	0	0	0	0	0	0	0	0	0	0	0	0	0	0
	Glycosaminoglycan biosynthesis, heparan sulfate backbone	0	0	0	0	0	0	0	0	0	0	0	0	0	0	0	0
	DNA polymerase alpha / primase complex	0	0	0	0	0	0	0	0	0	0	0	0	0	0	0	0
	Spliceosome, Prp19/CDC5L complex	0	0	0	0	0	0	0	0	0	0	0	0	0	0	0	0
	TRAMP complex	0	0	0	0	0	0	0	0	0	0	0	0	0	0	0	0
	Dermatan sulfate degradation	0	0	0	0	0	0	0	0	0	0	0	0	0	0	0	0
	Holo-TFIIH complex	0	0	0	0	0	0	0	0	0	0	0	0	0	0	0	0
	Sulfonate transport system	0	0	0	0	0	0	0	0	0	0	0	0	0	0	0	0
	Benzoate degradation, benzoate => catechol / methylbenzoate => methylcatechol	0	0	0	0	0	0	0	0	0	0	0	0	0	0	0	0
	Ceramide biosynthesis	0	0	0	0	0	0	0	0	0	0	0	0	0	0	0	0
	C4-dicarboxylic acid cycle, NAD - malic enzyme type	0	0	0	0	0	0	0	0	0	0	0	0	0	0	0	0
	GPI-anchor biosynthesis, core oligosaccharide	0	0	0	0	0	0	0	0	0	0	0	0	0	0	0	0
	H/ACA ribonucleoprotein complex	0	0	0	0	0	0	0	0	0	0	0	0	0	0	0	0
	Tetracycline resistance, efflux pump Tet38	0	0	0	0	0	0	0	0	0	0	0	0	0	0	0	0
	Phosphatidylcholine (PC) biosynthesis, choline => PC	0	0	0	0	0	0	0	0	0	0	0	0	0	0	0	0
	PrrB-PrrA (intracellular multiplication) two-component regulatory system	0	0	0	0	0	0	0	0	0	0	0	0	0	0	0	0
	Glycosaminoglycan biosynthesis, chondroitin sulfate backbone	0	0	0	0	0	0	0	0	0	0	0	0	0	0	0	0
	Taurine transport system	0	0	0	0	0	0	0	0	0	0	0	0	0	0	0	0
	Glycosaminoglycan biosynthesis, linkage tetrasaccharide	0	0	0	0	0	0	0	0	0	0	0	0	0	0	0	0
	BceS-BceR (bacitracin transport) two-component regulatory system	0	0	0	0	0	0	0	0	0	0	0	0	0	0	0	0
	MAPK (ERK5) signaling	0	0	0	0	0	0	0	0	0	0	0	0	0	0	0	0
	Raffinose/stachyose/melibiose transport system	0	0	0	0	0	0	0	0	0	0	0	0	0	0	0	0
	Lsm 2-8 complex	0	0	0	0	0	0	0	0	0	0	0	0	0	0	0	0
	Lsm 1-7 complex	0	0	0	0	0	0	0	0	0	0	0	0	0	0	0	0
	Sm core complex	0	0	0	0	0	0	0	0	0	0	0	0	0	0	0	0
	THC complex	0	0	0	0	0	0	0	0	0	0	0	0	0	0	0	0
	ESCRT-II complex	0	0	0	0	0	0	0	0	0	0	0	0	0	0	0	0
	Flavonoid biosynthesis, naringenin => pelargonidin	0	0	0	0	0	0	0	0	0	0	0	0	0	0	0	0
	Methicillin resistance	0	0	0	0	0	0	0	0	0	0	0	0	0	0	0	0
	Pertussis pathogenicity signature 2, T1SS	0	0	0	0	0	0	0	0	0	0	0	0	0	0	0	0
	beta-Carotene biosynthesis, GGAP => beta-carotene	0	0	0	0	0	0	0	0	0	0	0	0	0	0	0	0
	TREX complex	0	0	0	0	0	0	0	0	0	0	0	0	0	0	0	0
	eIF4F complex	0	0	0	0	0	0	0	0	0	0	0	0	0	0	0	0
	Putative hydroxymethylpyrimidine transport system	0	0	0	0	0	0	0	0	0	0	0	0	0	0	0	0
	NblS-NblR (photosynthesis) two-component regulatory system	0	0	0	0	0	0	0	0	0	0	0	0.5	0	0	0	0
	arabinogalactan oligomer/maltooligosaccharide transport system	0	0	0	0	0	0	0	0	0	0	0	0	0	0	0	0
	Inositol phosphate metabolism, Ins(1,3,4)P3 => phytate	0	0	0	0	0	0	0	0	0	0	0	0	0	0	0	0
	Sphingosine biosynthesis	0	0	0	0	0	0	0	0	0	0	0	0	0	0	0	0
	Inositol phosphate metabolism, Ins(1,3,4,5)P4 => Ins(1,3,4)P3 => myo-inositol	0	0	0	0	0	0	0	0	0	0	0	0	0	0	0	0
	Apoptotic machinery	0	0	0	0	0	0	0	0	0	0	0	0	0	0	0	0
	Fumarate reductase, prokaryotes	0	0	0	0	0	0	0	0	0	0	0	0	0	0	0	0
	D-Xylose transport system	0	0	0	0	0	0	0	0	0	0	0	0	0	0	0	0
	Lysine/arginine/ornithine transport system	0	0	0	0	0	0	0	0	0	0	0	0	0	0	0	0
	Proteasome, 19S regulatory particle (PA700)	0	0	0	0	0	0	0	0	0	0	0	0	0	0	0	0
	GlnK-GlnL (glutamine utilization) two-component regulatory system	0	0	0	0	0	0	0	0	0	0	0	0	0	0	0	0
	Biotin transport system	0	0	0	0	0	0	0	0	0	0	0	0	0	0	0	0
	Anoxygenic photosystem II	0	0	0	0	0	0	0	0	0	0	0	0	0	0	0	0
	Bacitracin resistance, BceAB transporter	0	0	0	0	0	0	0	0	0	0	0	0	0	0	0	0
	DcuS-DcuR (C4-dicarboxylate metabolism) two-component regulatory system	0	0	0	0	0	0	0	0	0	0	0	0	0	0	0	0
	Activin signaling	0	0	0	0	0	0	0	0	0	0	0	0	0	0	0	0
	Glycosphingolipid biosynthesis, ganglio series, LacCer => GT3	0	0	0	0	0	0	0	0	0	0	0	0	0	0	0	0
	Spliceosome, U2-snRNP	0	0	0	0	0	0	0	0	0	0	0	0	0	0	0	0
	TrcS-TrcR two-component regulatory system	0	0	0	0	0	0	0	0	0	0	0	0	0	0	0	0
	Putative aldouronate transport system	0	0	0	0	0	0	0	0	0	0	0	0	0	0	0	0
	Multiple sugar transport system	0	0	0	0	0	0	0	0	0	0	0	0	0	0	0	0
	Spliceosome, U4/U6.U5 tri-snRNP	0	0	0	0	0	0	0	0	0	0	0	0	0	0	0	0
	CssS-CssR (secretion stress response) two-component regulatory system	0	0	0	0	0	0	0	0	0	0	0	0	0	0	0	0
	YdfH-YdfI two-component regulatory system	0	0	0	0	0	0	0	0	0	0	0	0	0	0	0	0
	AauS-AauR (acidic amino acids utilization) two-component regulatory system	0	0	0	0	0	0	0	0	0	0	0	0	0	0	0	0
	PgtB-PgtA (phosphoglycerate transport) two-component regulatory system	0	0	0	0	0	0	0	0	0	0	0	0	0	0	0	0
	Streptomycin resistance, deactivating enzyme StrAB	0	0	0	0	0	0	0	0	0	0	0	0	0	0	0	0
	Histidine transport system	0	0	0	0	0	0	0	0	0	0	0	0	0	0	0	0
	Glutamate transport system	0	0	0	0	0	0	0	0	0	0	0	0	0	0	0	0
	Cystine transport system	0	0	0	0	0	0	0	0	0	0	0	0	0	0	0	0
	DNA polymerase zeta complex	0	0	0	0	0	0	0	0	0	0	0	0	0	0	0	0
	Capsaicin biosynthesis, L-Phenylalanine => Capsaicin	0	0	0	0	0	0	0	0	0	0	0	0	0	0	0	0
	Survival motor neuron (SMN) complex	0	0	0	0	0	0	0	0	0	0	0	0	0	0	0	0
	SalK-SalR two-component regulatory system	0	0	0	0	0	0	0	0	0	0	0	0	0	0	0	0
	Catecholamine biosynthesis, tyrosine => dopamine => noradrenaline => adrenaline	0	0	0	0	0	0	0	0	0	0	0	0	0	0	0	0
	LuxQN/CqsS-LuxU-LuxO (quorum sensing) two-component regulatory system	0	0	0	0	0	0	0	0	0	0	0	0	0	0	0	0
	N-glycan biosynthesis, high-mannose type	0	0	0	0	0	0	0	0	0	0	0	0	0	0	0	0
	JAK-STAT signaling	0	0	0	0	0	0	0	0	0	0	0	0	0	0	0	0
	Sulfoglycolipids biosynthesis, ceramide/1-alkyl-2-acylglycerol => sulfatide/seminolipid	0	0	0	0	0	0	0	0	0	0	0	0	0	0	0	0
	CitS-CitT (magnesium-citrate transport) two-component regulatory system	0	0	0	0	0	0	0	0	0	0	0	0	0	0	0	0
	alpha-Hemolysin/cyclolysin transport system	0	0	0	0	0	0	0	0	0	0	0	0	0	0	0	0
	Spliceosome, 35S U5-snRNP	0	0	0	0	0	0	0	0	0	0	0	0	0	0	0	0
	Cul3-SPOP complex	0	0	0	0	0	0	0	0	0	0	0	0	0	0	0	0
	Energy-coupling factor transport system	0	0	0	0	0	0	0	0	0	0	0	1	0	0	0	0
	Ergocalciferol biosynthesis	0	0	0	0	0	0	0	0	0	0	0	0	0	0	0	0
	DctS-DctR (C4-dicarboxylate transport) two-component regulatory system	0	0	0	0	0	0	0	0	0	0	0	0	0	0	0	0
	Glutamate/aspartate transport system	0	0	0	0	0	0	0	0	0	0	0	0	0	0	0	0
	Sodium transport system	0	0	0	0	0	0	0	0	0	0	0	0	0	0	0	0
	DNA polymerase delta complex	0	0	0	0	0	0	0	0	0	0	0	0	0	0	0	0
	Type III secretion system	0	0	0	0	0	0	0	0	0	0	0	0	0	0	0	0
	Cul4-DDB1-DDB2 complex	0	0	0	0	0	0	0	0	0	0	0	0	0	0	0	0
	Cul4-DDB1-CSA complex	0	0	0	0	0	0	0	0	0	0	0	0	0	0	0	0
	APC/C complex	0	0	0	0	0	0	0	0	0	0	0	0	0	0	0	0
	Sec61 complex	0	0	0	0	0	0	0	0	0	0	0	0	0	0	0	0
	ESCRT-0 complex	0	0	0	0	0	0	0	0	0	0	0	0	0	0	0	0
	ESCRT-III complex	0	0	0	0	0	0	0	0	0	0	0	0	0	0	0	0
	Bloom's syndrome complex	0	0	0	0	0	0	0	0	0	0	0	0	0	0	0	0
	BMP signaling	0	0	0	0	0	0	0	0	0	0	0	0	0	0	0	0
	Lysine biosynthesis, 2-oxoglutarate => 2-oxoadipate	0	0	0	0	0	0	0	0	0	0	0	0	0	0	0	0
	N-glycan precursor biosynthesis	0	0	0	0	0	0	0	0	0	0	0	0	0	0	0	0
	Ascorbate biosynthesis, plants, glucose-6P => ascorbate	0	0	0	0	0	0	0	0	0	0	0	0	0	0	0	0
	Wnt signaling	0	0	0	0	0	0	0	0	0	0	0	0	0	0	0	0
	Glycosphingolipid biosynthesis, lacto-series, LacCer => Lc4Cer	0	0	0	0	0	0	0	0	0	0	0	0	0	0	0	0
	Conjugated bile acid biosynthesis, cholate => taurocholate/glycocholate	0	0	0	0	0	0	0	0	0	0	0	0	0	0	0	0
	Succinate dehydrogenase (ubiquinone)	0	0	0	0	0	0	0	0	0	0	0	0	0	0	0	0
	Photosystem II	0	0	0	0	0	0	0	0	0	0	0	0	0	0	0	0
	Photosystem I	0	0	0	0	0	0	0	0	0	0	0	1	0	0	0	0
	AI-2 transport system	0	0	0	0	0	0	0	0	0	0	0	0	0	0	0	0
	MRN complex	0	0	0	0	0	0	0	0	0	0	0	0	0	0	0	0
	BRCA1-associated genome surveillance complex (BASC)	0	0	0	0	0	0	0	0	0	0	0	0	0	0	0	0
	Iron/zinc/manganese/copper transport system	0	0	0	0	0	0	0	0	0	0	0	0	0	0	0	0
	Proteasome, 20S core particle	0	0	0	0	0	0	0	0	0	0	0	0	0	0	0	0
	SCF-MET30 complex	0	0	0	0	0	0	0	0	0	0	0	0	0	0	0	0
	YxdK-YxdJ (antimicrobial peptide response) two-component regulatory system	0	0	0	0	0	0	0	0	0	0	0	0	0	0	0	0
	beta-Lactam resistance, Bla system	0	0	0	0	0	0	0	0	0	0	0	0	0	0	0	0
	PI3K-Akt signaling	0	0	0	0	0	0	0	0	0	0	0	0	0	0	0	0
	Cholesterol biosynthesis, squalene 2,3-epoxide => cholesterol	0	0	0	0	0	0	0	0	0	0	0	0	0	0	0	0
	ComD-ComE (competence) two-component regulatory system	0	0	0	0	0	0	0	0	0	0	0	0	0	0	0	0
	Pyrrolnitrin biosynthesis, tryptophan => pyrrolnitrin	0	0	0	0	0	0	0	0	0	0	0	0	0	0	0	0
	Lysine biosynthesis, mediated by LysW, 2-aminoadipate => lysine	0	0	0	0	0	0	0	0	0	0	0	0	0	0	0	0
	Ascorbate degradation, ascorbate => D-xylulose-5P	0	0	0	0	0	0	0	0	0	0	0	0	0	0	0	0
	Cholecalciferol biosynthesis	0	0	0	0	0	0	0	0	0	0	0	0	0	0	0	0
	RNA polymerase II, eukaryotes	0	0	0	0	0	0	0	0	0	0	0	0	0	0	0	0
	RNA polymerase III, eukaryotes	0	0	0	0	0	0	0	0	0	0	0	0	0	0	0	0
	Maltose/maltodextrin transport system	0	0	0	0	0	0	0	0	0	0	0	0	0	0	0	0
	L-Arabinose transport system	0	0	0	0	0	0	0	0	0	0	0	0	0	0	0	0
	Vitamin B12 transport system	0	0	0	0	0	0	0	0	0	0	0	0	0	0	0	0
	DNA polymerase epsilon complex	0	0	0	0	0	0	0	0	0	0	0	0	0	0	0	0
	PTS system, cellobiose-specific II component	0	0	0	0	0	0	0	0	0	0	0	0	0	0	0	0
	PTS system, mannose-specific II component	0	0	0	0	0	0	0	0	0	0	0	0	0	0	0	0
	PTS system, galactitol-specific II component	0	0	0	0	0	0	0	0	0	0	0	0	0	0	0	0
	PTS system, ascorbate-specific II component	0	0	0	0	0	0	0	0	0	0	0	0	0	0	0	0
	GINS complex	0	0	0	0	0	0	0	0	0	0	0	0	0	0	0	0
	Spliceosome, U1-snRNP	0	0	0	0	0	0	0	0	0	0	0	0	0	0	0	0
	SCF-SKP2 complex	0	0	0	0	0	0	0	0	0	0	0	0	0	0	0	0
	ECV complex	0	0	0	0	0	0	0	0	0	0	0	0	0	0	0	0
	SCF-FBW7 complex	0	0	0	0	0	0	0	0	0	0	0	0	0	0	0	0
	Decapping complex	0	0	0	0	0	0	0	0	0	0	0	0	0	0	0	0
	SCF-CDC4 complex	0	0	0	0	0	0	0	0	0	0	0	0	0	0	0	0
	Semi-phosphorylative Entner-Doudoroff pathway, gluconate/galactonate => glycerate-3P	0	0	0	0	0	0	0	0	0	0	0	0	0	0	0	0
	Glucuronate pathway (uronate pathway)	0	0	0	0	0	0	0	0	0	0	0	0	0	0	0	0
	O-glycan biosynthesis, mucin type core	0	0	0	0	0	0	0	0	0	0	0	0	0	0	0	0
	Ubiquinone biosynthesis, eukaryotes, 4-hydroxybenzoate => ubiquinone	0	0	0	0	0	0	0	0	0	0	0	0	0	0	0	0
	Abscisic acid biosynthesis, beta-carotene => abscisic acid	0	0	0	0	0	0	0	0	0	0	0	0	0	0	0	0
	Cysteine biosynthesis, methionine => cysteine	0	0	0	0	0	0	0	0	0	0	0	0	0	0	0	0
	PixL-PixGH (positive phototaxis) two-component regulatory system	0	0	0	0	0	0	0	0	0	0	0	0	0	0	0	0
	NrsS-NrsR (nickel tolerance) two-component regulatory system	0	0	0	0	0	0	0	0	0	0	0	0	0	0	0	0
	Biphenyl degradation, biphenyl => 2-oxopent-4-enoate + benzoate	0	0	0	0	0	0	0	0	0	0	0	0	0	0	0	0
	2-Oxocarboxylic acid chain extension, 2-oxoglutarate => 2-oxoadipate => 2-oxopimelate => 2-oxosuberate	0	0	0	0	0	0	0	0	0	0	0	0	0	0	0	0
	N-glycosylation by oligosaccharyltransferase	0	0	0	0	0	0	0	0	0	0	0	0	0	0	0	0
	NADH:ubiquinone oxidoreductase, mitochondria	0	0	0	0	0	0	0	0	0	0	0	0	0	0	0	0
	NADH dehydrogenase (ubiquinone) Fe-S protein/flavoprotein complex, mitochondria	0	0	0	0	0	0	0	0	0	0	0	0	0	0	0	0
	NAD(P)H:quinone oxidoreductase, chloroplasts and cyanobacteria	0	0	0	0	0	0	0	0	0	0	0	0	0	0	0	0
	NADH dehydrogenase (ubiquinone) 1 alpha subcomplex	0	0	0	0	0	0	0	0	0	0	0	0	0	0	0	0
	NADH dehydrogenase (ubiquinone) 1 beta subcomplex	0	0	0	0	0	0	0	0	0	0	0	0	0	0	0	0
	Cytochrome bc1 complex	0	0	0	0	0	0	0	0	0	0	0	0	0	0	0	0
	Cytochrome c oxidase	0	0	0	0	0	0	0	0	0	0	0	0	0	0	0	0
	F-type ATPase, eukaryotes	0	0	0	0	0	0	0	0	0	0	0	0	0	0	0	0
	V-type ATPase, eukaryotes	0	0	0	0	0	0	0	0	0	0	0	0	0	0	0	0
	Cytochrome b6f complex	0	0	0	0	0	0	0	0	0	0	0	0	0	0	0	0
	Ribosome, eukaryotes	0	0	0	0	0	0	0	0	0	0	0	0	0	0	0	0
	Ribosome, archaea	0	0	0	0	0	0	0	0	0	0	0	0	0	0	0	0
	RNA polymerase I, eukaryotes	0	0	0	0	0	0	0	0	0	0	0	0	0	0	0	0
	RNA polymerase, archaea	0	0	0	0	0	0	0	0	0	0	0	0	0	0	0	0
	Putative fructooligosaccharide transport system	0	0	0	0	0	0	0	0	0	0	0	0	0	0	0	0
	L-Arabinose/lactose transport system	0	0	0	0	0	0	0	0	0	0	0	0	0	0	0	0
	Oligogalacturonide transport system	0	0	0	0	0	0	0	0	0	0	0	0	0	0	0	0
	Trehalose/maltose transport system	0	0	0	0	0	0	0	0	0	0	0	0	0	0	0	0
	N-Acetylglucosamine transport system	0	0	0	0	0	0	0	0	0	0	0	0	0	0	0	0
	Cellobiose transport system	0	0	0	0	0	0	0	0	0	0	0	0	0	0	0	0
	Methyl-galactoside transport system	0	0	0	0	0	0	0	0	0	0	0	0	0	0	0	0
	D-Allose transport system	0	0	0	0	0	0	0	0	0	0	0	0	0	0	0	0
	Fructose transport system	0	0	0	0	0	0	0	0	0	0	0	0	0	0	0	0
	Rhamnose transport system	0	0	0	0	0	0	0	0	0	0	0	0	0	0	0	0
	Fluoroquinolone transport system	0	0	0	0	0	0	0	0	0	0	0	0	0	0	0	0
	Glutamine transport system	0	0	0	0	0	0	0	0	0	0	0	0	0	0	0	0
	Putative glutamine transport system	0	0	0	0	0	0	0	0	0	0	0	0	0	0	0	0
	Arginine transport system	0	0	0	0	0	0	0	0	0	0	0	0	0	0	0	0
	Octopine/nopaline transport system	0	0	0	0	0	0	0	0	0	0	0	0	0	0	0	0
	Arginine/ornithine transport system	0	0	0	0	0	0	0	0	0	0	0	0	0	0	0	0
	Manganese/iron transport system	0	0	0	0	0	0	0	0	0	0	0	0	0	0	0	0
	Teichoic acid transport system	0	0	0	0	0	0	0	0	0	0	0	0	0	0	0	0
	PTS system, glucose-specific II component	0	0	0	0	0	0	0	0	0	0	0	0	0	0	0	0
	PTS system, maltose/glucose-specific II component	0	0	0	0	0	0	0	0	0	0	0	0	0	0	0	0
	PTS system, N-acetylglucosamine-specific II component	0	0	0	0	0	0	0	0	0	0	0	0	0	0	0	0
	PTS system, alpha-glucoside-specific II component	0	0	0	0	0	0	0	0	0	0	0	0	0	0	0	0
	PTS system, sucrose-specific II component	0	0	0	0	0	0	0	0	0	0	0	0	0	0	0	0
	PTS system, trehalose-specific II component	0	0	0	0	0	0	0	0	0	0	0	0	0	0	0	0
	PTS system, beta-glucoside-specific II component	0	0	0	0	0	0	0	0	0	0	0	0	0	0	0	0
	PTS system, beta-glucoside (arbutin/salicin/cellobiose)-specific II component	0	0	0	0	0	0	0	0	0	0	0	0	0	0	0	0
	PTS system, fructose-specific II component	0	0	0	0	0	0	0	0	0	0	0	0	0	0	0	0
	PTS system, mannitol-specific II component	0	0	0	0	0	0	0	0	0	0	0	0	0	0	0	0
	PTS system, N-acetylgalactosamine-specific II component	0	0	0	0	0	0	0	0	0	0	0	0	0	0	0	0
	PTS system, glucitol/sorbitol-specific II component	0	0	0	0	0	0	0	0	0	0	0	0	0	0	0	0
	PTS system, lactose-specific II component	0	0	0	0	0	0	0	0	0	0	0	0	0	0	0	0
	PTS system, D-glucosamine-specific II component	0	0	0	0	0	0	0	0	0	0	0	0	0	0	0	0
	PTS system, galactosamine-specific II component	0	0	0	0	0	0	0	0	0	0	0	0	0	0	0	0
	MRX complex	0	0	0	0	0	0	0	0	0	0	0	0	0	0	0	0
	DNA polymerase gamma complex	0	0	0	0	0	0	0	0	0	0	0	0	0	0	0	0
	BER complex	0	0	0	0	0	0	0	0	0	0	0	0	0	0	0	0
	Multidrug/hemolysin transport system	0	0	0	0	0	0	0	0	0	0	0	0	0	0	0	0
	2-Aminoethylphosphonate transport system	0	0	0	0	0	0	0	0	0	0	0	0	0	0	0	0
	PTS system, N-acetylmuramic acid-specific II component	0	0	0	0	0	0	0	0	0	0	0	0	0	0	0	0
	PTS system, fructose-specific II component	0	0	0	0	0	0	0	0	0	0	0	0	0	0	0	0
	PTS system, 2-O-A-mannosyl-D-glycerate-specific II component	0	0	0	0	0	0	0	0	0	0	0	0	0	0	0	0
	PTS system, fructose-specific II-like component	0	0	0	0	0	0	0	0	0	0	0	0	0	0	0	0
	Bacitracin transport system	0	0	0	0	0	0	0	0	0	0	0	0	0	0	0	0
	Uncharacterized ABC transport system	0	0	0	0	0	0	0	0	0	0	0	0	0	0	0	0
	Manganese transport system	0	0	0	0	0	0	0	0	0	0	0	0	0	0	0	0
	Bicarbonate transport system	0	0	0	0	0	0	0	0	0	0	0	0	0	0	0	0
	Neutral amino acid transport system	0	0	0	0	0	0	0	0	0	0	0	0	0	0	0	0
	RTX toxin transport system	0	0	0	0	0	0	0	0	0	0	0	0	0	0	0	0
	Hemophore/metalloprotease transport system	0	0	0	0	0	0	0	0	0	0	0	0	0	0	0	0
	Multiple protein transport system	0	0	0	0	0	0	0	0	0	0	0	0	0	0	0	0
	Immunoproteasome	0	0	0	0	0	0	0	0	0	0	0	0	0	0	0	0
	Glutathione transport system	0	0	0	0	0	0	0	0	0	0	0	0	0	0	0	0
	SCF-BTRC complex	0	0	0	0	0	0	0	0	0	0	0	0	0	0	0	0
	SCF-FBS complex	0	0	0	0	0	0	0	0	0	0	0	0	0	0	0	0
	ECS complex	0	0	0	0	0	0	0	0	0	0	0	0	0	0	0	0
	Exosome, eukaryotes	0	0	0	0	0	0	0	0	0	0	0	0	0	0	0	0
	Translocon-associated protein (TRAP) complex	0	0	0	0	0	0	0	0	0	0	0	0	0	0	0	0
	HRD1/SEL1 ERAD complex	0	0	0	0	0	0	0	0	0	0	0	0	0	0	0	0
	ESCRT-I complex	0	0	0	0	0	0	0	0	0	0	0	0	0	0	0	0
	SCF-GRR1 complex	0	0	0	0	0	0	0	0	0	0	0	0	0	0	0	0
	FA core complex	0	0	0	0	0	0	0	0	0	0	0	0	0	0	0	0
	Cytochrome aa3-600 menaquinol oxidase	0	0	0	0	0	0	0	0	0	0	0	0	0	0	0	0
	Acetyl-CoA pathway, CO2 => acetyl-CoA	0	0	0	0	0	0	0	0	0	0	0	0	0	0	0	0
	Molybdate/tungstate transport system	0	0	0	0	0	0	0	0	0	0	0	0	0	0	0	0
	Shelterin complex	0	0	0	0	0	0	0	0	0	0	0	0	0	0	0	0
	Nuclear pore complex	0	0	0	0	0	0	0	0	0	0	0	0	0	0	0	0
	Competence-related DNA transformation transporter	0	0	0	0	0	0	0	0	0	0	0	0	0	0	0	0
	Exon junction complex (EJC)	0	0	0	0	0	0	0	0	0	0	0	0	0	0	0	0
	Nickel transport system	0	0	0	0	0	0	0	0	0	0	0	0	0	0	0	0
	Benzene degradation, benzene => catechol	0	0	0	0	0	0	0	0	0	0	0	0	0	0	0	0
	Dipeptide transport system, Firmicutes	0	0	0	0	0	0	0	0	0	0	0	0	0	0	0	0
	AlgE-type Mannuronan C-5-Epimerase transport system	0	0	0	0	0	0	0	0	0	0	0	0	0	0	0	0
	Putative peptide transport system	0	0	0	0	0	0	0	0	0	0	0	0	0	0	0	0
	Acetoin utilization transport system	0	0	0	0	0	0	0	0	0	0	0	0	0	0	0	0
	L-Cystine transport system	0	0	0	0	0	0	0	0	0	0	0	0	0	0	0	0
	Putative amino-acid transport system	0	0	0	0	0	0	0	0	0	0	0	0	0	0	0	0
	Putative lysine transport system	0	0	0	0	0	0	0	0	0	0	0	0	0	0	0	0
	Erythritol transport system	0	0	0	0	0	0	0	0	0	0	0	0	0	0	0	0
	Putative xylitol transport system	0	0	0	0	0	0	0	0	0	0	0	0	0	0	0	0
	Inositol transport system	0	0	0	0	0	0	0	0	0	0	0	0	0	0	0	0
	Inositol transport system	0	0	0	0	0	0	0	0	0	0	0	0	0	0	0	0
	Anoxygenic photosystem I	0	0	0	0	0	0	0	0	0	0	0	0	0	0	0	0
	Inositol-phosphate transport system	0	0	0	0	0	0	0	0	0	0	0	0	0	0	0	0
	alpha-1,4-Digalacturonate transport system	0	0	0	0	0	0	0	0	0	0	0	0	0	0	0	0
	Putative chitobiose transport system	0	0	0	0	0	0	0	0	0	0	0	0	0	0	0	0
	Arabinosaccharide transport system	0	0	0	0	0	0	0	0	0	0	0	0	0	0	0	0
	Trehalose transport system	0	0	0	0	0	0	0	0	0	0	0	0	0	0	0	0
	N,N'-Diacetylchitobiose transport system	0	0	0	0	0	0	0	0	0	0	0	0	0	0	0	0
	PTS system, D-glucosaminate-specific II component	0	0	0	0	0	0	0	0	0	0	0	0	0	0	0	0
	Anthranilate degradation, anthranilate => catechol	0	0	0	0	0	0	0	0	0	0	0	0	0	0	0	0
	Multidrug resistance, efflux pump MexCD-OprJ	0	0	0	0	0	0	0	0	0	0	0	0	0	0	0	0
	Vancomycin resistance, D-Ala-D-Lac type	0	0	0	0	0	0	0	0	0	0	0	0	0	0	0	0
	gamma-Hexachlorocyclohexane transport system	0	0	0	0	0	0	0	0	0	0	0	0	0	0	0	0
	Mce transport system	0	0	0	0	0	0	0	0	0	0	0	0	0	0	0	0
	Multidrug resistance, efflux pump AcrEF-TolC	0	0	0	0	0	0	0	0	0	0	0	0	0	0	0	0
	Multidrug resistance, efflux pump AmeABC	0	0	0	0	0	0	0	0	0	0	0	0	0	0	0	0
	Multidrug resistance, efflux pump EbrAB	0	0	0	0	0	0	0	0	0	0	0	0	0	0	0	0
	Multidrug resistance, efflux pump MdtIJ	0	0	0	0	0	0	0	0	0	0	0	0	0	0	0	0
	Multidrug resistance, efflux pump MexAB-OprM	0	0	0	0	0	0	0	0	0	0	0	0	0	0	0	0
	Multidrug resistance, efflux pump VexEF-TolC	0	0	0	0	0	0	0	0	0	0	0	0	0	0	0	0
	PTS system, maltose-specific II component	0	0	0	0	0	0	0	0	0	0	0	0	0	0	0	0
