# Supplementary material for: Nitrogen-fixing populations of Planctomycetes and Proteobacteria are abundant in surface ocean metagenomes
Source: Nat Microbiol. 2018 Jun 11;3(7):804–13. doi: 10.1038/s41564-018-0176-9 (PMC6792437; doi:10.1038/s41564-018-0176-9)
Supplement: Supplementary file 9 — Digital droplet PCR assays targeting the nifH genes of HBD08 and HBD-09 (phylum Planctomycetes) in DNA samples from Station ALOHA in the Pacific Ocean. The table lists the newly designed primers and summarizes detection levels in copies per litre. [file 41564_2018_176_MOESM9_ESM.xlsx]

## Sheet: ddPCR essays Station ALOHA
	Quantitative PCR essays targetting the nifH gene of Planctomycetes HBD-08 and HBD-09, using the phylotype 247 as a reference.
	Note that low DNA concentrations might have prevented the detection of these phylotypes in some of these samples.
	Samples coordinates: 22°45′N, 158°00′W							qPCR essays 01: PRIMER-H08					qPCR essays 02: PRIMER-H09					qPCR essays 03: PRIMER-247
	Samples geographic region: North Pacific Subtropical Gyre							P: /56-FAM/CGG CGT CGG TTG TGC AGG TCG T/3BHQ_1/					P: /56-FAM/CTG TGC AGG CCG CGG GAT C/3BHQ_1/					P: /56-FAM/AAG TGC TTA AGG TTG GCT TTG GCG ACA/3BHQ_1/
	Year of sampling: 2012							F: ATC GAA CTT GAC GAC ATC CG					F: TGA ACT TGA AGA CAT CCG CC					F: CGG TAG AGG ATC TTG AGC TTG AA
	Publication describing the samples: DOI: 10.1002/2015GB005141							R: GAG CAT GTT GAT CGA GGT GA					R: TCA TAG GCA CCG AGT TGT TC					R: CAC CTG ACT CCA CGC ACT TG
	Sample Id	Depth	Type	Sampling volume (L)	DNA extraction volume (uL)	DNA yield [ng/uL]		Copie for 5uL of DNA		Estimated copies per Litre			Copie for 5uL of DNA		Estimated copies per Litre			Copie for 5uL of DNA		Estimated copies per Litre
	HD5_S2C10-4	130	DMC	1.1	100	0.9				0	0				0	0		60		1090.91	0
	HD5_S2C10-8	25	Surface	2	100	2.8				0	0				0	0		180	124	1800	1240
	HD5_S2C16-4	130	DMC	1.8	100	3.94		52		577.778	0				0	0				0	0
	HD5_S2C16-8	25	Surface	1.8	100	1.99			66	0	733.333		13.6		151.111	0				0	0
	HD5_S2C22-5	126	DMC	1.38	100	3.08				0	0				0	0		50		724.638	0
	HD5_S2C22-8	25	Surface	1.2	100	2.1			22	0	366.667		20		333.333	0		100	116	1666.67	1933.33
	HD5_S2C28-5	146	DMC	1	100	1.81				0	0				0	0				0	0
	HD5_S2C28-8	25	Surface	1	100	1.58				0	0				0	0		160	162	3200	3240
	HD5_S2C32-5	119	DMC	1.5	100	3.48		52	42	693.333	560				0	0		84	18	1120	240
	HD5_S2C32-8	25	Surface	1.4	100	1.56				0	0				0	0		172	100	2457.14	1428.57
	HD5_S2C38-5	130	DMC	1.85	100	4			44	0	475.676				0	0		46		497.297	0
	HD5_S2C38-8	25	Surface	1.7	100	5.4		24	40	282.353	470.588				0	0		298	242	3505.88	2847.06
	HD5_S2C44-6	100	DMC	1.4	100	3.64				0	0				0	0				0	0
	HD5_S2C44-8	25	Surface	2	100	3.34				0	0		18		180	0		192	208	1920	2080
	HD5_S2C61-5	111	DMC	1.8	100	4.88				0	0				0	0				0	0
	HD5_S2C61-8	25	Surface	1.9	100	1.08				0	0				0	0				0	0
	Controls of the qPCR essays:				standard H08 E3			9740	10480
					standard H09 E3								10420	10160
					standard 247 E3								16.8	13.4				9980	10400
					NTC				22										150
								Replicate 1	Replicate 2	Replicate 1	Replicate 2		Replicate 1	Replicate 2	Replicate 1	Replicate 2		Replicate 1	Replicate 2	Replicate 1	Replicate 2
	H08 nifH amplicon control:
	ATCGAACTTGACGACATCCGTCGCGACGGCTTCGGCAGCTGCAAGTGCGTCGAATCCGGTGGCCCGGAACCCGGCGTCGGTTGTGCAGGTCGTGGGATCATCACCTCGATCAACATGCTC
	H09 nifH amplicon control:
	TGAACTTGAAGACATCCGCCGCGGTGGGTTTGGCAGTTGCCAATGCGTTGAGTCCGGTGGCCCAGAACCTGGGGTAGGCTGTGCAGGCCGCGGGATCATCACCTCGATTAACATGCTCGAACAACTCGGTGCCTATGA

## Sheet: Metagenomes Station ALOHA
	Population genomes	HBD database	Mean coverage Q2Q3	Detection		Metagenome	nb reads
	TARA_PSW_MAG_00074		78.2034	0.969865		HOT224_1_0025m-STATS.txt	60868248
	TARA_ASW_MAG_00003	Ca. A. thalassa	47.6811	0.999976		HOT225_1_0025m-STATS.txt	32148326
	TARA_MED_MAG_00079		47.2463	0.910034		HOT226_1_0025m-STATS.txt	30261700
	TARA_RED_MAG_00009		46.3916	0.999357		HOT227_1_0025m-STATS.txt	26193088
	TARA_MED_MAG_00103		39.0434	0.950541		HOT229_1_0025m-STATS.txt	14929346
	TARA_RED_MAG_00123		32.0279	0.89781		HOT229_2_0025m-STATS.txt	37568232
	TARA_MED_MAG_00110		31.794	0.936827		HOT231_1_0025m-STATS.txt	2366182
	TARA_IOS_MAG_00027		30.9792	0.967177		HOT231_2_0025m-STATS.txt	54240244
	TARA_IOS_MAG_00026		30.6871	0.99041		HOT232_1_0025m-STATS.txt	83243826
	TARA_ASW_MAG_00032		29.0101	0.994918		HOT233_1_0025m-STATS.txt	1711928
	TARA_RED_MAG_00090		28.3591	0.990156		HOT233_2_0025m-STATS.txt	57596438
	TARA_ION_MAG_00012		26.6795	0.143552		HOT234_2_0025m-STATS.txt	5341650
	TARA_RED_MAG_00080		26.3839	0.973943		HOT234_3_0025m-STATS.txt	56292154
	TARA_PSW_MAG_00081		25.5669	0.988682		HOT236_1_0025m-STATS.txt	43508508
	TARA_RED_MAG_00015		21.9924	0.984886		HOT237_1_0025m-STATS.txt	6428924
	TARA_ANE_MAG_00059		21.2532	0.96639		HOT237_3_0025m-STATS.txt	64426278
	TARA_MED_MAG_00040		21.097	0.952759		HOT238_1_0025m-STATS.txt	47103994
	TARA_ASW_MAG_00041		18.9369	0.988467
	TARA_PSE_MAG_00047		18.9055	0.967956		624.2 million reads
	TARA_ION_MAG_00059		18.3292	0.677588
	TARA_MED_MAG_00104		17.3572	0.537445
	TARA_PSW_MAG_00076		16.9655	0.627951
	TARA_ANE_MAG_00025		16.1298	0.989211
	TARA_RED_MAG_00096		15.1052	0.906919
	TARA_ANE_MAG_00051		13.8507	0.946554
	TARA_PSW_MAG_00115		13.6535	0.969809
	TARA_ANW_MAG_00016		13.1096	0.967929
	TARA_ANE_MAG_00035		12.794	0.52415
	TARA_RED_MAG_00087		12.7513	0.983618
	TARA_ASW_MAG_00043		12.6046	0.978227
	TARA_PON_MAG_00046		12.0401	0.939338
	TARA_ION_MAG_00038		11.8152	0.965868
	TARA_MED_MAG_00023		11.3813	0.961872
	TARA_MED_MAG_00081		11.0753	0.285081
	TARA_IOS_MAG_00065		11.0596	0.88102
	TARA_IOS_MAG_00016		10.9801	0.990081
	TARA_IOS_MAG_00061		10.9048	0.847832
	TARA_RED_MAG_00068		10.7835	0.938282
	TARA_ION_MAG_00053		10.3598	0.984242
	TARA_IOS_MAG_00042		10.1757	0.989283
	TARA_ION_MAG_00046		10.1198	0.935253
	TARA_MED_MAG_00046		9.99435	0.916949
	TARA_PSE_MAG_00073		9.96273	0.270405
	TARA_IOS_MAG_00036		9.69081	0.946337
	TARA_ANE_MAG_00040		9.41789	0.957797
	TARA_ION_MAG_00049		9.36125	0.990481
	TARA_RED_MAG_00122		9.17387	0.825362
	TARA_RED_MAG_00011		9.12972	0.968823
	TARA_MED_MAG_00101		8.90951	0.847154
	TARA_ION_MAG_00060		8.90145	0.892489
	TARA_ASW_MAG_00014		8.87888	0.978653
	TARA_PSE_MAG_00088		8.72392	0.920566
	TARA_MED_MAG_00093		8.62009	0.925045
	TARA_PON_MAG_00040		8.61096	0.987309
	TARA_PSW_MAG_00084		8.56171	0.972567
	TARA_ANE_MAG_00078		8.54593	0.873807
	TARA_ANE_MAG_00076		8.38465	0.896132
	TARA_RED_MAG_00029		8.32523	0.95722
	TARA_ASW_MAG_00042		8.27723	0.983442
	TARA_ASW_MAG_00045		8.09561	0.985005
	TARA_RED_MAG_00098		7.67286	0.948171
	TARA_MED_MAG_00135		7.20718	0.872545
	TARA_PSE_MAG_00074		7.07851	0.268533
	TARA_PSW_MAG_00098		7.07499	0.299424
	TARA_IOS_MAG_00058		7.04326	0.814544
	TARA_MED_MAG_00122		6.97976	0.353742
	TARA_RED_MAG_00025		6.9311	0.978797
	TARA_ASE_MAG_00010		6.64843	0.729783
	TARA_PSE_MAG_00092		6.61624	0.842694
	TARA_ANW_MAG_00058		6.58427	0.916827
	TARA_IOS_MAG_00033		6.55106	0.8993
	TARA_PSW_MAG_00101		6.31481	0.929046
	TARA_ANW_MAG_00056		6.19162	0.9789
	TARA_ION_MAG_00031		6.09582	0.983707
	TARA_ANE_MAG_00077		5.91729	0.972452
	TARA_ION_MAG_00043		5.86194	0.971891
	TARA_PON_MAG_00007		5.80383	0.975215
	TARA_IOS_MAG_00056		5.75274	0.937924
	TARA_PSW_MAG_00057		5.69276	0.788217
	TARA_IOS_MAG_00044		5.66194	0.912116
	TARA_ASW_MAG_00021		5.64076	0.877219
	TARA_MED_MAG_00140		5.59601	0.859785
	TARA_PSW_MAG_00100		5.56788	0.885718
	TARA_ANW_MAG_00012		5.56669	0.954919
	TARA_MED_MAG_00131		5.51926	0.558194
	TARA_ANW_MAG_00038		5.4062	0.680485
	TARA_MED_MAG_00141		5.35885	0.8663
	TARA_MED_MAG_00026		5.35676	0.826254
	TARA_PSW_MAG_00048		5.21247	0.956216
	TARA_PSW_MAG_00083		5.14554	0.8026
	TARA_PSW_MAG_00019		5.07581	0.949848
	TARA_ASE_MAG_00004		5.03922	0.85796
	TARA_MED_MAG_00029		4.94928	0.881927
	TARA_PSE_MAG_00137		4.88817	0.914263
	TARA_ANE_MAG_00091		4.85022	0.907687
	TARA_PON_MAG_00050		4.81351	0.859764
	TARA_RED_MAG_00055		4.73026	0.81935
	TARA_RED_MAG_00038		4.68206	0.795175
	TARA_PSE_MAG_00084		4.67156	0.193961
	TARA_ANE_MAG_00050		4.55447	0.37275
	TARA_ANE_MAG_00074		4.48845	0.779076
	TARA_ION_MAG_00024		4.44301	0.957943
	TARA_PON_MAG_00051		4.3665	0.782381
	TARA_ASW_MAG_00040		4.36	0.905898
	TARA_RED_MAG_00112		4.298	0.969185
	TARA_PSW_MAG_00044		4.28359	0.806141
	TARA_MED_MAG_00119		4.28043	0.80472
	TARA_PSW_MAG_00077		4.15868	0.632796
	TARA_PON_MAG_00079		4.13944	0.902995
	TARA_MED_MAG_00042		4.0748	0.344264
	TARA_PSW_MAG_00061		4.0324	0.662844
	TARA_PSW_MAG_00078		4.00408	0.268615
	TARA_MED_MAG_00019		4.0024	0.958833
	TARA_ANW_MAG_00025		3.95448	0.935406
	TARA_PSE_MAG_00075		3.95264	0.522205
	TARA_ANE_MAG_00017		3.902	0.170596
	TARA_IOS_MAG_00010		3.89125	0.926931
	TARA_IOS_MAG_00051		3.72511	0.776739
	TARA_ANE_MAG_00007		3.71789	0.896054
	TARA_ION_MAG_00026		3.7094	0.858896
	TARA_PSW_MAG_00036		3.61889	0.400133
	TARA_IOS_MAG_00068		3.57071	0.934443
	TARA_IOS_MAG_00077		3.55067	0.876806
	TARA_ANW_MAG_00026		3.53414	0.880843
	TARA_PSE_MAG_00150		3.48339	0.302305
	TARA_IOS_MAG_00025		3.4693	0.375894
	TARA_MED_MAG_00048		3.40132	0.73462
	TARA_ION_MAG_00039		3.3699	0.89088
	TARA_MED_MAG_00107		3.32206	0.313885
	TARA_ASE_MAG_00011		3.29456	0.603276
	TARA_ANW_MAG_00076		3.29185	0.333228
	TARA_PON_MAG_00035		3.28532	0.840067
	TARA_MED_MAG_00105		3.13139	0.820443
	TARA_PSE_MAG_00055		3.12479	0.785023
	TARA_RED_MAG_00106		3.11912	0.853358
	TARA_PSW_MAG_00102		3.10507	0.323344
	TARA_ION_MAG_00066		3.06515	0.868602
	TARA_ASE_MAG_00016		2.99668	0.649686
	TARA_ION_MAG_00050		2.97931	0.183671
	TARA_IOS_MAG_00076		2.91292	0.768787
	TARA_PON_MAG_00087		2.88897	0.191128
	TARA_PSE_MAG_00145		2.88736	0.325999
	TARA_MED_MAG_00053		2.87556	0.668102
	TARA_ANW_MAG_00023		2.85679	0.907177
	TARA_PSE_MAG_00139		2.84602	0.705065
	TARA_PSW_MAG_00092		2.8317	0.372231
	TARA_ANW_MAG_00085		2.81448	0.746194
	TARA_ANW_MAG_00048		2.81015	0.646408
	TARA_ASE_MAG_00035		2.76559	0.75215
	TARA_IOS_MAG_00055		2.75211	0.876165
	TARA_IOS_MAG_00075		2.73645	0.771577
	TARA_PSW_MAG_00002		2.72647	0.794405
	TARA_ION_MAG_00073		2.7246	0.739626
	TARA_PSW_MAG_00133		2.71897	0.741482
	TARA_ANE_MAG_00003		2.70394	0.75189
	TARA_PSE_MAG_00079		2.66702	0.431183
	TARA_ANE_MAG_00098		2.61757	0.733509
	TARA_ION_MAG_00072		2.59432	0.848374
	TARA_ANW_MAG_00087		2.52633	0.29356
	TARA_IOS_MAG_00078		2.51314	0.824555
	TARA_RED_MAG_00115		2.51291	0.842957
	TARA_IOS_MAG_00012		2.46654	0.81494
	TARA_PSW_MAG_00027		2.41733	0.783439
	TARA_ANE_MAG_00065		2.36433	0.618769
	TARA_ANE_MAG_00097		2.34693	0.738482
	TARA_ANE_MAG_00046		2.31131	0.510323
	TARA_ANW_MAG_00030		2.30366	0.710832
	TARA_ANE_MAG_00018		2.30139	0.808751
	TARA_ANW_MAG_00083		2.2729	0.726322
	TARA_PSW_MAG_00094		2.26882	0.278301
	TARA_ANE_MAG_00026		2.23823	0.670088
	TARA_PSE_MAG_00147		2.2073	0.710878
	TARA_ANW_MAG_00082		2.2025	0.23777
	TARA_PSE_MAG_00011		2.17641	0.458873
	TARA_MED_MAG_00032		2.17442	0.114397
	TARA_ANW_MAG_00073		2.16725	0.133506
	TARA_ANE_MAG_00036		2.16506	0.396388
	TARA_MED_MAG_00133		2.01649	0.569331
	TARA_PON_MAG_00016		1.99681	0.351698
	TARA_IOS_MAG_00004		1.97188	0.816274
	TARA_ION_MAG_00020		1.96312	0.438889
	TARA_RED_MAG_00046		1.963	0.766566
	TARA_ANE_MAG_00068		1.94939	0.730356
	TARA_MED_MAG_00094		1.9421	0.681234
	TARA_IOS_MAG_00013		1.93006	0.796283
	TARA_RED_MAG_00120		1.91485	0.776435
	TARA_PSW_MAG_00045		1.91459	0.597001
	TARA_ANE_MAG_00024		1.90396	0.247871
	TARA_ANW_MAG_00060		1.89937	0.468114
	TARA_ION_MAG_00018		1.89718	0.282648
	TARA_IOS_MAG_00017		1.8919	0.805944
	TARA_MED_MAG_00109		1.80984	0.473264
	TARA_ANW_MAG_00051		1.80804	0.361777
	TARA_MED_MAG_00123		1.77142	0.783091
	TARA_PSW_MAG_00090		1.76134	0.699689
	TARA_IOS_MAG_00053		1.76026	0.583764
	TARA_PSE_MAG_00140		1.75361	0.754737
	TARA_ASE_MAG_00022		1.73759	0.647329
	TARA_ION_MAG_00071		1.7164	0.627154
	TARA_ANW_MAG_00007		1.68482	0.639096
	TARA_MED_MAG_00070		1.68325	0.776624
	TARA_MED_MAG_00061		1.65074	0.757176
	TARA_MED_MAG_00083		1.64992	0.314912
	TARA_ANW_MAG_00021		1.64705	0.769722
	TARA_ANW_MAG_00033		1.62114	0.194728
	TARA_ION_MAG_00017		1.61462	0.715594
	TARA_MED_MAG_00115		1.58745	0.50702
	TARA_ASW_MAG_00020		1.56371	0.377177
	TARA_IOS_MAG_00066		1.55865	0.687295
	TARA_RED_MAG_00059		1.55007	0.121613
	TARA_PSE_MAG_00090		1.54502	0.221699
	TARA_MED_MAG_00022		1.54459	0.658878
	TARA_ION_MAG_00056		1.51652	0.668907
	TARA_MED_MAG_00030		1.50202	0.743321
	TARA_ANE_MAG_00088		1.48665	0.687771
	TARA_ANW_MAG_00031		1.47923	0.725997
	TARA_RED_MAG_00114		1.46293	0.679166
	TARA_PSW_MAG_00106		1.4597	0.529578
	TARA_IOS_MAG_00020		1.45063	0.313303
	TARA_MED_MAG_00001		1.44541	0.697183
	TARA_ION_MAG_00054		1.44271	0.131069
	TARA_IOS_MAG_00045		1.43639	0.675769
	TARA_IOS_MAG_00006		1.38189	0.687479
	TARA_ION_MAG_00022		1.37591	0.609812
	TARA_PSW_MAG_00116		1.3708	0.408324
	TARA_RED_MAG_00051		1.35857	0.59031
	TARA_PSE_MAG_00081		1.31669	0.607121
	TARA_PSW_MAG_00091		1.31336	0.552568
	TARA_ANE_MAG_00032		1.31073	0.602028
	TARA_ION_MAG_00029		1.29143	0.411194
	TARA_MED_MAG_00004		1.28595	0.523947
	TARA_MED_MAG_00017		1.28539	0.113374
	TARA_PSE_MAG_00071		1.27906	0.442002
	TARA_ION_MAG_00052		1.27017	0.316135
	TARA_PSE_MAG_00027		1.25961	0.446965
	TARA_PON_MAG_00017		1.25953	0.554577
	TARA_ION_MAG_00015		1.24613	0.575323
	TARA_PSE_MAG_00087		1.24065	0.670293
	TARA_MED_MAG_00025		1.22943	0.631409
	TARA_MED_MAG_00118		1.20615	0.269279
	TARA_RED_MAG_00102		1.20498	0.523951
	TARA_ION_MAG_00044		1.20012	0.512
	TARA_IOS_MAG_00040		1.17497	0.633009
	TARA_PSW_MAG_00103		1.14974	0.515203
	TARA_IOS_MAG_00057		1.14564	0.620629
	TARA_ASE_MAG_00018		1.12989	0.540606
	TARA_PSE_MAG_00048		1.12809	0.549418
	TARA_MED_MAG_00020		1.1176	0.0962317
	TARA_ANW_MAG_00064		1.10788	0.37091
	TARA_ANW_MAG_00068		1.08587	0.473286
	TARA_PSW_MAG_00040		1.08427	0.548618
	TARA_IOS_MAG_00011		1.08189	0.61608
	TARA_PSW_MAG_00038		1.07642	0.575163
	TARA_ANW_MAG_00053		1.06392	0.386503
	TARA_IOS_MAG_00062		1.05954	0.619585
	TARA_PSW_MAG_00075		1.04527	0.185121
	TARA_PSE_MAG_00057		1.03505	0.117981
	TARA_PSE_MAG_00101		1.03481	0.342163
	TARA_PSW_MAG_00086		1.0273	0.142615
	TARA_MED_MAG_00124		1.02148	0.432613
	TARA_PON_MAG_00036		1.01854	0.4142
	TARA_RED_MAG_00053		1.01529	0.479786
	TARA_PON_MAG_00039		1.01095	0.44071
	TARA_ANE_MAG_00023		1.01073	0.608106
	TARA_RED_MAG_00105		0.999312	0.330751
	TARA_ANW_MAG_00077		0.992002	0.558947
	TARA_PSE_MAG_00100		0.986557	0.571234
	TARA_ION_MAG_00074		0.960013	0.207614
	TARA_PSE_MAG_00091		0.956878	0.308347
	TARA_PSW_MAG_00059		0.956023	0.140035
	TARA_PON_MAG_00061		0.948983	0.541649
	TARA_IOS_MAG_00064		0.947906	0.554034
	TARA_RED_MAG_00001		0.945755	0.24154
	TARA_MED_MAG_00071		0.943819	0.517169
	TARA_PON_MAG_00047		0.933818	0.160322
	TARA_RED_MAG_00089		0.929082	0.296542
	TARA_ANE_MAG_00012		0.916445	0.54699
	TARA_PSW_MAG_00049		0.914745	0.497174
	TARA_RED_MAG_00111		0.907832	0.556494
	TARA_MED_MAG_00143		0.896092	0.567116
	TARA_PSE_MAG_00080		0.88924	0.217997
	TARA_ANE_MAG_00070		0.882947	0.114849
	TARA_IOS_MAG_00015		0.873028	0.183314
	TARA_RED_MAG_00074		0.849272	0.438898
	TARA_IOS_MAG_00031		0.845952	0.457888
	TARA_PSW_MAG_00056		0.834731	0.135877
	TARA_ANE_MAG_00039		0.826512	0.496408
	TARA_RED_MAG_00083		0.823767	0.49577
	TARA_IOS_MAG_00069		0.822194	0.514307
	TARA_MED_MAG_00015		0.804871	0.199079
	TARA_MED_MAG_00095		0.776214	0.157719
	TARA_PSE_MAG_00128		0.767354	0.496681
	TARA_PSW_MAG_00088		0.766932	0.0692537
	TARA_IOS_MAG_00049		0.75512	0.493806
	TARA_MED_MAG_00113		0.742025	0.0986386
	TARA_IOS_MAG_00019		0.734855	0.461405
	TARA_PON_MAG_00018		0.727746	0.350071
	TARA_ANE_MAG_00033		0.721836	0.354235
	TARA_MED_MAG_00114		0.715382	0.103297
	TARA_MED_MAG_00075		0.7132	0.315453
	TARA_ANW_MAG_00024		0.711038	0.163325
	TARA_RED_MAG_00007		0.703279	0.477789
	TARA_ION_MAG_00028		0.702878	0.456785
	TARA_PSE_MAG_00094		0.700037	0.224747
	TARA_PSW_MAG_00022		0.695827	0.448057
	TARA_PSE_MAG_00017		0.690974	0.1089
	TARA_MED_MAG_00043		0.682305	0.0611791
	TARA_MED_MAG_00021		0.682099	0.200086
	TARA_IOS_MAG_00059		0.679376	0.450056
	TARA_PON_MAG_00055		0.670331	0.436563
	TARA_ANE_MAG_00049		0.665907	0.384417
	TARA_RED_MAG_00052		0.664587	0.391864
	TARA_ANE_MAG_00005		0.652827	0.427644
	TARA_ANE_MAG_00083		0.633576	0.358816
	TARA_RED_MAG_00045		0.628559	0.427374
	TARA_PSW_MAG_00064		0.626605	0.374688
	TARA_PON_MAG_00026		0.624646	0.0783666
	TARA_RED_MAG_00086		0.620395	0.208973
	TARA_RED_MAG_00119		0.619925	0.421991
	TARA_PSW_MAG_00047		0.619581	0.256449
	TARA_ANW_MAG_00034		0.619161	0.431576
	TARA_MED_MAG_00121		0.617847	0.287697
	TARA_ANW_MAG_00067		0.604308	0.418334
	TARA_ANE_MAG_00048		0.600582	0.368833
	TARA_ION_MAG_00040		0.598653	0.352728
	TARA_MED_MAG_00044		0.5954	0.191837
	TARA_RED_MAG_00084		0.58461	0.371473
	TARA_PSW_MAG_00089		0.582645	0.167442
	TARA_MED_MAG_00013		0.578422	0.0664398
	TARA_ASE_MAG_00033		0.578384	0.201069
	TARA_MED_MAG_00100		0.578094	0.0454587
	TARA_PSW_MAG_00006		0.577097	0.332053
	TARA_ASW_MAG_00026		0.575775	0.407213
	TARA_ION_MAG_00042		0.571233	0.355807
	TARA_MED_MAG_00066		0.569972	0.0715428
	TARA_IOS_MAG_00060		0.567072	0.375758
	TARA_ANE_MAG_00041		0.564668	0.359611
	TARA_MED_MAG_00027		0.561661	0.334384
	TARA_ANW_MAG_00032		0.55937	0.396653
	TARA_MED_MAG_00082		0.558302	0.0930165
	TARA_ANE_MAG_00071		0.557455	0.0977828
	TARA_ANE_MAG_00029		0.548316	0.179335
	TARA_RED_MAG_00103		0.546726	0.157255
	TARA_MED_MAG_00060		0.546568	0.145201
	TARA_PSW_MAG_00039		0.539001	0.00186095
	TARA_MED_MAG_00039		0.531095	0.0702533
	TARA_PSW_MAG_00055		0.527365	0.0712993
	TARA_ION_MAG_00035		0.526112	0.308152
	TARA_IOS_MAG_00024		0.525815	0.0141494
	TARA_ANE_MAG_00004		0.524699	0.181081
	TARA_ANW_MAG_00057		0.509483	0.362405
	TARA_RED_MAG_00042		0.508057	0.336666
	TARA_ANE_MAG_00001		0.507885	0.134555
	TARA_ASE_MAG_00012		0.506877	0.357783
	TARA_MED_MAG_00088		0.501856	0.0675874
	TARA_RED_MAG_00094		0.49874	0.345115
	TARA_PSE_MAG_00058		0.48011	0.358299
	TARA_ASE_MAG_00027		0.472126	0.230348
	TARA_PSW_MAG_00066		0.459955	0.256813
	TARA_MED_MAG_00036		0.458302	0.0731993
	TARA_PSW_MAG_00068		0.455758	0.246812
	TARA_ANW_MAG_00055		0.447009	0.314778
	TARA_MED_MAG_00132		0.442584	0.126408
	TARA_ANW_MAG_00074		0.442001	0.328097
	TARA_ASW_MAG_00024		0.44108	0.185171
	TARA_IOS_MAG_00028		0.433069	0.314094
	TARA_ANW_MAG_00029		0.426173	0.264388
	TARA_PON_MAG_00038		0.42488	0.153964
	TARA_PSE_MAG_00077		0.424482	0.182616
	TARA_IOS_MAG_00046		0.422308	0.23911
	TARA_MED_MAG_00018		0.419197	0.165337
	TARA_ANW_MAG_00035		0.414105	0.246422
	TARA_IOS_MAG_00070		0.413942	0.260952
	TARA_IOS_MAG_00048		0.412416	0.313881
	TARA_ANE_MAG_00043		0.410632	0.0835034
	TARA_RED_MAG_00040		0.407252	0.287578
	TARA_PSW_MAG_00129		0.405732	0.306282
	TARA_ANE_MAG_00030		0.405678	0.12184
	TARA_PSW_MAG_00069		0.399919	0.265191
	TARA_PSE_MAG_00089		0.397946	0.227846
	TARA_ANE_MAG_00099		0.39614	0.307133
	TARA_MED_MAG_00008		0.386172	0.299675
	TARA_PSW_MAG_00054		0.385891	0.214421
	TARA_RED_MAG_00002		0.377451	0.275536
	TARA_ANW_MAG_00052		0.374389	0.278671
	TARA_MED_MAG_00052		0.369366	0.120364
	TARA_PON_MAG_00009		0.365033	0.0746467
	TARA_ASW_MAG_00015		0.356952	0.262064
	TARA_ANE_MAG_00096		0.354369	0.272581
	TARA_ASW_MAG_00011		0.352852	0.0378001
	TARA_RED_MAG_00069		0.34631	0.235683
	TARA_MED_MAG_00128		0.342749	0.0273904
	TARA_RED_MAG_00066		0.341752	0.234058
	TARA_RED_MAG_00070		0.341686	0.247359
	TARA_PSW_MAG_00093		0.339307	0.178017
	TARA_MED_MAG_00099		0.33843	0.0253559
	TARA_PSE_MAG_00096		0.337018	0.195557
	TARA_MED_MAG_00016		0.320876	0.0463866
	TARA_RED_MAG_00050		0.318315	0.227231
	TARA_PON_MAG_00057		0.311855	0.0680562
	TARA_MED_MAG_00051		0.310572	0.212514
	TARA_ION_MAG_00055		0.305916	0.190763
	TARA_MED_MAG_00063		0.302179	0.209251
	TARA_RED_MAG_00057		0.300339	0.247538
	TARA_PSE_MAG_00076		0.29854	0.0568351
	TARA_ASW_MAG_00025		0.294403	0.227626
	TARA_RED_MAG_00004		0.292034	0.239422
	TARA_MED_MAG_00086		0.286811	0.0246853
	TARA_ION_MAG_00025		0.285522	0.236874
	TARA_ANE_MAG_00081		0.284061	0.181379
	TARA_RED_MAG_00117		0.284027	0.228354
	TARA_PSW_MAG_00010		0.283885	0.0345997
	TARA_ION_MAG_00064		0.28025	0.22081
	TARA_ANE_MAG_00064		0.280203	0.174237
	TARA_MED_MAG_00108		0.278948	0.0158567
	TARA_IOS_MAG_00014		0.27646	0.12226
	TARA_PSE_MAG_00102		0.272622	0.142192
	TARA_MED_MAG_00129		0.267925	0.218862
	TARA_RED_MAG_00044		0.267448	0.189057
	TARA_ANE_MAG_00028		0.265841	0.0538364
	TARA_ION_MAG_00041		0.263094	0.0527157
	TARA_ANW_MAG_00065		0.261096	0.109123
	TARA_MED_MAG_00087		0.259797	0.0193908
	TARA_PSE_MAG_00054		0.258396	0.0959211
	TARA_ASW_MAG_00018		0.256044	0.176414
	TARA_ANE_MAG_00014		0.251841	0.0178717
	TARA_MED_MAG_00096		0.250423	0.0282007
	TARA_ANW_MAG_00045		0.250039	0.11904
	TARA_PSE_MAG_00056		0.24949	0.0597808
	TARA_PSW_MAG_00085		0.248881	0.0412447
	TARA_ANE_MAG_00061		0.247822	0.0843102
	TARA_MED_MAG_00054		0.244956	0.0153032
	TARA_ASE_MAG_00020		0.239186	0.033344
	TARA_MED_MAG_00077		0.237709	0.0593044
	TARA_MED_MAG_00011		0.237023	0.0506376
	TARA_RED_MAG_00023		0.235981	0.176929
	TARA_RED_MAG_00085		0.235412	0.19376
	TARA_ASE_MAG_00031		0.234733	0.186553
	TARA_IOS_MAG_00038		0.23403	0.0373379
	TARA_ANE_MAG_00013		0.231365	0.138761
	TARA_PSW_MAG_00030		0.229312	0.191139
	TARA_PSE_MAG_00033		0.22921	0.167462
	TARA_PON_MAG_00004		0.22736	0.166427
	TARA_ANE_MAG_00020		0.225964	0.0273119
	TARA_MED_MAG_00028		0.224507	0.175813
	TARA_PSW_MAG_00037		0.222905	0.0997318
	TARA_RED_MAG_00047		0.222201	0.0126739
	TARA_RED_MAG_00021		0.222082	0.169257
	TARA_RED_MAG_00063		0.221405	0.11252
	TARA_PSW_MAG_00017		0.218962	0.164014
	TARA_ION_MAG_00034		0.214539	0.11476
	TARA_ANW_MAG_00044		0.212178	0.162922
	TARA_PSW_MAG_00135		0.211847	0.110251
	TARA_PSW_MAG_00060		0.209785	0.043331
	TARA_RED_MAG_00100		0.20942	0.169269
	TARA_IOS_MAG_00008		0.20575	0.166759
	TARA_RED_MAG_00014		0.203879	0.124909
	TARA_ION_MAG_00006		0.202604	0.168762
	TARA_IOS_MAG_00035		0.200871	0.168129
	TARA_MED_MAG_00130		0.194912	0.0899407
	TARA_IOS_MAG_00037		0.194345	0.122137
	TARA_PSW_MAG_00042		0.194141	0.0597524
	TARA_MED_MAG_00055		0.192737	0.0250947
	TARA_IOS_MAG_00047		0.192446	0.0396835
	TARA_PSW_MAG_00041		0.189769	0.101343
	TARA_MED_MAG_00134		0.189729	0.119599
	TARA_PSW_MAG_00071		0.186783	0.137891
	TARA_PSE_MAG_00127		0.186439	0.0713583
	TARA_MED_MAG_00024		0.186227	0.0299649
	TARA_ASW_MAG_00019		0.185352	0.0350589
	TARA_MED_MAG_00097		0.183596	0.0418037
	TARA_ANE_MAG_00053		0.181795	0.0394231
	TARA_ANE_MAG_00015		0.181545	0.0772717
	TARA_RED_MAG_00018		0.180614	0.151413
	TARA_ION_MAG_00004		0.17636	0.150285
	TARA_PON_MAG_00030		0.171832	0.0268236
	TARA_PSW_MAG_00121		0.171736	0.0844868
	TARA_MED_MAG_00006		0.171664	0.00819345
	TARA_PSE_MAG_00032		0.170251	0.120836
	TARA_ANE_MAG_00044		0.168356	0.0444938
	TARA_RED_MAG_00019		0.166723	0.140629
	TARA_RED_MAG_00092		0.155889	0.119327
	TARA_RED_MAG_00034		0.153337	0.116125
	TARA_RED_MAG_00035		0.15164	0.0840892
	TARA_RED_MAG_00075		0.14962	0.101601
	TARA_MED_MAG_00069		0.148934	0.130579
	TARA_PSE_MAG_00105		0.146124	0.111731
	TARA_MED_MAG_00127		0.14595	0.0295959
	TARA_RED_MAG_00108		0.144523	0.114003
	TARA_MED_MAG_00072		0.143038	0.0399375
	TARA_PON_MAG_00019		0.142822	0.040855
	TARA_MED_MAG_00106		0.142506	0.0345307
	TARA_PSW_MAG_00136		0.14206	0.104353
	TARA_ION_MAG_00048		0.141694	0.114357
	TARA_ION_MAG_00057		0.140947	0.114212
	TARA_ION_MAG_00011		0.138006	0.012427
	TARA_MED_MAG_00111		0.137937	0.0740353
	TARA_PON_MAG_00015		0.133786	0.0896732
	TARA_MED_MAG_00084		0.133454	0.0457653
	TARA_MED_MAG_00050		0.131443	0.0306225
	TARA_ANW_MAG_00013		0.126831	0.0929064
	TARA_RED_MAG_00006		0.124627	0.0470432
	TARA_RED_MAG_00093		0.121445	0.0894207
	TARA_MED_MAG_00005		0.12061	0.097835
	TARA_PSW_MAG_00118		0.120416	0.0621842
	TARA_PSE_MAG_00061		0.120112	0.032857
	TARA_RED_MAG_00072		0.116753	0.0190161
	TARA_ANE_MAG_00019		0.116114	0.0478818
	TARA_ANE_MAG_00066		0.115732	0.01165
	TARA_PSE_MAG_00136		0.114719	0.0670638
	TARA_RED_MAG_00028		0.114014	0.0861765
	TARA_ION_MAG_00002		0.108244	0.0534151
	TARA_PSE_MAG_00115		0.107799	0.0741902
	TARA_RED_MAG_00039		0.105073	0.0817904
	TARA_ASW_MAG_00017		0.104668	0.0324337
	TARA_MED_MAG_00049		0.103364	0.0322276
	TARA_MED_MAG_00035		0.102884	0.0342773
	TARA_ANE_MAG_00010		0.10025	0.0589486
	TARA_PSW_MAG_00109		0.098916	0.0353318
	TARA_ASW_MAG_00013		0.0988112	0.0564204
	TARA_ANW_MAG_00043		0.0984518	0.0186846
	TARA_ANE_MAG_00031		0.0978494	0.0870502
	TARA_PSE_MAG_00148		0.0952995	0.0854411
	TARA_PSW_MAG_00004		0.0949353	0.05864
	TARA_RED_MAG_00060		0.0944527	0.0754531
	TARA_RED_MAG_00079		0.0940937	0.0227802
	TARA_MED_MAG_00090		0.0934251	0.041397
	TARA_PSE_MAG_00111		0.0924887	0.0425993
	TARA_MED_MAG_00112		0.0905287	0.0425938
	TARA_MED_MAG_00041		0.0899201	0.0254741
	TARA_ION_MAG_00058		0.0872955	0.0584364
	TARA_ANE_MAG_00027		0.0867854	0.00958215
	TARA_PSE_MAG_00053		0.0847943	0.0379423
	TARA_IOS_MAG_00052		0.0827254	0.0375357
	TARA_PSE_MAG_00020		0.0814402	0.024903
	TARA_RED_MAG_00033		0.0812637	0.0640226
	TARA_RED_MAG_00010		0.0790235	0.0332057
	TARA_RED_MAG_00101		0.0786771	0.048024
	TARA_ANE_MAG_00063		0.0779476	0.0156594
	TARA_SOC_MAG_00008		0.0776759	0.0125284
	TARA_MED_MAG_00059		0.0775049	0.00840959
	TARA_PSW_MAG_00043		0.0769798	0.0325605
	TARA_ANW_MAG_00028		0.0765756	0.00116124
	TARA_ION_MAG_00009		0.0764032	0.0671744
	TARA_RED_MAG_00071		0.0758288	0.030286
	TARA_RED_MAG_00016		0.0755176	0.0620145
	TARA_PSE_MAG_00059		0.0750704	0.0232466
	TARA_PON_MAG_00031		0.0742797	0.056887
	TARA_PON_MAG_00069		0.0739799	0.0311888
	TARA_MED_MAG_00057		0.0732503	0.027242
	TARA_RED_MAG_00048		0.0732445	0.060102
	TARA_MED_MAG_00116		0.0729194	0.0295496
	TARA_ANE_MAG_00069		0.0721622	0.0567423
	TARA_PSW_MAG_00122		0.0718342	0.0605727
	TARA_PSW_MAG_00110		0.0713843	0.0651725
	TARA_PON_MAG_00076		0.0710866	0.00330132
	TARA_ION_MAG_00036		0.0709447	0.0207652
	TARA_ANE_MAG_00056		0.0707051	0.0563193
	TARA_PSW_MAG_00007		0.0704955	0.0534268
	TARA_PON_MAG_00011		0.0681857	0.0379954
	TARA_PON_MAG_00041		0.0681808	0.0341815
	TARA_PON_MAG_00082		0.0678054	0.0573947
	TARA_MED_MAG_00085		0.0675729	0.0114963
	TARA_ANE_MAG_00052		0.0647161	0.0394095
	TARA_ANW_MAG_00046		0.0640303	0.045973
	TARA_PSW_MAG_00020		0.0636266	0.00510047
	TARA_ANE_MAG_00080		0.0632556	0.0166846
	TARA_ASW_MAG_00001		0.0630917	0.0364637
	TARA_PSE_MAG_00025		0.0630022	0.0354527
	TARA_RED_MAG_00062		0.0627007	0.0150609
	TARA_PSE_MAG_00002		0.0621883	0.0406333
	TARA_ANE_MAG_00058		0.0614133	0.0375182
	TARA_ASW_MAG_00016		0.0600095	0.0566625
	TARA_ASE_MAG_00025		0.0598348	0.0128138
	TARA_ASE_MAG_00014		0.0591463	0.0253866
	TARA_ANW_MAG_00027		0.0580583	0.00106095
	TARA_ANE_MAG_00057		0.0577976	0.0128324
	TARA_RED_MAG_00116		0.0567179	0.0504221
	TARA_MED_MAG_00125		0.0565712	0.0163435
	TARA_ANW_MAG_00069		0.0562517	0.0074004
	TARA_PSE_MAG_00098		0.0555508	0.0514201
	TARA_PSE_MAG_00024		0.0547639	0.0377185
	TARA_PSE_MAG_00129		0.0546494	0.0491645
	TARA_MED_MAG_00012		0.0539197	0.00774194
	TARA_PSW_MAG_00117		0.053682	0.0275926
	TARA_PSE_MAG_00063		0.0531296	0.0203489
	TARA_PON_MAG_00052		0.0528115	0.0161917
	TARA_PSW_MAG_00003		0.052076	0.000559332
	TARA_PSE_MAG_00064		0.0517658	0.0399469
	TARA_RED_MAG_00041		0.0507643	0.0333136
	TARA_PSW_MAG_00072		0.0505614	0.0454401
	TARA_ANE_MAG_00093		0.0503982	0.0453884
	TARA_MED_MAG_00031		0.0502321	0.0121492
	TARA_IOS_MAG_00029		0.0500955	0.0172544
	TARA_RED_MAG_00077		0.0499588	0.0350171
	TARA_MED_MAG_00010		0.0495126	0.0342633
	TARA_ANW_MAG_00042		0.0493039	0.024337
	TARA_ANE_MAG_00054		0.0489674	0.0214614
	TARA_MED_MAG_00126		0.0489475	0.0246921
	TARA_ANW_MAG_00015		0.0488667	0.0459247
	TARA_ANE_MAG_00038		0.0474625	0.0145624
	TARA_RED_MAG_00118		0.0468857	0.0423638
	TARA_RED_MAG_00061		0.0463708	0.0364323
	TARA_IOS_MAG_00005		0.045395	0.018367
	TARA_RED_MAG_00036		0.0450111	0.0358193
	TARA_PSE_MAG_00009		0.0448863	0.0400922
	TARA_IOS_MAG_00030		0.0437675	0.0109027
	TARA_ANW_MAG_00088		0.0436682	0.0351037
	TARA_RED_MAG_00064		0.0436577	0.0242993
	TARA_ANE_MAG_00092		0.0434374	0.0222477
	TARA_ASW_MAG_00036		0.0434031	0.0192378
	TARA_ANW_MAG_00018		0.0428009	0.0320132
	TARA_MED_MAG_00080		0.0423297	0.0280063
	TARA_MED_MAG_00091		0.0422244	0.004574
	TARA_MED_MAG_00137		0.0421277	0.0329443
	TARA_ASE_MAG_00029		0.0407769	0.011667
	TARA_ANE_MAG_00087		0.0398243	0.00396362
	TARA_PSW_MAG_00112		0.039492	0.00142333
	TARA_PON_MAG_00049		0.0391159	0.010379
	TARA_PSE_MAG_00085		0.0388077	0.0138747
	TARA_PON_MAG_00071		0.0371672	0.0145053
	TARA_PSW_MAG_00087		0.0370723	0.00796385
	TARA_PON_MAG_00060		0.0369605	0.0246757
	TARA_IOS_MAG_00018		0.0363389	0.0267374
	TARA_RED_MAG_00110		0.03609	0.0274561
	TARA_ION_MAG_00023		0.0360064	0.00517696
	TARA_PSW_MAG_00073		0.0356812	0.0273822
	TARA_ANE_MAG_00016		0.0356443	0.0180399
	TARA_PSE_MAG_00093		0.0355199	0.0182226
	TARA_PSW_MAG_00097		0.0348229	0.0268397
	TARA_PSW_MAG_00029		0.0344775	0.0242939
	TARA_PSE_MAG_00106		0.0343319	0.0142328
	TARA_RED_MAG_00091		0.0342846	0.0255641
	TARA_RED_MAG_00121		0.0339226	0.02594
	TARA_PSE_MAG_00078		0.0338712	0.0144325
	TARA_PSE_MAG_00052		0.0338568	0.0209197
	TARA_PSE_MAG_00119		0.0337632	0.0199032
	TARA_PSW_MAG_00033		0.0334448	0.00430459
	TARA_PSE_MAG_00046		0.0332936	0.0117722
	TARA_ANW_MAG_00050		0.0331584	0.0280721
	TARA_PSE_MAG_00103		0.0327077	0.0218503
	TARA_PSE_MAG_00114		0.0325212	0.0231849
	TARA_MED_MAG_00058		0.0324918	0.0229691
	TARA_IOS_MAG_00034		0.0320691	0.0221795
	TARA_PON_MAG_00058		0.0314771	0.0243923
	TARA_RED_MAG_00008		0.0313266	0.0219404
	TARA_MED_MAG_00136		0.031007	0.0189474
	TARA_RED_MAG_00097		0.0302206	0.0191434
	TARA_PON_MAG_00029		0.0298331	0.00839061
	TARA_PSW_MAG_00067		0.0298227	0.00200753
	TARA_IOS_MAG_00073		0.0295112	0.0169368
	TARA_ASW_MAG_00038		0.0294725	0.0168848
	TARA_ANE_MAG_00101		0.0289428	0.0210299
	TARA_ION_MAG_00007		0.0289081	0.0233373
	TARA_PON_MAG_00010		0.0286585	0.000311602
	TARA_MED_MAG_00002		0.0284619	0.0133124
	TARA_ION_MAG_00005		0.0283844	0.0143269
	TARA_ASE_MAG_00017		0.0282149	0.0114901
	TARA_MED_MAG_00068		0.0277302	0.00673882
	TARA_IOS_MAG_00039		0.0270034	0.0128191
	TARA_PON_MAG_00008		0.0265322	0.024983
	TARA_MED_MAG_00078		0.0265229	0.0217779
	TARA_PSE_MAG_00019		0.0263396	0.0122931
	TARA_RED_MAG_00030		0.0260573	0.00467143
	TARA_IOS_MAG_00063		0.025968	0.0250024
	TARA_MED_MAG_00009		0.0256212	0.00342042
	TARA_PSW_MAG_00032		0.0255334	0.00653274
	TARA_RED_MAG_00104		0.0254697	0.0155793
	TARA_ANW_MAG_00054		0.025171	0.0202119
	TARA_MED_MAG_00033		0.0247861	0.000554633
	TARA_RED_MAG_00003		0.0244594	0.00913946
	TARA_PON_MAG_00012		0.0240331	0.00809886
	TARA_PSW_MAG_00113		0.0237258	0.0175247
	TARA_ANW_MAG_00040		0.0235989	0.00737099
	TARA_MED_MAG_00064		0.0233301	0.00373221
	TARA_ANE_MAG_00082		0.022919	0.0147036
	TARA_MED_MAG_00076		0.0228138	0.0106071
	TARA_RED_MAG_00109		0.022732	0.0143215
	TARA_PSE_MAG_00126		0.0225012	0.0103762
	TARA_PSE_MAG_00043		0.0220598	0.0164825
	TARA_ANE_MAG_00009		0.021607	0.0162229
	TARA_PSE_MAG_00042		0.02132	0.010216
	TARA_PSE_MAG_00031		0.0210072	0.0195041
	TARA_ANW_MAG_00014		0.0208472	0.0158955
	TARA_ION_MAG_00047		0.0207344	0.0108942
	TARA_PSW_MAG_00096		0.0203498	0.0116714
	TARA_PSW_MAG_00104		0.0200146	0.0103839
	TARA_MED_MAG_00045		0.0197812	0.0066645
	TARA_RED_MAG_00065		0.0193486	0.0159967
	TARA_ASW_MAG_00004		0.0193101	0.000933539
	TARA_PSE_MAG_00038		0.0192548	0.00652476
	TARA_RED_MAG_00067		0.0190549	0.015344
	TARA_PSE_MAG_00028		0.0190052	0.0149464
	TARA_ANE_MAG_00079		0.0187467	0.0101046
	TARA_PSE_MAG_00142		0.0181892	0.00739349
	TARA_PON_MAG_00064		0.0181791	0.0142414
	TARA_PSW_MAG_00062		0.0181701	0.0102847
	TARA_PSW_MAG_00128		0.0181013	0.0136691
	TARA_ANW_MAG_00059		0.0178129	0.0093508
	TARA_IOS_MAG_00001		0.0176463	0.000196577
	TARA_ANE_MAG_00006		0.0176088	0.0141745
	TARA_ION_MAG_00051		0.0175765	0.00626707
	TARA_ASE_MAG_00026		0.0169972	0.0123141
	TARA_PSW_MAG_00023		0.0168216	0.00657052
	TARA_MED_MAG_00065		0.016665	0.00930624
	TARA_ANE_MAG_00034		0.0164774	0.00626414
	TARA_PSE_MAG_00086		0.0164571	0.00867462
	TARA_PSE_MAG_00097		0.016081	0.0156922
	TARA_PSE_MAG_00123		0.0160719	0.015
	TARA_MED_MAG_00003		0.0159713	0.0119762
	TARA_ASE_MAG_00006		0.0159239	0.00988838
	TARA_MED_MAG_00117		0.0159169	0.0121789
	TARA_PSE_MAG_00072		0.0155561	0.0132302
	TARA_PSE_MAG_00121		0.0154049	0.00762919
	TARA_PSE_MAG_00132		0.0152511	0.0145783
	TARA_PSW_MAG_00105		0.0151208	0.012184
	TARA_IOS_MAG_00041		0.0150005	0.0109211
	TARA_ANE_MAG_00022		0.0149056	0.00418429
	TARA_ANW_MAG_00011		0.0148948	0.010924
	TARA_ASW_MAG_00010		0.0147593	0.00447572
	TARA_PON_MAG_00001		0.0146939	0.0141132
	TARA_ANE_MAG_00042		0.0144849	0.00424205
	TARA_PSE_MAG_00016		0.0143925	0.00507809
	TARA_ASE_MAG_00009		0.014274	0.0053542
	TARA_ANE_MAG_00055		0.0141732	0.0042085
	TARA_ANW_MAG_00022		0.0139403	0.0135354
	TARA_SOC_MAG_00002		0.0130899	0.00715118
	TARA_ANW_MAG_00070		0.013083	0.00881463
	TARA_ASW_MAG_00022		0.0130555	0.0110153
	TARA_PSE_MAG_00010		0.0129732	0.00554501
	TARA_ANW_MAG_00019	HBD-07	0.0120011	0.00485134
	TARA_PSE_MAG_00050		0.0117627	0.00644307
	TARA_ANE_MAG_00008		0.0116761	0.000319206
	TARA_PSE_MAG_00013		0.0115547	0.00313996
	TARA_IOS_MAG_00023		0.0113761	0.00395188
	TARA_ANW_MAG_00041		0.0108117	0.0056873
	TARA_IOS_MAG_00003		0.0106934	0.00118989
	TARA_PSW_MAG_00018	HBD-09	0.0106848	0.000349627
	TARA_ANE_MAG_00094		0.0106454	0.00743841
	TARA_IOS_MAG_00067		0.0105263	0.00915783
	TARA_PSW_MAG_00108		0.0105114	0.00184154
	TARA_PSE_MAG_00122		0.0103804	0.00769337
	TARA_PON_MAG_00070		0.0102974	0.00598684
	TARA_PSW_MAG_00021		0.0101351	0.00952329
	TARA_ANW_MAG_00001		0.0092662	0.00424871
	TARA_ASW_MAG_00035		0.00921853	0.00511369
	TARA_ANE_MAG_00060		0.00892836	0.00228649
	TARA_MED_MAG_00073		0.00892236	0.00297175
	TARA_PSE_MAG_00051		0.00877445	0.00523907
	TARA_ION_MAG_00045		0.00864655	0.00490151
	TARA_RED_MAG_00032		0.00851451	0.00715851
	TARA_ASW_MAG_00002		0.0084801	0.00401105
	TARA_PSW_MAG_00046		0.00841424	0.00316478
	TARA_ANE_MAG_00090		0.00828716	0.00638069
	TARA_PON_MAG_00042		0.00819843	0.00777412
	TARA_PSE_MAG_00062		0.00807821	0.00163466
	TARA_PON_MAG_00068		0.00782009	0.000431018
	TARA_ANW_MAG_00003		0.00775225	0.00601719
	TARA_ION_MAG_00032		0.0076428	0.00671455
	TARA_PSE_MAG_00068		0.00763909	0.00585054
	TARA_RED_MAG_00005		0.00739674	0.00595319
	TARA_RED_MAG_00054		0.00735837	0.00598141
	TARA_ANW_MAG_00009		0.00733372	0.0029826
	TARA_ASW_MAG_00031		0.00722462	0.00582741
	TARA_ASE_MAG_00037		0.00721304	0.00695781
	TARA_ANW_MAG_00006	HBD-06	0.00718417	0.00156712
	TARA_MED_MAG_00092		0.00708426	0.00401037
	TARA_PON_MAG_00053		0.00707053	0.00272565
	TARA_ANW_MAG_00020		0.00697103	0.00233913
	TARA_ANE_MAG_00073		0.00695356	0.00456816
	TARA_PON_MAG_00033		0.00682828	0.00221325
	TARA_PSW_MAG_00134		0.00682302	0.00460539
	TARA_RED_MAG_00026		0.00657284	0.00523352
	TARA_ANW_MAG_00049		0.00645776	0.00416038
	TARA_ASW_MAG_00008		0.00644985	0.0047343
	TARA_MED_MAG_00038		0.00641642	0.00247975
	TARA_MED_MAG_00014		0.00639079	0.00271122
	TARA_ASW_MAG_00023		0.00632872	0.0045723
	TARA_ANE_MAG_00086		0.00631171	0.00275525
	TARA_PSW_MAG_00014		0.00630533	0.00146784
	TARA_RED_MAG_00031		0.00616761	0.00427147
	TARA_PSW_MAG_00124		0.00612996	0.00369338
	TARA_PSW_MAG_00080		0.00605098	0.00302304
	TARA_PON_MAG_00054		0.00602642	0.00542948
	TARA_PSE_MAG_00039		0.00595576	0.00422717
	TARA_ASE_MAG_00007		0.0058062	0.00287601
	TARA_ASW_MAG_00034		0.00579547	0.00430121
	TARA_ASW_MAG_00037		0.00578237	0.00483602
	TARA_ASE_MAG_00024		0.00577857	0.00345899
	TARA_ION_MAG_00033		0.00550647	0.00370386
	TARA_ASE_MAG_00002		0.00527706	6.71526e-05
	TARA_SOC_MAG_00012		0.00526345	0.00228522
	TARA_PSW_MAG_00070		0.005165	0.00279096
	TARA_PSW_MAG_00012		0.00508446	0.00112463
	TARA_ION_MAG_00037		0.00505164	0.00396092
	TARA_PSW_MAG_00123		0.00505049	0.00485162
	TARA_ANE_MAG_00062		0.00501517	0.00323116
	TARA_PSE_MAG_00026		0.00498314	0.00437459
	TARA_ASE_MAG_00028		0.00489933	0.00451797
	TARA_PSE_MAG_00005		0.00458031	0.00206283
	TARA_RED_MAG_00078		0.00452847	0.00365673
	TARA_ANW_MAG_00075		0.00450478	0.00377876
	TARA_ASE_MAG_00032		0.00450385	0.00332116
	TARA_PSE_MAG_00023		0.00446208	0.000676821
	TARA_PON_MAG_00074		0.00438218	0.00187068
	TARA_RED_MAG_00020		0.00431714	0.00187166
	TARA_MED_MAG_00089		0.00428703	0.00172253
	TARA_RED_MAG_00113		0.00422706	0.00354707
	TARA_PSE_MAG_00120		0.00421834	0.00148487
	TARA_ION_MAG_00001		0.00411201	0.00370227
	TARA_PSE_MAG_00095		0.00409678	0.00363699
	TARA_PSE_MAG_00082		0.00400689	0.00391663
	TARA_PSE_MAG_00015		0.00393924	0.00233202
	TARA_PSE_MAG_00118		0.00392984	0.00313361
	TARA_MED_MAG_00056		0.00390927	0.00108721
	TARA_PSW_MAG_00011		0.00386629	0.000792018
	TARA_PSE_MAG_00124		0.00375084	0.00161733
	TARA_MED_MAG_00067		0.00361454	0.00244887
	TARA_PSW_MAG_00131		0.00358945	0.000980694
	TARA_ASW_MAG_00047		0.00358873	0.00307609
	TARA_RED_MAG_00082		0.00357158	0.00314006
	TARA_ASW_MAG_00029		0.00347138	0.00280486
	TARA_MED_MAG_00062		0.00340606	0.00072123
	TARA_IOS_MAG_00022		0.00332788	0.00283568
	TARA_PSE_MAG_00037		0.003258	0.000540233
	TARA_PON_MAG_00088		0.00319122	0.00270476
	TARA_PSE_MAG_00044		0.00318796	0.00271965
	TARA_ASW_MAG_00039		0.00317479	0.00262423
	TARA_MED_MAG_00034		0.00316247	0.00161248
	TARA_ASW_MAG_00012		0.00298126	0.00259939
	TARA_RED_MAG_00043		0.0029618	0.00149937
	TARA_SOC_MAG_00011		0.00294604	0.00145916
	TARA_PSE_MAG_00125		0.00290248	0.00238861
	TARA_ION_MAG_00027		0.00288707	0.00198516
	TARA_ANE_MAG_00002		0.00288343	0.00129026
	TARA_RED_MAG_00024		0.00284223	0.00233148
	TARA_PSW_MAG_00065		0.00277704	0.000639158
	TARA_PON_MAG_00027		0.00273927	0.00124627
	TARA_ANW_MAG_00010		0.00270999	0.00209862
	TARA_ASE_MAG_00008		0.0027075	0.00133605
	TARA_PSE_MAG_00018		0.00270359	0.00149251
	TARA_PSE_MAG_00104		0.00269044	0.00145471
	TARA_ANW_MAG_00084		0.00263031	0.00222156
	TARA_SOC_MAG_00010		0.00259577	0.00194268
	TARA_ASE_MAG_00003		0.0025933	0.000534703
	TARA_PSE_MAG_00083		0.00257505	0.00222773
	TARA_PSW_MAG_00114		0.0025705	0.00144742
	TARA_MED_MAG_00102		0.00255946	0.00221464
	TARA_ANW_MAG_00005		0.00255489	0.000694721
	TARA_RED_MAG_00049		0.00253411	0.00158916
	TARA_PSE_MAG_00007		0.00234983	0.00158928
	TARA_PON_MAG_00013		0.00234499	3.83727e-05
	TARA_ASW_MAG_00044		0.002304	0.00212826
	TARA_MED_MAG_00139		0.00222253	0.00195688
	TARA_PSE_MAG_00109		0.0022211	0.00152576
	TARA_PSW_MAG_00024		0.00219107	0.00036069
	TARA_ANW_MAG_00080		0.00216398	0.000657943
	TARA_ANW_MAG_00061		0.00212415	0.000980905
	TARA_ION_MAG_00070		0.0021077	0.00147352
	TARA_PON_MAG_00084		0.00210256	0.00163994
	TARA_ASE_MAG_00015		0.00209826	0.0012109
	TARA_PSE_MAG_00099		0.00207101	0.00193012
	TARA_ANW_MAG_00036		0.00205942	0.000932567
	TARA_ANW_MAG_00002		0.00199518	0.00149103
	TARA_PON_MAG_00067		0.00191026	0.0015187
	TARA_PSE_MAG_00006		0.00182138	0.000910744
	TARA_PSE_MAG_00066		0.00182125	0.00126232
	TARA_PON_MAG_00081		0.00180584	0.00155439
	TARA_PSW_MAG_00107		0.00174365	0.000841685
	TARA_PSE_MAG_00138		0.00174057	0.00113784
	TARA_PON_MAG_00062		0.00166792	0.00117737
	TARA_PSE_MAG_00035		0.00157736	0.00143655
	TARA_PSE_MAG_00144		0.00151446	0.00142664
	TARA_PON_MAG_00065		0.00148798	0.00109955
	TARA_PON_MAG_00072		0.00146054	0.00146054
	TARA_PSE_MAG_00107		0.00144318	0.00135039
	TARA_RED_MAG_00081		0.00142356	0.00106565
	TARA_PSE_MAG_00141		0.00136873	0.00136873
	TARA_ANW_MAG_00081		0.0013672	0.00107319
	TARA_ION_MAG_00067		0.00134238	0.000289746
	TARA_PON_MAG_00056		0.00133416	0.00101636
	TARA_PSE_MAG_00022		0.00126523	0.000882531
	TARA_ASW_MAG_00033		0.00125684	0.000573955
	TARA_SOC_MAG_00001		0.00123351	0.000916377
	TARA_RED_MAG_00099		0.00110122	0.000954299
	TARA_ASE_MAG_00019		0.00108988	0.000326014
	TARA_PSE_MAG_00133		0.00107564	0.000755973
	TARA_PSE_MAG_00070		0.000999227	0.000217501
	TARA_PON_MAG_00077		0.000991297	0.00083451
	TARA_PON_MAG_00005		0.000981193	0.000401445
	TARA_ANW_MAG_00017		0.000957333	0.000714851
	TARA_SOC_MAG_00003		0.000939778	0.000795357
	TARA_PSE_MAG_00021		0.000904442	0.000137225
	TARA_PON_MAG_00006		0.000792954	0.000642032
	TARA_ANE_MAG_00037		0.000787564	0.000598755
	TARA_MED_MAG_00138		0.000765347	0.000649219
	TARA_ION_MAG_00016		0.000764305	0.000155181
	TARA_MED_MAG_00142		0.00073708	0.000649677
	TARA_RED_MAG_00037		0.000734234	0.000571466
	TARA_PSE_MAG_00112		0.000729991	0.000682001
	TARA_SOC_MAG_00007		0.000719224	0.000289543
	TARA_PON_MAG_00048		0.000685999	0.000685999
	TARA_PSW_MAG_00026	HBD-02	0.000658008	0.000191498
	TARA_SOC_MAG_00004		0.000632623	0.00034439
	TARA_PSE_MAG_00041		0.000625844	0.000625844
	TARA_ION_MAG_00014	HBD-03	0.000608775	0.000326689
	TARA_ANE_MAG_00011		0.000605351	0.000233801
	TARA_ANW_MAG_00079		0.000581376	0.000402387
	TARA_ASE_MAG_00036		0.000528623	0.000418028
	TARA_PON_MAG_00085		0.000524258	0.000524258
	TARA_SOC_MAG_00005		0.000513537	0.000305621
	TARA_ASW_MAG_00046		0.000480053	0.00020456
	TARA_ASE_MAG_00021		0.000477494	0.00022683
	TARA_SOC_MAG_00006		0.000443403	0.000349648
	TARA_PSW_MAG_00082		0.000434584	0.000258239
	TARA_RED_MAG_00022		0.000419335	0.000323576
	TARA_PSE_MAG_00014		0.000406696	0.000129463
	TARA_PON_MAG_00083		0.000354513	0.000172432
	TARA_PON_MAG_00023	HBD-04	0.00034464	0.000264009
	TARA_PSW_MAG_00053		0.000341377	7.67621e-05
	TARA_PON_MAG_00063		0.00032913	0.000303699
	TARA_ANW_MAG_00039		0.000320554	0.000279574
	TARA_PON_MAG_00024		0.000310614	0.000310614
	TARA_PSW_MAG_00013	HBD-01	0.000293509	0.000293509
	TARA_PSE_MAG_00001		0.000242028	0.000227786
	TARA_MED_MAG_00120		0.000231059	0.000200875
	TARA_PSE_MAG_00004		0.000210568	0.000153486
	TARA_PSW_MAG_00016		0.000201917	0.000155729
	TARA_SOC_MAG_00013		0.000161318	0.000108318
	TARA_ANW_MAG_00004		0.000152919	0.000152919
	TARA_PON_MAG_00066		0.000125672	6.28362e-05
	TARA_MED_MAG_00047		0.000111419	0.000111419
	TARA_PSW_MAG_00028		0.000110002	0.000105618
	TARA_PSE_MAG_00116	HBD-05	0.000109907	0.000101802
	TARA_PSW_MAG_00120		8.96791e-05	8.96791e-05
	TARA_SOC_MAG_00014		8.8906e-05	5.4532e-05
	TARA_MED_MAG_00098		8.07828e-05	8.07828e-05
	TARA_MED_MAG_00074		7.60189e-05	7.60189e-05
	TARA_PSW_MAG_00127		7.02512e-05	7.02512e-05
	TARA_PON_MAG_00075		6.81632e-05	6.81632e-05
	TARA_PSE_MAG_00065		5.10031e-05	5.10031e-05
	TARA_PSE_MAG_00110		4.89386e-05	2.44693e-05
	TARA_PSW_MAG_00132		4.52622e-05	2.26311e-05
	TARA_PSE_MAG_00130		3.56883e-05	3.56883e-05
	TARA_PSW_MAG_00125		2.65512e-05	1.47507e-05
	TARA_PSW_MAG_00130	HBD-08	4.5063e-06	2.45079e-06
	TARA_PSE_MAG_00131		3.17954e-06	3.17954e-06
	TARA_ANW_MAG_00062		0	0
	TARA_ANW_MAG_00072		0	0
	TARA_PON_MAG_00002		0	0
	TARA_PON_MAG_00043		0	0
	TARA_PON_MAG_00044		0	0
	TARA_PON_MAG_00086		0	0
	TARA_PSE_MAG_00045		0	0
	TARA_PSW_MAG_00058		0	0
	TARA_PSW_MAG_00126		0	0
	TARA_RED_MAG_00076		0	0
