# Supplementary material for: Nitrogen-fixing populations of Planctomycetes and Proteobacteria are abundant in surface ocean metagenomes
Source: Nat Microbiol. 2018 Jun 11;3(7):804–13. doi: 10.1038/s41564-018-0176-9 (PMC6792437; doi:10.1038/s41564-018-0176-9)
Supplement: Supplementary file 10 — Main characteristics of 18 nifH genes retrieved in this study, the similarity of reads they recruited across 93 TARA Oceans metagenomes, best matches against the NCBI non-redundant database, nifH reference databases and amplicon sequences from a largescale survey, and compatibility with commonly used PCR primers. The table lists nucleotide sequences of the TARA Oceans nifH genes found in MAGs and orphan scaffolds, and mean coverage of the TARA Oceans nifH genes across the 93 metagenomes [file 41564_2018_176_MOESM10_ESM.xlsx]

## Sheet: nifH nt sequences
	nifH genes in orphan scaffolds:
	>PSE_Id-346185
	ATGGAACGAATAGCGGTCTACGGGAAAGGGGGAATTGGGAAATCCACTTTCGCCACCAGCGCATCCCTGGTTTTGTCACGCATGGGCAAGCGCGTGCTCCACGTGGGCTGCGACCCCAAA
	CACGACAGCAGCGTGGTCTTGGTTCAAGACCCGTCTCGCTTCCGTACCGTCATGAACAAAGTGTTCGCCGGTGAGGAAGTCTTCGACCCCGAAGACATCATCATGCCCGGTATCGAAGGC
	ATCGACTGCGTCGAATCCGGTGGCCCCGACGCTGGCCGCGGCTGTGGCGGACGCGCCGTCTCTCGCTCATTCGAAGTCTTCGAAGACGTGGAACTGGTCGACGCCGAAAACTACGACGCC
	GTCATCTACGACGTTCTGGGCGACGTGGTGTGTGGCGGTTTTGCCGCTCCCATGCGTAAATCATCTCGGTCAAAAGTGGTTATCGTCCTCTCCGAAGAACTCATGGCCGCCTACGCTGCC
	AACCGGATTGCAGCAGCCGTCTCTGAGTTTCACTCCAACGACGTTCGCCTCGCTGGCTTTGTGATCAACCTCAAAAGCAACCAGGCTGACATCCGGCCCATCCAGCGCTTCGCCGAAGCC
	ATCGGCACCCGAATCTTGGGTGTACTCCCTCGCGACCCACTGGTCTGCGAAGCCGAAATGTACCGCCAATGCATCGTGCAATACGCACCGGAAAGCCCGGTCGCCGTGGGTATACAAGCC
	GTTATCGAAGCCGTGGTTGCCTTGGACCGCACCACGCTCGACGCCCCCAAAGCCCTGCTCGAACAAGACCTGCGACAAATCATGCGCGGCATCACGGCCGAAGAACCGCTACCCAGCCCG
	CCTCCCATCGAGGCGCGCATCAGTAAAATCACCGAGTGGTCTCAAGTCGGCTGA
	>PSE_Id-1140575
	ATGGTAACCACACTCGAACCGGAAACGGAAAAGAAGACGGAAAAGGCAATGCGCAAAGTTGCAATCTACGGCAAGGGCGGCATTGGAAAATCCACCACTACACAGAACACGGTCGCTGCC
	CTGGCAGAGATGGGCAAGAAGGTCATGGTCGTCGGTTGCGACCCCAAGGCCGACTCGACTCGCCTCCTGCTCGGCGGTCTCGCCCAGCGCTCGGTTCTCGACACCCTTCGCGAAGAAGGT
	GAGGACGTCGAACTCGAAGACATCCGCAGCGGTGGCTTCTGCAACAGCCTCTGCGTGGAGTCCGGCGGTCCCGAGCCCGGCGTTGGTTGTGCCGGTCGCGGTATCATCACTTCCATTAAC
	ATGCTCGAGCAGCTCGGCGCTTATGAAGAAGAGCAGGAGCTCGACTACGTCTTCTACGACGTGCTCGGTGACGTGGTCTGCGGCGGCTTCGCCATGCCGATCCGCGAAGGCAAGGCCGAA
	GAAATCTACATCGTCTGCTCTGGCGAAATGATGGCCATGTACGCCGCCAACAACATCTGCAAGGGTATCCTCAAATTCGCTGAAACTGGTGTCGTCCGCCTCGGCGGCCTCATCTGCAAC
	AGCCGTAACTGCGACCGCGAGGCCGAGATGATCGAGGAGTTCGCCAAGCGCCTGGGTACGCAAATGATCCACTTCGTGCCGCGCGACAACGACGTCCAGCGCGCCGAGATCAACCGCAAG
	ACGGTCATCGACTGGAACCCGGACTGCAAGCAGGCCAATGAGTACCGCACCCTGGCCAAGAACATCGATGCCAACGAACTGAAGGTTATACCGAAGCCGCTCTCCATCGACGAACTCGAG
	CAGCTCCTCATGGACTACGGTCTGTTCCAGTAA
	>PSE_Id-2620196
	ATGAAGAAATTAGCTATTTATGGCAAGGGTGGCATTGGTAAATCCACTACGGTTAGCAATTTGTCTGCCGCCTATGCCACATTAGGATACAAGGTGATGCAAATCGGTTGTGATCCAAAA
	GCCGATTCAACGACAAACCTGACCAAGGGTATTCCTTGTTCCACAGTGCTGGATGTTTTAAGAGAAGATGACGATGCAGAGCTTGAAGATATTGTTACAGTTGGGGATTTAGGCGTCCTA
	TGTGTAGAAGCAGGAGGACCGCTGCCGGGTGTAGGCTGTGCAGGAAGGGGCATAATTACGGCCTTTGAAACATTAGAGGAGCTTGGTGCTTATGAAGCTTATGAGCCAGATATTATTCTC
	TATGATGTACTAGGTGATGTGGTTTGCGGTGGTTTTGCTATGCCATTACGTGGCGGTTATGCAGACGAGGTTTGTATCGTTACATCTGGAGAGATGATGTCCCTCTACGCAGCTTCCAAC
	ATATCAACAGCGGTTAACAACTTCAAAAGAAAGGGATATGCAAAATTAAGAGGACTAATACTCAACAAGAAAAATATAGAGGATGAAGAAATACTTGTTGAAAAAGCAGCTAAAGAGATA
	GGAACAAATGTATTATACACCCTTGATAGATGCCCATTGGTTCAAAAAGCCGAAAGCCAGGGCAAGACAGTTGTAAGTGCATTTCCTGACAGTAGCATGGCTAAGGCTTATTTGGATTTA
	GCACAGCTTTTAATTACGGATAATGAGGTTATGACATGA
	>PSE_Id-3785694
	ATGTCACTTCGTCAAATCGCCTTCTACGGCAAGGGCGGCATCGGCAAGTCCACCACCTCGCAGAATACCCTCGCCGCGCTCGCCGACCTCGGCCAGCGCATCCTCATCGTCGGCTGCGAT
	CCCAAGGCCGACTCCACCCGCCTGATGCTGCACGCCAAGGCCCAGGACACCATCCTTTCGCTCGCCGCCGAAGCCGGCTCGGTCGAGGACCTCGAGCTCGAGGACGTGATGAAGATCGGC
	TACAAGGACATCCGCTGCGTTGAATCGGGCGGTCCCGAGCCGGGCGTCGGCTGCGCCGGTCGCGGTGTTATCACCTCGATCAACTTCCTGGAGGAAGAAGGCGCCTACGACGACATTGAC
	TACGTCTCCTACGACGTGCTCGGCGACGTCGTCTGCGGCGGCTTCGCGATGCCGATCCGCGAGAACAAGGCTCAGGAAATCTACATCGTCATGTCGGGCGAGATGATGGCCATGTACGCG
	GCCAACAACATCTCCAAGGGCATTCTCAAGTATGCCAATTCCGGCGGCGTGCGCCTGGGCGGCCTCATCTGCAACGAGCGCCAGACCGACAAGGAACTGGAACTGGCAGAATCGCTCGCC
	GGCAAGCTGGGCACCTCGCTCATCCACTTCGTGCCGCGCGACAACATCGTGCAGCATGCCGAGCTGCGCCGCATGACGGTGATCGAATATGCGCCTGAAAGCAACCAGGCCAACGAGTAC
	CGCGAGCTGGCCCAGAAGATCCACAACAACTCGGGCAACGGCATCATCCCGACCCCGATCACGATGGACGAACTGGAAGACCTGCTCATGGAGCACGGCATCATGTCGGCCGTCGATGAA
	AACCAGGTCGGCAAGGCTGCCGAAGTCGCCTGA
	>PSE_Id-6292875
	ATGAAGAGGTTAGCCATATATGGCAAAGGAGGAATCGGTAAATCCACAACTGTTTCTAACCTATCAGTGGCGTTGACAAAATGTGGATATAGGGTTATGCAAATAGGCTGCGATCCGAAA
	GCAGATTCAACAAAGAATTTAACAAATGGTATAGGTATAACCACAGTGCTTGATGCATTAAAGGATGGTAAGGAATCCTTAGAGGATTTTGTTGTTATAAGCGATACAGGAGTTATATGT
	GTAGAAGCTGGAGGGCCTATACCTGGTGTTGGGTGTGCCGGTAGAGGTATAATAAGCGCTTTTGAAAAGCTTGATGAGTTAGATGCCTATTCTATATACAAGCCTGATATAGTGTTATAT
	GACGTATTAGGTGATGTGGTTTGTGGTGGATTTGCCATGCCGCTGAGAGGTGGATATGCTGATGAGGTATGTATAGTAACATCCGGTGAGATGATGTCACTATATGCAGCTTCAAACATA
	GCAAGTGCCGTAAGGAACTTTAAGAATAAGGGATATGCACGACTAAAGGGTCTAATACAAAATAGTAAAAACATAGATAACGAGGATTATCTAGTCGACAAGCTAGCCGATGAAGAAAGT
	ACATCTGTCATTTACAGATTACCTAGAAATCCTATTGTACAAAAGGCTGAAGAGTTCGGAAAGACCGTAGTTGAGATGTATCCAGATTCAGAGATGAGCAAAAACTATATAGCTTTAGCA
	>PON_Id-1645572
	ATGCGTAAGATCGCCATTTACGGAAAGGGGGGGATCGGCAAGAGCACCATCGCCACTCACCTGGCCGCGGCTTGGGGACAACAGGGGTTGAGAGTGATGTTGGTAGGTTGCGACCCGAAG
	GCTGACAGCACCGCACCGCTCTTGGGGCGCCGGAGTCCGATTTTGTTAGACGATTACGAGCATATCGTGTCTGATCTTGACACGAATGGCAAGCTGTCAGCCCTGGAGCGCGTCATTGGA
	GTGGGGTACGCCGGGGTGAGGTGCGTTGAGATCGGCGGCCCCAAGCCAGGCGTGGGTTGTGCCGGCCGAGGCATTAGCCTAGCGCTAGAGTTATTGCAGAAGTTAGGGGCTTTCGAGGCG
	CTGGATTGCGTTATCTACGACATCCTGGGCGACGTCGTGTGTGGCGGCTTCGCGATGCCGATGCGAATGGGGTTCGCCGAGGAAGTGTACATTGTCACGTCAGGCGAATACGCGGCCCTG
	TATGCTGCCAACAACATCTGCAAAGGCATTTGTAATATGGGCGCCAAACTCGGCGGAATCATCGGCAACTGCCGGGAACTGCCCGGCGAAGAAAGGCTGATATCCGAGTTTGTCCAGGCG
	CTCAGCAGTCGCTTAATTGCCTTCGTTCCTCGGTCGCCGGAGTTTCCTCGCTGTGAGCTGCTGCGCAAAACTGTGCTCGAGGTTGTGCCAGAATCTCCGCAGGCGGAGATTGTCAGGTGT
	TTGAGCCGGGTTATTCTGGACAACTCCCAATTCTCGCAGCTCTCCCCGCTGTCTGAGCAGGATCTGGAAGGCCTAGCCAAGACTCATCTGCTCACCCAGACCCAGGCTCACGATGTAGCT
	TTGGAGCTCACCCCCTGA
	>PON_Id-3217614
	ATGCGGCGTTCGATGGCCTTTTATGGAAAAGGGGGAGTGGGTAAATCGACTGTTGTGTCGAATTTGACCACAGCGCTCGCCCATATGGGCCGTCAAGTGTTGCAGGTCGGCTGCGATCCC
	AAGCGAGACTCAAGCCGCAATCTTGTCAAAGTCTTCCCACCCATCACCTTGATGGAACTGCTTGCCGAAGGTCGAAAAGATCTGGTCCCTGAAGACATCGTCATGGATGGCGGCACCAAC
	ATCGACTGCATCGAAGTTGGTGGCCCTAAACCAGGAGTCGGCTGTGCGGGGCGTGGACTTGGGCGTCTTTTCGAAGAGCTTGAGGACATGGAGTTGCTCGAACGCGACTACGACTATGTC
	TTCTACGACGTGCTCGGTGATGTCGTTTGTGGTGGCTTCGCGGTGCCAATGCGATCAGGCTACGCCGAAGAGGTGTATGTGGTGACCTCTGGCGAGTTCATGAGTCTGTACGCAGCGAAC
	AACATCGCCCGCGGAATCCAAAACTACGCGGAAGATGGTGACGTTCGTATGGGCGGGCTGATCGCCAACGTCAAAGACTTAGAGTACGACAAGCCCTTGATCGAAGCCTTCGCCAAACGA
	ATCGGCACCCACGTGGTGTCGTACTTGGAGTGGAATAAGGTCGTTTATGACGCCGAGCGGCGCCGAACGACTGTGTTGCGACACGCGCCAGAGCACCCCTTCGCCCAACGCTGGTTAGAC
	CTCGCGAAGAATCTTGAGCAGACTCCTCGGCCTCACATCCCGACGCCTATGGCCGACGCCGAACTCGATGTGTTCCTCGAGGAACTCTTTGGATTTAGTGATGCGCCAGCGGCAATAGGC
	TGTGATGTGTCAGATGCGCCAAAGACCCTGAGTCTGCAGCGTCACTGA
	>PON_Id-3596173
	ATGAGAAAGATTGCGATTTACGGTAAAGGCGGAATTGGAAAATCAACCACAACACAGAACACGGTTGCCGGTCTCGCTGAAATGGGTAAAAAAGTAATGGTAGTTGGATGTGACCCGAAA
	GCTGACTCAACCCGTCTGCTTCTGGGTGGTCTGGCACAGAAGACCGTTCTCGACACTCTTCGTGAAGAAGGTGAAGACGTAGAGATTGATGACGTAATCAAACCGGGATACGGCGGCACT
	CGCTGCGTTGAGTCCGGTGGTCCGGAACCTGGTGTTGGTTGTGCCGGTCGCGGTATCATTACTTCGATCACTCTGTTGGAACAGCTGGGTGCTTATGATGACGAATGGGAACTGGATTAC
	GCTTTCTACGACGTACTTGGTGACGTTGTTTGTGGTGGATTCGCGATGCCTATCCGTGATGGTAAAGCTCAGGAAATCTACATTGTTGTATCCGGCGAAATGATGGCCATGTACGCAGCC
	AACAACATCTGTAAAGGTATTGTAAAATACGCTGATACCGGTGGTGTTCGTCTCGGTGGTCTGATCTGTAACAGCCGTAAAGTTGACAACGAACGTGAAATGATCGAAGAGCTG
	>RED_Id-2330111
	ATGCATAAGATTGCGGTATATGGAAAAGGTGGAATTGGGAAATCTACGATTTCATCGCATCTGAGTGCTGTATTTGCAGAAAAGAACTTGAAGGTCTTGCATGTTGGGTGTGATCCGAAA
	CATGACTCAACCATGCGGATTGCCCCAAAGGACGGTGTTCCTACGGTGATCCAGATGCTGAGGGAGAACCCCGGCTGGCTTCGTTCCCGGGCTTTTGTCCAGAAAGGCCGTTTTGGAATT
	GACCTGGTAGAATGTGGTGGTCCCGAGCCCGGAGCCGGTTGTGGCGGACGTGGTGTGGCCAAGATGTTTGAAATGTTTACGAGCATACGCCTGCTTGAACGAGGGGACTGGGACGTCTCT
	CTTTTCGATGTTCTTGGTGATGTTGTCTGCGGTGGATTTGCCGCACCCATGCGTCAAGGCTTTGCGGAGAAGGCCTATATCGTATGTTCGGAAGAGTTGATGGCCATGTATGCTGCCAAC
	AACGTCGTGAAGGCGATAACCACCAACGCTGGTAACGGCGTGACGCTCGGTGGAATCATCGCCAATACACGGGATAACGAGAATGGTGGAGAGATACTTCGACTCTTCGCAGAAGCCCTG
	GGAACACAGGTTGTTGAGTATATACCTCGATCTCCGATCATCCTTGAGGCGGAAGGAGAGATGAAGACGGTAGTGGAATATGATCCGACGGCTCCCATCGTCGATGTCTTCCGTAGTCTG
	GCAGATAAGATTCTGGCGTACGATCCGAGTGCGGCCTCATTACCCACACCTCTTGAGGATCGTGAATTTAACGACTTTACGGTCGACGCCTTCCGTAAAACGGCATAG
	>Gamma-24774A11_EU052413_1
	TCCACACGTCTTATTCTGCACTCAAAAGCGCAAAACACAATAATGGAGATGGCTGCACAGGCTGGCACGG
	TAGAGGATCTTGAGCTTGAAGAAGTGCTTAAGGTTGGCTTTGGCGACATCAAGTGCGTGGAGTCAGGTGG
	TCCTGAGCCTGGAGTTGGCTGTGCCGGTCGTGGTGTTATTACTGCGATTAACTTTCTTGAAGAGGAAGGT
	GCATACTCAGACGACTTAGATTTCGTTTTTTATGATGTTCTAGGTGATGTGGTTTGTGGCGGATTTGCAA
	TGCCTATTCGTGAGAATAAGGCCCAGGAAATCTACATTGTTTGCTCT
	nifH genes in MAGs:
	>HBD01_TARA_PSW_MAG_00013
	atgagaaaagtagcaatttacggaaaaggcggcattggaaagtccaccaccactcagaac
	actgtcgccggtttggcggaaatgggccgcaaggtcatggtcgtcggctgtgatcccaaa
	gccgactccacccgcctgttgctcggtggtctggctcagaagtccgttctcgataccctt
	cgtgaagagggcgaggatgtggaactcgaagatatccgtaagcccggattcggtggaacc
	tggtgtgttgagtccggtggcccggaacccggtgtcggttgtgccggtcgcggaatcatc
	acttccatcaacatgctcgaatccctcggcgcctacgaagagtccgaaggccttgattac
	gccttctacgacgtcctcggtgacgttgtctgcggtgggtttgccatgccgattcgtgat
	ggcaaggcccaggagatctacatcgtctgttccggcgagatgatggccatgtatgcggcc
	aacaacatctgcaaaggtatcatgaaatatgccgaatccggtggcgtccgccttggtggt
	ctgatctgtaactcccgtaataccgaccgtgaagcggacctgatcaccgagcttgcctct
	aaactcggcacccagatgatctacttcgtgccccgtgacaacgacgtccagcgcgcagag
	atcaaccgtaaaaccgtcatcgaatgggatggttccgtgaatcaggccaacgagtaccgc
	ggactggccaaagccatcgatgaaaacgaaatgtttgtcattcctaccccactggaaatc
	gaagacctggaacagctgctgctggactacggcatcatggaagctgcctag
	>HBD02_TARA_PSW_MAG_00026
	atgagaaagatagctatttacggaaaaggcggtatcggcaaatccactacaacccagaac
	actgttgcagggcttgtggaggcaggtaaaaaaatcatggtcgtaggctgtgatcccaaa
	gcagactccacccgcctcctgctcaacggcctggcccagaaaaccgtcctggacacctta
	agggatgagggggaggatgtgctgctggaagatgtcagaaaacaggggtacggcggtacc
	ctctgcaccgaatccggtggcccggaacccggcgtgggttgtgccggccgcggtatcatc
	acctccatcaacctcctggagcagctcggtgcctactccgaagaccaggaactggactac
	gtattctatgacgttctgggcgacgttgtctgcggcggttttgccatgcccatccgtgaa
	ggaaaggcccaggaaatctatattgttgtttccggcgagatgatggccatgtatgcggcc
	aacaatatctgtaagggtatcgtgaaattcgcccagtccggcggcgttcgcctgggcggc
	ctgatctgcaactcccggaaggtggacaacgaacgggccatgattgaagtccttgcccag
	aaactggggacccagatgatccacttcgttcccagggacaacatggttcagcacgcggag
	atcaacaggaaaacggttatcgattttgccccggaacacacacaggccgacgaatacagg
	gcacttgccaaaaagattgatgaaaacgaaatgtttgtcatccccaccccccttgaaatc
	gaagaactcgaggccctcctgattgaatacggcatcgccgcttaa
	>HBD03_TARA_ION_MAG_00014
	atggctatgcgtcaatgcgccatttatggcaaaggcggtatcggtaagtccactaccacc
	cagaacctggttgctgctctggcagaatccggtaaaaaagtaatgatcgtgggttgtgac
	ccaaaagcagactcaacccgtctgatcctgcactcaaaagctcagaacaccatcatggaa
	atggctgctgaagccggcaccgtggaagatctggaactggaagatgtactgaaagccggt
	tacggcgatatccgttgtgttgaatccggtggtccagagccaggcgtaggttgcgctggt
	cgtggtgttatcaccgccattaacttcctggaagaagaaggcgcatacgaagacgatctg
	gatttcgtattctacgacgtactgggtgacgttgtgtgtggtggtttcgcgatgcctatc
	cgtgaaaacaaagcacaggaaatttacatcgtatgttccggtgaaatgatggctatgtac
	gcagccaacaacatttccaaaggtattgtgaaatacgcaaactccggcggtgttcgtctg
	gcgggtctgatctgtaactctcgtaacactgaccgtgaagacgagctgatcatggctctg
	gctgccaaactgggcactcagatgatccacttcgttccacgtgacaacgtggtacagcgt
	gcagaaatccgtcgtatgacagtaatcgaatacgatccttctgctaaccaggctgacgaa
	taccgtcaactggcttcaaaaattgttgccaacgaaaagtttgtgattccaacgcctatc
	actatggatgagctggaagagctgctgatggaattcggcatcatggacgaagaagacatg
	agcattgtaggtaaaactgcagctgaagaataa
	>HBD04_TARA_PON_MAG_00023
	atggctatgcgtcaatgcgccatttatggcaaaggcggtatcggtaagtccactaccacc
	cagaacctggttgctgctctggcagaatccggtaaaaaagtaatgatcgtgggttgtgac
	ccaaaagcagactcaacccgtctgatcctgcactcaaaagctcagaacaccatcatggaa
	atggctgctgaagccggcaccgtggaagatctggaactggaagatgtactgaaagccggt
	tacggcgatatccgttgtgttgaatccggtggtccagagccaggcgtaggttgcgctggt
	cgtggtgttatcaccgccattaacttcctggaagaagaaggcgcatacgaagacgatctg
	gatttcgtattctacgacgtactgggtgacgttgtgtgtggtggtttcgcgatgcctatc
	cgtgaaaacaaagcacaggaaatttacatcgtatgttccggtgaaatgatggctatgtac
	gcagccaacaacatttccaaaggtattgtgaaatacgcaaactccggcggtgttcgtctg
	gcgggtctgatctgtaactctcgtaacactgaccgtgaagacgagctgatcatggctctg
	gctgccaaactgggcactcagatgatccacttcgttccacgtgacaacgtggtacagcgt
	gcagaaatccgtcgtatgacagtaatcgaatacgatccttctgctaaccaggctgacgaa
	taccgtcaactggcttcaaaaattgttgccaacgaaaagtttgtgattccaacgcctatc
	actatggatgagctggaagagctgctgatggaattcggcatcatggacgaagaagacatg
	agcattgtaggtaaaactgcagctgaagaataa
	>HBD05_TARA_PSE_MAG_00116
	atggctatgcgtcaatgcgccatttatggcaaaggcggtatcggtaagtctaccaccact
	cagaacctggtggctgctctggcagaagccggtaaaaaagtaatgatcgtgggttgtgac
	ccgaaagcagactcaacccgtctgatcctgcactcaaaagctcagaacaccatcatggaa
	atggctgcagaagccggcaccgtggaagatctggaactggaagatgtactgaaaaccggt
	tacggcgatatccgttgtgttgaatccggtggtcctgagccaggtgttggttgtgcaggt
	cgtggtgtaatcactgcgatcaacttcctcgaagaggaaggtgcctacgaagacgatatc
	gatttcgttttctacgacgtactgggtgacgttgtgtgtggtggtttcgcgatgcctatc
	cgtgaaaacaaagcacaggaaatttacatcgtatgttctggtgaaatgatggctatgtat
	gcagccaacaacatttccaaaggtattgtgaaatacgccaactcaggcggtgtacgtctg
	gcaggtctgatctgtaactcacgtaacactgaccgtgaagacgagctgatcgaagcactg
	gctgccaaactgggcacccagatgattcacttcgttcctcgtgacaacgtggtacagcgt
	gcagagatccgtcgtatgacctgtattgagtacgatccttctgctaaccagtccgatgaa
	taccgtcaactggctcagaaaatcatcgataacaagaagttggttatcccaactccctgc
	accatggatgaactggaagagctgctgatggaattcggcatcatggacgaagaagatatg
	agcgttgtaggtaaaactgccgctgaactggaaggctga
	>HBD06_TARA_ANW_MAG_00006
	atggcaatgcgtcaatgtgcaatttacggaaaaggcggcatcggtaagtcaacgactact
	cagaacctggttgctgccctggcagaagcgggtaagaaagtaatgatcgtgggctgtgat
	cctaaagcagactccactcgtctgattcttcactccaaagcacagaacaccatcatggaa
	atggctgctgaagccggcaccgtggaagatctggaactggaagatgtattaaaagccggt
	tacggcgacatccgctgtgttgaatccggtggcccggagccaggtgttggatgtgccggt
	cgcggtgtaatcactgcaatcaacttcctggaagaggaaggtgcatatgaagatgacctg
	gacttcgtattctacgatgtactgggtgatgttgtatgcggtggctttgctatgccgatc
	cgtgaaaacaaagcgcaggaaatctacattgtggtatccggcgaaatgatggcgatgtat
	gccgccaataacatttccaagggtatcgtgaaatacgccaattccggcggtgttcgtctg
	gctggcctgatctgtaactcacgtaacacagatcgtgaagacgagctgatcgaagctctg
	gctgccaagctcggcactcagatgatccacttcatcccacgagacaatgttgtacagcgt
	gctgagattcgccgtatgaccgtcatcgagtatgaccctaacgccggtcaggccgatgag
	tatcgtgctcttgccaacaaaatcatcaacaacgaaaagctggtcattccagagccttgc
	accatggatgagctggaagagttgctgatggaattcggcatcatggatgaagaagacctg
	agcatcgtaggtaaaactgcggctgacgaagcctaa
	>HBD07_TARA_ANW_MAG_00019
	atggcaatgcgtcaatgtgcaatttacgggaaaggcggcatcggtaagtcaaccaccact
	cagaatctggtggctgctctggcggaagctggcaaaaaagtgatgatcgtgggctgcgat
	cccaaggcggactccactcgactgattcttcactccaaagcgcaaaacaccatcatggaa
	atggctgccgaagccggtaccgtggaagacctggagctggaagatgtgttgaaagccggt
	tacggcgacattcgctgtgtagagtctggtggtccggagccgggcgtaggctgcgccggt
	cgcggtgttatcactgccattaacttcctggaagaggaaggtgcctacgaggaagacctg
	gacttcgtattctatgacgtactgggcgacgtggtgtgtggtggttttgccatgcctatc
	cgcgaaaacaaagctcaggaaatctacatcgtggtatccggagaaatgatggccatgtat
	gcggccaacaacatttccaagggtatcgtgaagtacgccaactccggcggtgtgcgtctg
	gctggtctgatctgtaactctcgtaataccgaccgtgaagacgaactgatcgaagccctg
	gctgccaagctgggaacccagatggtccacttcatcccccgtgacaatgtggttcagcgt
	gcggaaatccgtcgtatgaccgtcattgaatacgatcccgcagccaagcaggctgatgag
	tatcgcactctggctcaaaaggttatcgataacgaaaaactggtaatccctgagccctgc
	accatggatgagctggaagagctgctgatggaattcggcatcatggaagaagaagatatg
	agtatcgtaggtaaaaccgctgctgacgaggctgttgcctaa
	>HBD08_TARA_PSW_MAG_00130
	atgcgtaaggttgctatctacggtaaaggcggtatcggcaagtccaccaccacacagaac
	acagttgctgctctggcagaaatgggcaagaaggtcatggtcgtcggttgcgaccccaag
	gctgactccacccgcttgctgctgggcggcttggctcagaagtcggtgcttgacaccatt
	cgtgatgaaggtgaagacatcgaacttgacgacatccgtcgcgacggcttcggcagctgc
	aagtgcgtcgaatccggtggcccggaacccggcgtcggttgtgcaggtcgtgggatcatc
	acctcgatcaacatgctcgaacaactcggtgcctacgatgagtccgaggaattggactac
	gcgttttacgacgtgctcggcgacgtggtgtgcggcggtttcgccatgcccatccgtcag
	ggtaaagcccaggaaatttacatcgtctgctccggtgaaatgatggccatgtatgctgcc
	aacaacatctgcaaaggcatcatgaaatttgccgagtccggcggcgtgcgtcttggtggt
	ctgatctgtaacagccgtaacgtcgacaatgaatcggaaatgattcaggaattcgccaag
	cgtctgggcacccagatgattcacttcgtgccccgtgacaatgacgtgcagcgtgcggaa
	atccgcaagatgaccgtcatcgactggaaccccgaagcaccccaggctgacgaatatcgc
	accctggcccgcaacatcgacaacaacgaactgttcgtcattcccaagccgctggaaatc
	gaagaactcgaaagcctgctgcttgaatacggtctgctcgaagcagcgtaa
	>HBD09_TARA_PSW_MAG_00018
	atgagaaaagtcgctatctacggtaaaggcggaatcggcaagtcgaccaccacacaaaac
	acagtcgctgcactggcggagatgggtaagaaggttttggtcgtcggttgcgaccccaag
	gccgactccacccgtttgcttctgggcggtctgtcacagaagtccgtgctggataccatt
	cgtgatgaaggtgaagacattgaacttgaagacatccgccgcggtgggtttggcagttgc
	caatgcgttgagtccggtggcccagaacctggggtaggctgtgcaggccgcgggatcatc
	acctcgattaacatgctcgaacaactcggtgcctatgaagaatccgaagaactcgactac
	gcattttatgacgtgctcggcgacgtggtctgtggcggtttcgccatgccgattcgtcaa
	ggtaaagcccaggaaatttacatcgtctgttccggtgaaatgatggccatgtatgcagcc
	aacaacatctgcaaaggcatcatgaaattcgcagagtccggcggtgtgcgactgggcggc
	ctgatctgcaacagccgtaacgtcgacaacgaaaaagaaatgatcgaagaattcgccaaa
	cgcctgggcacgaaaatggttcacttcgttccccgagacaatgacgtgcagcgtgcggaa
	atccgcaagaaaaccgtcatcgaatggaaccccgaagcgccccaggccaacgaataccgt
	gccttggctcggaacatcgacaacaacgaaatgttcgtcgtgcccaagcccatggaaatc
	gaagaactcgaaagcctgctcatggaattcggtctgctcgaagccgtaggctaa

## Sheet: Summary table
					Recruited reads from metagenomes		Best match (% similarity) in reference databases and amplicons				Degenerate primers
	nifH gene	Phylo. Cluster	Phylum	Length	Num	Avg. sim.	NCBI nr	FunGene	Zher DB	Amplicons	nifH1	nifH2	NifH3	NifH4	PolF	PolR	IGK3	DVV		Ueda19F	Ueda407R	F2	R6
	HBD-03	1G	Proteobacteria	873 nt	125	0.9975	0.997	0.997	0.997	0.883	YES	YES	YES	NO	NO	NO	YES	YES		YES	YES	YES	YES
	HBD-04	1G	Proteobacteria	873 nt	120	0.9957	0.997	0.997	0.997	0.883	YES	YES	YES	NO	NO	NO	YES	YES		YES	YES	YES	YES
	HBD-05	1G	Proteobacteria	879 nt	293	0.9972	0.942	0.942	0.942	0.902	YES	YES	YES	NO	NO	NO	YES	YES		YES	YES	YES	YES
	HBD-06	1G	Proteobacteria	876 nt	701	0.9978	0.997	0.997	0.997	0.975	YES	YES	YES	NO	NO	YES	YES	YES		YES	YES	YES	YES
	HBD-07	1G	Proteobacteria	882 nt	99	0.9937	0.997	0.892	0.969	0.865	YES	YES	YES	NO	YES	NO	YES	YES		YES	YES	YES	YES
	Orhp. PSE 694	1K	Proteobacteria	873 nt	65	0.9738	1	1	1	0.922	YES	YES	YES	YES	YES	NO	YES	YES		YES	YES	YES	YES
	Orhp. RED 111	2C	Elusimicrobia	828 nt	59	0.9988	NA	NA	NA	NA	NO	NO	NO	NO	NO	NO	NO	NO		NO	YES	NO	NO
	HBD-01	3E	Proteobacteria	831 nt	76	0.9927	0.889	0.889	0.914	NA	YES	YES	YES	NO	NO	YES	YES	YES		YES	YES	YES	YES
	HBD-08	3E	Planctomycetes	831 nt	109	0.9962	0.944	0.947	0.947	0.831	YES	YES	YES	NO	YES	YES	YES	YES		YES	YES	YES	YES
	HBD-09	3E	Planctomycetes	834 nt	165	0.9985	0.871	0.872	0.872	NA	YES	YES	YES	NO	YES	YES	YES	YES		YES	YES	YES	YES
	Orhp. PSE 575	3E	Verrucomicrobia	873 nt	45	0.9956	0.915	0.926	0.933	0.78	YES	YES	YES	NO	YES	NO	YES	YES		YES	YES	YES	YES
	HBD-02	3H	Proteobacteria	825 nt	46	0.9996	0.881	0.875	0.889	NA	YES	YES	YES	NO	NO	YES	YES	YES		YES	YES	YES	YES
	Orhp. PON 173	3L	Spirochaeta	594 nt	50	0.9986	0.826	0.826	0.832	0.77	YES	YES	YES	NO	NO	YES	YES	YES		YES	YES	YES	YES
	Orhp. PSE 196	4F	Firmicutes	759 nt	32	0.9991	NA	NA	NA	NA	NO	YES	NO	NO	NO	NO	YES	YES		YES	YES	YES	NO
	Orhp. PSE 875	4F	Firmicutes	720 nt	27	0.9963	0.779	0.795	NA	NA	NO	YES	NO	NO	NO	NO	YES	YES		NO	YES	YES	NO
	Orhp. PSE 185	4G	Elusimicrobia	894 nt	56	0.976	NA	NA	NA	NA	NO	NO	NO	NO	NO	NO	NO	NO		NO	YES	NO	NO
	Orhp. PON 572	4I	Elusimicrobia	858 nt	27	1	0.77	0.77	0.77	NA	NO	YES	YES	NO	NO	NO	YES	YES		YES	YES	YES	NO
	Orhp. PON 614	4I	NA	888 nt	49	0.9953	0.774	NA	0.773	NA	NO	NO	YES	YES	NO	NO	NO	NO		YES	YES	NO	NO

## Sheet: Mean coverage TARA nifH genes
	Mean coverage of the TARA Oceans nifH genes
	nifH genes	Sum	ANE_004_05M	ANE_150_05M	ANE_150_40M	ANE_151_05M	ANE_151_80M	ANE_152_05M	ANW_141_05M	ANW_142_05M	ANW_145_05M	ANW_146_05M	ANW_148_05M	ANW_149_05M	ASE_66_30M	ASE_68_05M	ASE_70_05M	ASW_72_05M	ASW_72_100M	ASW_76_05M	ASW_78_05M	ASW_82_40M	ION_41_05M	ION_41_60M	ION_42_05M	ION_42_80M	ION_45_05M	IOS_52_05M	IOS_52_75M	IOS_56_05M	IOS_58_66M	IOS_64_65M	IOS_65_05M	IOS_65_30M	MED_18_60M	MED_25_50M	MED_30_70M	PON_132_05M	PON_133_05M	PON_133_45M	PON_137_05M	PON_137_40M	PON_138_05M	PON_138_60M	PON_140_05M	PSE_100_05M	PSE_100_50M	PSE_102_05M	PSE_102_40M
	HBD06	148.878	0	0.460046	0.230594	0.228311	0	0	0.230594	0.342466	0	12.2386	1.81963	0.461187	0	0.230594	0	1.13699	0	0.229452	0	0.228311	0	0	0	0	0	0	0	0	0	0	0	0	0	0	0	3.0879	1.9532	1.03425	0.4121	0	5.84361	0.228311	2.26941	1.83562	11.8196	5.67808	29.5422
	HBD05	60.3504	0	0	0	0	0	0	0	0	0	0	0	0	0	0	0.114903	0	0.114903	0	0	0	0	0	0	0	0	0	0	0	0	0	0	0.114903	0	0	0	0.114903	0	0	0	0	0.114903	1.56769	0	0.109215	0.229807	0.224118	0
	HBD09	34.9161	0	0	0	0	0	0	0	0	0	0	0	0	0	0	0	0	0	0	0	0	0	0	0	0	0	0	0	0	0	0	0	0	0	0	0	0	0	0	0	0	0	0	0	0	0.115108	0	0
	HBD03	26.3265	0	0	1.49943	0	0	0	0.115693	0	0.115693	0	0	0	0	0	0	0.230241	1.09851	0	0	0	1.37457	7.8992	0.345934	0	0	0	0.114548	0	0	0	0	0.450172	0	0	0	0	0	0	0	0.924399	0.30126	4.92898	1.15578	0.115693	0	0	0
	HBD04	25.7365	0	0	1.64719	0	0.115693	0	0.115693	0	0.115693	0	0	0	0	0	0	0.231386	0.666667	0	0	0	2.11455	7.05613	0.115693	0	0	0.115693	0.231386	0	0	0	0	0.230241	0	0	0	0	0	0	0	0.578465	0.230241	6.31157	1.1008	0	0	0	0
	HBD08	23.8797	0	0	0.607702	0	0	0	0.45728	2.77497	0.233454	3.11071	0.234657	0.847172	0	0	0	0	0	0	0	0	0	0	0	0	0	0	0	0	0	0	0	0	0	0	0	0.972323	0.12154	0.848375	0.229844	0	2.29362	0	0.11432	0	0	0	0
	HBD07	20.3651	0	0.9161	4.07823	0.229025	0	1.58844	1.0102	0.758503	0.909297	2.46485	3.84807	1.14512	0	0	0	0.114512	0.114512	0	0	0	0	0	0	0	0	0	0	0	0	0	0	0	0	0	0	0.229025	0	0	0	0	1.59751	0.114512	0.904762	0.227891	0	0	0
	HBD01	16.5307	0	0	0	0	0	0	0.832732	0.243081	0	0.243081	0	0	0	0	0	0	0	0	0	0	0	0	0	0	0	0	0	0	0	0	0	0	0	0	0	0.239471	0	0	0.231047	0	0	0	0	0	0	0	0
	PON_Id-3596173	15.6667	0	0	0.340067	0	0	0	1.69697	0.324916	0	0	0	0	0	0	0	0	0	0	0	0	0	0	0	0	0	0	0	0	0	0	0	0	0	0	0	1.16835	0.170034	1.3468	0	0	1.69024	0	1.35859	0	0	0	0
	RED_Id-2330111	13.1353	0	0	0	0	0	0	0	0	0	0	0	0	0	0	0	0	0	0	0	0	0	0	0	0	0	0	0	0	0	0	0	0	0	0	0	0	0	0	0	0	0	0	0	0	0	0	0
	PSE_Id-3785694	12.8935	0.115693	0	0.231386	0.113402	0	0	0.452463	0.689576	0	0	0.112257	0.115693	0	0	0	0	0	0.461627	0.0721649	0	0.229095	0	0	0.115693	0.114548	0.115693	0.114548	0	0	0.115693	0.231386	0	0	0	0	0	0.115693	0	0	0	0	0.115693	0	0	0.911798	0	0
	HBD02	10.703	0	0	0	0	0	0	0	0	0	0	0	0	0	0	0	0	0	0	0	0	0	0	0	0	0	0	0	0	0	0	0	0	0	0	0	0	0	0	0	0	0	0	0	0	0	0	0
	PSE_Id-346185	10.6779	0	0.42953	0	0	0	0	0	0	0	0	0	0.112975	0	0	1.12192	0.223714	0	0	0	0	0	0	0	0	0.112975	0	0	0.667785	0.222595	0	0	0	0.446309	0.318792	0.232662	0	0	0	0	0	1.20358	0	0	0	0	0.946309	2.21029
	PON_Id-3217614	10.1408	0	0	0	0	0	0	0	0	0	0	0	0	0.203829	0	0	0	0	0	0	0	0	0	0	0	0	0	0	0	0	0	0	0	0	0	0	0	0	9.0473	0	0	0	0	0	0	0	0	0.88964
	PSE_Id-1140575	9.57847	0	0	0	0	0	0	0	0.229095	0	0	0	0	0	0	0	0	0	0	0	0	0	0	0	0	0	0	0	0	0	0	0	0	0	0	0	0	0	0	0	0	0	0	0	0	0	0	0
	PSE_Id-2620196	7.93281	0	0	0	0	0	0	0	0	0	0	0	0	0	0	0	0	0	0	0	0	0	0	0	0	0	0	0	0	0	0	0	0	0	0	0	0	0	0	0	0	0	0	0	0	3.29249	0	0
	PSE_Id-6292875	6.94167	0	0	0	0	0	0	0	0	0	0	0	0	0	0	0	0.280556	0	0	0	0	0	0	0	0	0	0	0	0	0	0	0	0	0	0	0	0	0	0	0	0	0	0	0	0	3.18194	0.280556	0.280556
	PON_Id-1645572	6.04779	0	0	0	0	0	0	0	0	0	0	0	0	0	0	0	0	0	0	0	0	0	0	0	0	0	0	0	0	0	0	0	0	0	0	0	0	0	0	0	6.04779	0	0	0	0	0	0	0
	Gamma-24774A11	0.278287	0	0	0	0	0	0	0	0	0	0	0	0	0	0	0	0	0	0	0.278287	0	0	0	0	0	0	0	0	0	0	0	0	0	0	0	0	0	0	0	0	0	0	0	0	0	0	0	0
[truncated: 22 more columns]

## Sheet: Blast results metagenomic reads
	Nucleotide identity of metagenomic reads the nifH genes recruited
	Metagenomic read Id (query)	Reference nifH gene Id (subject)	Percent nucleotide identity				e-value	bit score
	HBD01_TARA_PSW_MAG_00013_0_831_ERR599038.102503716_PSW_128_05M	HBD01_TARA_PSW_MAG_00013	98.85	87	87	1	1e-41	156
	HBD01_TARA_PSW_MAG_00013_0_831_ERR599038.102503716_PSW_128_05M	HBD02_TARA_PSW_MAG_00026	89.41	87	85	7	1e-26	106
	HBD01_TARA_PSW_MAG_00013_0_831_ERR598989.177504965_PON_137_05M	HBD01_TARA_PSW_MAG_00013	99	100	100	1	7e-49	180
	HBD01_TARA_PSW_MAG_00013_0_831_ERR599136.42530208_ANW_142_05M	HBD01_TARA_PSW_MAG_00013	100	101	101	0	4e-51	187
	HBD01_TARA_PSW_MAG_00013_0_831_ERR599091.39296462_PSW_125_05M	HBD01_TARA_PSW_MAG_00013	100	101	101	0	4e-51	187
	HBD01_TARA_PSW_MAG_00013_0_831_ERR599142.163312489_PON_132_05M	HBD01_TARA_PSW_MAG_00013	100	98	98	0	2e-49	182
	HBD01_TARA_PSW_MAG_00013_0_831_ERR599160.165132415_PSW_123_05M	HBD01_TARA_PSW_MAG_00013	100	100	100	0	2e-50	185
	HBD01_TARA_PSW_MAG_00013_0_831_ERR599160.15965569_PSW_123_05M	HBD01_TARA_PSW_MAG_00013	100	101	101	0	4e-51	187
	HBD01_TARA_PSW_MAG_00013_0_831_ERR599160.41116455_PSW_123_05M	HBD01_TARA_PSW_MAG_00013	100	101	101	0	4e-51	187
	HBD01_TARA_PSW_MAG_00013_0_831_ERR599069.20136944_PSW_124_05M	HBD01_TARA_PSW_MAG_00013	100	101	99	0	6e-50	183
	HBD01_TARA_PSW_MAG_00013_0_831_ERR599160.37170955_PSW_123_05M	HBD01_TARA_PSW_MAG_00013	100	101	101	0	4e-51	187
	HBD01_TARA_PSW_MAG_00013_0_831_ERR599160.37170955_PSW_123_05M	HBD02_TARA_PSW_MAG_00026	86.17	101	94	13	2e-25	102
	HBD01_TARA_PSW_MAG_00013_0_831_ERR599160.37170955_PSW_123_05M	HBD07_TARA_ANW_MAG_00019	82.8	101	93	16	6e-20	84.2
	HBD01_TARA_PSW_MAG_00013_0_831_ERR599160.143295465_PSW_123_05M	HBD01_TARA_PSW_MAG_00013	100	101	101	0	4e-51	187
	HBD01_TARA_PSW_MAG_00013_0_831_ERR599160.38696150_PSW_123_05M	HBD01_TARA_PSW_MAG_00013	94.32	101	88	5	2e-35	135
	HBD01_TARA_PSW_MAG_00013_0_831_ERR599160.153462687_PSW_123_05M	HBD01_TARA_PSW_MAG_00013	100	96	96	0	2e-48	178
	HBD01_TARA_PSW_MAG_00013_0_831_ERR599080.21774205_PSW_124_05M	HBD01_TARA_PSW_MAG_00013	100	101	101	0	4e-51	187
	HBD01_TARA_PSW_MAG_00013_0_831_ERR598968.144185548_ANW_146_05M	HBD01_TARA_PSW_MAG_00013	96.04	101	101	4	2e-44	165
	HBD01_TARA_PSW_MAG_00013_0_831_ERR599091.2341357_PSW_125_05M	HBD01_TARA_PSW_MAG_00013	97.03	101	101	3	4e-46	171
	HBD01_TARA_PSW_MAG_00013_0_831_ERR599069.46504670_PSW_124_05M	HBD01_TARA_PSW_MAG_00013	98.78	82	82	1	6e-39	147
	HBD01_TARA_PSW_MAG_00013_0_831_ERR599029.107555692_ANW_141_05M	HBD01_TARA_PSW_MAG_00013	96	100	100	4	7e-44	163
	HBD01_TARA_PSW_MAG_00013_0_831_ERR599160.66557725_PSW_123_05M	HBD01_TARA_PSW_MAG_00013	100	95	95	0	9e-48	176
	HBD01_TARA_PSW_MAG_00013_0_831_ERR599160.30765150_PSW_123_05M	HBD01_TARA_PSW_MAG_00013	100	101	101	0	4e-51	187
	HBD01_TARA_PSW_MAG_00013_0_831_ERR599160.144100255_PSW_123_05M	HBD01_TARA_PSW_MAG_00013	100	100	100	0	2e-50	185
	HBD01_TARA_PSW_MAG_00013_0_831_ERR599160.167549117_PSW_123_05M	HBD01_TARA_PSW_MAG_00013	100	101	101	0	4e-51	187
	HBD01_TARA_PSW_MAG_00013_0_831_ERR599160.128005446_PSW_123_05M	HBD01_TARA_PSW_MAG_00013	100	101	101	0	4e-51	187
	HBD01_TARA_PSW_MAG_00013_0_831_ERR599036.42844932_PSW_124_05M	HBD01_TARA_PSW_MAG_00013	100	101	101	0	4e-51	187
	HBD01_TARA_PSW_MAG_00013_0_831_ERR599160.39410864_PSW_123_05M	HBD01_TARA_PSW_MAG_00013	99.01	101	101	1	2e-49	182
	HBD01_TARA_PSW_MAG_00013_0_831_ERR598992.87328198_PSW_122_05M	HBD01_TARA_PSW_MAG_00013	100	101	101	0	4e-51	187
	HBD01_TARA_PSW_MAG_00013_0_831_ERR599160.21582537_PSW_123_05M	HBD01_TARA_PSW_MAG_00013	100	101	101	0	4e-51	187
	HBD01_TARA_PSW_MAG_00013_0_831_ERR599160.21582537_PSW_123_05M	HBD02_TARA_PSW_MAG_00026	88.42	101	95	9	7e-29	113
	HBD01_TARA_PSW_MAG_00013_0_831_ERR599160.21582537_PSW_123_05M	HBD07_TARA_ANW_MAG_00019	85.88	101	85	10	1e-21	89.8
	HBD01_TARA_PSW_MAG_00013_0_831_ERR599160.78926457_PSW_123_05M	HBD01_TARA_PSW_MAG_00013	100	101	101	0	4e-51	187
	HBD01_TARA_PSW_MAG_00013_0_831_ERR599160.142915510_PSW_123_05M	HBD01_TARA_PSW_MAG_00013	100	101	101	0	4e-51	187
	HBD01_TARA_PSW_MAG_00013_0_831_ERR599160.116793470_PSW_123_05M	HBD01_TARA_PSW_MAG_00013	100	101	101	0	4e-51	187
	HBD01_TARA_PSW_MAG_00013_0_831_ERR599032.101047016_PSW_128_40M	HBD01_TARA_PSW_MAG_00013	100	101	101	0	4e-51	187
	HBD01_TARA_PSW_MAG_00013_0_831_ERR599080.27423083_PSW_124_05M	HBD01_TARA_PSW_MAG_00013	100	101	101	0	4e-51	187
	HBD01_TARA_PSW_MAG_00013_0_831_ERR599160.155059443_PSW_123_05M	HBD01_TARA_PSW_MAG_00013	100	101	101	0	4e-51	187
	HBD01_TARA_PSW_MAG_00013_0_831_ERR599160.114354755_PSW_123_05M	HBD01_TARA_PSW_MAG_00013	99.01	101	101	1	2e-49	182
	HBD01_TARA_PSW_MAG_00013_0_831_ERR599160.25369725_PSW_123_05M	HBD01_TARA_PSW_MAG_00013	100	100	100	0	2e-50	185
	HBD01_TARA_PSW_MAG_00013_0_831_ERR599160.44880699_PSW_123_05M	HBD01_TARA_PSW_MAG_00013	100	99	99	0	5e-50	183
	HBD01_TARA_PSW_MAG_00013_0_831_ERR599160.44880699_PSW_123_05M	HBD02_TARA_PSW_MAG_00026	89.25	99	93	8	2e-29	115
	HBD01_TARA_PSW_MAG_00013_0_831_ERR599160.44880699_PSW_123_05M	HBD07_TARA_ANW_MAG_00019	84.21	99	95	13	3e-22	91.6
	HBD01_TARA_PSW_MAG_00013_0_831_ERR599160.81762363_PSW_123_05M	HBD01_TARA_PSW_MAG_00013	100	101	101	0	4e-51	187
	HBD01_TARA_PSW_MAG_00013_0_831_ERR599160.153242063_PSW_123_05M	HBD01_TARA_PSW_MAG_00013	100	101	101	0	4e-51	187
	HBD01_TARA_PSW_MAG_00013_0_831_ERR599119.2818060_PSW_125_05M	HBD01_TARA_PSW_MAG_00013	100	101	101	0	4e-51	187
	HBD01_TARA_PSW_MAG_00013_0_831_ERR599119.2818060_PSW_125_05M	HBD02_TARA_PSW_MAG_00026	88.78	101	98	9	2e-30	119
	HBD01_TARA_PSW_MAG_00013_0_831_ERR599160.92847351_PSW_123_05M	HBD01_TARA_PSW_MAG_00013	100	101	101	0	4e-51	187
	HBD01_TARA_PSW_MAG_00013_0_831_ERR599160.61106483_PSW_123_05M	HBD01_TARA_PSW_MAG_00013	90.1	101	101	10	2e-34	132
	HBD01_TARA_PSW_MAG_00013_0_831_ERR599160.61106483_PSW_123_05M	HBD07_TARA_ANW_MAG_00019	87.25	101	102	11	2e-29	115
	HBD01_TARA_PSW_MAG_00013_0_831_ERR599160.164776108_PSW_123_05M	HBD01_TARA_PSW_MAG_00013	99	100	100	1	7e-49	180
	HBD01_TARA_PSW_MAG_00013_0_831_ERR599151.30139351_PSW_124_05M	HBD01_TARA_PSW_MAG_00013	100	100	100	0	2e-50	185
	HBD01_TARA_PSW_MAG_00013_0_831_ERR599029.34112901_ANW_141_05M	HBD01_TARA_PSW_MAG_00013	98.02	101	101	2	9e-48	176
	HBD01_TARA_PSW_MAG_00013_0_831_ERR599160.133075376_PSW_123_05M	HBD01_TARA_PSW_MAG_00013	97.03	101	101	3	4e-46	171
	HBD01_TARA_PSW_MAG_00013_0_831_ERR599160.45503043_PSW_123_05M	HBD01_TARA_PSW_MAG_00013	100	101	101	0	4e-51	187
	HBD01_TARA_PSW_MAG_00013_0_831_ERR599160.63544870_PSW_123_05M	HBD01_TARA_PSW_MAG_00013	100	92	92	0	4e-46	171
	HBD01_TARA_PSW_MAG_00013_0_831_ERR599160.82850174_PSW_123_05M	HBD01_TARA_PSW_MAG_00013	95.05	101	101	5	9e-43	159
	HBD01_TARA_PSW_MAG_00013_0_831_ERR599160.82850174_PSW_123_05M	HBD02_TARA_PSW_MAG_00026	88	101	100	12	2e-30	119
	HBD01_TARA_PSW_MAG_00013_0_831_ERR599160.82850174_PSW_123_05M	HBD07_TARA_ANW_MAG_00019	86.87	101	99	13	3e-28	111
	HBD01_TARA_PSW_MAG_00013_0_831_ERR599069.35679682_PSW_124_05M	HBD01_TARA_PSW_MAG_00013	100	98	98	0	2e-49	182
	HBD01_TARA_PSW_MAG_00013_0_831_ERR599160.99604755_PSW_123_05M	HBD01_TARA_PSW_MAG_00013	100	101	101	0	4e-51	187
	HBD01_TARA_PSW_MAG_00013_0_831_ERR599160.6825913_PSW_123_05M	HBD01_TARA_PSW_MAG_00013	95.92	101	98	4	9e-43	159
	HBD01_TARA_PSW_MAG_00013_0_831_ERR599160.6825913_PSW_123_05M	HBD02_TARA_PSW_MAG_00026	88.89	101	99	9	4e-31	121
	HBD01_TARA_PSW_MAG_00013_0_831_ERR599160.6825913_PSW_123_05M	HBD09_TARA_PSW_MAG_00018	88.42	101	95	11	2e-29	115
	HBD01_TARA_PSW_MAG_00013_0_831_ERR599029.50615705_ANW_141_05M	HBD01_TARA_PSW_MAG_00013	100	101	101	0	4e-51	187
	HBD01_TARA_PSW_MAG_00013_0_831_ERR599160.83398008_PSW_123_05M	HBD01_TARA_PSW_MAG_00013	99.01	101	101	1	2e-49	182
	HBD01_TARA_PSW_MAG_00013_0_831_ERR599160.23042458_PSW_123_05M	HBD01_TARA_PSW_MAG_00013	100	101	101	0	4e-51	187
	HBD01_TARA_PSW_MAG_00013_0_831_ERR599160.23042458_PSW_123_05M	HBD02_TARA_PSW_MAG_00026	86.73	101	98	13	1e-27	110
	HBD01_TARA_PSW_MAG_00013_0_831_ERR599160.23042458_PSW_123_05M	HBD07_TARA_ANW_MAG_00019	84.16	101	101	16	2e-24	99
	HBD01_TARA_PSW_MAG_00013_0_831_ERR599080.1287942_PSW_124_05M	HBD01_TARA_PSW_MAG_00013	100	101	101	0	4e-51	187
	HBD01_TARA_PSW_MAG_00013_0_831_ERR599080.32181815_PSW_124_05M	HBD01_TARA_PSW_MAG_00013	100	101	101	0	4e-51	187
	HBD01_TARA_PSW_MAG_00013_0_831_ERR599160.85507898_PSW_123_05M	HBD01_TARA_PSW_MAG_00013	100	101	101	0	4e-51	187
	HBD01_TARA_PSW_MAG_00013_0_831_ERR599029.37614072_ANW_141_05M	HBD01_TARA_PSW_MAG_00013	100	98	98	0	2e-49	182
	HBD01_TARA_PSW_MAG_00013_0_831_ERR599036.1576324_PSW_124_05M	HBD01_TARA_PSW_MAG_00013	100	100	100	0	2e-50	185
	HBD01_TARA_PSW_MAG_00013_0_831_ERR599091.23048262_PSW_125_05M	HBD01_TARA_PSW_MAG_00013	97.03	101	101	3	4e-46	171
	HBD01_TARA_PSW_MAG_00013_0_831_ERR599160.152927593_PSW_123_05M	HBD01_TARA_PSW_MAG_00013	100	101	101	0	4e-51	187
	HBD01_TARA_PSW_MAG_00013_0_831_ERR598992.70579703_PSW_122_05M	HBD01_TARA_PSW_MAG_00013	98	100	100	2	3e-47	174
	HBD01_TARA_PSW_MAG_00013_0_831_ERR599160.89843266_PSW_123_05M	HBD01_TARA_PSW_MAG_00013	100	101	101	0	4e-51	187
	HBD01_TARA_PSW_MAG_00013_0_831_ERR599160.71786353_PSW_123_05M	HBD01_TARA_PSW_MAG_00013	100	61	61	0	4e-29	113
	HBD01_TARA_PSW_MAG_00013_0_831_ERR599160.91944278_PSW_123_05M	HBD01_TARA_PSW_MAG_00013	100	101	101	0	4e-51	187
	HBD01_TARA_PSW_MAG_00013_0_831_ERR599160.40982467_PSW_123_05M	HBD01_TARA_PSW_MAG_00013	100	100	100	0	2e-50	185
	HBD01_TARA_PSW_MAG_00013_0_831_ERR599160.40982467_PSW_123_05M	HBD02_TARA_PSW_MAG_00026	88.66	100	97	9	6e-30	117
	HBD01_TARA_PSW_MAG_00013_0_831_ERR598989.22382973_PON_137_05M	HBD01_TARA_PSW_MAG_00013	100	100	94	0	3e-47	174
	HBD01_TARA_PSW_MAG_00013_0_831_ERR599160.52577712_PSW_123_05M	HBD01_TARA_PSW_MAG_00013	100	101	101	0	4e-51	187
	HBD01_TARA_PSW_MAG_00013_0_831_ERR599160.107418589_PSW_123_05M	HBD01_TARA_PSW_MAG_00013	100	100	100	0	2e-50	185
	HBD01_TARA_PSW_MAG_00013_0_831_ERR599160.143276284_PSW_123_05M	HBD01_TARA_PSW_MAG_00013	100	101	101	0	4e-51	187
	HBD01_TARA_PSW_MAG_00013_0_831_ERR599160.87402545_PSW_123_05M	HBD01_TARA_PSW_MAG_00013	100	101	101	0	4e-51	187
	HBD01_TARA_PSW_MAG_00013_0_831_ERR599151.2751964_PSW_124_05M	HBD01_TARA_PSW_MAG_00013	97	100	100	3	2e-45	169
	HBD01_TARA_PSW_MAG_00013_0_831_ERR599160.100965030_PSW_123_05M	HBD01_TARA_PSW_MAG_00013	100	101	101	0	4e-51	187
	HBD01_TARA_PSW_MAG_00013_0_831_ERR599160.76099519_PSW_123_05M	HBD01_TARA_PSW_MAG_00013	100	101	101	0	4e-51	187
	HBD01_TARA_PSW_MAG_00013_0_831_ERR599160.22699257_PSW_123_05M	HBD01_TARA_PSW_MAG_00013	100	101	89	0	2e-44	165
	HBD02_TARA_PSW_MAG_00026_0_825_ERR599032.106933446_PSW_128_40M	HBD02_TARA_PSW_MAG_00026	100	101	101	0	4e-51	187
	HBD02_TARA_PSW_MAG_00026_0_825_ERR599032.140275512_PSW_128_40M	HBD02_TARA_PSW_MAG_00026	100	101	101	0	4e-51	187
	HBD02_TARA_PSW_MAG_00026_0_825_ERR599032.55530156_PSW_128_40M	HBD02_TARA_PSW_MAG_00026	100	101	101	0	4e-51	187
	HBD02_TARA_PSW_MAG_00026_0_825_ERR599032.43495526_PSW_128_40M	HBD02_TARA_PSW_MAG_00026	100	101	101	0	4e-51	187
	HBD02_TARA_PSW_MAG_00026_0_825_ERR599032.32447225_PSW_128_40M	HBD02_TARA_PSW_MAG_00026	100	101	101	0	4e-51	187
	HBD02_TARA_PSW_MAG_00026_0_825_ERR599032.45560195_PSW_128_40M	HBD02_TARA_PSW_MAG_00026	100	101	101	0	4e-51	187
	HBD02_TARA_PSW_MAG_00026_0_825_ERR599160.126363775_PSW_123_05M	HBD02_TARA_PSW_MAG_00026	100	99	99	0	5e-50	183
	HBD02_TARA_PSW_MAG_00026_0_825_ERR599032.138110237_PSW_128_40M	HBD02_TARA_PSW_MAG_00026	100	101	101	0	4e-51	187
	HBD02_TARA_PSW_MAG_00026_0_825_ERR599032.75512214_PSW_128_40M	HBD02_TARA_PSW_MAG_00026	100	101	101	0	4e-51	187
	HBD02_TARA_PSW_MAG_00026_0_825_ERR599032.62032377_PSW_128_40M	HBD02_TARA_PSW_MAG_00026	100	101	101	0	4e-51	187
	HBD02_TARA_PSW_MAG_00026_0_825_ERR599032.9851770_PSW_128_40M	HBD02_TARA_PSW_MAG_00026	100	101	101	0	4e-51	187
	HBD02_TARA_PSW_MAG_00026_0_825_ERR599032.26422364_PSW_128_40M	HBD02_TARA_PSW_MAG_00026	99.01	101	101	1	2e-49	182
	HBD02_TARA_PSW_MAG_00026_0_825_ERR599032.73389118_PSW_128_40M	HBD02_TARA_PSW_MAG_00026	100	101	101	0	4e-51	187
	HBD02_TARA_PSW_MAG_00026_0_825_ERR599069.43943430_PSW_124_05M	HBD02_TARA_PSW_MAG_00026	100	101	101	0	4e-51	187
	HBD02_TARA_PSW_MAG_00026_0_825_ERR599032.117257409_PSW_128_40M	HBD02_TARA_PSW_MAG_00026	100	101	101	0	4e-51	187
	HBD02_TARA_PSW_MAG_00026_0_825_ERR599160.113477709_PSW_123_05M	HBD02_TARA_PSW_MAG_00026	100	101	101	0	4e-51	187
	HBD02_TARA_PSW_MAG_00026_0_825_ERR599032.137768748_PSW_128_40M	HBD02_TARA_PSW_MAG_00026	100	101	101	0	4e-51	187
	HBD02_TARA_PSW_MAG_00026_0_825_ERR599032.40050300_PSW_128_40M	HBD02_TARA_PSW_MAG_00026	100	101	101	0	4e-51	187
	HBD02_TARA_PSW_MAG_00026_0_825_ERR599032.117212741_PSW_128_40M	HBD02_TARA_PSW_MAG_00026	100	101	101	0	4e-51	187
	HBD02_TARA_PSW_MAG_00026_0_825_ERR599038.30928615_PSW_128_05M	HBD02_TARA_PSW_MAG_00026	100	101	101	0	4e-51	187
	HBD02_TARA_PSW_MAG_00026_0_825_ERR599038.74189819_PSW_128_05M	HBD02_TARA_PSW_MAG_00026	100	101	94	0	3e-47	174
	HBD02_TARA_PSW_MAG_00026_0_825_ERR599032.343261_PSW_128_40M	HBD02_TARA_PSW_MAG_00026	100	101	101	0	4e-51	187
	HBD02_TARA_PSW_MAG_00026_0_825_ERR599069.32461891_PSW_124_05M	HBD02_TARA_PSW_MAG_00026	100	101	101	0	4e-51	187
	HBD02_TARA_PSW_MAG_00026_0_825_ERR599032.104779145_PSW_128_40M	HBD02_TARA_PSW_MAG_00026	100	101	101	0	4e-51	187
	HBD02_TARA_PSW_MAG_00026_0_825_ERR599032.39878887_PSW_128_40M	HBD02_TARA_PSW_MAG_00026	100	101	101	0	4e-51	187
	HBD02_TARA_PSW_MAG_00026_0_825_ERR599032.49272334_PSW_128_40M	HBD02_TARA_PSW_MAG_00026	100	101	101	0	4e-51	187
	HBD02_TARA_PSW_MAG_00026_0_825_ERR599032.74027343_PSW_128_40M	HBD02_TARA_PSW_MAG_00026	100	101	101	0	4e-51	187
	HBD02_TARA_PSW_MAG_00026_0_825_ERR599032.74027343_PSW_128_40M	HBD01_TARA_PSW_MAG_00013	89.25	101	93	8	2e-29	115
	HBD02_TARA_PSW_MAG_00026_0_825_ERR599032.32436323_PSW_128_40M	HBD02_TARA_PSW_MAG_00026	100	101	101	0	4e-51	187
	HBD02_TARA_PSW_MAG_00026_0_825_ERR599038.29893552_PSW_128_05M	HBD02_TARA_PSW_MAG_00026	100	101	101	0	4e-51	187
	HBD02_TARA_PSW_MAG_00026_0_825_ERR599160.51969556_PSW_123_05M	HBD02_TARA_PSW_MAG_00026	100	100	100	0	2e-50	185
	HBD02_TARA_PSW_MAG_00026_0_825_ERR599151.42486415_PSW_124_05M	HBD02_TARA_PSW_MAG_00026	100	101	100	0	2e-50	185
	HBD02_TARA_PSW_MAG_00026_0_825_ERR599032.28671731_PSW_128_40M	HBD02_TARA_PSW_MAG_00026	100	101	101	0	4e-51	187
	HBD02_TARA_PSW_MAG_00026_0_825_ERR599032.26138828_PSW_128_40M	HBD02_TARA_PSW_MAG_00026	100	101	101	0	4e-51	187
	HBD02_TARA_PSW_MAG_00026_0_825_ERR599032.91327415_PSW_128_40M	HBD02_TARA_PSW_MAG_00026	100	101	101	0	4e-51	187
	HBD02_TARA_PSW_MAG_00026_0_825_ERR599160.74378945_PSW_123_05M	HBD01_TARA_PSW_MAG_00013	89.16	101	83	9	4e-26	104
	HBD02_TARA_PSW_MAG_00026_0_825_ERR599160.74378945_PSW_123_05M	HBD07_TARA_ANW_MAG_00019	88.24	101	85	10	2e-25	102
	HBD02_TARA_PSW_MAG_00026_0_825_ERR599038.132469167_PSW_128_05M	HBD02_TARA_PSW_MAG_00026	100	101	101	0	4e-51	187
	HBD02_TARA_PSW_MAG_00026_0_825_ERR599032.34681273_PSW_128_40M	HBD02_TARA_PSW_MAG_00026	100	101	101	0	4e-51	187
	HBD02_TARA_PSW_MAG_00026_0_825_ERR599032.38402558_PSW_128_40M	HBD02_TARA_PSW_MAG_00026	100	101	101	0	4e-51	187
	HBD02_TARA_PSW_MAG_00026_0_825_ERR599032.12299820_PSW_128_40M	HBD02_TARA_PSW_MAG_00026	99.01	101	101	1	2e-49	182
	HBD02_TARA_PSW_MAG_00026_0_825_ERR599032.12299820_PSW_128_40M	HBD01_TARA_PSW_MAG_00013	88.24	101	102	10	4e-31	121
	HBD02_TARA_PSW_MAG_00026_0_825_ERR599032.10239823_PSW_128_40M	HBD02_TARA_PSW_MAG_00026	100	101	101	0	4e-51	187
	HBD02_TARA_PSW_MAG_00026_0_825_ERR599151.44250480_PSW_124_05M	PSE_Id-3785694	84.16	101	101	16	2e-24	99
	HBD02_TARA_PSW_MAG_00026_0_825_ERR599032.15267747_PSW_128_40M	HBD02_TARA_PSW_MAG_00026	100	101	101	0	4e-51	187
	HBD02_TARA_PSW_MAG_00026_0_825_ERR599032.16879974_PSW_128_40M	HBD02_TARA_PSW_MAG_00026	100	101	101	0	4e-51	187
	HBD02_TARA_PSW_MAG_00026_0_825_ERR599032.147131783_PSW_128_40M	HBD02_TARA_PSW_MAG_00026	100	101	101	0	4e-51	187
	HBD02_TARA_PSW_MAG_00026_0_825_ERR599032.64115445_PSW_128_40M	HBD02_TARA_PSW_MAG_00026	100	101	101	0	4e-51	187
	HBD02_TARA_PSW_MAG_00026_0_825_ERR599032.105097348_PSW_128_40M	HBD02_TARA_PSW_MAG_00026	100	101	101	0	4e-51	187
	HBD03_TARA_ION_MAG_00014_0_873_ERR598996.133974519_ANE_150_40M	HBD04_TARA_PON_MAG_00023	100	100	100	0	2e-50	185
	HBD03_TARA_ION_MAG_00014_0_873_ERR598996.133974519_ANE_150_40M	HBD03_TARA_ION_MAG_00014	100	100	100	0	2e-50	185
	HBD03_TARA_ION_MAG_00014_0_873_ERR599147.7015352_PON_137_40M	HBD04_TARA_PON_MAG_00023	100	101	101	0	4e-51	187
	HBD03_TARA_ION_MAG_00014_0_873_ERR599147.7015352_PON_137_40M	HBD03_TARA_ION_MAG_00014	100	101	101	0	4e-51	187
	HBD03_TARA_ION_MAG_00014_0_873_ERR599147.7015352_PON_137_40M	HBD05_TARA_PSE_MAG_00116	98.02	101	101	2	9e-48	176
	HBD03_TARA_ION_MAG_00014_0_873_ERR599105.444376_ASW_72_05M	HBD04_TARA_PON_MAG_00023	100	101	101	0	4e-51	187
	HBD03_TARA_ION_MAG_00014_0_873_ERR599105.444376_ASW_72_05M	HBD03_TARA_ION_MAG_00014	100	101	101	0	4e-51	187
	HBD03_TARA_ION_MAG_00014_0_873_ERR599105.444376_ASW_72_05M	HBD05_TARA_PSE_MAG_00116	95.05	101	101	5	9e-43	159
	HBD03_TARA_ION_MAG_00014_0_873_ERR599074.177168704_ION_41_05M	HBD04_TARA_PON_MAG_00023	100	101	101	0	4e-51	187
	HBD03_TARA_ION_MAG_00014_0_873_ERR599074.177168704_ION_41_05M	HBD03_TARA_ION_MAG_00014	100	101	101	0	4e-51	187
	HBD03_TARA_ION_MAG_00014_0_873_ERR599162.23922419_PON_140_05M	HBD04_TARA_PON_MAG_00023	100	101	101	0	4e-51	187
	HBD03_TARA_ION_MAG_00014_0_873_ERR599162.23922419_PON_140_05M	HBD03_TARA_ION_MAG_00014	100	101	101	0	4e-51	187
	HBD03_TARA_ION_MAG_00014_0_873_ERR599162.23922419_PON_140_05M	HBD05_TARA_PSE_MAG_00116	92	101	100	8	3e-37	141
	HBD03_TARA_ION_MAG_00014_0_873_ERR599053.34851734_ION_41_60M	HBD04_TARA_PON_MAG_00023	100	89	89	0	2e-44	165
	HBD03_TARA_ION_MAG_00014_0_873_ERR599053.34851734_ION_41_60M	HBD03_TARA_ION_MAG_00014	100	89	89	0	2e-44	165
	HBD03_TARA_ION_MAG_00014_0_873_ERR599053.34851734_ION_41_60M	HBD05_TARA_PSE_MAG_00116	94.38	89	89	5	4e-36	137
	HBD03_TARA_ION_MAG_00014_0_873_ERR599087.43585758_PON_138_60M	HBD04_TARA_PON_MAG_00023	100	100	100	0	2e-50	185
	HBD03_TARA_ION_MAG_00014_0_873_ERR599087.43585758_PON_138_60M	HBD03_TARA_ION_MAG_00014	100	100	100	0	2e-50	185
	HBD03_TARA_ION_MAG_00014_0_873_ERR599087.43585758_PON_138_60M	HBD05_TARA_PSE_MAG_00116	82.18	100	101	16	2e-20	86.1
	HBD03_TARA_ION_MAG_00014_0_873_ERR599087.43585758_PON_138_60M	HBD07_TARA_ANW_MAG_00019	97.87	100	47	1	2e-19	82.4
	HBD03_TARA_ION_MAG_00014_0_873_ERR599087.162945011_PON_138_60M	HBD04_TARA_PON_MAG_00023	100	101	101	0	4e-51	187
	HBD03_TARA_ION_MAG_00014_0_873_ERR599087.162945011_PON_138_60M	HBD03_TARA_ION_MAG_00014	100	101	101	0	4e-51	187
	HBD03_TARA_ION_MAG_00014_0_873_ERR599087.162945011_PON_138_60M	HBD05_TARA_PSE_MAG_00116	88.89	101	99	11	1e-31	122
	HBD03_TARA_ION_MAG_00014_0_873_ERR599087.162945011_PON_138_60M	HBD07_TARA_ANW_MAG_00019	93.42	101	76	5	7e-29	113
	HBD03_TARA_ION_MAG_00014_0_873_ERR599014.23080128_PSE_110_50M	HBD04_TARA_PON_MAG_00023	100	88	88	0	6e-44	163
	HBD03_TARA_ION_MAG_00014_0_873_ERR599014.23080128_PSE_110_50M	HBD03_TARA_ION_MAG_00014	100	88	88	0	6e-44	163
	HBD03_TARA_ION_MAG_00014_0_873_ERR598977.16140552_ION_41_60M	HBD04_TARA_PON_MAG_00023	100	101	101	0	4e-51	187
	HBD03_TARA_ION_MAG_00014_0_873_ERR598977.16140552_ION_41_60M	HBD03_TARA_ION_MAG_00014	100	101	101	0	4e-51	187
	HBD03_TARA_ION_MAG_00014_0_873_ERR598977.16140552_ION_41_60M	HBD05_TARA_PSE_MAG_00116	94.19	101	86	5	2e-34	132
	HBD03_TARA_ION_MAG_00014_0_873_ERR598977.16140552_ION_41_60M	HBD07_TARA_ANW_MAG_00019	91.86	101	86	7	4e-31	121
	HBD03_TARA_ION_MAG_00014_0_873_ERR598977.12982428_ION_41_60M	HBD04_TARA_PON_MAG_00023	100	101	101	0	4e-51	187
	HBD03_TARA_ION_MAG_00014_0_873_ERR598977.12982428_ION_41_60M	HBD03_TARA_ION_MAG_00014	100	101	101	0	4e-51	187
	HBD03_TARA_ION_MAG_00014_0_873_ERR599074.127739337_ION_41_05M	HBD04_TARA_PON_MAG_00023	100	101	101	0	4e-51	187
	HBD03_TARA_ION_MAG_00014_0_873_ERR599074.127739337_ION_41_05M	HBD03_TARA_ION_MAG_00014	100	101	101	0	4e-51	187
	HBD03_TARA_ION_MAG_00014_0_873_ERR599074.127739337_ION_41_05M	HBD05_TARA_PSE_MAG_00116	97.89	101	95	2	2e-44	165
	HBD03_TARA_ION_MAG_00014_0_873_ERR599074.127739337_ION_41_05M	HBD06_TARA_ANW_MAG_00006	93.88	101	98	6	2e-39	148
	HBD03_TARA_ION_MAG_00014_0_873_ERR599053.175464882_ION_41_60M	HBD04_TARA_PON_MAG_00023	100	101	101	0	4e-51	187
	HBD03_TARA_ION_MAG_00014_0_873_ERR599053.175464882_ION_41_60M	HBD03_TARA_ION_MAG_00014	100	101	101	0	4e-51	187
	HBD03_TARA_ION_MAG_00014_0_873_ERR599053.175464882_ION_41_60M	HBD05_TARA_PSE_MAG_00116	98.02	101	101	2	9e-48	176
	HBD03_TARA_ION_MAG_00014_0_873_ERR599162.94179241_PON_140_05M	HBD04_TARA_PON_MAG_00023	100	101	101	0	4e-51	187
	HBD03_TARA_ION_MAG_00014_0_873_ERR599162.94179241_PON_140_05M	HBD03_TARA_ION_MAG_00014	100	101	101	0	4e-51	187
	HBD03_TARA_ION_MAG_00014_0_873_ERR599162.94179241_PON_140_05M	HBD05_TARA_PSE_MAG_00116	97.03	101	101	3	4e-46	171
	HBD03_TARA_ION_MAG_00014_0_873_ERR599074.103620062_ION_41_05M	HBD04_TARA_PON_MAG_00023	99.01	101	101	1	2e-49	182
	HBD03_TARA_ION_MAG_00014_0_873_ERR599074.103620062_ION_41_05M	HBD03_TARA_ION_MAG_00014	99.01	101	101	1	2e-49	182
	HBD03_TARA_ION_MAG_00014_0_873_ERR599074.103620062_ION_41_05M	HBD05_TARA_PSE_MAG_00116	97.03	101	101	3	4e-46	171
	HBD03_TARA_ION_MAG_00014_0_873_ERR599074.103620062_ION_41_05M	HBD06_TARA_ANW_MAG_00006	95.05	101	101	5	9e-43	159
	HBD03_TARA_ION_MAG_00014_0_873_ERR599110.7524797_IOS_65_30M	HBD04_TARA_PON_MAG_00023	96.04	101	101	4	2e-44	165
	HBD03_TARA_ION_MAG_00014_0_873_ERR599110.7524797_IOS_65_30M	HBD03_TARA_ION_MAG_00014	96.04	101	101	4	2e-44	165
	HBD03_TARA_ION_MAG_00014_0_873_ERR599110.7524797_IOS_65_30M	HBD05_TARA_PSE_MAG_00116	95.05	101	101	5	9e-43	159
	HBD03_TARA_ION_MAG_00014_0_873_ERR599110.7524797_IOS_65_30M	HBD06_TARA_ANW_MAG_00006	93.81	101	97	6	7e-39	147
	HBD03_TARA_ION_MAG_00014_0_873_ERR599030.46350753_PON_138_05M	HBD04_TARA_PON_MAG_00023	100	101	101	0	4e-51	187
	HBD03_TARA_ION_MAG_00014_0_873_ERR599030.46350753_PON_138_05M	HBD03_TARA_ION_MAG_00014	100	101	101	0	4e-51	187
	HBD03_TARA_ION_MAG_00014_0_873_ERR599030.46350753_PON_138_05M	HBD05_TARA_PSE_MAG_00116	88.42	101	95	11	2e-29	115
	HBD03_TARA_ION_MAG_00014_0_873_ERR599030.46350753_PON_138_05M	HBD07_TARA_ANW_MAG_00019	93.06	101	72	5	1e-26	106
	HBD03_TARA_ION_MAG_00014_0_873_ERR599087.134281180_PON_138_60M	HBD04_TARA_PON_MAG_00023	100	101	101	0	4e-51	187
	HBD03_TARA_ION_MAG_00014_0_873_ERR599087.134281180_PON_138_60M	HBD03_TARA_ION_MAG_00014	100	101	101	0	4e-51	187
	HBD03_TARA_ION_MAG_00014_0_873_ERR599087.134281180_PON_138_60M	HBD05_TARA_PSE_MAG_00116	98.02	101	101	2	9e-48	176
	HBD03_TARA_ION_MAG_00014_0_873_ERR599087.134281180_PON_138_60M	HBD06_TARA_ANW_MAG_00006	95.92	101	98	4	9e-43	159
	HBD03_TARA_ION_MAG_00014_0_873_ERR599087.138396468_PON_138_60M	HBD04_TARA_PON_MAG_00023	100	101	101	0	4e-51	187
	HBD03_TARA_ION_MAG_00014_0_873_ERR599087.138396468_PON_138_60M	HBD03_TARA_ION_MAG_00014	100	101	101	0	4e-51	187
	HBD03_TARA_ION_MAG_00014_0_873_ERR599087.138396468_PON_138_60M	HBD05_TARA_PSE_MAG_00116	94.68	101	94	5	7e-39	147
	HBD03_TARA_ION_MAG_00014_0_873_ERR599053.131334781_ION_41_60M	HBD04_TARA_PON_MAG_00023	100	101	101	0	4e-51	187
	HBD03_TARA_ION_MAG_00014_0_873_ERR599053.131334781_ION_41_60M	HBD03_TARA_ION_MAG_00014	100	101	101	0	4e-51	187
	HBD03_TARA_ION_MAG_00014_0_873_ERR599053.131334781_ION_41_60M	HBD05_TARA_PSE_MAG_00116	94.06	101	101	6	4e-41	154
	HBD03_TARA_ION_MAG_00014_0_873_ERR599014.189168344_PSE_110_50M	HBD04_TARA_PON_MAG_00023	100	101	101	0	4e-51	187
	HBD03_TARA_ION_MAG_00014_0_873_ERR599014.189168344_PSE_110_50M	HBD03_TARA_ION_MAG_00014	100	101	101	0	4e-51	187
	HBD03_TARA_ION_MAG_00014_0_873_ERR599014.189168344_PSE_110_50M	HBD05_TARA_PSE_MAG_00116	94.06	101	101	6	4e-41	154
	HBD03_TARA_ION_MAG_00014_0_873_ERR599053.69444738_ION_41_60M	HBD04_TARA_PON_MAG_00023	100	101	101	0	4e-51	187
	HBD03_TARA_ION_MAG_00014_0_873_ERR599053.69444738_ION_41_60M	HBD03_TARA_ION_MAG_00014	100	101	101	0	4e-51	187
	HBD03_TARA_ION_MAG_00014_0_873_ERR599053.69444738_ION_41_60M	HBD05_TARA_PSE_MAG_00116	98.02	101	101	2	9e-48	176
	HBD03_TARA_ION_MAG_00014_0_873_ERR599053.69444738_ION_41_60M	HBD06_TARA_ANW_MAG_00006	94.06	101	101	6	4e-41	154
	HBD03_TARA_ION_MAG_00014_0_873_ERR599087.181558619_PON_138_60M	HBD04_TARA_PON_MAG_00023	100	101	101	0	4e-51	187
	HBD03_TARA_ION_MAG_00014_0_873_ERR599087.181558619_PON_138_60M	HBD03_TARA_ION_MAG_00014	100	101	101	0	4e-51	187
	HBD03_TARA_ION_MAG_00014_0_873_ERR599074.33819084_ION_41_05M	HBD04_TARA_PON_MAG_00023	100	101	101	0	4e-51	187
	HBD03_TARA_ION_MAG_00014_0_873_ERR599074.33819084_ION_41_05M	HBD03_TARA_ION_MAG_00014	100	101	101	0	4e-51	187
	HBD03_TARA_ION_MAG_00014_0_873_ERR599074.33819084_ION_41_05M	HBD05_TARA_PSE_MAG_00116	89.9	101	99	10	3e-33	128
	HBD03_TARA_ION_MAG_00014_0_873_ERR599053.112019499_ION_41_60M	HBD04_TARA_PON_MAG_00023	100	101	90	0	6e-45	167
	HBD03_TARA_ION_MAG_00014_0_873_ERR599053.112019499_ION_41_60M	HBD03_TARA_ION_MAG_00014	100	101	90	0	6e-45	167
	HBD03_TARA_ION_MAG_00014_0_873_ERR599053.112019499_ION_41_60M	HBD05_TARA_PSE_MAG_00116	95.24	101	84	4	6e-35	134
	HBD03_TARA_ION_MAG_00014_0_873_ERR599053.112019499_ION_41_60M	HBD07_TARA_ANW_MAG_00019	92.77	101	83	6	4e-31	121
	HBD03_TARA_ION_MAG_00014_0_873_ERR599133.342651_ASW_72_100M	HBD04_TARA_PON_MAG_00023	98.44	64	64	1	4e-29	113
	HBD03_TARA_ION_MAG_00014_0_873_ERR599133.342651_ASW_72_100M	HBD03_TARA_ION_MAG_00014	98.44	64	64	1	4e-29	113
	HBD03_TARA_ION_MAG_00014_0_873_ERR599162.66243700_PON_140_05M	HBD04_TARA_PON_MAG_00023	100	101	101	0	4e-51	187
	HBD03_TARA_ION_MAG_00014_0_873_ERR599162.66243700_PON_140_05M	HBD03_TARA_ION_MAG_00014	100	101	101	0	4e-51	187
	HBD03_TARA_ION_MAG_00014_0_873_ERR599162.66243700_PON_140_05M	HBD05_TARA_PSE_MAG_00116	98.02	101	101	2	9e-48	176
	HBD03_TARA_ION_MAG_00014_0_873_ERR599014.99804088_PSE_110_50M	HBD04_TARA_PON_MAG_00023	99	100	100	1	7e-49	180
	HBD03_TARA_ION_MAG_00014_0_873_ERR599014.99804088_PSE_110_50M	HBD03_TARA_ION_MAG_00014	99	100	100	1	7e-49	180
	HBD03_TARA_ION_MAG_00014_0_873_ERR599014.99804088_PSE_110_50M	HBD05_TARA_PSE_MAG_00116	82.18	100	101	16	2e-20	86.1
	HBD03_TARA_ION_MAG_00014_0_873_ERR599014.99804088_PSE_110_50M	HBD07_TARA_ANW_MAG_00019	97.87	100	47	1	2e-19	82.4
	HBD03_TARA_ION_MAG_00014_0_873_ERR598996.15676236_ANE_150_40M	HBD04_TARA_PON_MAG_00023	100	101	101	0	4e-51	187
	HBD03_TARA_ION_MAG_00014_0_873_ERR598996.15676236_ANE_150_40M	HBD03_TARA_ION_MAG_00014	100	101	101	0	4e-51	187
	HBD03_TARA_ION_MAG_00014_0_873_ERR598996.15676236_ANE_150_40M	HBD05_TARA_PSE_MAG_00116	94.06	101	101	6	4e-41	154
	HBD03_TARA_ION_MAG_00014_0_873_ERR599087.23905518_PON_138_60M	HBD04_TARA_PON_MAG_00023	100	101	101	0	4e-51	187
	HBD03_TARA_ION_MAG_00014_0_873_ERR599087.23905518_PON_138_60M	HBD03_TARA_ION_MAG_00014	100	101	101	0	4e-51	187
	HBD03_TARA_ION_MAG_00014_0_873_ERR599087.23905518_PON_138_60M	HBD05_TARA_PSE_MAG_00116	94.32	101	88	5	2e-35	135
	HBD03_TARA_ION_MAG_00014_0_873_ERR599087.23905518_PON_138_60M	HBD07_TARA_ANW_MAG_00019	91.95	101	87	7	1e-31	122
	HBD03_TARA_ION_MAG_00014_0_873_ERR599053.6495203_ION_41_60M	HBD04_TARA_PON_MAG_00023	100	100	100	0	2e-50	185
	HBD03_TARA_ION_MAG_00014_0_873_ERR599053.6495203_ION_41_60M	HBD03_TARA_ION_MAG_00014	100	100	100	0	2e-50	185
	HBD03_TARA_ION_MAG_00014_0_873_ERR599053.6495203_ION_41_60M	HBD07_TARA_ANW_MAG_00019	97.37	100	38	1	2e-14	65.8
	HBD03_TARA_ION_MAG_00014_0_873_ERR599011.22372368_ION_41_05M	HBD04_TARA_PON_MAG_00023	100	101	101	0	4e-51	187
	HBD03_TARA_ION_MAG_00014_0_873_ERR599011.22372368_ION_41_05M	HBD03_TARA_ION_MAG_00014	100	101	101	0	4e-51	187
	HBD03_TARA_ION_MAG_00014_0_873_ERR599011.22372368_ION_41_05M	HBD05_TARA_PSE_MAG_00116	98.95	101	95	1	4e-46	171
	HBD03_TARA_ION_MAG_00014_0_873_ERR599087.115842752_PON_138_60M	HBD04_TARA_PON_MAG_00023	100	101	101	0	4e-51	187
	HBD03_TARA_ION_MAG_00014_0_873_ERR599087.115842752_PON_138_60M	HBD03_TARA_ION_MAG_00014	100	101	101	0	4e-51	187
	HBD03_TARA_ION_MAG_00014_0_873_ERR599087.115842752_PON_138_60M	HBD05_TARA_PSE_MAG_00116	94.06	101	101	6	4e-41	154
	HBD03_TARA_ION_MAG_00014_0_873_ERR599014.174051993_PSE_110_50M	HBD04_TARA_PON_MAG_00023	100	101	101	0	4e-51	187
	HBD03_TARA_ION_MAG_00014_0_873_ERR599014.174051993_PSE_110_50M	HBD03_TARA_ION_MAG_00014	100	101	101	0	4e-51	187
	HBD03_TARA_ION_MAG_00014_0_873_ERR599014.73614799_PSE_110_50M	HBD04_TARA_PON_MAG_00023	100	101	101	0	4e-51	187
	HBD03_TARA_ION_MAG_00014_0_873_ERR599014.73614799_PSE_110_50M	HBD03_TARA_ION_MAG_00014	100	101	101	0	4e-51	187
	HBD03_TARA_ION_MAG_00014_0_873_ERR599014.73614799_PSE_110_50M	HBD05_TARA_PSE_MAG_00116	88.78	101	98	11	4e-31	121
	HBD03_TARA_ION_MAG_00014_0_873_ERR599053.32907733_ION_41_60M	HBD04_TARA_PON_MAG_00023	100	100	100	0	2e-50	185
	HBD03_TARA_ION_MAG_00014_0_873_ERR599053.32907733_ION_41_60M	HBD03_TARA_ION_MAG_00014	100	100	100	0	2e-50	185
	HBD03_TARA_ION_MAG_00014_0_873_ERR599087.47114005_PON_138_60M	HBD04_TARA_PON_MAG_00023	100	101	101	0	4e-51	187
	HBD03_TARA_ION_MAG_00014_0_873_ERR599087.47114005_PON_138_60M	HBD03_TARA_ION_MAG_00014	100	101	101	0	4e-51	187
	HBD03_TARA_ION_MAG_00014_0_873_ERR599087.47114005_PON_138_60M	HBD05_TARA_PSE_MAG_00116	98.02	101	101	2	9e-48	176
	HBD03_TARA_ION_MAG_00014_0_873_ERR599087.47114005_PON_138_60M	HBD06_TARA_ANW_MAG_00006	90.91	101	99	9	6e-35	134
	HBD03_TARA_ION_MAG_00014_0_873_ERR599133.26924562_ASW_72_100M	HBD04_TARA_PON_MAG_00023	100	101	101	0	4e-51	187
	HBD03_TARA_ION_MAG_00014_0_873_ERR599133.26924562_ASW_72_100M	HBD03_TARA_ION_MAG_00014	100	101	101	0	4e-51	187
	HBD03_TARA_ION_MAG_00014_0_873_ERR599133.26924562_ASW_72_100M	HBD05_TARA_PSE_MAG_00116	92.08	101	101	8	9e-38	143
	HBD03_TARA_ION_MAG_00014_0_873_ERR599087.61654020_PON_138_60M	HBD04_TARA_PON_MAG_00023	100	101	101	0	4e-51	187
	HBD03_TARA_ION_MAG_00014_0_873_ERR599087.61654020_PON_138_60M	HBD03_TARA_ION_MAG_00014	100	101	101	0	4e-51	187
	HBD03_TARA_ION_MAG_00014_0_873_ERR599087.61654020_PON_138_60M	HBD07_TARA_ANW_MAG_00019	97.5	101	40	1	2e-15	69.4
	HBD03_TARA_ION_MAG_00014_0_873_ERR599053.124587105_ION_41_60M	HBD04_TARA_PON_MAG_00023	100	101	101	0	4e-51	187
	HBD03_TARA_ION_MAG_00014_0_873_ERR599053.124587105_ION_41_60M	HBD03_TARA_ION_MAG_00014	100	101	101	0	4e-51	187
	HBD03_TARA_ION_MAG_00014_0_873_ERR599053.42509173_ION_41_60M	HBD04_TARA_PON_MAG_00023	100	101	101	0	4e-51	187
	HBD03_TARA_ION_MAG_00014_0_873_ERR599053.42509173_ION_41_60M	HBD03_TARA_ION_MAG_00014	100	101	101	0	4e-51	187
	HBD03_TARA_ION_MAG_00014_0_873_ERR599053.42509173_ION_41_60M	HBD05_TARA_PSE_MAG_00116	94.06	101	101	6	4e-41	154
	HBD03_TARA_ION_MAG_00014_0_873_ERR599011.15682092_ION_41_05M	HBD04_TARA_PON_MAG_00023	100	101	101	0	4e-51	187
	HBD03_TARA_ION_MAG_00014_0_873_ERR599011.15682092_ION_41_05M	HBD03_TARA_ION_MAG_00014	100	101	101	0	4e-51	187
	HBD03_TARA_ION_MAG_00014_0_873_ERR599011.15682092_ION_41_05M	HBD05_TARA_PSE_MAG_00116	92.39	101	92	7	2e-34	132
	HBD03_TARA_ION_MAG_00014_0_873_ERR599053.731335_ION_41_60M	HBD04_TARA_PON_MAG_00023	100	101	101	0	4e-51	187
	HBD03_TARA_ION_MAG_00014_0_873_ERR599053.731335_ION_41_60M	HBD03_TARA_ION_MAG_00014	100	101	101	0	4e-51	187
	HBD03_TARA_ION_MAG_00014_0_873_ERR599053.731335_ION_41_60M	HBD05_TARA_PSE_MAG_00116	98.02	101	101	2	9e-48	176
	HBD03_TARA_ION_MAG_00014_0_873_ERR599133.18530393_ASW_72_100M	HBD04_TARA_PON_MAG_00023	98.02	101	101	2	9e-48	176
	HBD03_TARA_ION_MAG_00014_0_873_ERR599133.18530393_ASW_72_100M	HBD03_TARA_ION_MAG_00014	98.02	101	101	2	9e-48	176
	HBD03_TARA_ION_MAG_00014_0_873_ERR599087.181584577_PON_138_60M	HBD04_TARA_PON_MAG_00023	100	101	100	0	2e-50	185
	HBD03_TARA_ION_MAG_00014_0_873_ERR599087.181584577_PON_138_60M	HBD03_TARA_ION_MAG_00014	100	101	100	0	2e-50	185
	HBD03_TARA_ION_MAG_00014_0_873_ERR599087.181584577_PON_138_60M	HBD05_TARA_PSE_MAG_00116	95	101	100	5	3e-42	158
	HBD03_TARA_ION_MAG_00014_0_873_ERR599014.73492522_PSE_110_50M	HBD04_TARA_PON_MAG_00023	100	101	101	0	4e-51	187
	HBD03_TARA_ION_MAG_00014_0_873_ERR599014.73492522_PSE_110_50M	HBD03_TARA_ION_MAG_00014	100	101	101	0	4e-51	187
	HBD03_TARA_ION_MAG_00014_0_873_ERR599053.38715859_ION_41_60M	HBD04_TARA_PON_MAG_00023	100	101	101	0	4e-51	187
	HBD03_TARA_ION_MAG_00014_0_873_ERR599053.38715859_ION_41_60M	HBD03_TARA_ION_MAG_00014	100	101	101	0	4e-51	187
	HBD03_TARA_ION_MAG_00014_0_873_ERR599053.38715859_ION_41_60M	HBD05_TARA_PSE_MAG_00116	98.02	101	101	2	9e-48	176
	HBD03_TARA_ION_MAG_00014_0_873_ERR599053.38715859_ION_41_60M	HBD06_TARA_ANW_MAG_00006	95.05	101	101	5	9e-43	159
	HBD03_TARA_ION_MAG_00014_0_873_ERR599053.16315880_ION_41_60M	HBD04_TARA_PON_MAG_00023	100	90	90	0	5e-45	167
	HBD03_TARA_ION_MAG_00014_0_873_ERR599053.16315880_ION_41_60M	HBD03_TARA_ION_MAG_00014	100	90	90	0	5e-45	167
	HBD03_TARA_ION_MAG_00014_0_873_ERR599053.16315880_ION_41_60M	HBD05_TARA_PSE_MAG_00116	97.78	90	90	2	1e-41	156
	HBD03_TARA_ION_MAG_00014_0_873_ERR599053.16315880_ION_41_60M	HBD06_TARA_ANW_MAG_00006	91.01	90	89	8	4e-31	121
	HBD03_TARA_ION_MAG_00014_0_873_ERR599087.20064933_PON_138_60M	HBD04_TARA_PON_MAG_00023	100	101	101	0	4e-51	187
	HBD03_TARA_ION_MAG_00014_0_873_ERR599087.20064933_PON_138_60M	HBD03_TARA_ION_MAG_00014	100	101	101	0	4e-51	187
	HBD03_TARA_ION_MAG_00014_0_873_ERR599087.20064933_PON_138_60M	HBD05_TARA_PSE_MAG_00116	94.06	101	101	6	4e-41	154
	HBD03_TARA_ION_MAG_00014_0_873_ERR599087.3762526_PON_138_60M	HBD04_TARA_PON_MAG_00023	100	101	101	0	4e-51	187
	HBD03_TARA_ION_MAG_00014_0_873_ERR599087.3762526_PON_138_60M	HBD03_TARA_ION_MAG_00014	100	101	101	0	4e-51	187
	HBD03_TARA_ION_MAG_00014_0_873_ERR599087.3762526_PON_138_60M	HBD05_TARA_PSE_MAG_00116	98.02	101	101	2	9e-48	176
	HBD03_TARA_ION_MAG_00014_0_873_ERR599087.3762526_PON_138_60M	HBD06_TARA_ANW_MAG_00006	96.04	101	101	4	2e-44	165
	HBD03_TARA_ION_MAG_00014_0_873_ERR599064.103485627_PSE_93_05M	HBD05_TARA_PSE_MAG_00116	90.72	101	97	9	7e-34	130
	HBD03_TARA_ION_MAG_00014_0_873_ERR599064.103485627_PSE_93_05M	HBD04_TARA_PON_MAG_00023	92.22	101	90	7	3e-33	128
	HBD03_TARA_ION_MAG_00014_0_873_ERR599064.103485627_PSE_93_05M	HBD03_TARA_ION_MAG_00014	92.22	101	90	7	3e-33	128
	HBD03_TARA_ION_MAG_00014_0_873_ERR599087.139141862_PON_138_60M	HBD04_TARA_PON_MAG_00023	100	97	97	0	7e-49	180
	HBD03_TARA_ION_MAG_00014_0_873_ERR599087.139141862_PON_138_60M	HBD03_TARA_ION_MAG_00014	100	97	97	0	7e-49	180
	HBD03_TARA_ION_MAG_00014_0_873_ERR599087.139141862_PON_138_60M	HBD05_TARA_PSE_MAG_00116	92.39	97	92	7	2e-34	132
	HBD03_TARA_ION_MAG_00014_0_873_ERR599053.126300770_ION_41_60M	HBD04_TARA_PON_MAG_00023	100	101	101	0	4e-51	187
	HBD03_TARA_ION_MAG_00014_0_873_ERR599053.126300770_ION_41_60M	HBD03_TARA_ION_MAG_00014	100	101	101	0	4e-51	187
	HBD03_TARA_ION_MAG_00014_0_873_ERR599053.126300770_ION_41_60M	HBD05_TARA_PSE_MAG_00116	98.02	101	101	2	9e-48	176
	HBD03_TARA_ION_MAG_00014_0_873_ERR599053.126300770_ION_41_60M	HBD06_TARA_ANW_MAG_00006	95.05	101	101	5	9e-43	159
	HBD03_TARA_ION_MAG_00014_0_873_ERR598983.11834747_ANW_145_05M	HBD04_TARA_PON_MAG_00023	94.06	101	101	6	4e-41	154
	HBD03_TARA_ION_MAG_00014_0_873_ERR598983.11834747_ANW_145_05M	HBD03_TARA_ION_MAG_00014	94.06	101	101	6	4e-41	154
	HBD03_TARA_ION_MAG_00014_0_873_ERR598983.11834747_ANW_145_05M	HBD06_TARA_ANW_MAG_00006	92.08	101	101	8	9e-38	143
	HBD03_TARA_ION_MAG_00014_0_873_ERR599087.134104976_PON_138_60M	HBD04_TARA_PON_MAG_00023	100	67	67	0	2e-32	124
	HBD03_TARA_ION_MAG_00014_0_873_ERR599087.134104976_PON_138_60M	HBD03_TARA_ION_MAG_00014	100	67	67	0	2e-32	124
	HBD03_TARA_ION_MAG_00014_0_873_ERR599053.110613765_ION_41_60M	HBD04_TARA_PON_MAG_00023	99	100	100	1	7e-49	180
	HBD03_TARA_ION_MAG_00014_0_873_ERR599053.110613765_ION_41_60M	HBD03_TARA_ION_MAG_00014	99	100	100	1	7e-49	180
	HBD03_TARA_ION_MAG_00014_0_873_ERR599053.110613765_ION_41_60M	HBD05_TARA_PSE_MAG_00116	97	100	100	3	2e-45	169
	HBD03_TARA_ION_MAG_00014_0_873_ERR599053.110613765_ION_41_60M	HBD06_TARA_ANW_MAG_00006	93	100	100	7	7e-39	147
	HBD03_TARA_ION_MAG_00014_0_873_ERR598977.9609890_ION_41_60M	HBD04_TARA_PON_MAG_00023	100	101	101	0	4e-51	187
	HBD03_TARA_ION_MAG_00014_0_873_ERR598977.9609890_ION_41_60M	HBD03_TARA_ION_MAG_00014	100	101	101	0	4e-51	187
	HBD03_TARA_ION_MAG_00014_0_873_ERR598977.9609890_ION_41_60M	HBD05_TARA_PSE_MAG_00116	98.02	101	101	2	9e-48	176
	HBD03_TARA_ION_MAG_00014_0_873_ERR599074.129131980_ION_41_05M	HBD04_TARA_PON_MAG_00023	100	91	91	0	1e-45	169
	HBD03_TARA_ION_MAG_00014_0_873_ERR599074.129131980_ION_41_05M	HBD03_TARA_ION_MAG_00014	100	91	91	0	1e-45	169
	HBD03_TARA_ION_MAG_00014_0_873_ERR599074.129131980_ION_41_05M	HBD07_TARA_ANW_MAG_00019	97.87	91	47	1	2e-19	82.4
	HBD03_TARA_ION_MAG_00014_0_873_ERR599074.129131980_ION_41_05M	HBD05_TARA_PSE_MAG_00116	87.14	91	70	9	7e-19	80.5
	HBD03_TARA_ION_MAG_00014_0_873_ERR599053.71234619_ION_41_60M	HBD04_TARA_PON_MAG_00023	100	100	100	0	2e-50	185
	HBD03_TARA_ION_MAG_00014_0_873_ERR599053.71234619_ION_41_60M	HBD03_TARA_ION_MAG_00014	100	100	100	0	2e-50	185
	HBD03_TARA_ION_MAG_00014_0_873_ERR599053.71234619_ION_41_60M	HBD05_TARA_PSE_MAG_00116	89	100	100	11	3e-32	124
	HBD03_TARA_ION_MAG_00014_0_873_ERR599053.71234619_ION_41_60M	HBD07_TARA_ANW_MAG_00019	93.51	100	77	5	2e-29	115
	HBD03_TARA_ION_MAG_00014_0_873_ERR599087.56718060_PON_138_60M	HBD04_TARA_PON_MAG_00023	100	101	101	0	4e-51	187
	HBD03_TARA_ION_MAG_00014_0_873_ERR599087.56718060_PON_138_60M	HBD03_TARA_ION_MAG_00014	100	101	101	0	4e-51	187
	HBD03_TARA_ION_MAG_00014_0_873_ERR599087.56718060_PON_138_60M	HBD05_TARA_PSE_MAG_00116	95.05	101	101	5	9e-43	159
	HBD03_TARA_ION_MAG_00014_0_873_ERR599053.121180022_ION_41_60M	HBD04_TARA_PON_MAG_00023	100	101	101	0	4e-51	187
	HBD03_TARA_ION_MAG_00014_0_873_ERR599053.121180022_ION_41_60M	HBD03_TARA_ION_MAG_00014	100	101	101	0	4e-51	187
	HBD03_TARA_ION_MAG_00014_0_873_ERR599053.121180022_ION_41_60M	HBD05_TARA_PSE_MAG_00116	95.05	101	101	5	9e-43	159
	HBD03_TARA_ION_MAG_00014_0_873_ERR599053.154898961_ION_41_60M	HBD04_TARA_PON_MAG_00023	100	101	101	0	4e-51	187
	HBD03_TARA_ION_MAG_00014_0_873_ERR599053.154898961_ION_41_60M	HBD03_TARA_ION_MAG_00014	100	101	101	0	4e-51	187
	HBD03_TARA_ION_MAG_00014_0_873_ERR599053.154898961_ION_41_60M	HBD05_TARA_PSE_MAG_00116	97.03	101	101	3	4e-46	171
	HBD03_TARA_ION_MAG_00014_0_873_ERR599053.154898961_ION_41_60M	HBD06_TARA_ANW_MAG_00006	94.06	101	101	6	4e-41	154
	HBD03_TARA_ION_MAG_00014_0_873_ERR599053.4824954_ION_41_60M	HBD04_TARA_PON_MAG_00023	100	101	90	0	6e-45	167
	HBD03_TARA_ION_MAG_00014_0_873_ERR599053.4824954_ION_41_60M	HBD03_TARA_ION_MAG_00014	100	101	90	0	6e-45	167
	HBD03_TARA_ION_MAG_00014_0_873_ERR599053.4824954_ION_41_60M	HBD05_TARA_PSE_MAG_00116	95.4	101	87	4	1e-36	139
	HBD03_TARA_ION_MAG_00014_0_873_ERR599014.91114726_PSE_110_50M	HBD04_TARA_PON_MAG_00023	100	100	100	0	2e-50	185
	HBD03_TARA_ION_MAG_00014_0_873_ERR599014.91114726_PSE_110_50M	HBD03_TARA_ION_MAG_00014	100	100	100	0	2e-50	185
	HBD03_TARA_ION_MAG_00014_0_873_ERR599014.91114726_PSE_110_50M	HBD05_TARA_PSE_MAG_00116	94	100	100	6	2e-40	152
	HBD03_TARA_ION_MAG_00014_0_873_ERR599087.191672388_PON_138_60M	HBD04_TARA_PON_MAG_00023	100	101	101	0	4e-51	187
	HBD03_TARA_ION_MAG_00014_0_873_ERR599087.191672388_PON_138_60M	HBD03_TARA_ION_MAG_00014	100	101	101	0	4e-51	187
	HBD03_TARA_ION_MAG_00014_0_873_ERR599087.191672388_PON_138_60M	HBD05_TARA_PSE_MAG_00116	94.06	101	101	6	4e-41	154
	HBD03_TARA_ION_MAG_00014_0_873_ERR599070.31018066_PON_137_40M	HBD04_TARA_PON_MAG_00023	100	101	101	0	4e-51	187
	HBD03_TARA_ION_MAG_00014_0_873_ERR599070.31018066_PON_137_40M	HBD03_TARA_ION_MAG_00014	100	101	101	0	4e-51	187
	HBD03_TARA_ION_MAG_00014_0_873_ERR599070.31018066_PON_137_40M	HBD05_TARA_PSE_MAG_00116	94.32	101	88	5	2e-35	135
	HBD03_TARA_ION_MAG_00014_0_873_ERR599070.31018066_PON_137_40M	HBD07_TARA_ANW_MAG_00019	91.95	101	87	7	1e-31	122
	HBD03_TARA_ION_MAG_00014_0_873_ERR599087.65899503_PON_138_60M	HBD04_TARA_PON_MAG_00023	100	101	101	0	4e-51	187
	HBD03_TARA_ION_MAG_00014_0_873_ERR599087.65899503_PON_138_60M	HBD03_TARA_ION_MAG_00014	100	101	101	0	4e-51	187
	HBD03_TARA_ION_MAG_00014_0_873_ERR599087.65899503_PON_138_60M	HBD05_TARA_PSE_MAG_00116	99.01	101	101	1	2e-49	182
	HBD03_TARA_ION_MAG_00014_0_873_ERR599099.32453676_PON_137_40M	HBD04_TARA_PON_MAG_00023	100	101	101	0	4e-51	187
	HBD03_TARA_ION_MAG_00014_0_873_ERR599099.32453676_PON_137_40M	HBD03_TARA_ION_MAG_00014	100	101	101	0	4e-51	187
	HBD03_TARA_ION_MAG_00014_0_873_ERR599099.32453676_PON_137_40M	HBD05_TARA_PSE_MAG_00116	95.06	101	81	4	3e-33	128
	HBD03_TARA_ION_MAG_00014_0_873_ERR599099.32453676_PON_137_40M	HBD07_TARA_ANW_MAG_00019	93.59	101	78	5	6e-30	117
	HBD03_TARA_ION_MAG_00014_0_873_ERR599053.163176061_ION_41_60M	HBD04_TARA_PON_MAG_00023	100	91	91	0	1e-45	169
	HBD03_TARA_ION_MAG_00014_0_873_ERR599053.163176061_ION_41_60M	HBD03_TARA_ION_MAG_00014	100	91	91	0	1e-45	169
	HBD03_TARA_ION_MAG_00014_0_873_ERR599053.163176061_ION_41_60M	HBD05_TARA_PSE_MAG_00116	91.76	91	85	7	1e-30	119
	HBD03_TARA_ION_MAG_00014_0_873_ERR599133.1604812_ASW_72_100M	HBD04_TARA_PON_MAG_00023	99.01	101	101	1	2e-49	182
	HBD03_TARA_ION_MAG_00014_0_873_ERR599133.1604812_ASW_72_100M	HBD03_TARA_ION_MAG_00014	99.01	101	101	1	2e-49	182
	HBD03_TARA_ION_MAG_00014_0_873_ERR599133.1604812_ASW_72_100M	HBD05_TARA_PSE_MAG_00116	94.06	101	101	6	4e-41	154
	HBD03_TARA_ION_MAG_00014_0_873_ERR599141.14144420_ION_42_05M	HBD04_TARA_PON_MAG_00023	100	101	101	0	4e-51	187
	HBD03_TARA_ION_MAG_00014_0_873_ERR599141.14144420_ION_42_05M	HBD03_TARA_ION_MAG_00014	100	101	101	0	4e-51	187
	HBD03_TARA_ION_MAG_00014_0_873_ERR599141.14144420_ION_42_05M	HBD05_TARA_PSE_MAG_00116	98.02	101	101	2	9e-48	176
	HBD03_TARA_ION_MAG_00014_0_873_ERR599141.14144420_ION_42_05M	HBD06_TARA_ANW_MAG_00006	94.06	101	101	6	4e-41	154
	HBD03_TARA_ION_MAG_00014_0_873_ERR598996.21338477_ANE_150_40M	HBD04_TARA_PON_MAG_00023	100	88	88	0	6e-44	163
	HBD03_TARA_ION_MAG_00014_0_873_ERR598996.21338477_ANE_150_40M	HBD03_TARA_ION_MAG_00014	100	88	88	0	6e-44	163
	HBD03_TARA_ION_MAG_00014_0_873_ERR598996.21338477_ANE_150_40M	HBD05_TARA_PSE_MAG_00116	97.73	88	88	2	1e-40	152
	HBD03_TARA_ION_MAG_00014_0_873_ERR598996.21338477_ANE_150_40M	HBD06_TARA_ANW_MAG_00006	96.55	88	87	3	2e-38	145
	HBD03_TARA_ION_MAG_00014_0_873_ERR598996.150387527_ANE_150_40M	HBD04_TARA_PON_MAG_00023	100	101	101	0	4e-51	187
	HBD03_TARA_ION_MAG_00014_0_873_ERR598996.150387527_ANE_150_40M	HBD03_TARA_ION_MAG_00014	100	101	101	0	4e-51	187
	HBD03_TARA_ION_MAG_00014_0_873_ERR599053.120046113_ION_41_60M	HBD04_TARA_PON_MAG_00023	100	96	96	0	2e-48	178
	HBD03_TARA_ION_MAG_00014_0_873_ERR599053.120046113_ION_41_60M	HBD03_TARA_ION_MAG_00014	100	96	96	0	2e-48	178
	HBD03_TARA_ION_MAG_00014_0_873_ERR599053.120046113_ION_41_60M	HBD05_TARA_PSE_MAG_00116	94.74	96	95	5	2e-39	148
	HBD03_TARA_ION_MAG_00014_0_873_ERR599087.72734181_PON_138_60M	HBD04_TARA_PON_MAG_00023	100	100	100	0	2e-50	185
	HBD03_TARA_ION_MAG_00014_0_873_ERR599087.72734181_PON_138_60M	HBD03_TARA_ION_MAG_00014	100	100	100	0	2e-50	185
	HBD03_TARA_ION_MAG_00014_0_873_ERR599087.72734181_PON_138_60M	HBD05_TARA_PSE_MAG_00116	94	100	100	6	2e-40	152
	HBD03_TARA_ION_MAG_00014_0_873_ERR599053.180281511_ION_41_60M	HBD04_TARA_PON_MAG_00023	99.01	101	101	1	2e-49	182
	HBD03_TARA_ION_MAG_00014_0_873_ERR599053.180281511_ION_41_60M	HBD03_TARA_ION_MAG_00014	99.01	101	101	1	2e-49	182
	HBD03_TARA_ION_MAG_00014_0_873_ERR599053.180281511_ION_41_60M	HBD07_TARA_ANW_MAG_00019	94.87	101	39	2	3e-13	62.1
	HBD03_TARA_ION_MAG_00014_0_873_ERR599087.18705054_PON_138_60M	HBD04_TARA_PON_MAG_00023	100	98	98	0	2e-49	182
	HBD03_TARA_ION_MAG_00014_0_873_ERR599087.18705054_PON_138_60M	HBD03_TARA_ION_MAG_00014	100	98	98	0	2e-49	182
	HBD03_TARA_ION_MAG_00014_0_873_ERR599087.18705054_PON_138_60M	HBD05_TARA_PSE_MAG_00116	97.96	98	98	2	4e-46	171
	HBD03_TARA_ION_MAG_00014_0_873_ERR599087.18705054_PON_138_60M	HBD06_TARA_ANW_MAG_00006	95.92	98	98	4	9e-43	159
	HBD03_TARA_ION_MAG_00014_0_873_ERR599087.186110343_PON_138_60M	HBD04_TARA_PON_MAG_00023	100	100	100	0	2e-50	185
	HBD03_TARA_ION_MAG_00014_0_873_ERR599087.186110343_PON_138_60M	HBD03_TARA_ION_MAG_00014	100	100	100	0	2e-50	185
	HBD03_TARA_ION_MAG_00014_0_873_ERR599087.186110343_PON_138_60M	HBD05_TARA_PSE_MAG_00116	98	100	100	2	3e-47	174
	HBD03_TARA_ION_MAG_00014_0_873_ERR599087.186110343_PON_138_60M	HBD06_TARA_ANW_MAG_00006	93.75	100	96	6	3e-38	145
	HBD03_TARA_ION_MAG_00014_0_873_ERR599053.9817044_ION_41_60M	HBD04_TARA_PON_MAG_00023	100	101	101	0	4e-51	187
	HBD03_TARA_ION_MAG_00014_0_873_ERR599053.9817044_ION_41_60M	HBD03_TARA_ION_MAG_00014	100	101	101	0	4e-51	187
	HBD03_TARA_ION_MAG_00014_0_873_ERR599053.9817044_ION_41_60M	HBD05_TARA_PSE_MAG_00116	95.05	101	101	5	9e-43	159
	HBD03_TARA_ION_MAG_00014_0_873_ERR599087.111726726_PON_138_60M	HBD04_TARA_PON_MAG_00023	99.01	101	101	1	2e-49	182
	HBD03_TARA_ION_MAG_00014_0_873_ERR599087.111726726_PON_138_60M	HBD03_TARA_ION_MAG_00014	99.01	101	101	1	2e-49	182
	HBD03_TARA_ION_MAG_00014_0_873_ERR599087.111726726_PON_138_60M	HBD05_TARA_PSE_MAG_00116	87.5	101	80	10	1e-22	93.5
	HBD03_TARA_ION_MAG_00014_0_873_ERR599087.24022805_PON_138_60M	HBD04_TARA_PON_MAG_00023	100	101	101	0	4e-51	187
	HBD03_TARA_ION_MAG_00014_0_873_ERR599087.24022805_PON_138_60M	HBD03_TARA_ION_MAG_00014	100	101	101	0	4e-51	187
	HBD03_TARA_ION_MAG_00014_0_873_ERR599087.24022805_PON_138_60M	HBD05_TARA_PSE_MAG_00116	98.02	101	101	2	9e-48	176
	HBD03_TARA_ION_MAG_00014_0_873_ERR599087.24022805_PON_138_60M	HBD06_TARA_ANW_MAG_00006	91.09	101	101	9	4e-36	137
	HBD03_TARA_ION_MAG_00014_0_873_ERR599087.104206700_PON_138_60M	HBD04_TARA_PON_MAG_00023	100	101	101	0	4e-51	187
	HBD03_TARA_ION_MAG_00014_0_873_ERR599087.104206700_PON_138_60M	HBD03_TARA_ION_MAG_00014	100	101	101	0	4e-51	187
	HBD03_TARA_ION_MAG_00014_0_873_ERR599087.104206700_PON_138_60M	HBD05_TARA_PSE_MAG_00116	94.06	101	101	6	4e-41	154
	HBD03_TARA_ION_MAG_00014_0_873_ERR598977.4153837_ION_41_60M	HBD04_TARA_PON_MAG_00023	100	101	101	0	4e-51	187
	HBD03_TARA_ION_MAG_00014_0_873_ERR598977.4153837_ION_41_60M	HBD03_TARA_ION_MAG_00014	100	101	101	0	4e-51	187
	HBD03_TARA_ION_MAG_00014_0_873_ERR599087.106810433_PON_138_60M	HBD04_TARA_PON_MAG_00023	98.99	99	99	1	3e-48	178
	HBD03_TARA_ION_MAG_00014_0_873_ERR599087.106810433_PON_138_60M	HBD03_TARA_ION_MAG_00014	98.99	99	99	1	3e-48	178
	HBD03_TARA_ION_MAG_00014_0_873_ERR599087.159810213_PON_138_60M	HBD04_TARA_PON_MAG_00023	100	101	101	0	4e-51	187
	HBD03_TARA_ION_MAG_00014_0_873_ERR599087.159810213_PON_138_60M	HBD03_TARA_ION_MAG_00014	100	101	101	0	4e-51	187
	HBD03_TARA_ION_MAG_00014_0_873_ERR599087.159810213_PON_138_60M	HBD05_TARA_PSE_MAG_00116	92	101	100	8	3e-37	141
	HBD03_TARA_ION_MAG_00014_0_873_ERR599087.160854181_PON_138_60M	HBD04_TARA_PON_MAG_00023	100	101	101	0	4e-51	187
	HBD03_TARA_ION_MAG_00014_0_873_ERR599087.160854181_PON_138_60M	HBD03_TARA_ION_MAG_00014	100	101	101	0	4e-51	187
	HBD03_TARA_ION_MAG_00014_0_873_ERR599087.160854181_PON_138_60M	HBD05_TARA_PSE_MAG_00116	82.35	101	102	16	4e-21	87.9
	HBD03_TARA_ION_MAG_00014_0_873_ERR599087.160854181_PON_138_60M	HBD07_TARA_ANW_MAG_00019	97.83	101	46	1	7e-19	80.5
	HBD03_TARA_ION_MAG_00014_0_873_ERR599014.189065474_PSE_110_50M	HBD04_TARA_PON_MAG_00023	100	101	101	0	4e-51	187
	HBD03_TARA_ION_MAG_00014_0_873_ERR599014.189065474_PSE_110_50M	HBD03_TARA_ION_MAG_00014	100	101	101	0	4e-51	187
	HBD03_TARA_ION_MAG_00014_0_873_ERR599014.189065474_PSE_110_50M	HBD05_TARA_PSE_MAG_00116	95.05	101	101	5	9e-43	159
	HBD03_TARA_ION_MAG_00014_0_873_ERR599053.175047522_ION_41_60M	HBD04_TARA_PON_MAG_00023	99.01	101	101	1	2e-49	182
	HBD03_TARA_ION_MAG_00014_0_873_ERR599053.175047522_ION_41_60M	HBD03_TARA_ION_MAG_00014	99.01	101	101	1	2e-49	182
	HBD03_TARA_ION_MAG_00014_0_873_ERR599053.175047522_ION_41_60M	HBD05_TARA_PSE_MAG_00116	88.89	101	99	11	1e-31	122
	HBD03_TARA_ION_MAG_00014_0_873_ERR598977.1131286_ION_41_60M	HBD04_TARA_PON_MAG_00023	100	101	101	0	4e-51	187
	HBD03_TARA_ION_MAG_00014_0_873_ERR598977.1131286_ION_41_60M	HBD03_TARA_ION_MAG_00014	100	101	101	0	4e-51	187
	HBD03_TARA_ION_MAG_00014_0_873_ERR598977.1131286_ION_41_60M	HBD05_TARA_PSE_MAG_00116	97.96	101	98	2	4e-46	171
	HBD03_TARA_ION_MAG_00014_0_873_ERR599002.27105297_IOS_52_75M	HBD04_TARA_PON_MAG_00023	100	100	100	0	2e-50	185
	HBD03_TARA_ION_MAG_00014_0_873_ERR599002.27105297_IOS_52_75M	HBD03_TARA_ION_MAG_00014	100	100	100	0	2e-50	185
	HBD03_TARA_ION_MAG_00014_0_873_ERR599002.27105297_IOS_52_75M	HBD05_TARA_PSE_MAG_00116	82.18	100	101	16	2e-20	86.1
	HBD03_TARA_ION_MAG_00014_0_873_ERR599002.27105297_IOS_52_75M	HBD07_TARA_ANW_MAG_00019	97.67	100	43	1	3e-17	75
	HBD03_TARA_ION_MAG_00014_0_873_ERR599053.75895857_ION_41_60M	HBD04_TARA_PON_MAG_00023	100	93	93	0	1e-46	172
	HBD03_TARA_ION_MAG_00014_0_873_ERR599053.75895857_ION_41_60M	HBD03_TARA_ION_MAG_00014	100	93	93	0	1e-46	172
	HBD03_TARA_ION_MAG_00014_0_873_ERR599053.75895857_ION_41_60M	HBD05_TARA_PSE_MAG_00116	92.39	93	92	7	2e-34	132
	HBD03_TARA_ION_MAG_00014_0_873_ERR599053.120936461_ION_41_60M	HBD04_TARA_PON_MAG_00023	100	101	101	0	4e-51	187
	HBD03_TARA_ION_MAG_00014_0_873_ERR599053.120936461_ION_41_60M	HBD03_TARA_ION_MAG_00014	100	101	101	0	4e-51	187
	HBD03_TARA_ION_MAG_00014_0_873_ERR599053.120936461_ION_41_60M	HBD05_TARA_PSE_MAG_00116	98.02	101	101	2	9e-48	176
	HBD03_TARA_ION_MAG_00014_0_873_ERR599074.37849643_ION_41_05M	HBD04_TARA_PON_MAG_00023	100	100	91	0	2e-45	169
	HBD03_TARA_ION_MAG_00014_0_873_ERR599074.37849643_ION_41_05M	HBD03_TARA_ION_MAG_00014	100	100	91	0	2e-45	169
	HBD03_TARA_ION_MAG_00014_0_873_ERR599074.37849643_ION_41_05M	HBD05_TARA_PSE_MAG_00116	95.24	100	84	4	6e-35	134
	HBD03_TARA_ION_MAG_00014_0_873_ERR599074.37849643_ION_41_05M	HBD07_TARA_ANW_MAG_00019	92.77	100	83	6	4e-31	121
	HBD03_TARA_ION_MAG_00014_0_873_ERR599053.100582621_ION_41_60M	HBD04_TARA_PON_MAG_00023	100	101	101	0	4e-51	187
	HBD03_TARA_ION_MAG_00014_0_873_ERR599053.100582621_ION_41_60M	HBD03_TARA_ION_MAG_00014	100	101	101	0	4e-51	187
	HBD03_TARA_ION_MAG_00014_0_873_ERR599053.100582621_ION_41_60M	HBD05_TARA_PSE_MAG_00116	82.35	101	102	16	4e-21	87.9
	HBD03_TARA_ION_MAG_00014_0_873_ERR599053.100582621_ION_41_60M	HBD07_TARA_ANW_MAG_00019	97.56	101	41	1	4e-16	71.3
	HBD03_TARA_ION_MAG_00014_0_873_ERR599053.105381967_ION_41_60M	HBD04_TARA_PON_MAG_00023	100	98	98	0	2e-49	182
	HBD03_TARA_ION_MAG_00014_0_873_ERR599053.105381967_ION_41_60M	HBD03_TARA_ION_MAG_00014	100	98	98	0	2e-49	182
	HBD03_TARA_ION_MAG_00014_0_873_ERR599053.105381967_ION_41_60M	HBD05_TARA_PSE_MAG_00116	88.42	98	95	11	2e-29	115
	HBD03_TARA_ION_MAG_00014_0_873_ERR599053.105381967_ION_41_60M	HBD07_TARA_ANW_MAG_00019	93.06	98	72	5	1e-26	106
	HBD03_TARA_ION_MAG_00014_0_873_ERR599162.31435450_PON_140_05M	HBD04_TARA_PON_MAG_00023	100	101	101	0	4e-51	187
	HBD03_TARA_ION_MAG_00014_0_873_ERR599162.31435450_PON_140_05M	HBD03_TARA_ION_MAG_00014	100	101	101	0	4e-51	187
	HBD03_TARA_ION_MAG_00014_0_873_ERR599162.31435450_PON_140_05M	HBD05_TARA_PSE_MAG_00116	91.09	101	101	9	4e-36	137
	HBD03_TARA_ION_MAG_00014_0_873_ERR599014.11219106_PSE_110_50M	HBD04_TARA_PON_MAG_00023	99.01	101	101	1	2e-49	182
	HBD03_TARA_ION_MAG_00014_0_873_ERR599014.11219106_PSE_110_50M	HBD03_TARA_ION_MAG_00014	99.01	101	101	1	2e-49	182
	HBD03_TARA_ION_MAG_00014_0_873_ERR598996.166780386_ANE_150_40M	HBD04_TARA_PON_MAG_00023	100	100	100	0	2e-50	185
	HBD03_TARA_ION_MAG_00014_0_873_ERR598996.166780386_ANE_150_40M	HBD03_TARA_ION_MAG_00014	100	100	100	0	2e-50	185
	HBD03_TARA_ION_MAG_00014_0_873_ERR598996.166780386_ANE_150_40M	HBD05_TARA_PSE_MAG_00116	98.97	100	97	1	3e-47	174
	HBD03_TARA_ION_MAG_00014_0_873_ERR598996.166780386_ANE_150_40M	HBD06_TARA_ANW_MAG_00006	93.81	100	97	6	7e-39	147
	HBD03_TARA_ION_MAG_00014_0_873_ERR599053.29820064_ION_41_60M	HBD04_TARA_PON_MAG_00023	100	81	81	0	4e-40	150
	HBD03_TARA_ION_MAG_00014_0_873_ERR599053.29820064_ION_41_60M	HBD03_TARA_ION_MAG_00014	100	81	81	0	4e-40	150
	HBD03_TARA_ION_MAG_00014_0_873_ERR599014.70509729_PSE_110_50M	HBD04_TARA_PON_MAG_00023	100	101	101	0	4e-51	187
	HBD03_TARA_ION_MAG_00014_0_873_ERR599014.70509729_PSE_110_50M	HBD03_TARA_ION_MAG_00014	100	101	101	0	4e-51	187
	HBD03_TARA_ION_MAG_00014_0_873_ERR599014.70509729_PSE_110_50M	HBD05_TARA_PSE_MAG_00116	98.02	101	101	2	9e-48	176
	HBD03_TARA_ION_MAG_00014_0_873_ERR599014.70509729_PSE_110_50M	HBD06_TARA_ANW_MAG_00006	95.92	101	98	4	9e-43	159
	HBD03_TARA_ION_MAG_00014_0_873_ERR599074.126569637_ION_41_05M	HBD04_TARA_PON_MAG_00023	100	98	98	0	2e-49	182
	HBD03_TARA_ION_MAG_00014_0_873_ERR599074.126569637_ION_41_05M	HBD03_TARA_ION_MAG_00014	100	98	98	0	2e-49	182
	HBD03_TARA_ION_MAG_00014_0_873_ERR599074.126569637_ION_41_05M	HBD05_TARA_PSE_MAG_00116	98.98	98	98	1	9e-48	176
	HBD03_TARA_ION_MAG_00014_0_873_ERR599074.126569637_ION_41_05M	HBD06_TARA_ANW_MAG_00006	95.56	98	90	4	3e-38	145
	HBD03_TARA_ION_MAG_00014_0_873_ERR599053.134962498_ION_41_60M	HBD04_TARA_PON_MAG_00023	100	101	101	0	4e-51	187
	HBD03_TARA_ION_MAG_00014_0_873_ERR599053.134962498_ION_41_60M	HBD03_TARA_ION_MAG_00014	100	101	101	0	4e-51	187
	HBD03_TARA_ION_MAG_00014_0_873_ERR599053.134962498_ION_41_60M	HBD05_TARA_PSE_MAG_00116	99.01	101	101	1	2e-49	182
	HBD03_TARA_ION_MAG_00014_0_873_ERR599014.161718607_PSE_110_50M	HBD04_TARA_PON_MAG_00023	100	101	101	0	4e-51	187
	HBD03_TARA_ION_MAG_00014_0_873_ERR599014.161718607_PSE_110_50M	HBD03_TARA_ION_MAG_00014	100	101	101	0	4e-51	187
	HBD03_TARA_ION_MAG_00014_0_873_ERR599014.161718607_PSE_110_50M	HBD05_TARA_PSE_MAG_00116	98.99	101	99	1	3e-48	178
	HBD03_TARA_ION_MAG_00014_0_873_ERR599087.157060117_PON_138_60M	HBD04_TARA_PON_MAG_00023	100	101	101	0	4e-51	187
	HBD03_TARA_ION_MAG_00014_0_873_ERR599087.157060117_PON_138_60M	HBD03_TARA_ION_MAG_00014	100	101	101	0	4e-51	187
	HBD03_TARA_ION_MAG_00014_0_873_ERR599087.157060117_PON_138_60M	HBD05_TARA_PSE_MAG_00116	95.05	101	101	5	9e-43	159
	HBD03_TARA_ION_MAG_00014_0_873_ERR598984.147377253_ASW_72_05M	HBD04_TARA_PON_MAG_00023	100	101	101	0	4e-51	187
	HBD03_TARA_ION_MAG_00014_0_873_ERR598984.147377253_ASW_72_05M	HBD03_TARA_ION_MAG_00014	100	101	101	0	4e-51	187
	HBD03_TARA_ION_MAG_00014_0_873_ERR598984.147377253_ASW_72_05M	HBD05_TARA_PSE_MAG_00116	94.06	101	101	6	4e-41	154
	HBD03_TARA_ION_MAG_00014_0_873_ERR599087.73763360_PON_138_60M	HBD04_TARA_PON_MAG_00023	100	101	101	0	4e-51	187
	HBD03_TARA_ION_MAG_00014_0_873_ERR599087.73763360_PON_138_60M	HBD03_TARA_ION_MAG_00014	100	101	101	0	4e-51	187
	HBD03_TARA_ION_MAG_00014_0_873_ERR599087.73763360_PON_138_60M	HBD05_TARA_PSE_MAG_00116	88.17	101	93	11	3e-28	111
	HBD03_TARA_ION_MAG_00014_0_873_ERR599087.73763360_PON_138_60M	HBD07_TARA_ANW_MAG_00019	92.86	101	70	5	2e-25	102
	HBD03_TARA_ION_MAG_00014_0_873_ERR598996.73176924_ANE_150_40M	HBD04_TARA_PON_MAG_00023	100	101	101	0	4e-51	187
	HBD03_TARA_ION_MAG_00014_0_873_ERR598996.73176924_ANE_150_40M	HBD03_TARA_ION_MAG_00014	100	101	101	0	4e-51	187
	HBD03_TARA_ION_MAG_00014_0_873_ERR599087.97105074_PON_138_60M	HBD04_TARA_PON_MAG_00023	100	101	101	0	4e-51	187
	HBD03_TARA_ION_MAG_00014_0_873_ERR599087.97105074_PON_138_60M	HBD03_TARA_ION_MAG_00014	100	101	101	0	4e-51	187
	HBD03_TARA_ION_MAG_00014_0_873_ERR599087.97105074_PON_138_60M	HBD05_TARA_PSE_MAG_00116	95.05	101	101	5	9e-43	159
	HBD03_TARA_ION_MAG_00014_0_873_ERR598977.12536226_ION_41_60M	HBD04_TARA_PON_MAG_00023	100	101	101	0	4e-51	187
	HBD03_TARA_ION_MAG_00014_0_873_ERR598977.12536226_ION_41_60M	HBD03_TARA_ION_MAG_00014	100	101	101	0	4e-51	187
	HBD03_TARA_ION_MAG_00014_0_873_ERR598977.12536226_ION_41_60M	HBD05_TARA_PSE_MAG_00116	97.98	101	99	2	1e-46	172
	HBD03_TARA_ION_MAG_00014_0_873_ERR599087.16293764_PON_138_60M	HBD04_TARA_PON_MAG_00023	100	101	101	0	4e-51	187
	HBD03_TARA_ION_MAG_00014_0_873_ERR599087.16293764_PON_138_60M	HBD03_TARA_ION_MAG_00014	100	101	101	0	4e-51	187
	HBD03_TARA_ION_MAG_00014_0_873_ERR599087.16293764_PON_138_60M	HBD05_TARA_PSE_MAG_00116	88.31	101	77	9	1e-22	93.5
	HBD03_TARA_ION_MAG_00014_0_873_ERR599087.16293764_PON_138_60M	HBD07_TARA_ANW_MAG_00019	96.3	101	54	2	1e-21	89.8
	HBD03_TARA_ION_MAG_00014_0_873_ERR599087.6677435_PON_138_60M	HBD04_TARA_PON_MAG_00023	100	101	93	0	1e-46	172
	HBD03_TARA_ION_MAG_00014_0_873_ERR599087.6677435_PON_138_60M	HBD03_TARA_ION_MAG_00014	100	101	93	0	1e-46	172
	HBD03_TARA_ION_MAG_00014_0_873_ERR599087.6677435_PON_138_60M	HBD05_TARA_PSE_MAG_00116	95.24	101	84	4	6e-35	134
	HBD03_TARA_ION_MAG_00014_0_873_ERR599087.6677435_PON_138_60M	HBD07_TARA_ANW_MAG_00019	92.77	101	83	6	4e-31	121
	HBD03_TARA_ION_MAG_00014_0_873_ERR599014.12893672_PSE_110_50M	HBD04_TARA_PON_MAG_00023	100	101	101	0	4e-51	187
	HBD03_TARA_ION_MAG_00014_0_873_ERR599014.12893672_PSE_110_50M	HBD03_TARA_ION_MAG_00014	100	101	101	0	4e-51	187
	HBD03_TARA_ION_MAG_00014_0_873_ERR599014.12893672_PSE_110_50M	HBD05_TARA_PSE_MAG_00116	99	101	100	1	7e-49	180
	HBD03_TARA_ION_MAG_00014_0_873_ERR599087.177401620_PON_138_60M	HBD04_TARA_PON_MAG_00023	100	101	101	0	4e-51	187
	HBD03_TARA_ION_MAG_00014_0_873_ERR599087.177401620_PON_138_60M	HBD03_TARA_ION_MAG_00014	100	101	101	0	4e-51	187
	HBD03_TARA_ION_MAG_00014_0_873_ERR599087.177401620_PON_138_60M	HBD05_TARA_PSE_MAG_00116	94.06	101	101	6	4e-41	154
	HBD03_TARA_ION_MAG_00014_0_873_ERR599053.192971005_ION_41_60M	HBD04_TARA_PON_MAG_00023	100	101	101	0	4e-51	187
	HBD03_TARA_ION_MAG_00014_0_873_ERR599053.192971005_ION_41_60M	HBD03_TARA_ION_MAG_00014	100	101	101	0	4e-51	187
	HBD03_TARA_ION_MAG_00014_0_873_ERR599087.172048956_PON_138_60M	HBD04_TARA_PON_MAG_00023	100	97	97	0	7e-49	180
	HBD03_TARA_ION_MAG_00014_0_873_ERR599087.172048956_PON_138_60M	HBD03_TARA_ION_MAG_00014	100	97	97	0	7e-49	180
	HBD03_TARA_ION_MAG_00014_0_873_ERR599087.172048956_PON_138_60M	HBD05_TARA_PSE_MAG_00116	94.57	97	92	5	9e-38	143
	HBD03_TARA_ION_MAG_00014_0_873_ERR599014.189802450_PSE_110_50M	HBD04_TARA_PON_MAG_00023	100	101	101	0	4e-51	187
	HBD03_TARA_ION_MAG_00014_0_873_ERR599014.189802450_PSE_110_50M	HBD03_TARA_ION_MAG_00014	100	101	101	0	4e-51	187
	HBD03_TARA_ION_MAG_00014_0_873_ERR599014.189802450_PSE_110_50M	HBD05_TARA_PSE_MAG_00116	94.06	101	101	6	4e-41	154
	HBD03_TARA_ION_MAG_00014_0_873_ERR599087.8598782_PON_138_60M	HBD04_TARA_PON_MAG_00023	99.01	101	101	1	2e-49	182
	HBD03_TARA_ION_MAG_00014_0_873_ERR599087.8598782_PON_138_60M	HBD03_TARA_ION_MAG_00014	99.01	101	101	1	2e-49	182
	HBD03_TARA_ION_MAG_00014_0_873_ERR599087.8598782_PON_138_60M	HBD05_TARA_PSE_MAG_00116	91.09	101	101	9	4e-36	137
	HBD03_TARA_ION_MAG_00014_0_873_ERR599162.90329989_PON_140_05M	HBD04_TARA_PON_MAG_00023	100	100	100	0	2e-50	185
	HBD03_TARA_ION_MAG_00014_0_873_ERR599162.90329989_PON_140_05M	HBD03_TARA_ION_MAG_00014	100	100	100	0	2e-50	185
	HBD03_TARA_ION_MAG_00014_0_873_ERR599162.90329989_PON_140_05M	HBD05_TARA_PSE_MAG_00116	95.79	100	95	4	4e-41	154
	HBD03_TARA_ION_MAG_00014_0_873_ERR599162.90329989_PON_140_05M	HBD06_TARA_ANW_MAG_00006	93.02	100	86	6	9e-33	126
	HBD03_TARA_ION_MAG_00014_0_873_ERR599087.109288240_PON_138_60M	HBD04_TARA_PON_MAG_00023	100	101	101	0	4e-51	187
	HBD03_TARA_ION_MAG_00014_0_873_ERR599087.109288240_PON_138_60M	HBD03_TARA_ION_MAG_00014	100	101	101	0	4e-51	187
	HBD03_TARA_ION_MAG_00014_0_873_ERR599087.109288240_PON_138_60M	HBD05_TARA_PSE_MAG_00116	99.01	101	101	1	2e-49	182
	HBD03_TARA_ION_MAG_00014_0_873_ERR599087.122717688_PON_138_60M	HBD04_TARA_PON_MAG_00023	100	101	101	0	4e-51	187
	HBD03_TARA_ION_MAG_00014_0_873_ERR599087.122717688_PON_138_60M	HBD03_TARA_ION_MAG_00014	100	101	101	0	4e-51	187
	HBD03_TARA_ION_MAG_00014_0_873_ERR599087.122717688_PON_138_60M	HBD05_TARA_PSE_MAG_00116	88.1	101	84	10	6e-25	100
	HBD03_TARA_ION_MAG_00014_0_873_ERR599087.122717688_PON_138_60M	HBD07_TARA_ANW_MAG_00019	95.08	101	61	3	7e-24	97.1
	HBD03_TARA_ION_MAG_00014_0_873_ERR599053.107219318_ION_41_60M	HBD04_TARA_PON_MAG_00023	100	101	101	0	4e-51	187
	HBD03_TARA_ION_MAG_00014_0_873_ERR599053.107219318_ION_41_60M	HBD03_TARA_ION_MAG_00014	100	101	101	0	4e-51	187
	HBD03_TARA_ION_MAG_00014_0_873_ERR599053.107219318_ION_41_60M	HBD05_TARA_PSE_MAG_00116	91.92	101	99	8	1e-36	139
	HBD03_TARA_ION_MAG_00014_0_873_ERR599014.11412454_PSE_110_50M	HBD04_TARA_PON_MAG_00023	100	100	100	0	2e-50	185
	HBD03_TARA_ION_MAG_00014_0_873_ERR599014.11412454_PSE_110_50M	HBD03_TARA_ION_MAG_00014	100	100	100	0	2e-50	185
	HBD03_TARA_ION_MAG_00014_0_873_ERR599014.11412454_PSE_110_50M	HBD05_TARA_PSE_MAG_00116	95	100	100	5	3e-42	158
	HBD03_TARA_ION_MAG_00014_0_873_ERR599087.47875327_PON_138_60M	HBD04_TARA_PON_MAG_00023	100	101	101	0	4e-51	187
	HBD03_TARA_ION_MAG_00014_0_873_ERR599087.47875327_PON_138_60M	HBD03_TARA_ION_MAG_00014	100	101	101	0	4e-51	187
	HBD03_TARA_ION_MAG_00014_0_873_ERR599087.47875327_PON_138_60M	HBD05_TARA_PSE_MAG_00116	93	101	100	7	7e-39	147
	HBD03_TARA_ION_MAG_00014_0_873_ERR599053.137521214_ION_41_60M	HBD04_TARA_PON_MAG_00023	100	101	101	0	4e-51	187
	HBD03_TARA_ION_MAG_00014_0_873_ERR599053.137521214_ION_41_60M	HBD03_TARA_ION_MAG_00014	100	101	101	0	4e-51	187
	HBD03_TARA_ION_MAG_00014_0_873_ERR599053.137521214_ION_41_60M	HBD05_TARA_PSE_MAG_00116	94.06	101	101	6	4e-41	154
	HBD03_TARA_ION_MAG_00014_0_873_ERR599162.8683464_PON_140_05M	HBD04_TARA_PON_MAG_00023	100	67	67	0	2e-32	124
	HBD03_TARA_ION_MAG_00014_0_873_ERR599162.8683464_PON_140_05M	HBD03_TARA_ION_MAG_00014	100	67	67	0	2e-32	124
	HBD04_TARA_PON_MAG_00023_0_873_ERR599099.14374857_PON_137_40M	HBD04_TARA_PON_MAG_00023	100	101	101	0	4e-51	187
	HBD04_TARA_PON_MAG_00023_0_873_ERR599099.14374857_PON_137_40M	HBD03_TARA_ION_MAG_00014	100	101	101	0	4e-51	187
	HBD04_TARA_PON_MAG_00023_0_873_ERR599099.14374857_PON_137_40M	HBD05_TARA_PSE_MAG_00116	98.02	101	101	2	9e-48	176
	HBD04_TARA_PON_MAG_00023_0_873_ERR599133.104021240_ASW_72_100M	HBD04_TARA_PON_MAG_00023	98.95	95	95	1	4e-46	171
	HBD04_TARA_PON_MAG_00023_0_873_ERR599133.104021240_ASW_72_100M	HBD03_TARA_ION_MAG_00014	98.95	95	95	1	4e-46	171
	HBD04_TARA_PON_MAG_00023_0_873_ERR599053.141466845_ION_41_60M	HBD04_TARA_PON_MAG_00023	100	101	101	0	4e-51	187
	HBD04_TARA_PON_MAG_00023_0_873_ERR599053.141466845_ION_41_60M	HBD03_TARA_ION_MAG_00014	100	101	101	0	4e-51	187
	HBD04_TARA_PON_MAG_00023_0_873_ERR599053.141466845_ION_41_60M	HBD05_TARA_PSE_MAG_00116	98.02	101	101	2	9e-48	176
	HBD04_TARA_PON_MAG_00023_0_873_ERR599053.141466845_ION_41_60M	HBD06_TARA_ANW_MAG_00006	91.09	101	101	9	4e-36	137
	HBD04_TARA_PON_MAG_00023_0_873_ERR599053.169810249_ION_41_60M	HBD04_TARA_PON_MAG_00023	100	101	101	0	4e-51	187
	HBD04_TARA_PON_MAG_00023_0_873_ERR599053.169810249_ION_41_60M	HBD03_TARA_ION_MAG_00014	100	101	101	0	4e-51	187
	HBD04_TARA_PON_MAG_00023_0_873_ERR599053.169810249_ION_41_60M	HBD05_TARA_PSE_MAG_00116	96.04	101	101	4	2e-44	165
	HBD04_TARA_PON_MAG_00023_0_873_ERR599074.83059759_ION_41_05M	HBD04_TARA_PON_MAG_00023	100	96	96	0	2e-48	178
	HBD04_TARA_PON_MAG_00023_0_873_ERR599074.83059759_ION_41_05M	HBD03_TARA_ION_MAG_00014	100	96	96	0	2e-48	178
	HBD04_TARA_PON_MAG_00023_0_873_ERR599074.83059759_ION_41_05M	HBD05_TARA_PSE_MAG_00116	92.05	96	88	7	3e-32	124
	HBD04_TARA_PON_MAG_00023_0_873_ERR599053.77112015_ION_41_60M	HBD04_TARA_PON_MAG_00023	99.01	101	101	1	2e-49	182
	HBD04_TARA_PON_MAG_00023_0_873_ERR599053.77112015_ION_41_60M	HBD03_TARA_ION_MAG_00014	99.01	101	101	1	2e-49	182
	HBD04_TARA_PON_MAG_00023_0_873_ERR599053.126827944_ION_41_60M	HBD04_TARA_PON_MAG_00023	100	97	97	0	7e-49	180
	HBD04_TARA_PON_MAG_00023_0_873_ERR599053.126827944_ION_41_60M	HBD03_TARA_ION_MAG_00014	100	97	97	0	7e-49	180
	HBD04_TARA_PON_MAG_00023_0_873_ERR599053.126827944_ION_41_60M	HBD05_TARA_PSE_MAG_00116	94.85	97	97	5	1e-40	152
	HBD04_TARA_PON_MAG_00023_0_873_ERR599087.185251733_PON_138_60M	HBD04_TARA_PON_MAG_00023	99.01	101	101	1	2e-49	182
	HBD04_TARA_PON_MAG_00023_0_873_ERR599087.185251733_PON_138_60M	HBD03_TARA_ION_MAG_00014	99.01	101	101	1	2e-49	182
	HBD04_TARA_PON_MAG_00023_0_873_ERR599087.185251733_PON_138_60M	HBD05_TARA_PSE_MAG_00116	98	101	100	2	3e-47	174
	HBD04_TARA_PON_MAG_00023_0_873_ERR599087.185251733_PON_138_60M	HBD06_TARA_ANW_MAG_00006	93	101	100	7	7e-39	147
	HBD04_TARA_PON_MAG_00023_0_873_ERR598977.7925062_ION_41_60M	HBD04_TARA_PON_MAG_00023	100	101	101	0	4e-51	187
	HBD04_TARA_PON_MAG_00023_0_873_ERR598977.7925062_ION_41_60M	HBD03_TARA_ION_MAG_00014	100	101	101	0	4e-51	187
	HBD04_TARA_PON_MAG_00023_0_873_ERR598977.7925062_ION_41_60M	HBD07_TARA_ANW_MAG_00019	97.37	101	38	1	2e-14	65.8
	HBD04_TARA_PON_MAG_00023_0_873_ERR599074.46617855_ION_41_05M	HBD04_TARA_PON_MAG_00023	100	95	95	0	9e-48	176
	HBD04_TARA_PON_MAG_00023_0_873_ERR599074.46617855_ION_41_05M	HBD03_TARA_ION_MAG_00014	100	95	95	0	9e-48	176
	HBD04_TARA_PON_MAG_00023_0_873_ERR599074.46617855_ION_41_05M	HBD05_TARA_PSE_MAG_00116	96.84	95	95	3	9e-43	159
	HBD04_TARA_PON_MAG_00023_0_873_ERR599014.150158251_PSE_110_50M	HBD04_TARA_PON_MAG_00023	100	86	86	0	8e-43	159
	HBD04_TARA_PON_MAG_00023_0_873_ERR599014.150158251_PSE_110_50M	HBD03_TARA_ION_MAG_00014	100	86	86	0	8e-43	159
	HBD04_TARA_PON_MAG_00023_0_873_ERR599014.150158251_PSE_110_50M	HBD05_TARA_PSE_MAG_00116	98.84	86	86	1	4e-41	154
	HBD04_TARA_PON_MAG_00023_0_873_ERR599014.150158251_PSE_110_50M	HBD06_TARA_ANW_MAG_00006	95.35	86	86	4	4e-36	137
	HBD04_TARA_PON_MAG_00023_0_873_ERR599014.40654147_PSE_110_50M	HBD04_TARA_PON_MAG_00023	100	101	101	0	4e-51	187
	HBD04_TARA_PON_MAG_00023_0_873_ERR599014.40654147_PSE_110_50M	HBD03_TARA_ION_MAG_00014	100	101	101	0	4e-51	187
	HBD04_TARA_PON_MAG_00023_0_873_ERR599014.40654147_PSE_110_50M	HBD05_TARA_PSE_MAG_00116	82.35	101	102	16	4e-21	87.9
	HBD04_TARA_PON_MAG_00023_0_873_ERR599014.40654147_PSE_110_50M	HBD07_TARA_ANW_MAG_00019	97.92	101	48	1	6e-20	84.2
	HBD04_TARA_PON_MAG_00023_0_873_ERR599053.144553400_ION_41_60M	HBD04_TARA_PON_MAG_00023	100	101	101	0	4e-51	187
	HBD04_TARA_PON_MAG_00023_0_873_ERR599053.144553400_ION_41_60M	HBD03_TARA_ION_MAG_00014	100	101	101	0	4e-51	187
	HBD04_TARA_PON_MAG_00023_0_873_ERR599053.144553400_ION_41_60M	HBD05_TARA_PSE_MAG_00116	97.03	101	101	3	4e-46	171
	HBD04_TARA_PON_MAG_00023_0_873_ERR599053.148070567_ION_41_60M	HBD04_TARA_PON_MAG_00023	100	101	101	0	4e-51	187
	HBD04_TARA_PON_MAG_00023_0_873_ERR599053.148070567_ION_41_60M	HBD03_TARA_ION_MAG_00014	100	101	101	0	4e-51	187
	HBD04_TARA_PON_MAG_00023_0_873_ERR599053.148070567_ION_41_60M	HBD05_TARA_PSE_MAG_00116	95	101	100	5	3e-42	158
	HBD04_TARA_PON_MAG_00023_0_873_ERR599087.171221980_PON_138_60M	HBD04_TARA_PON_MAG_00023	100	95	95	0	9e-48	176
	HBD04_TARA_PON_MAG_00023_0_873_ERR599087.171221980_PON_138_60M	HBD03_TARA_ION_MAG_00014	100	95	95	0	9e-48	176
	HBD04_TARA_PON_MAG_00023_0_873_ERR599087.171221980_PON_138_60M	HBD05_TARA_PSE_MAG_00116	87.91	95	91	11	3e-27	108
	HBD04_TARA_PON_MAG_00023_0_873_ERR599087.171221980_PON_138_60M	HBD07_TARA_ANW_MAG_00019	95.24	95	63	3	5e-25	100
	HBD04_TARA_PON_MAG_00023_0_873_ERR599030.93206661_PON_138_05M	HBD04_TARA_PON_MAG_00023	100	70	70	0	5e-34	130
	HBD04_TARA_PON_MAG_00023_0_873_ERR599030.93206661_PON_138_05M	HBD03_TARA_ION_MAG_00014	100	70	70	0	5e-34	130
	HBD04_TARA_PON_MAG_00023_0_873_ERR599030.93206661_PON_138_05M	HBD05_TARA_PSE_MAG_00116	98.57	70	70	1	2e-32	124
	HBD04_TARA_PON_MAG_00023_0_873_ERR599030.93206661_PON_138_05M	HBD06_TARA_ANW_MAG_00006	94.29	70	70	4	2e-27	108
	HBD04_TARA_PON_MAG_00023_0_873_ERR599087.132976653_PON_138_60M	HBD04_TARA_PON_MAG_00023	100	96	96	0	2e-48	178
	HBD04_TARA_PON_MAG_00023_0_873_ERR599087.132976653_PON_138_60M	HBD03_TARA_ION_MAG_00014	100	96	96	0	2e-48	178
	HBD04_TARA_PON_MAG_00023_0_873_ERR599087.132976653_PON_138_60M	HBD05_TARA_PSE_MAG_00116	94.32	96	88	5	1e-35	135
	HBD04_TARA_PON_MAG_00023_0_873_ERR599053.124272233_ION_41_60M	HBD04_TARA_PON_MAG_00023	100	95	95	0	9e-48	176
	HBD04_TARA_PON_MAG_00023_0_873_ERR599053.124272233_ION_41_60M	HBD03_TARA_ION_MAG_00014	100	95	95	0	9e-48	176
	HBD04_TARA_PON_MAG_00023_0_873_ERR599053.124272233_ION_41_60M	HBD05_TARA_PSE_MAG_00116	93.48	95	92	6	4e-36	137
	HBD04_TARA_PON_MAG_00023_0_873_ERR599053.137720381_ION_41_60M	HBD04_TARA_PON_MAG_00023	100	101	101	0	4e-51	187
	HBD04_TARA_PON_MAG_00023_0_873_ERR599053.137720381_ION_41_60M	HBD03_TARA_ION_MAG_00014	100	101	101	0	4e-51	187
	HBD04_TARA_PON_MAG_00023_0_873_ERR599053.137720381_ION_41_60M	HBD05_TARA_PSE_MAG_00116	98.02	101	101	2	9e-48	176
	HBD04_TARA_PON_MAG_00023_0_873_ERR598996.155810969_ANE_150_40M	HBD04_TARA_PON_MAG_00023	100	87	87	0	2e-43	161
	HBD04_TARA_PON_MAG_00023_0_873_ERR598996.155810969_ANE_150_40M	HBD03_TARA_ION_MAG_00014	100	87	87	0	2e-43	161
	HBD04_TARA_PON_MAG_00023_0_873_ERR598996.155810969_ANE_150_40M	HBD05_TARA_PSE_MAG_00116	97.7	87	87	2	5e-40	150
	HBD04_TARA_PON_MAG_00023_0_873_ERR599002.87610774_IOS_52_75M	HBD04_TARA_PON_MAG_00023	100	101	101	0	4e-51	187
	HBD04_TARA_PON_MAG_00023_0_873_ERR599002.87610774_IOS_52_75M	HBD03_TARA_ION_MAG_00014	100	101	101	0	4e-51	187
	HBD04_TARA_PON_MAG_00023_0_873_ERR599002.87610774_IOS_52_75M	HBD05_TARA_PSE_MAG_00116	95	101	100	5	3e-42	158
	HBD04_TARA_PON_MAG_00023_0_873_ERR599014.86730600_PSE_110_50M	HBD04_TARA_PON_MAG_00023	100	100	100	0	2e-50	185
	HBD04_TARA_PON_MAG_00023_0_873_ERR599014.86730600_PSE_110_50M	HBD03_TARA_ION_MAG_00014	100	100	100	0	2e-50	185
	HBD04_TARA_PON_MAG_00023_0_873_ERR599014.86730600_PSE_110_50M	HBD05_TARA_PSE_MAG_00116	89.8	100	98	10	9e-33	126
	HBD04_TARA_PON_MAG_00023_0_873_ERR599070.21039614_PON_137_40M	HBD04_TARA_PON_MAG_00023	100	101	101	0	4e-51	187
	HBD04_TARA_PON_MAG_00023_0_873_ERR599070.21039614_PON_137_40M	HBD03_TARA_ION_MAG_00014	100	101	101	0	4e-51	187
	HBD04_TARA_PON_MAG_00023_0_873_ERR599070.21039614_PON_137_40M	HBD05_TARA_PSE_MAG_00116	98.02	101	101	2	9e-48	176
	HBD04_TARA_PON_MAG_00023_0_873_ERR599070.21039614_PON_137_40M	HBD06_TARA_ANW_MAG_00006	95.92	101	98	4	9e-43	159
	HBD04_TARA_PON_MAG_00023_0_873_ERR598977.20406965_ION_41_60M	HBD04_TARA_PON_MAG_00023	99.01	101	101	1	2e-49	182
	HBD04_TARA_PON_MAG_00023_0_873_ERR598977.20406965_ION_41_60M	HBD03_TARA_ION_MAG_00014	99.01	101	101	1	2e-49	182
	HBD04_TARA_PON_MAG_00023_0_873_ERR598977.20406965_ION_41_60M	HBD05_TARA_PSE_MAG_00116	93.14	101	102	6	2e-39	148
	HBD04_TARA_PON_MAG_00023_0_873_ERR599087.98364191_PON_138_60M	HBD04_TARA_PON_MAG_00023	100	101	101	0	4e-51	187
	HBD04_TARA_PON_MAG_00023_0_873_ERR599087.98364191_PON_138_60M	HBD03_TARA_ION_MAG_00014	100	101	101	0	4e-51	187
	HBD04_TARA_PON_MAG_00023_0_873_ERR599087.98364191_PON_138_60M	HBD05_TARA_PSE_MAG_00116	94.06	101	101	6	4e-41	154
	HBD04_TARA_PON_MAG_00023_0_873_ERR599162.58401526_PON_140_05M	HBD04_TARA_PON_MAG_00023	100	94	94	0	3e-47	174
	HBD04_TARA_PON_MAG_00023_0_873_ERR599162.58401526_PON_140_05M	HBD03_TARA_ION_MAG_00014	100	94	94	0	3e-47	174
	HBD04_TARA_PON_MAG_00023_0_873_ERR599162.58401526_PON_140_05M	HBD05_TARA_PSE_MAG_00116	98.94	94	94	1	1e-45	169
	HBD04_TARA_PON_MAG_00023_0_873_ERR599087.112111188_PON_138_60M	HBD04_TARA_PON_MAG_00023	100	101	101	0	4e-51	187
	HBD04_TARA_PON_MAG_00023_0_873_ERR599087.112111188_PON_138_60M	HBD03_TARA_ION_MAG_00014	100	101	101	0	4e-51	187
	HBD04_TARA_PON_MAG_00023_0_873_ERR599087.112111188_PON_138_60M	HBD05_TARA_PSE_MAG_00116	94.38	101	89	5	4e-36	137
	HBD04_TARA_PON_MAG_00023_0_873_ERR599093.33060178_PSE_98_05M	HBD05_TARA_PSE_MAG_00116	93.81	100	97	6	7e-39	147
	HBD04_TARA_PON_MAG_00023_0_873_ERR599093.33060178_PSE_98_05M	HBD04_TARA_PON_MAG_00023	93.81	100	97	6	7e-39	147
	HBD04_TARA_PON_MAG_00023_0_873_ERR599093.33060178_PSE_98_05M	HBD03_TARA_ION_MAG_00014	93.81	100	97	6	7e-39	147
	HBD04_TARA_PON_MAG_00023_0_873_ERR599093.33060178_PSE_98_05M	HBD06_TARA_ANW_MAG_00006	91.92	100	99	8	1e-36	139
	HBD04_TARA_PON_MAG_00023_0_873_ERR599110.75960972_IOS_65_30M	HBD04_TARA_PON_MAG_00023	96.04	101	101	4	2e-44	165
	HBD04_TARA_PON_MAG_00023_0_873_ERR599110.75960972_IOS_65_30M	HBD03_TARA_ION_MAG_00014	96.04	101	101	4	2e-44	165
	HBD04_TARA_PON_MAG_00023_0_873_ERR599110.75960972_IOS_65_30M	HBD05_TARA_PSE_MAG_00116	95.05	101	101	5	9e-43	159
	HBD04_TARA_PON_MAG_00023_0_873_ERR599110.75960972_IOS_65_30M	HBD06_TARA_ANW_MAG_00006	93.81	101	97	6	7e-39	147
	HBD04_TARA_PON_MAG_00023_0_873_ERR599162.53850523_PON_140_05M	HBD04_TARA_PON_MAG_00023	100	101	101	0	4e-51	187
	HBD04_TARA_PON_MAG_00023_0_873_ERR599162.53850523_PON_140_05M	HBD03_TARA_ION_MAG_00014	100	101	101	0	4e-51	187
	HBD04_TARA_PON_MAG_00023_0_873_ERR598977.37196959_ION_41_60M	HBD04_TARA_PON_MAG_00023	100	101	101	0	4e-51	187
	HBD04_TARA_PON_MAG_00023_0_873_ERR598977.37196959_ION_41_60M	HBD03_TARA_ION_MAG_00014	100	101	101	0	4e-51	187
	HBD04_TARA_PON_MAG_00023_0_873_ERR599087.100390279_PON_138_60M	HBD04_TARA_PON_MAG_00023	100	101	101	0	4e-51	187
	HBD04_TARA_PON_MAG_00023_0_873_ERR599087.100390279_PON_138_60M	HBD03_TARA_ION_MAG_00014	100	101	101	0	4e-51	187
	HBD04_TARA_PON_MAG_00023_0_873_ERR599014.87244418_PSE_110_50M	HBD04_TARA_PON_MAG_00023	93	100	100	7	7e-39	147
	HBD04_TARA_PON_MAG_00023_0_873_ERR599014.87244418_PSE_110_50M	HBD03_TARA_ION_MAG_00014	93	100	100	7	7e-39	147
	HBD04_TARA_PON_MAG_00023_0_873_ERR599014.87244418_PSE_110_50M	HBD06_TARA_ANW_MAG_00006	92.78	100	97	7	3e-37	141
	HBD04_TARA_PON_MAG_00023_0_873_ERR599014.121969584_PSE_110_50M	HBD05_TARA_PSE_MAG_00116	93.75	92	80	5	4e-31	121
	HBD04_TARA_PON_MAG_00023_0_873_ERR599014.121969584_PSE_110_50M	HBD04_TARA_PON_MAG_00023	93.75	92	80	5	4e-31	121
	HBD04_TARA_PON_MAG_00023_0_873_ERR599014.121969584_PSE_110_50M	HBD03_TARA_ION_MAG_00014	93.75	92	80	5	4e-31	121
	HBD04_TARA_PON_MAG_00023_0_873_ERR599053.110065712_ION_41_60M	HBD04_TARA_PON_MAG_00023	100	101	101	0	4e-51	187
	HBD04_TARA_PON_MAG_00023_0_873_ERR599053.110065712_ION_41_60M	HBD03_TARA_ION_MAG_00014	100	101	101	0	4e-51	187
	HBD04_TARA_PON_MAG_00023_0_873_ERR599053.110065712_ION_41_60M	HBD05_TARA_PSE_MAG_00116	94.06	101	101	6	4e-41	154
	HBD04_TARA_PON_MAG_00023_0_873_ERR599162.25010424_PON_140_05M	HBD04_TARA_PON_MAG_00023	100	101	101	0	4e-51	187
	HBD04_TARA_PON_MAG_00023_0_873_ERR599162.25010424_PON_140_05M	HBD03_TARA_ION_MAG_00014	100	101	101	0	4e-51	187
	HBD04_TARA_PON_MAG_00023_0_873_ERR599053.39538998_ION_41_60M	HBD04_TARA_PON_MAG_00023	100	93	93	0	1e-46	172
	HBD04_TARA_PON_MAG_00023_0_873_ERR599053.39538998_ION_41_60M	HBD03_TARA_ION_MAG_00014	100	93	93	0	1e-46	172
	HBD04_TARA_PON_MAG_00023_0_873_ERR599087.101930275_PON_138_60M	HBD04_TARA_PON_MAG_00023	100	100	100	0	2e-50	185
	HBD04_TARA_PON_MAG_00023_0_873_ERR599087.101930275_PON_138_60M	HBD03_TARA_ION_MAG_00014	100	100	100	0	2e-50	185
	HBD04_TARA_PON_MAG_00023_0_873_ERR599087.101930275_PON_138_60M	HBD05_TARA_PSE_MAG_00116	94	100	100	6	2e-40	152
	HBD04_TARA_PON_MAG_00023_0_873_ERR599014.50852357_PSE_110_50M	HBD04_TARA_PON_MAG_00023	100	101	101	0	4e-51	187
	HBD04_TARA_PON_MAG_00023_0_873_ERR599014.50852357_PSE_110_50M	HBD03_TARA_ION_MAG_00014	100	101	101	0	4e-51	187
	HBD04_TARA_PON_MAG_00023_0_873_ERR599014.50852357_PSE_110_50M	HBD05_TARA_PSE_MAG_00116	98.02	101	101	2	9e-48	176
	HBD04_TARA_PON_MAG_00023_0_873_ERR599163.13633430_PSE_100_05M	HBD04_TARA_PON_MAG_00023	90.1	101	101	10	2e-34	132
	HBD04_TARA_PON_MAG_00023_0_873_ERR599163.13633430_PSE_100_05M	HBD03_TARA_ION_MAG_00014	90.1	101	101	10	2e-34	132
	HBD04_TARA_PON_MAG_00023_0_873_ERR599163.13633430_PSE_100_05M	HBD06_TARA_ANW_MAG_00006	89.11	101	101	11	9e-33	126
	HBD04_TARA_PON_MAG_00023_0_873_ERR599163.13633430_PSE_100_05M	HBD05_TARA_PSE_MAG_00116	88.12	101	101	12	4e-31	121
	HBD04_TARA_PON_MAG_00023_0_873_ERR598996.116879295_ANE_150_40M	HBD04_TARA_PON_MAG_00023	100	101	101	0	4e-51	187
	HBD04_TARA_PON_MAG_00023_0_873_ERR598996.116879295_ANE_150_40M	HBD03_TARA_ION_MAG_00014	100	101	101	0	4e-51	187
	HBD04_TARA_PON_MAG_00023_0_873_ERR598954.199394932_PSW_112_05M	HBD04_TARA_PON_MAG_00023	100	101	101	0	4e-51	187
	HBD04_TARA_PON_MAG_00023_0_873_ERR598954.199394932_PSW_112_05M	HBD03_TARA_ION_MAG_00014	100	101	101	0	4e-51	187
	HBD04_TARA_PON_MAG_00023_0_873_ERR599014.125526196_PSE_110_50M	HBD04_TARA_PON_MAG_00023	100	101	101	0	4e-51	187
	HBD04_TARA_PON_MAG_00023_0_873_ERR599014.125526196_PSE_110_50M	HBD03_TARA_ION_MAG_00014	100	101	101	0	4e-51	187
	HBD04_TARA_PON_MAG_00023_0_873_ERR599014.125526196_PSE_110_50M	HBD05_TARA_PSE_MAG_00116	93.94	101	99	6	6e-40	150
	HBD04_TARA_PON_MAG_00023_0_873_ERR599053.13907063_ION_41_60M	HBD04_TARA_PON_MAG_00023	100	101	101	0	4e-51	187
	HBD04_TARA_PON_MAG_00023_0_873_ERR599053.13907063_ION_41_60M	HBD03_TARA_ION_MAG_00014	100	101	101	0	4e-51	187
	HBD04_TARA_PON_MAG_00023_0_873_ERR599053.13907063_ION_41_60M	HBD05_TARA_PSE_MAG_00116	98.02	101	101	2	9e-48	176
	HBD04_TARA_PON_MAG_00023_0_873_ERR599053.13907063_ION_41_60M	HBD06_TARA_ANW_MAG_00006	91.09	101	101	9	4e-36	137
	HBD04_TARA_PON_MAG_00023_0_873_ERR599087.145731821_PON_138_60M	HBD04_TARA_PON_MAG_00023	100	101	101	0	4e-51	187
	HBD04_TARA_PON_MAG_00023_0_873_ERR599087.145731821_PON_138_60M	HBD03_TARA_ION_MAG_00014	100	101	101	0	4e-51	187
	HBD04_TARA_PON_MAG_00023_0_873_ERR599087.145731821_PON_138_60M	HBD05_TARA_PSE_MAG_00116	94.9	101	98	5	4e-41	154
	HBD04_TARA_PON_MAG_00023_0_873_ERR599030.62047981_PON_138_05M	HBD04_TARA_PON_MAG_00023	100	100	100	0	2e-50	185
	HBD04_TARA_PON_MAG_00023_0_873_ERR599030.62047981_PON_138_05M	HBD03_TARA_ION_MAG_00014	100	100	100	0	2e-50	185
	HBD04_TARA_PON_MAG_00023_0_873_ERR598996.80239782_ANE_150_40M	HBD04_TARA_PON_MAG_00023	100	88	88	0	6e-44	163
	HBD04_TARA_PON_MAG_00023_0_873_ERR598996.80239782_ANE_150_40M	HBD03_TARA_ION_MAG_00014	100	88	88	0	6e-44	163
	HBD04_TARA_PON_MAG_00023_0_873_ERR599053.35853525_ION_41_60M	HBD04_TARA_PON_MAG_00023	100	101	101	0	4e-51	187
	HBD04_TARA_PON_MAG_00023_0_873_ERR599053.35853525_ION_41_60M	HBD03_TARA_ION_MAG_00014	100	101	101	0	4e-51	187
	HBD04_TARA_PON_MAG_00023_0_873_ERR599053.35853525_ION_41_60M	HBD05_TARA_PSE_MAG_00116	94.95	101	99	5	1e-41	156
	HBD04_TARA_PON_MAG_00023_0_873_ERR599014.77100587_PSE_110_50M	HBD04_TARA_PON_MAG_00023	100	101	101	0	4e-51	187
	HBD04_TARA_PON_MAG_00023_0_873_ERR599014.77100587_PSE_110_50M	HBD03_TARA_ION_MAG_00014	100	101	101	0	4e-51	187
	HBD04_TARA_PON_MAG_00023_0_873_ERR599014.77100587_PSE_110_50M	HBD05_TARA_PSE_MAG_00116	94.62	101	93	5	3e-38	145
	HBD04_TARA_PON_MAG_00023_0_873_ERR599014.176632562_PSE_110_50M	HBD04_TARA_PON_MAG_00023	100	101	101	0	4e-51	187
	HBD04_TARA_PON_MAG_00023_0_873_ERR599014.176632562_PSE_110_50M	HBD03_TARA_ION_MAG_00014	100	101	101	0	4e-51	187
	HBD04_TARA_PON_MAG_00023_0_873_ERR599014.176632562_PSE_110_50M	HBD05_TARA_PSE_MAG_00116	90.1	101	101	10	2e-34	132
	HBD04_TARA_PON_MAG_00023_0_873_ERR599087.11171630_PON_138_60M	HBD04_TARA_PON_MAG_00023	100	101	101	0	4e-51	187
	HBD04_TARA_PON_MAG_00023_0_873_ERR599087.11171630_PON_138_60M	HBD03_TARA_ION_MAG_00014	100	101	101	0	4e-51	187
	HBD04_TARA_PON_MAG_00023_0_873_ERR599087.11171630_PON_138_60M	HBD05_TARA_PSE_MAG_00116	98.02	101	101	2	9e-48	176
	HBD04_TARA_PON_MAG_00023_0_873_ERR599087.11171630_PON_138_60M	HBD06_TARA_ANW_MAG_00006	91.09	101	101	9	4e-36	137
	HBD04_TARA_PON_MAG_00023_0_873_ERR599029.10990677_ANW_141_05M	HBD04_TARA_PON_MAG_00023	92.31	101	91	7	7e-34	130
	HBD04_TARA_PON_MAG_00023_0_873_ERR599029.10990677_ANW_141_05M	HBD03_TARA_ION_MAG_00014	92.31	101	91	7	7e-34	130
	HBD04_TARA_PON_MAG_00023_0_873_ERR599029.10990677_ANW_141_05M	HBD05_TARA_PSE_MAG_00116	90.62	101	96	9	3e-33	128
	HBD04_TARA_PON_MAG_00023_0_873_ERR599011.3916802_ION_41_05M	HBD04_TARA_PON_MAG_00023	100	101	91	0	2e-45	169
	HBD04_TARA_PON_MAG_00023_0_873_ERR599011.3916802_ION_41_05M	HBD03_TARA_ION_MAG_00014	100	101	91	0	2e-45	169
	HBD04_TARA_PON_MAG_00023_0_873_ERR599011.3916802_ION_41_05M	HBD05_TARA_PSE_MAG_00116	94.51	101	91	5	3e-37	141
	HBD04_TARA_PON_MAG_00023_0_873_ERR598996.154527123_ANE_150_40M	HBD04_TARA_PON_MAG_00023	100	97	97	0	7e-49	180
	HBD04_TARA_PON_MAG_00023_0_873_ERR598996.154527123_ANE_150_40M	HBD03_TARA_ION_MAG_00014	100	97	97	0	7e-49	180
	HBD04_TARA_PON_MAG_00023_0_873_ERR598996.85019349_ANE_150_40M	HBD04_TARA_PON_MAG_00023	99.01	101	101	1	2e-49	182
	HBD04_TARA_PON_MAG_00023_0_873_ERR598996.85019349_ANE_150_40M	HBD03_TARA_ION_MAG_00014	99.01	101	101	1	2e-49	182
	HBD04_TARA_PON_MAG_00023_0_873_ERR598996.85019349_ANE_150_40M	HBD05_TARA_PSE_MAG_00116	93.75	101	96	6	3e-38	145
	HBD04_TARA_PON_MAG_00023_0_873_ERR599014.6844914_PSE_110_50M	HBD04_TARA_PON_MAG_00023	98.92	93	93	1	5e-45	167
	HBD04_TARA_PON_MAG_00023_0_873_ERR599014.6844914_PSE_110_50M	HBD03_TARA_ION_MAG_00014	98.92	93	93	1	5e-45	167
	HBD04_TARA_PON_MAG_00023_0_873_ERR599087.63579786_PON_138_60M	HBD04_TARA_PON_MAG_00023	100	101	101	0	4e-51	187
	HBD04_TARA_PON_MAG_00023_0_873_ERR599087.63579786_PON_138_60M	HBD03_TARA_ION_MAG_00014	100	101	101	0	4e-51	187
	HBD04_TARA_PON_MAG_00023_0_873_ERR599053.28554716_ION_41_60M	HBD04_TARA_PON_MAG_00023	100	101	101	0	4e-51	187
	HBD04_TARA_PON_MAG_00023_0_873_ERR599053.28554716_ION_41_60M	HBD03_TARA_ION_MAG_00014	100	101	101	0	4e-51	187
	HBD04_TARA_PON_MAG_00023_0_873_ERR599053.28554716_ION_41_60M	HBD05_TARA_PSE_MAG_00116	98.02	101	101	2	9e-48	176
	HBD04_TARA_PON_MAG_00023_0_873_ERR599014.102169043_PSE_110_50M	HBD04_TARA_PON_MAG_00023	100	101	101	0	4e-51	187
	HBD04_TARA_PON_MAG_00023_0_873_ERR599014.102169043_PSE_110_50M	HBD03_TARA_ION_MAG_00014	100	101	101	0	4e-51	187
	HBD04_TARA_PON_MAG_00023_0_873_ERR599014.102169043_PSE_110_50M	HBD05_TARA_PSE_MAG_00116	98.02	101	101	2	9e-48	176
	HBD04_TARA_PON_MAG_00023_0_873_ERR599014.102169043_PSE_110_50M	HBD06_TARA_ANW_MAG_00006	91.09	101	101	9	4e-36	137
	HBD04_TARA_PON_MAG_00023_0_873_ERR599087.158202549_PON_138_60M	HBD04_TARA_PON_MAG_00023	100	101	101	0	4e-51	187
	HBD04_TARA_PON_MAG_00023_0_873_ERR599087.158202549_PON_138_60M	HBD03_TARA_ION_MAG_00014	100	101	101	0	4e-51	187
	HBD04_TARA_PON_MAG_00023_0_873_ERR599087.158202549_PON_138_60M	HBD05_TARA_PSE_MAG_00116	99.01	101	101	1	2e-49	182
	HBD04_TARA_PON_MAG_00023_0_873_ERR599087.158202549_PON_138_60M	HBD06_TARA_ANW_MAG_00006	95.56	101	90	4	3e-38	145
	HBD04_TARA_PON_MAG_00023_0_873_ERR599053.118303102_ION_41_60M	HBD04_TARA_PON_MAG_00023	100	101	101	0	4e-51	187
	HBD04_TARA_PON_MAG_00023_0_873_ERR599053.118303102_ION_41_60M	HBD03_TARA_ION_MAG_00014	100	101	101	0	4e-51	187
	HBD04_TARA_PON_MAG_00023_0_873_ERR599053.118303102_ION_41_60M	HBD05_TARA_PSE_MAG_00116	99.01	101	101	1	2e-49	182
	HBD04_TARA_PON_MAG_00023_0_873_ERR598977.31916755_ION_41_60M	HBD04_TARA_PON_MAG_00023	100	101	101	0	4e-51	187
	HBD04_TARA_PON_MAG_00023_0_873_ERR598977.31916755_ION_41_60M	HBD03_TARA_ION_MAG_00014	100	101	101	0	4e-51	187
	HBD04_TARA_PON_MAG_00023_0_873_ERR598977.31916755_ION_41_60M	HBD05_TARA_PSE_MAG_00116	98.02	101	101	2	9e-48	176
	HBD04_TARA_PON_MAG_00023_0_873_ERR599162.72394715_PON_140_05M	HBD04_TARA_PON_MAG_00023	100	101	101	0	4e-51	187
	HBD04_TARA_PON_MAG_00023_0_873_ERR599162.72394715_PON_140_05M	HBD03_TARA_ION_MAG_00014	100	101	101	0	4e-51	187
	HBD04_TARA_PON_MAG_00023_0_873_ERR599162.72394715_PON_140_05M	HBD05_TARA_PSE_MAG_00116	95.96	101	99	4	3e-43	161
	HBD04_TARA_PON_MAG_00023_0_873_ERR599099.8988166_PON_137_40M	HBD04_TARA_PON_MAG_00023	100	101	101	0	4e-51	187
	HBD04_TARA_PON_MAG_00023_0_873_ERR599099.8988166_PON_137_40M	HBD03_TARA_ION_MAG_00014	100	101	101	0	4e-51	187
	HBD04_TARA_PON_MAG_00023_0_873_ERR599099.8988166_PON_137_40M	HBD05_TARA_PSE_MAG_00116	94.06	101	101	6	4e-41	154
	HBD04_TARA_PON_MAG_00023_0_873_ERR599014.36612171_PSE_110_50M	HBD04_TARA_PON_MAG_00023	100	101	101	0	4e-51	187
	HBD04_TARA_PON_MAG_00023_0_873_ERR599014.36612171_PSE_110_50M	HBD03_TARA_ION_MAG_00014	100	101	101	0	4e-51	187
	HBD04_TARA_PON_MAG_00023_0_873_ERR599014.36612171_PSE_110_50M	HBD05_TARA_PSE_MAG_00116	98.02	101	101	2	9e-48	176
	HBD04_TARA_PON_MAG_00023_0_873_ERR599014.103025321_PSE_110_50M	HBD04_TARA_PON_MAG_00023	100	101	101	0	4e-51	187
	HBD04_TARA_PON_MAG_00023_0_873_ERR599014.103025321_PSE_110_50M	HBD03_TARA_ION_MAG_00014	100	101	101	0	4e-51	187
	HBD04_TARA_PON_MAG_00023_0_873_ERR599014.103025321_PSE_110_50M	HBD05_TARA_PSE_MAG_00116	94.06	101	101	6	4e-41	154
	HBD04_TARA_PON_MAG_00023_0_873_ERR599014.91464713_PSE_110_50M	HBD04_TARA_PON_MAG_00023	100	101	101	0	4e-51	187
	HBD04_TARA_PON_MAG_00023_0_873_ERR599014.91464713_PSE_110_50M	HBD03_TARA_ION_MAG_00014	100	101	101	0	4e-51	187
	HBD04_TARA_PON_MAG_00023_0_873_ERR599014.22422675_PSE_110_50M	HBD04_TARA_PON_MAG_00023	100	101	101	0	4e-51	187
	HBD04_TARA_PON_MAG_00023_0_873_ERR599014.22422675_PSE_110_50M	HBD03_TARA_ION_MAG_00014	100	101	101	0	4e-51	187
	HBD04_TARA_PON_MAG_00023_0_873_ERR599053.135608541_ION_41_60M	HBD04_TARA_PON_MAG_00023	100	101	101	0	4e-51	187
	HBD04_TARA_PON_MAG_00023_0_873_ERR599053.135608541_ION_41_60M	HBD03_TARA_ION_MAG_00014	100	101	101	0	4e-51	187
	HBD04_TARA_PON_MAG_00023_0_873_ERR599053.135608541_ION_41_60M	HBD05_TARA_PSE_MAG_00116	94.32	101	88	5	2e-35	135
	HBD04_TARA_PON_MAG_00023_0_873_ERR599053.135608541_ION_41_60M	HBD07_TARA_ANW_MAG_00019	91.95	101	87	7	1e-31	122
	HBD04_TARA_PON_MAG_00023_0_873_ERR599014.191441517_PSE_110_50M	HBD04_TARA_PON_MAG_00023	100	101	101	0	4e-51	187
	HBD04_TARA_PON_MAG_00023_0_873_ERR599014.191441517_PSE_110_50M	HBD03_TARA_ION_MAG_00014	100	101	101	0	4e-51	187
	HBD04_TARA_PON_MAG_00023_0_873_ERR599074.97020613_ION_41_05M	HBD04_TARA_PON_MAG_00023	100	101	101	0	4e-51	187
	HBD04_TARA_PON_MAG_00023_0_873_ERR599074.97020613_ION_41_05M	HBD03_TARA_ION_MAG_00014	100	101	101	0	4e-51	187
	HBD04_TARA_PON_MAG_00023_0_873_ERR599074.97020613_ION_41_05M	HBD05_TARA_PSE_MAG_00116	94.06	101	101	6	4e-41	154
	HBD04_TARA_PON_MAG_00023_0_873_ERR598977.8562717_ION_41_60M	HBD04_TARA_PON_MAG_00023	100	101	101	0	4e-51	187
	HBD04_TARA_PON_MAG_00023_0_873_ERR598977.8562717_ION_41_60M	HBD03_TARA_ION_MAG_00014	100	101	101	0	4e-51	187
	HBD04_TARA_PON_MAG_00023_0_873_ERR598977.8562717_ION_41_60M	HBD05_TARA_PSE_MAG_00116	88.54	101	96	11	6e-30	117
	HBD04_TARA_PON_MAG_00023_0_873_ERR599014.138469324_PSE_110_50M	HBD04_TARA_PON_MAG_00023	100	101	101	0	4e-51	187
	HBD04_TARA_PON_MAG_00023_0_873_ERR599014.138469324_PSE_110_50M	HBD03_TARA_ION_MAG_00014	100	101	101	0	4e-51	187
	HBD04_TARA_PON_MAG_00023_0_873_ERR599014.138469324_PSE_110_50M	HBD05_TARA_PSE_MAG_00116	82.35	101	102	16	4e-21	87.9
	HBD04_TARA_PON_MAG_00023_0_873_ERR599014.138469324_PSE_110_50M	HBD07_TARA_ANW_MAG_00019	97.83	101	46	1	7e-19	80.5
	HBD04_TARA_PON_MAG_00023_0_873_ERR599014.200478560_PSE_110_50M	HBD04_TARA_PON_MAG_00023	100	101	101	0	4e-51	187
	HBD04_TARA_PON_MAG_00023_0_873_ERR599014.200478560_PSE_110_50M	HBD03_TARA_ION_MAG_00014	100	101	101	0	4e-51	187
	HBD04_TARA_PON_MAG_00023_0_873_ERR599014.200478560_PSE_110_50M	HBD05_TARA_PSE_MAG_00116	98.99	101	99	1	3e-48	178
	HBD04_TARA_PON_MAG_00023_0_873_ERR599014.200478560_PSE_110_50M	HBD06_TARA_ANW_MAG_00006	93.88	101	98	6	2e-39	148
	HBD04_TARA_PON_MAG_00023_0_873_ERR599074.31019210_ION_41_05M	HBD04_TARA_PON_MAG_00023	100	101	101	0	4e-51	187
	HBD04_TARA_PON_MAG_00023_0_873_ERR599074.31019210_ION_41_05M	HBD03_TARA_ION_MAG_00014	100	101	101	0	4e-51	187
	HBD04_TARA_PON_MAG_00023_0_873_ERR599074.31019210_ION_41_05M	HBD05_TARA_PSE_MAG_00116	89	101	100	11	3e-32	124
	HBD04_TARA_PON_MAG_00023_0_873_ERR599074.31019210_ION_41_05M	HBD07_TARA_ANW_MAG_00019	93.51	101	77	5	2e-29	115
	HBD04_TARA_PON_MAG_00023_0_873_ERR599074.48238146_ION_41_05M	HBD04_TARA_PON_MAG_00023	100	101	101	0	4e-51	187
	HBD04_TARA_PON_MAG_00023_0_873_ERR599074.48238146_ION_41_05M	HBD03_TARA_ION_MAG_00014	100	101	101	0	4e-51	187
	HBD04_TARA_PON_MAG_00023_0_873_ERR599074.48238146_ION_41_05M	HBD05_TARA_PSE_MAG_00116	90.1	101	101	10	2e-34	132
	HBD04_TARA_PON_MAG_00023_0_873_ERR599053.106209456_ION_41_60M	HBD04_TARA_PON_MAG_00023	100	99	99	0	5e-50	183
	HBD04_TARA_PON_MAG_00023_0_873_ERR599053.106209456_ION_41_60M	HBD03_TARA_ION_MAG_00014	100	99	99	0	5e-50	183
	HBD04_TARA_PON_MAG_00023_0_873_ERR599053.106209456_ION_41_60M	HBD05_TARA_PSE_MAG_00116	97.98	99	99	2	1e-46	172
	HBD04_TARA_PON_MAG_00023_0_873_ERR599053.106209456_ION_41_60M	HBD06_TARA_ANW_MAG_00006	95.96	99	99	4	3e-43	161
	HBD04_TARA_PON_MAG_00023_0_873_ERR599087.28842645_PON_138_60M	HBD04_TARA_PON_MAG_00023	99.01	101	101	1	2e-49	182
	HBD04_TARA_PON_MAG_00023_0_873_ERR599087.28842645_PON_138_60M	HBD03_TARA_ION_MAG_00014	99.01	101	101	1	2e-49	182
	HBD04_TARA_PON_MAG_00023_0_873_ERR599087.28842645_PON_138_60M	HBD05_TARA_PSE_MAG_00116	95.05	101	101	5	9e-43	159
	HBD04_TARA_PON_MAG_00023_0_873_ERR599014.163394978_PSE_110_50M	HBD04_TARA_PON_MAG_00023	100	101	101	0	4e-51	187
	HBD04_TARA_PON_MAG_00023_0_873_ERR599014.163394978_PSE_110_50M	HBD03_TARA_ION_MAG_00014	100	101	101	0	4e-51	187
	HBD04_TARA_PON_MAG_00023_0_873_ERR599014.163394978_PSE_110_50M	HBD05_TARA_PSE_MAG_00116	94.9	101	98	5	4e-41	154
	HBD04_TARA_PON_MAG_00023_0_873_ERR599075.15280166_ION_42_05M	HBD04_TARA_PON_MAG_00023	100	100	100	0	2e-50	185
	HBD04_TARA_PON_MAG_00023_0_873_ERR599075.15280166_ION_42_05M	HBD03_TARA_ION_MAG_00014	100	100	100	0	2e-50	185
	HBD04_TARA_PON_MAG_00023_0_873_ERR599075.15280166_ION_42_05M	HBD05_TARA_PSE_MAG_00116	88.46	100	78	9	3e-23	95.3
	HBD04_TARA_PON_MAG_00023_0_873_ERR599075.15280166_ION_42_05M	HBD07_TARA_ANW_MAG_00019	96.36	100	55	2	3e-22	91.6
	HBD04_TARA_PON_MAG_00023_0_873_ERR599070.38055845_PON_137_40M	HBD04_TARA_PON_MAG_00023	100	100	100	0	2e-50	185
	HBD04_TARA_PON_MAG_00023_0_873_ERR599070.38055845_PON_137_40M	HBD03_TARA_ION_MAG_00014	100	100	100	0	2e-50	185
	HBD04_TARA_PON_MAG_00023_0_873_ERR599014.206009596_PSE_110_50M	HBD04_TARA_PON_MAG_00023	100	101	101	0	4e-51	187
	HBD04_TARA_PON_MAG_00023_0_873_ERR599014.206009596_PSE_110_50M	HBD03_TARA_ION_MAG_00014	100	101	101	0	4e-51	187
	HBD04_TARA_PON_MAG_00023_0_873_ERR599014.206009596_PSE_110_50M	HBD05_TARA_PSE_MAG_00116	99.01	101	101	1	2e-49	182
	HBD04_TARA_PON_MAG_00023_0_873_ERR599087.25353709_PON_138_60M	HBD04_TARA_PON_MAG_00023	100	101	101	0	4e-51	187
	HBD04_TARA_PON_MAG_00023_0_873_ERR599087.25353709_PON_138_60M	HBD03_TARA_ION_MAG_00014	100	101	101	0	4e-51	187
	HBD04_TARA_PON_MAG_00023_0_873_ERR599087.25353709_PON_138_60M	HBD05_TARA_PSE_MAG_00116	94.38	101	89	5	4e-36	137
	HBD04_TARA_PON_MAG_00023_0_873_ERR599014.135163204_PSE_110_50M	HBD04_TARA_PON_MAG_00023	100	95	95	0	9e-48	176
	HBD04_TARA_PON_MAG_00023_0_873_ERR599014.135163204_PSE_110_50M	HBD03_TARA_ION_MAG_00014	100	95	95	0	9e-48	176
	HBD04_TARA_PON_MAG_00023_0_873_ERR599014.135163204_PSE_110_50M	HBD05_TARA_PSE_MAG_00116	88.42	95	95	11	2e-29	115
	HBD04_TARA_PON_MAG_00023_0_873_ERR598996.121009622_ANE_150_40M	HBD04_TARA_PON_MAG_00023	100	98	98	0	2e-49	182
	HBD04_TARA_PON_MAG_00023_0_873_ERR598996.121009622_ANE_150_40M	HBD03_TARA_ION_MAG_00014	100	98	98	0	2e-49	182
	HBD04_TARA_PON_MAG_00023_0_873_ERR598996.121009622_ANE_150_40M	HBD05_TARA_PSE_MAG_00116	95.92	98	98	4	9e-43	159
	HBD04_TARA_PON_MAG_00023_0_873_ERR599014.176693590_PSE_110_50M	HBD04_TARA_PON_MAG_00023	100	101	101	0	4e-51	187
	HBD04_TARA_PON_MAG_00023_0_873_ERR599014.176693590_PSE_110_50M	HBD03_TARA_ION_MAG_00014	100	101	101	0	4e-51	187
	HBD04_TARA_PON_MAG_00023_0_873_ERR599014.176693590_PSE_110_50M	HBD05_TARA_PSE_MAG_00116	96.88	101	96	3	3e-43	161
	HBD04_TARA_PON_MAG_00023_0_873_ERR599053.40825450_ION_41_60M	HBD04_TARA_PON_MAG_00023	100	101	101	0	4e-51	187
	HBD04_TARA_PON_MAG_00023_0_873_ERR599053.40825450_ION_41_60M	HBD03_TARA_ION_MAG_00014	100	101	101	0	4e-51	187
	HBD04_TARA_PON_MAG_00023_0_873_ERR599053.40825450_ION_41_60M	HBD05_TARA_PSE_MAG_00116	92.93	101	99	7	3e-38	145
	HBD04_TARA_PON_MAG_00023_0_873_ERR599133.108228741_ASW_72_100M	HBD04_TARA_PON_MAG_00023	100	101	101	0	4e-51	187
	HBD04_TARA_PON_MAG_00023_0_873_ERR599133.108228741_ASW_72_100M	HBD03_TARA_ION_MAG_00014	100	101	101	0	4e-51	187
	HBD04_TARA_PON_MAG_00023_0_873_ERR599133.108228741_ASW_72_100M	HBD07_TARA_ANW_MAG_00019	96.88	101	32	1	5e-11	54.7
	HBD04_TARA_PON_MAG_00023_0_873_ERR599137.26595965_ASW_72_100M	HBD04_TARA_PON_MAG_00023	100	101	101	0	4e-51	187
	HBD04_TARA_PON_MAG_00023_0_873_ERR599137.26595965_ASW_72_100M	HBD03_TARA_ION_MAG_00014	100	101	101	0	4e-51	187
	HBD04_TARA_PON_MAG_00023_0_873_ERR599137.26595965_ASW_72_100M	HBD05_TARA_PSE_MAG_00116	98.98	101	98	1	9e-48	176
	HBD04_TARA_PON_MAG_00023_0_873_ERR599137.26595965_ASW_72_100M	HBD06_TARA_ANW_MAG_00006	93.94	101	99	6	6e-40	150
	HBD04_TARA_PON_MAG_00023_0_873_ERR599053.174619578_ION_41_60M	HBD04_TARA_PON_MAG_00023	100	101	101	0	4e-51	187
	HBD04_TARA_PON_MAG_00023_0_873_ERR599053.174619578_ION_41_60M	HBD03_TARA_ION_MAG_00014	100	101	101	0	4e-51	187
	HBD04_TARA_PON_MAG_00023_0_873_ERR599087.85276485_PON_138_60M	HBD04_TARA_PON_MAG_00023	100	101	98	0	2e-49	182
	HBD04_TARA_PON_MAG_00023_0_873_ERR599087.85276485_PON_138_60M	HBD03_TARA_ION_MAG_00014	100	101	98	0	2e-49	182
	HBD04_TARA_PON_MAG_00023_0_873_ERR599087.85276485_PON_138_60M	HBD05_TARA_PSE_MAG_00116	94.32	101	88	5	2e-35	135
	HBD04_TARA_PON_MAG_00023_0_873_ERR599087.85276485_PON_138_60M	HBD07_TARA_ANW_MAG_00019	91.95	101	87	7	1e-31	122
	HBD04_TARA_PON_MAG_00023_0_873_ERR599014.127585072_PSE_110_50M	HBD04_TARA_PON_MAG_00023	100	101	101	0	4e-51	187
	HBD04_TARA_PON_MAG_00023_0_873_ERR599014.127585072_PSE_110_50M	HBD03_TARA_ION_MAG_00014	100	101	101	0	4e-51	187
	HBD04_TARA_PON_MAG_00023_0_873_ERR599014.127585072_PSE_110_50M	HBD05_TARA_PSE_MAG_00116	95.06	101	81	4	3e-33	128
	HBD04_TARA_PON_MAG_00023_0_873_ERR599014.127585072_PSE_110_50M	HBD07_TARA_ANW_MAG_00019	93.59	101	78	5	6e-30	117
	HBD04_TARA_PON_MAG_00023_0_873_ERR599053.36119325_ION_41_60M	HBD04_TARA_PON_MAG_00023	100	101	101	0	4e-51	187
	HBD04_TARA_PON_MAG_00023_0_873_ERR599053.36119325_ION_41_60M	HBD03_TARA_ION_MAG_00014	100	101	101	0	4e-51	187
	HBD04_TARA_PON_MAG_00023_0_873_ERR599053.36119325_ION_41_60M	HBD05_TARA_PSE_MAG_00116	98.95	101	95	1	4e-46	171
	HBD04_TARA_PON_MAG_00023_0_873_ERR599053.169239189_ION_41_60M	HBD04_TARA_PON_MAG_00023	100	101	101	0	4e-51	187
	HBD04_TARA_PON_MAG_00023_0_873_ERR599053.169239189_ION_41_60M	HBD03_TARA_ION_MAG_00014	100	101	101	0	4e-51	187
	HBD04_TARA_PON_MAG_00023_0_873_ERR599053.169239189_ION_41_60M	HBD05_TARA_PSE_MAG_00116	97.03	101	101	3	4e-46	171
	HBD04_TARA_PON_MAG_00023_0_873_ERR599014.38873941_PSE_110_50M	HBD04_TARA_PON_MAG_00023	100	101	101	0	4e-51	187
	HBD04_TARA_PON_MAG_00023_0_873_ERR599014.38873941_PSE_110_50M	HBD03_TARA_ION_MAG_00014	100	101	101	0	4e-51	187
	HBD04_TARA_PON_MAG_00023_0_873_ERR599014.36663_PSE_110_50M	HBD04_TARA_PON_MAG_00023	100	100	100	0	2e-50	185
	HBD04_TARA_PON_MAG_00023_0_873_ERR599014.36663_PSE_110_50M	HBD03_TARA_ION_MAG_00014	100	100	100	0	2e-50	185
	HBD04_TARA_PON_MAG_00023_0_873_ERR599014.36663_PSE_110_50M	HBD05_TARA_PSE_MAG_00116	97	100	100	3	2e-45	169
	HBD04_TARA_PON_MAG_00023_0_873_ERR599014.36663_PSE_110_50M	HBD06_TARA_ANW_MAG_00006	94	100	100	6	2e-40	152
	HBD04_TARA_PON_MAG_00023_0_873_ERR599053.102424856_ION_41_60M	HBD04_TARA_PON_MAG_00023	100	101	101	0	4e-51	187
	HBD04_TARA_PON_MAG_00023_0_873_ERR599053.102424856_ION_41_60M	HBD03_TARA_ION_MAG_00014	100	101	101	0	4e-51	187
	HBD04_TARA_PON_MAG_00023_0_873_ERR599053.102424856_ION_41_60M	HBD05_TARA_PSE_MAG_00116	98.02	101	101	2	9e-48	176
	HBD04_TARA_PON_MAG_00023_0_873_ERR599139.126187722_IOS_52_05M	HBD04_TARA_PON_MAG_00023	100	101	101	0	4e-51	187
	HBD04_TARA_PON_MAG_00023_0_873_ERR599139.126187722_IOS_52_05M	HBD03_TARA_ION_MAG_00014	100	101	101	0	4e-51	187
	HBD04_TARA_PON_MAG_00023_0_873_ERR599139.126187722_IOS_52_05M	HBD05_TARA_PSE_MAG_00116	95.83	101	96	4	1e-41	156
	HBD04_TARA_PON_MAG_00023_0_873_ERR599087.98428068_PON_138_60M	HBD04_TARA_PON_MAG_00023	100	101	101	0	4e-51	187
	HBD04_TARA_PON_MAG_00023_0_873_ERR599087.98428068_PON_138_60M	HBD03_TARA_ION_MAG_00014	100	101	101	0	4e-51	187
	HBD04_TARA_PON_MAG_00023_0_873_ERR599087.98428068_PON_138_60M	HBD05_TARA_PSE_MAG_00116	94.06	101	101	6	4e-41	154
	HBD04_TARA_PON_MAG_00023_0_873_ERR599053.181373758_ION_41_60M	HBD04_TARA_PON_MAG_00023	99.01	101	101	1	2e-49	182
	HBD04_TARA_PON_MAG_00023_0_873_ERR599053.181373758_ION_41_60M	HBD03_TARA_ION_MAG_00014	99.01	101	101	1	2e-49	182
	HBD04_TARA_PON_MAG_00023_0_873_ERR599053.107776051_ION_41_60M	HBD04_TARA_PON_MAG_00023	99.01	101	101	1	2e-49	182
	HBD04_TARA_PON_MAG_00023_0_873_ERR599053.107776051_ION_41_60M	HBD03_TARA_ION_MAG_00014	99.01	101	101	1	2e-49	182
	HBD04_TARA_PON_MAG_00023_0_873_ERR599053.107776051_ION_41_60M	HBD05_TARA_PSE_MAG_00116	97.03	101	101	3	4e-46	171
	HBD04_TARA_PON_MAG_00023_0_873_ERR599053.107776051_ION_41_60M	HBD06_TARA_ANW_MAG_00006	93.07	101	101	7	2e-39	148
	HBD04_TARA_PON_MAG_00023_0_873_ERR599053.128136290_ION_41_60M	HBD04_TARA_PON_MAG_00023	100	101	101	0	4e-51	187
	HBD04_TARA_PON_MAG_00023_0_873_ERR599053.128136290_ION_41_60M	HBD03_TARA_ION_MAG_00014	100	101	101	0	4e-51	187
	HBD04_TARA_PON_MAG_00023_0_873_ERR599053.128136290_ION_41_60M	HBD05_TARA_PSE_MAG_00116	98.02	101	101	2	9e-48	176
	HBD04_TARA_PON_MAG_00023_0_873_ERR599053.128136290_ION_41_60M	HBD06_TARA_ANW_MAG_00006	95.92	101	98	4	9e-43	159
	HBD04_TARA_PON_MAG_00023_0_873_ERR598996.180922749_ANE_150_40M	HBD04_TARA_PON_MAG_00023	100	101	101	0	4e-51	187
	HBD04_TARA_PON_MAG_00023_0_873_ERR598996.180922749_ANE_150_40M	HBD03_TARA_ION_MAG_00014	100	101	101	0	4e-51	187
	HBD04_TARA_PON_MAG_00023_0_873_ERR599053.103246814_ION_41_60M	HBD04_TARA_PON_MAG_00023	100	101	101	0	4e-51	187
	HBD04_TARA_PON_MAG_00023_0_873_ERR599053.103246814_ION_41_60M	HBD03_TARA_ION_MAG_00014	100	101	101	0	4e-51	187
	HBD04_TARA_PON_MAG_00023_0_873_ERR599053.103246814_ION_41_60M	HBD05_TARA_PSE_MAG_00116	98.02	101	101	2	9e-48	176
	HBD04_TARA_PON_MAG_00023_0_873_ERR599053.103246814_ION_41_60M	HBD06_TARA_ANW_MAG_00006	95.92	101	98	4	9e-43	159
	HBD04_TARA_PON_MAG_00023_0_873_ERR599087.154640526_PON_138_60M	HBD04_TARA_PON_MAG_00023	100	101	101	0	4e-51	187
	HBD04_TARA_PON_MAG_00023_0_873_ERR599087.154640526_PON_138_60M	HBD03_TARA_ION_MAG_00014	100	101	101	0	4e-51	187
	HBD04_TARA_PON_MAG_00023_0_873_ERR599087.154640526_PON_138_60M	HBD05_TARA_PSE_MAG_00116	94.06	101	101	6	4e-41	154
	HBD04_TARA_PON_MAG_00023_0_873_ERR598996.44551540_ANE_150_40M	HBD04_TARA_PON_MAG_00023	100	101	101	0	4e-51	187
	HBD04_TARA_PON_MAG_00023_0_873_ERR598996.44551540_ANE_150_40M	HBD03_TARA_ION_MAG_00014	100	101	101	0	4e-51	187
	HBD04_TARA_PON_MAG_00023_0_873_ERR598996.157947712_ANE_150_40M	HBD04_TARA_PON_MAG_00023	99.01	101	101	1	2e-49	182
	HBD04_TARA_PON_MAG_00023_0_873_ERR598996.157947712_ANE_150_40M	HBD03_TARA_ION_MAG_00014	99.01	101	101	1	2e-49	182
	HBD04_TARA_PON_MAG_00023_0_873_ERR598996.157947712_ANE_150_40M	HBD05_TARA_PSE_MAG_00116	98.02	101	101	2	9e-48	176
	HBD04_TARA_PON_MAG_00023_0_873_ERR598996.157947712_ANE_150_40M	HBD06_TARA_ANW_MAG_00006	95.56	101	90	4	3e-38	145
	HBD04_TARA_PON_MAG_00023_0_873_ERR599151.36746712_PSW_124_05M	HBD07_TARA_ANW_MAG_00019	88	101	100	12	2e-30	119
	HBD04_TARA_PON_MAG_00023_0_873_ERR599087.11498091_PON_138_60M	HBD04_TARA_PON_MAG_00023	100	100	100	0	2e-50	185
	HBD04_TARA_PON_MAG_00023_0_873_ERR599087.11498091_PON_138_60M	HBD03_TARA_ION_MAG_00014	100	100	100	0	2e-50	185
	HBD04_TARA_PON_MAG_00023_0_873_ERR599087.11498091_PON_138_60M	HBD05_TARA_PSE_MAG_00116	91.92	100	99	8	1e-36	139
	HBD04_TARA_PON_MAG_00023_0_873_ERR599053.70862060_ION_41_60M	HBD04_TARA_PON_MAG_00023	100	101	101	0	4e-51	187
	HBD04_TARA_PON_MAG_00023_0_873_ERR599053.70862060_ION_41_60M	HBD03_TARA_ION_MAG_00014	100	101	101	0	4e-51	187
	HBD04_TARA_PON_MAG_00023_0_873_ERR599053.70862060_ION_41_60M	HBD05_TARA_PSE_MAG_00116	82.35	101	102	16	4e-21	87.9
	HBD04_TARA_PON_MAG_00023_0_873_ERR599053.70862060_ION_41_60M	HBD07_TARA_ANW_MAG_00019	97.73	101	44	1	1e-17	76.8
	HBD04_TARA_PON_MAG_00023_0_873_ERR599014.154682284_PSE_110_50M	HBD04_TARA_PON_MAG_00023	100	98	98	0	2e-49	182
	HBD04_TARA_PON_MAG_00023_0_873_ERR599014.154682284_PSE_110_50M	HBD03_TARA_ION_MAG_00014	100	98	98	0	2e-49	182
	HBD04_TARA_PON_MAG_00023_0_873_ERR599014.154682284_PSE_110_50M	HBD05_TARA_PSE_MAG_00116	98.98	98	98	1	9e-48	176
	HBD04_TARA_PON_MAG_00023_0_873_ERR599077.114056968_PSE_111_05M	HBD04_TARA_PON_MAG_00023	100	101	101	0	4e-51	187
	HBD04_TARA_PON_MAG_00023_0_873_ERR599077.114056968_PSE_111_05M	HBD03_TARA_ION_MAG_00014	100	101	101	0	4e-51	187
	HBD04_TARA_PON_MAG_00023_0_873_ERR599077.114056968_PSE_111_05M	HBD05_TARA_PSE_MAG_00116	88.61	101	79	9	7e-24	97.1
	HBD04_TARA_PON_MAG_00023_0_873_ERR599077.114056968_PSE_111_05M	HBD07_TARA_ANW_MAG_00019	96.43	101	56	2	1e-22	93.5
	HBD04_TARA_PON_MAG_00023_0_873_ERR599053.27595786_ION_41_60M	HBD04_TARA_PON_MAG_00023	100	101	101	0	4e-51	187
	HBD04_TARA_PON_MAG_00023_0_873_ERR599053.27595786_ION_41_60M	HBD03_TARA_ION_MAG_00014	100	101	101	0	4e-51	187
	HBD04_TARA_PON_MAG_00023_0_873_ERR599053.27595786_ION_41_60M	HBD05_TARA_PSE_MAG_00116	97.03	101	101	3	4e-46	171
	HBD04_TARA_PON_MAG_00023_0_873_ERR599053.48379737_ION_41_60M	HBD04_TARA_PON_MAG_00023	100	101	101	0	4e-51	187
	HBD04_TARA_PON_MAG_00023_0_873_ERR599053.48379737_ION_41_60M	HBD03_TARA_ION_MAG_00014	100	101	101	0	4e-51	187
	HBD04_TARA_PON_MAG_00023_0_873_ERR599053.48379737_ION_41_60M	HBD05_TARA_PSE_MAG_00116	89.8	101	98	10	9e-33	126
	HBD04_TARA_PON_MAG_00023_0_873_ERR599087.111150940_PON_138_60M	HBD04_TARA_PON_MAG_00023	100	101	101	0	4e-51	187
	HBD04_TARA_PON_MAG_00023_0_873_ERR599087.111150940_PON_138_60M	HBD03_TARA_ION_MAG_00014	100	101	101	0	4e-51	187
	HBD04_TARA_PON_MAG_00023_0_873_ERR599087.111150940_PON_138_60M	HBD05_TARA_PSE_MAG_00116	98.02	101	101	2	9e-48	176
	HBD04_TARA_PON_MAG_00023_0_873_ERR599087.111150940_PON_138_60M	HBD06_TARA_ANW_MAG_00006	96.04	101	101	4	2e-44	165
	HBD04_TARA_PON_MAG_00023_0_873_ERR599053.179068267_ION_41_60M	HBD04_TARA_PON_MAG_00023	100	101	101	0	4e-51	187
	HBD04_TARA_PON_MAG_00023_0_873_ERR599053.179068267_ION_41_60M	HBD03_TARA_ION_MAG_00014	100	101	101	0	4e-51	187
	HBD04_TARA_PON_MAG_00023_0_873_ERR599053.179068267_ION_41_60M	HBD05_TARA_PSE_MAG_00116	94.32	101	88	5	2e-35	135
	HBD04_TARA_PON_MAG_00023_0_873_ERR599053.179068267_ION_41_60M	HBD07_TARA_ANW_MAG_00019	91.95	101	87	7	1e-31	122
	HBD04_TARA_PON_MAG_00023_0_873_ERR599087.115845371_PON_138_60M	HBD04_TARA_PON_MAG_00023	100	101	101	0	4e-51	187
	HBD04_TARA_PON_MAG_00023_0_873_ERR599087.115845371_PON_138_60M	HBD03_TARA_ION_MAG_00014	100	101	101	0	4e-51	187
	HBD04_TARA_PON_MAG_00023_0_873_ERR599087.115845371_PON_138_60M	HBD05_TARA_PSE_MAG_00116	95.05	101	101	5	9e-43	159
	HBD04_TARA_PON_MAG_00023_0_873_ERR599137.35389344_ASW_72_100M	HBD04_TARA_PON_MAG_00023	100	101	101	0	4e-51	187
	HBD04_TARA_PON_MAG_00023_0_873_ERR599137.35389344_ASW_72_100M	HBD03_TARA_ION_MAG_00014	100	101	101	0	4e-51	187
	HBD04_TARA_PON_MAG_00023_0_873_ERR599137.35389344_ASW_72_100M	HBD05_TARA_PSE_MAG_00116	98.02	101	101	2	9e-48	176
	HBD04_TARA_PON_MAG_00023_0_873_ERR599137.35389344_ASW_72_100M	HBD06_TARA_ANW_MAG_00006	95.79	101	95	4	4e-41	154
	HBD04_TARA_PON_MAG_00023_0_873_ERR599053.69986053_ION_41_60M	HBD04_TARA_PON_MAG_00023	100	101	101	0	4e-51	187
	HBD04_TARA_PON_MAG_00023_0_873_ERR599053.69986053_ION_41_60M	HBD03_TARA_ION_MAG_00014	100	101	101	0	4e-51	187
	HBD05_TARA_PSE_MAG_00116_0_879_ERR599077.39414290_PSE_111_05M	HBD05_TARA_PSE_MAG_00116	100	93	93	0	1e-46	172
	HBD05_TARA_PSE_MAG_00116_0_879_ERR599077.39414290_PSE_111_05M	HBD07_TARA_ANW_MAG_00019	93.9	93	82	5	3e-32	124
	HBD05_TARA_PSE_MAG_00116_0_879_ERR599077.39414290_PSE_111_05M	HBD04_TARA_PON_MAG_00023	94.81	93	77	4	4e-31	121
	HBD05_TARA_PSE_MAG_00116_0_879_ERR599077.39414290_PSE_111_05M	HBD03_TARA_ION_MAG_00014	94.81	93	77	4	4e-31	121
	HBD05_TARA_PSE_MAG_00116_0_879_ERR598961.115018818_PSE_111_90M	HBD05_TARA_PSE_MAG_00116	100	101	101	0	4e-51	187
	HBD05_TARA_PSE_MAG_00116_0_879_ERR598961.115018818_PSE_111_90M	HBD04_TARA_PON_MAG_00023	94.06	101	101	6	4e-41	154
	HBD05_TARA_PSE_MAG_00116_0_879_ERR598961.115018818_PSE_111_90M	HBD03_TARA_ION_MAG_00014	94.06	101	101	6	4e-41	154
	HBD05_TARA_PSE_MAG_00116_0_879_ERR599039.66767264_PSE_110_05M	HBD05_TARA_PSE_MAG_00116	100	87	87	0	2e-43	161
	HBD05_TARA_PSE_MAG_00116_0_879_ERR599039.66767264_PSE_110_05M	HBD04_TARA_PON_MAG_00023	97.7	87	87	2	5e-40	150
	HBD05_TARA_PSE_MAG_00116_0_879_ERR599039.66767264_PSE_110_05M	HBD03_TARA_ION_MAG_00014	97.7	87	87	2	5e-40	150
	HBD05_TARA_PSE_MAG_00116_0_879_ERR599039.66767264_PSE_110_05M	HBD06_TARA_ANW_MAG_00006	91.95	87	87	7	1e-31	122
	HBD05_TARA_PSE_MAG_00116_0_879_ERR598954.30556106_PSW_112_05M	HBD05_TARA_PSE_MAG_00116	100	101	101	0	4e-51	187
	HBD05_TARA_PSE_MAG_00116_0_879_ERR598954.30556106_PSW_112_05M	HBD07_TARA_ANW_MAG_00019	88.42	101	95	11	2e-29	115
	HBD05_TARA_PSE_MAG_00116_0_879_ERR598954.30556106_PSW_112_05M	HBD04_TARA_PON_MAG_00023	88.75	101	80	9	2e-24	99
	HBD05_TARA_PSE_MAG_00116_0_879_ERR598954.30556106_PSW_112_05M	HBD03_TARA_ION_MAG_00014	88.75	101	80	9	2e-24	99
	HBD05_TARA_PSE_MAG_00116_0_879_ERR599039.31322980_PSE_110_05M	HBD05_TARA_PSE_MAG_00116	100	101	101	0	4e-51	187
	HBD05_TARA_PSE_MAG_00116_0_879_ERR599039.29050099_PSE_110_05M	HBD05_TARA_PSE_MAG_00116	100	101	101	0	4e-51	187
	HBD05_TARA_PSE_MAG_00116_0_879_ERR599039.29050099_PSE_110_05M	HBD04_TARA_PON_MAG_00023	98.02	101	101	2	9e-48	176
	HBD05_TARA_PSE_MAG_00116_0_879_ERR599039.29050099_PSE_110_05M	HBD03_TARA_ION_MAG_00014	98.02	101	101	2	9e-48	176
	HBD05_TARA_PSE_MAG_00116_0_879_ERR599039.48891027_PSE_110_05M	HBD05_TARA_PSE_MAG_00116	100	101	101	0	4e-51	187
	HBD05_TARA_PSE_MAG_00116_0_879_ERR599039.48891027_PSE_110_05M	HBD04_TARA_PON_MAG_00023	93.07	101	101	7	2e-39	148
	HBD05_TARA_PSE_MAG_00116_0_879_ERR599039.48891027_PSE_110_05M	HBD03_TARA_ION_MAG_00014	93.07	101	101	7	2e-39	148
	HBD05_TARA_PSE_MAG_00116_0_879_ERR599039.54807154_PSE_110_05M	HBD05_TARA_PSE_MAG_00116	100	101	90	0	6e-45	167
	HBD05_TARA_PSE_MAG_00116_0_879_ERR599039.54807154_PSE_110_05M	HBD04_TARA_PON_MAG_00023	96	101	75	3	1e-31	122
	HBD05_TARA_PSE_MAG_00116_0_879_ERR599039.54807154_PSE_110_05M	HBD03_TARA_ION_MAG_00014	96	101	75	3	1e-31	122
	HBD05_TARA_PSE_MAG_00116_0_879_ERR599039.54807154_PSE_110_05M	HBD07_TARA_ANW_MAG_00019	91.89	101	74	6	4e-26	104
	HBD05_TARA_PSE_MAG_00116_0_879_ERR599039.109770090_PSE_110_05M	HBD05_TARA_PSE_MAG_00116	100	86	86	0	8e-43	159
	HBD05_TARA_PSE_MAG_00116_0_879_ERR599039.109770090_PSE_110_05M	HBD07_TARA_ANW_MAG_00019	97.06	86	68	2	2e-29	115
	HBD05_TARA_PSE_MAG_00116_0_879_ERR599039.109770090_PSE_110_05M	HBD04_TARA_PON_MAG_00023	94.37	86	71	4	8e-28	110
	HBD05_TARA_PSE_MAG_00116_0_879_ERR599039.109770090_PSE_110_05M	HBD03_TARA_ION_MAG_00014	94.37	86	71	4	8e-28	110
	HBD05_TARA_PSE_MAG_00116_0_879_ERR599039.154481907_PSE_110_05M	HBD05_TARA_PSE_MAG_00116	100	101	101	0	4e-51	187
	HBD05_TARA_PSE_MAG_00116_0_879_ERR599039.154481907_PSE_110_05M	HBD04_TARA_PON_MAG_00023	93.94	101	99	6	6e-40	150
	HBD05_TARA_PSE_MAG_00116_0_879_ERR599039.154481907_PSE_110_05M	HBD03_TARA_ION_MAG_00014	93.94	101	99	6	6e-40	150
	HBD05_TARA_PSE_MAG_00116_0_879_ERR599039.147488599_PSE_110_05M	HBD05_TARA_PSE_MAG_00116	100	101	101	0	4e-51	187
	HBD05_TARA_PSE_MAG_00116_0_879_ERR599039.15553811_PSE_110_05M	HBD05_TARA_PSE_MAG_00116	100	101	101	0	4e-51	187
	HBD05_TARA_PSE_MAG_00116_0_879_ERR599039.15553811_PSE_110_05M	HBD04_TARA_PON_MAG_00023	98.02	101	101	2	9e-48	176
	HBD05_TARA_PSE_MAG_00116_0_879_ERR599039.15553811_PSE_110_05M	HBD03_TARA_ION_MAG_00014	98.02	101	101	2	9e-48	176
	HBD05_TARA_PSE_MAG_00116_0_879_ERR598992.102762448_PSW_122_05M	HBD05_TARA_PSE_MAG_00116	100	101	101	0	4e-51	187
	HBD05_TARA_PSE_MAG_00116_0_879_ERR598992.102762448_PSW_122_05M	HBD04_TARA_PON_MAG_00023	95.92	101	98	4	9e-43	159
	HBD05_TARA_PSE_MAG_00116_0_879_ERR598992.102762448_PSW_122_05M	HBD03_TARA_ION_MAG_00014	95.92	101	98	4	9e-43	159
	HBD05_TARA_PSE_MAG_00116_0_879_ERR599039.145713604_PSE_110_05M	HBD05_TARA_PSE_MAG_00116	99.01	101	101	1	2e-49	182
	HBD05_TARA_PSE_MAG_00116_0_879_ERR599039.145713604_PSE_110_05M	HBD04_TARA_PON_MAG_00023	97.03	101	101	3	4e-46	171
	HBD05_TARA_PSE_MAG_00116_0_879_ERR599039.145713604_PSE_110_05M	HBD03_TARA_ION_MAG_00014	97.03	101	101	3	4e-46	171
	HBD05_TARA_PSE_MAG_00116_0_879_ERR599039.53957947_PSE_110_05M	HBD05_TARA_PSE_MAG_00116	98.57	70	70	1	2e-32	124
	HBD05_TARA_PSE_MAG_00116_0_879_ERR599039.134858790_PSE_110_05M	HBD05_TARA_PSE_MAG_00116	100	94	94	0	3e-47	174
	HBD05_TARA_PSE_MAG_00116_0_879_ERR599039.134858790_PSE_110_05M	HBD04_TARA_PON_MAG_00023	97.87	94	94	2	7e-44	163
	HBD05_TARA_PSE_MAG_00116_0_879_ERR599039.134858790_PSE_110_05M	HBD03_TARA_ION_MAG_00014	97.87	94	94	2	7e-44	163
	HBD05_TARA_PSE_MAG_00116_0_879_ERR599039.134858790_PSE_110_05M	HBD06_TARA_ANW_MAG_00006	93.33	94	90	6	5e-35	134
	HBD05_TARA_PSE_MAG_00116_0_879_ERR599030.145296396_PON_138_05M	HBD06_TARA_ANW_MAG_00006	92.93	101	99	7	3e-38	145
	HBD05_TARA_PSE_MAG_00116_0_879_ERR599030.145296396_PON_138_05M	HBD05_TARA_PSE_MAG_00116	91.49	101	94	8	7e-34	130
	HBD05_TARA_PSE_MAG_00116_0_879_ERR599039.120460151_PSE_110_05M	HBD05_TARA_PSE_MAG_00116	100	101	101	0	4e-51	187
	HBD05_TARA_PSE_MAG_00116_0_879_ERR599039.120460151_PSE_110_05M	HBD04_TARA_PON_MAG_00023	95.05	101	101	5	9e-43	159
	HBD05_TARA_PSE_MAG_00116_0_879_ERR599039.120460151_PSE_110_05M	HBD03_TARA_ION_MAG_00014	95.05	101	101	5	9e-43	159
	HBD05_TARA_PSE_MAG_00116_0_879_ERR599087.94340722_PON_138_60M	HBD07_TARA_ANW_MAG_00019	90.1	101	101	10	2e-34	132
	HBD05_TARA_PSE_MAG_00116_0_879_ERR599014.55568010_PSE_110_50M	HBD05_TARA_PSE_MAG_00116	100	101	101	0	4e-51	187
	HBD05_TARA_PSE_MAG_00116_0_879_ERR599014.55568010_PSE_110_50M	HBD04_TARA_PON_MAG_00023	94.12	101	85	5	7e-34	130
	HBD05_TARA_PSE_MAG_00116_0_879_ERR599014.55568010_PSE_110_50M	HBD03_TARA_ION_MAG_00014	94.12	101	85	5	7e-34	130
	HBD05_TARA_PSE_MAG_00116_0_879_ERR599014.55568010_PSE_110_50M	HBD07_TARA_ANW_MAG_00019	92.22	101	90	7	3e-33	128
	HBD05_TARA_PSE_MAG_00116_0_879_ERR599014.163832296_PSE_110_50M	HBD05_TARA_PSE_MAG_00116	100	100	100	0	2e-50	185
	HBD05_TARA_PSE_MAG_00116_0_879_ERR599014.163832296_PSE_110_50M	HBD04_TARA_PON_MAG_00023	97	100	100	3	2e-45	169
	HBD05_TARA_PSE_MAG_00116_0_879_ERR599014.163832296_PSE_110_50M	HBD03_TARA_ION_MAG_00014	97	100	100	3	2e-45	169
	HBD05_TARA_PSE_MAG_00116_0_879_ERR599039.87185530_PSE_110_05M	HBD05_TARA_PSE_MAG_00116	100	85	85	0	3e-42	158
	HBD05_TARA_PSE_MAG_00116_0_879_ERR599039.87185530_PSE_110_05M	HBD04_TARA_PON_MAG_00023	98.82	85	85	1	1e-40	152
	HBD05_TARA_PSE_MAG_00116_0_879_ERR599039.87185530_PSE_110_05M	HBD03_TARA_ION_MAG_00014	98.82	85	85	1	1e-40	152
	HBD05_TARA_PSE_MAG_00116_0_879_ERR599039.62451195_PSE_110_05M	HBD05_TARA_PSE_MAG_00116	100	94	94	0	3e-47	174
	HBD05_TARA_PSE_MAG_00116_0_879_ERR599039.62451195_PSE_110_05M	HBD04_TARA_PON_MAG_00023	93.62	94	94	6	3e-37	141
	HBD05_TARA_PSE_MAG_00116_0_879_ERR599039.62451195_PSE_110_05M	HBD03_TARA_ION_MAG_00014	93.62	94	94	6	3e-37	141
	HBD05_TARA_PSE_MAG_00116_0_879_ERR599039.16730869_PSE_110_05M	HBD05_TARA_PSE_MAG_00116	100	100	100	0	2e-50	185
	HBD05_TARA_PSE_MAG_00116_0_879_ERR599039.16730869_PSE_110_05M	HBD04_TARA_PON_MAG_00023	98	100	100	2	3e-47	174
	HBD05_TARA_PSE_MAG_00116_0_879_ERR599039.16730869_PSE_110_05M	HBD03_TARA_ION_MAG_00014	98	100	100	2	3e-47	174
	HBD05_TARA_PSE_MAG_00116_0_879_ERR599114.18604274_PSW_125_05M	HBD05_TARA_PSE_MAG_00116	100	101	101	0	4e-51	187
	HBD05_TARA_PSE_MAG_00116_0_879_ERR599114.18604274_PSW_125_05M	HBD04_TARA_PON_MAG_00023	94.32	101	88	5	2e-35	135
	HBD05_TARA_PSE_MAG_00116_0_879_ERR599114.18604274_PSW_125_05M	HBD03_TARA_ION_MAG_00014	94.32	101	88	5	2e-35	135
	HBD05_TARA_PSE_MAG_00116_0_879_ERR599114.18604274_PSW_125_05M	HBD07_TARA_ANW_MAG_00019	92.39	101	92	7	2e-34	132
	HBD05_TARA_PSE_MAG_00116_0_879_ERR599039.116335671_PSE_110_05M	HBD05_TARA_PSE_MAG_00116	100	101	101	0	4e-51	187
	HBD05_TARA_PSE_MAG_00116_0_879_ERR599039.116335671_PSE_110_05M	HBD04_TARA_PON_MAG_00023	99.01	101	101	1	2e-49	182
	HBD05_TARA_PSE_MAG_00116_0_879_ERR599039.116335671_PSE_110_05M	HBD03_TARA_ION_MAG_00014	99.01	101	101	1	2e-49	182
	HBD05_TARA_PSE_MAG_00116_0_879_ERR599039.129465624_PSE_110_05M	HBD05_TARA_PSE_MAG_00116	100	100	100	0	2e-50	185
	HBD05_TARA_PSE_MAG_00116_0_879_ERR599039.129465624_PSE_110_05M	HBD04_TARA_PON_MAG_00023	94.25	100	87	5	6e-35	134
	HBD05_TARA_PSE_MAG_00116_0_879_ERR599039.129465624_PSE_110_05M	HBD03_TARA_ION_MAG_00014	94.25	100	87	5	6e-35	134
	HBD05_TARA_PSE_MAG_00116_0_879_ERR599039.129465624_PSE_110_05M	HBD07_TARA_ANW_MAG_00019	92.39	100	92	7	2e-34	132
	HBD05_TARA_PSE_MAG_00116_0_879_ERR599039.85614110_PSE_110_05M	HBD05_TARA_PSE_MAG_00116	100	101	101	0	4e-51	187
	HBD05_TARA_PSE_MAG_00116_0_879_ERR599039.85614110_PSE_110_05M	HBD04_TARA_PON_MAG_00023	95.83	101	96	4	1e-41	156
	HBD05_TARA_PSE_MAG_00116_0_879_ERR599039.85614110_PSE_110_05M	HBD03_TARA_ION_MAG_00014	95.83	101	96	4	1e-41	156
	HBD05_TARA_PSE_MAG_00116_0_879_ERR599039.85614110_PSE_110_05M	HBD06_TARA_ANW_MAG_00006	91.92	101	99	8	1e-36	139
	HBD05_TARA_PSE_MAG_00116_0_879_ERR599039.11281733_PSE_110_05M	HBD05_TARA_PSE_MAG_00116	100	101	101	0	4e-51	187
	HBD05_TARA_PSE_MAG_00116_0_879_ERR599039.11281733_PSE_110_05M	HBD04_TARA_PON_MAG_00023	97.03	101	101	3	4e-46	171
	HBD05_TARA_PSE_MAG_00116_0_879_ERR599039.11281733_PSE_110_05M	HBD03_TARA_ION_MAG_00014	97.03	101	101	3	4e-46	171
	HBD05_TARA_PSE_MAG_00116_0_879_ERR599039.136678067_PSE_110_05M	HBD05_TARA_PSE_MAG_00116	100	101	101	0	4e-51	187
	HBD05_TARA_PSE_MAG_00116_0_879_ERR599039.136678067_PSE_110_05M	HBD04_TARA_PON_MAG_00023	98.02	101	101	2	9e-48	176
	HBD05_TARA_PSE_MAG_00116_0_879_ERR599039.136678067_PSE_110_05M	HBD03_TARA_ION_MAG_00014	98.02	101	101	2	9e-48	176
	HBD05_TARA_PSE_MAG_00116_0_879_ERR598954.43974701_PSW_112_05M	HBD05_TARA_PSE_MAG_00116	100	57	57	0	6e-27	106
	HBD05_TARA_PSE_MAG_00116_0_879_ERR599077.37571721_PSE_111_05M	HBD05_TARA_PSE_MAG_00116	100	101	101	0	4e-51	187
	HBD05_TARA_PSE_MAG_00116_0_879_ERR599077.37571721_PSE_111_05M	HBD07_TARA_ANW_MAG_00019	85.11	101	94	14	7e-24	97.1
	HBD05_TARA_PSE_MAG_00116_0_879_ERR599077.37571721_PSE_111_05M	HBD04_TARA_PON_MAG_00023	82.35	101	102	16	4e-21	87.9
	HBD05_TARA_PSE_MAG_00116_0_879_ERR599077.37571721_PSE_111_05M	HBD03_TARA_ION_MAG_00014	82.35	101	102	16	4e-21	87.9
	HBD05_TARA_PSE_MAG_00116_0_879_ERR599039.101002999_PSE_110_05M	HBD05_TARA_PSE_MAG_00116	100	101	101	0	4e-51	187
	HBD05_TARA_PSE_MAG_00116_0_879_ERR599039.101002999_PSE_110_05M	HBD04_TARA_PON_MAG_00023	94.32	101	88	5	2e-35	135
	HBD05_TARA_PSE_MAG_00116_0_879_ERR599039.101002999_PSE_110_05M	HBD03_TARA_ION_MAG_00014	94.32	101	88	5	2e-35	135
	HBD05_TARA_PSE_MAG_00116_0_879_ERR599039.101002999_PSE_110_05M	HBD07_TARA_ANW_MAG_00019	92.31	101	91	7	7e-34	130
	HBD05_TARA_PSE_MAG_00116_0_879_ERR599039.78484983_PSE_110_05M	HBD05_TARA_PSE_MAG_00116	100	101	101	0	4e-51	187
	HBD05_TARA_PSE_MAG_00116_0_879_ERR599039.78484983_PSE_110_05M	HBD04_TARA_PON_MAG_00023	98.02	101	101	2	9e-48	176
	HBD05_TARA_PSE_MAG_00116_0_879_ERR599039.78484983_PSE_110_05M	HBD03_TARA_ION_MAG_00014	98.02	101	101	2	9e-48	176
	HBD05_TARA_PSE_MAG_00116_0_879_ERR599039.123264311_PSE_110_05M	HBD05_TARA_PSE_MAG_00116	100	101	101	0	4e-51	187
	HBD05_TARA_PSE_MAG_00116_0_879_ERR599039.123264311_PSE_110_05M	HBD04_TARA_PON_MAG_00023	96.04	101	101	4	2e-44	165
	HBD05_TARA_PSE_MAG_00116_0_879_ERR599039.123264311_PSE_110_05M	HBD03_TARA_ION_MAG_00014	96.04	101	101	4	2e-44	165
	HBD05_TARA_PSE_MAG_00116_0_879_ERR599151.39429314_PSW_124_05M	HBD05_TARA_PSE_MAG_00116	100	95	95	0	9e-48	176
	HBD05_TARA_PSE_MAG_00116_0_879_ERR599039.119970560_PSE_110_05M	HBD05_TARA_PSE_MAG_00116	100	101	101	0	4e-51	187
	HBD05_TARA_PSE_MAG_00116_0_879_ERR599039.119970560_PSE_110_05M	HBD04_TARA_PON_MAG_00023	94.06	101	101	6	4e-41	154
	HBD05_TARA_PSE_MAG_00116_0_879_ERR599039.119970560_PSE_110_05M	HBD03_TARA_ION_MAG_00014	94.06	101	101	6	4e-41	154
	HBD05_TARA_PSE_MAG_00116_0_879_ERR599137.39951686_ASW_72_100M	HBD05_TARA_PSE_MAG_00116	88.12	101	101	12	4e-31	121
	HBD05_TARA_PSE_MAG_00116_0_879_ERR599039.77127987_PSE_110_05M	HBD05_TARA_PSE_MAG_00116	100	101	101	0	4e-51	187
	HBD05_TARA_PSE_MAG_00116_0_879_ERR599039.77127987_PSE_110_05M	HBD04_TARA_PON_MAG_00023	97.03	101	101	3	4e-46	171
	HBD05_TARA_PSE_MAG_00116_0_879_ERR599039.77127987_PSE_110_05M	HBD03_TARA_ION_MAG_00014	97.03	101	101	3	4e-46	171
	HBD05_TARA_PSE_MAG_00116_0_879_ERR599039.117085044_PSE_110_05M	HBD05_TARA_PSE_MAG_00116	100	101	101	0	4e-51	187
	HBD05_TARA_PSE_MAG_00116_0_879_ERR599039.117085044_PSE_110_05M	HBD04_TARA_PON_MAG_00023	98.02	101	101	2	9e-48	176
	HBD05_TARA_PSE_MAG_00116_0_879_ERR599039.117085044_PSE_110_05M	HBD03_TARA_ION_MAG_00014	98.02	101	101	2	9e-48	176
	HBD05_TARA_PSE_MAG_00116_0_879_ERR599077.116558808_PSE_111_05M	HBD05_TARA_PSE_MAG_00116	100	101	101	0	4e-51	187
	HBD05_TARA_PSE_MAG_00116_0_879_ERR599039.94250364_PSE_110_05M	HBD05_TARA_PSE_MAG_00116	100	101	101	0	4e-51	187
	HBD05_TARA_PSE_MAG_00116_0_879_ERR599077.60065453_PSE_111_05M	HBD05_TARA_PSE_MAG_00116	100	101	101	0	4e-51	187
	HBD05_TARA_PSE_MAG_00116_0_879_ERR599077.60065453_PSE_111_05M	HBD04_TARA_PON_MAG_00023	93.88	101	98	6	2e-39	148
	HBD05_TARA_PSE_MAG_00116_0_879_ERR599077.60065453_PSE_111_05M	HBD03_TARA_ION_MAG_00014	93.88	101	98	6	2e-39	148
	HBD05_TARA_PSE_MAG_00116_0_879_ERR598954.19911649_PSW_112_05M	HBD05_TARA_PSE_MAG_00116	100	101	89	0	2e-44	165
	HBD05_TARA_PSE_MAG_00116_0_879_ERR598954.19911649_PSW_112_05M	HBD04_TARA_PON_MAG_00023	96	101	75	3	1e-31	122
	HBD05_TARA_PSE_MAG_00116_0_879_ERR598954.19911649_PSW_112_05M	HBD03_TARA_ION_MAG_00014	96	101	75	3	1e-31	122
	HBD05_TARA_PSE_MAG_00116_0_879_ERR598954.19911649_PSW_112_05M	HBD07_TARA_ANW_MAG_00019	91.89	101	74	6	4e-26	104
	HBD05_TARA_PSE_MAG_00116_0_879_ERR599039.74394544_PSE_110_05M	HBD05_TARA_PSE_MAG_00116	100	100	100	0	2e-50	185
	HBD05_TARA_PSE_MAG_00116_0_879_ERR599039.74394544_PSE_110_05M	HBD04_TARA_PON_MAG_00023	98.98	100	98	1	9e-48	176
	HBD05_TARA_PSE_MAG_00116_0_879_ERR599039.74394544_PSE_110_05M	HBD03_TARA_ION_MAG_00014	98.98	100	98	1	9e-48	176
	HBD05_TARA_PSE_MAG_00116_0_879_ERR599039.15387306_PSE_110_05M	HBD05_TARA_PSE_MAG_00116	100	101	101	0	4e-51	187
	HBD05_TARA_PSE_MAG_00116_0_879_ERR599039.15387306_PSE_110_05M	HBD04_TARA_PON_MAG_00023	96.94	101	98	3	2e-44	165
	HBD05_TARA_PSE_MAG_00116_0_879_ERR599039.15387306_PSE_110_05M	HBD03_TARA_ION_MAG_00014	96.94	101	98	3	2e-44	165
	HBD05_TARA_PSE_MAG_00116_0_879_ERR599039.23463897_PSE_110_05M	HBD05_TARA_PSE_MAG_00116	100	101	101	0	4e-51	187
	HBD05_TARA_PSE_MAG_00116_0_879_ERR599039.23463897_PSE_110_05M	HBD04_TARA_PON_MAG_00023	94.32	101	88	5	2e-35	135
	HBD05_TARA_PSE_MAG_00116_0_879_ERR599039.23463897_PSE_110_05M	HBD03_TARA_ION_MAG_00014	94.32	101	88	5	2e-35	135
	HBD05_TARA_PSE_MAG_00116_0_879_ERR599039.23463897_PSE_110_05M	HBD07_TARA_ANW_MAG_00019	92.39	101	92	7	2e-34	132
	HBD05_TARA_PSE_MAG_00116_0_879_ERR599039.52113243_PSE_110_05M	HBD05_TARA_PSE_MAG_00116	100	101	91	0	2e-45	169
	HBD05_TARA_PSE_MAG_00116_0_879_ERR599039.52113243_PSE_110_05M	HBD04_TARA_PON_MAG_00023	94.94	101	79	4	3e-32	124
	HBD05_TARA_PSE_MAG_00116_0_879_ERR599039.52113243_PSE_110_05M	HBD03_TARA_ION_MAG_00014	94.94	101	79	4	3e-32	124
	HBD05_TARA_PSE_MAG_00116_0_879_ERR599039.52113243_PSE_110_05M	HBD07_TARA_ANW_MAG_00019	91.03	101	78	7	1e-26	106
	HBD05_TARA_PSE_MAG_00116_0_879_ERR599087.186281675_PON_138_60M	HBD05_TARA_PSE_MAG_00116	100	100	100	0	2e-50	185
	HBD05_TARA_PSE_MAG_00116_0_879_ERR599077.104979203_PSE_111_05M	HBD05_TARA_PSE_MAG_00116	100	101	101	0	4e-51	187
	HBD05_TARA_PSE_MAG_00116_0_879_ERR599077.104979203_PSE_111_05M	HBD04_TARA_PON_MAG_00023	98.02	101	101	2	9e-48	176
	HBD05_TARA_PSE_MAG_00116_0_879_ERR599077.104979203_PSE_111_05M	HBD03_TARA_ION_MAG_00014	98.02	101	101	2	9e-48	176
	HBD05_TARA_PSE_MAG_00116_0_879_ERR598992.90216382_PSW_122_05M	HBD05_TARA_PSE_MAG_00116	100	101	101	0	4e-51	187
	HBD05_TARA_PSE_MAG_00116_0_879_ERR598992.90216382_PSW_122_05M	HBD04_TARA_PON_MAG_00023	92.78	101	97	7	3e-37	141
	HBD05_TARA_PSE_MAG_00116_0_879_ERR598992.90216382_PSW_122_05M	HBD03_TARA_ION_MAG_00014	92.78	101	97	7	3e-37	141
	HBD05_TARA_PSE_MAG_00116_0_879_ERR599039.128498325_PSE_110_05M	HBD05_TARA_PSE_MAG_00116	99.01	101	101	1	2e-49	182
	HBD05_TARA_PSE_MAG_00116_0_879_ERR599151.31203914_PSW_124_05M	HBD05_TARA_PSE_MAG_00116	100	101	101	0	4e-51	187
	HBD05_TARA_PSE_MAG_00116_0_879_ERR599151.31203914_PSW_124_05M	HBD04_TARA_PON_MAG_00023	99.01	101	101	1	2e-49	182
	HBD05_TARA_PSE_MAG_00116_0_879_ERR599151.31203914_PSW_124_05M	HBD03_TARA_ION_MAG_00014	99.01	101	101	1	2e-49	182
	HBD05_TARA_PSE_MAG_00116_0_879_ERR599151.31203914_PSW_124_05M	HBD06_TARA_ANW_MAG_00006	93.07	101	101	7	2e-39	148
	HBD05_TARA_PSE_MAG_00116_0_879_ERR599114.7350293_PSW_125_05M	HBD05_TARA_PSE_MAG_00116	100	101	101	0	4e-51	187
	HBD05_TARA_PSE_MAG_00116_0_879_ERR599114.7350293_PSW_125_05M	HBD04_TARA_PON_MAG_00023	92.08	101	101	8	9e-38	143
	HBD05_TARA_PSE_MAG_00116_0_879_ERR599114.7350293_PSW_125_05M	HBD03_TARA_ION_MAG_00014	92.08	101	101	8	9e-38	143
	HBD05_TARA_PSE_MAG_00116_0_879_ERR599039.149416651_PSE_110_05M	HBD05_TARA_PSE_MAG_00116	100	100	100	0	2e-50	185
	HBD05_TARA_PSE_MAG_00116_0_879_ERR599039.149416651_PSE_110_05M	HBD04_TARA_PON_MAG_00023	99	100	100	1	7e-49	180
	HBD05_TARA_PSE_MAG_00116_0_879_ERR599039.149416651_PSE_110_05M	HBD03_TARA_ION_MAG_00014	99	100	100	1	7e-49	180
	HBD05_TARA_PSE_MAG_00116_0_879_ERR599039.39939355_PSE_110_05M	HBD05_TARA_PSE_MAG_00116	100	101	101	0	4e-51	187
	HBD05_TARA_PSE_MAG_00116_0_879_ERR599039.39939355_PSE_110_05M	HBD04_TARA_PON_MAG_00023	96	101	100	4	7e-44	163
	HBD05_TARA_PSE_MAG_00116_0_879_ERR599039.39939355_PSE_110_05M	HBD03_TARA_ION_MAG_00014	96	101	100	4	7e-44	163
	HBD05_TARA_PSE_MAG_00116_0_879_ERR599039.40761770_PSE_110_05M	HBD05_TARA_PSE_MAG_00116	100	101	101	0	4e-51	187
	HBD05_TARA_PSE_MAG_00116_0_879_ERR599039.40761770_PSE_110_05M	HBD07_TARA_ANW_MAG_00019	93.59	101	78	5	6e-30	117
	HBD05_TARA_PSE_MAG_00116_0_879_ERR599039.40761770_PSE_110_05M	HBD04_TARA_PON_MAG_00023	88.54	101	96	11	6e-30	117
	HBD05_TARA_PSE_MAG_00116_0_879_ERR599039.40761770_PSE_110_05M	HBD03_TARA_ION_MAG_00014	88.54	101	96	11	6e-30	117
	HBD05_TARA_PSE_MAG_00116_0_879_ERR599039.30958614_PSE_110_05M	HBD05_TARA_PSE_MAG_00116	100	101	101	0	4e-51	187
	HBD05_TARA_PSE_MAG_00116_0_879_ERR599039.30958614_PSE_110_05M	HBD04_TARA_PON_MAG_00023	95.88	101	97	4	3e-42	158
	HBD05_TARA_PSE_MAG_00116_0_879_ERR599039.30958614_PSE_110_05M	HBD03_TARA_ION_MAG_00014	95.88	101	97	4	3e-42	158
	HBD05_TARA_PSE_MAG_00116_0_879_ERR599039.30958614_PSE_110_05M	HBD06_TARA_ANW_MAG_00006	92	101	100	8	3e-37	141
	HBD05_TARA_PSE_MAG_00116_0_879_ERR599039.125749675_PSE_110_05M	HBD05_TARA_PSE_MAG_00116	98.95	95	95	1	4e-46	171
	HBD05_TARA_PSE_MAG_00116_0_879_ERR599077.119359612_PSE_111_05M	HBD05_TARA_PSE_MAG_00116	100	101	101	0	4e-51	187
	HBD05_TARA_PSE_MAG_00116_0_879_ERR599077.119359612_PSE_111_05M	HBD04_TARA_PON_MAG_00023	98.02	101	101	2	9e-48	176
	HBD05_TARA_PSE_MAG_00116_0_879_ERR599077.119359612_PSE_111_05M	HBD03_TARA_ION_MAG_00014	98.02	101	101	2	9e-48	176
	HBD05_TARA_PSE_MAG_00116_0_879_ERR599014.43796667_PSE_110_50M	HBD05_TARA_PSE_MAG_00116	100	101	101	0	4e-51	187
	HBD05_TARA_PSE_MAG_00116_0_879_ERR599014.43796667_PSE_110_50M	HBD07_TARA_ANW_MAG_00019	85.57	101	97	14	2e-25	102
	HBD05_TARA_PSE_MAG_00116_0_879_ERR599014.43796667_PSE_110_50M	HBD04_TARA_PON_MAG_00023	82.35	101	102	16	4e-21	87.9
	HBD05_TARA_PSE_MAG_00116_0_879_ERR599014.43796667_PSE_110_50M	HBD03_TARA_ION_MAG_00014	82.35	101	102	16	4e-21	87.9
	HBD05_TARA_PSE_MAG_00116_0_879_ERR599039.53150488_PSE_110_05M	HBD05_TARA_PSE_MAG_00116	100	88	88	0	6e-44	163
	HBD05_TARA_PSE_MAG_00116_0_879_ERR599039.53150488_PSE_110_05M	HBD04_TARA_PON_MAG_00023	97.73	88	88	2	1e-40	152
	HBD05_TARA_PSE_MAG_00116_0_879_ERR599039.53150488_PSE_110_05M	HBD03_TARA_ION_MAG_00014	97.73	88	88	2	1e-40	152
	HBD05_TARA_PSE_MAG_00116_0_879_ERR599039.22703866_PSE_110_05M	HBD05_TARA_PSE_MAG_00116	100	101	101	0	4e-51	187
	HBD05_TARA_PSE_MAG_00116_0_879_ERR599039.22703866_PSE_110_05M	HBD04_TARA_PON_MAG_00023	93.88	101	98	6	2e-39	148
	HBD05_TARA_PSE_MAG_00116_0_879_ERR599039.22703866_PSE_110_05M	HBD03_TARA_ION_MAG_00014	93.88	101	98	6	2e-39	148
	HBD05_TARA_PSE_MAG_00116_0_879_ERR598954.108443241_PSW_112_05M	HBD05_TARA_PSE_MAG_00116	100	101	101	0	4e-51	187
	HBD05_TARA_PSE_MAG_00116_0_879_ERR598954.108443241_PSW_112_05M	HBD04_TARA_PON_MAG_00023	90.1	101	101	10	2e-34	132
	HBD05_TARA_PSE_MAG_00116_0_879_ERR598954.108443241_PSW_112_05M	HBD03_TARA_ION_MAG_00014	90.1	101	101	10	2e-34	132
	HBD05_TARA_PSE_MAG_00116_0_879_ERR599039.122101733_PSE_110_05M	HBD05_TARA_PSE_MAG_00116	100	101	101	0	4e-51	187
	HBD05_TARA_PSE_MAG_00116_0_879_ERR599039.122101733_PSE_110_05M	HBD04_TARA_PON_MAG_00023	97.03	101	101	3	4e-46	171
	HBD05_TARA_PSE_MAG_00116_0_879_ERR599039.122101733_PSE_110_05M	HBD03_TARA_ION_MAG_00014	97.03	101	101	3	4e-46	171
	HBD05_TARA_PSE_MAG_00116_0_879_ERR598992.8918163_PSW_122_05M	HBD05_TARA_PSE_MAG_00116	100	101	101	0	4e-51	187
	HBD05_TARA_PSE_MAG_00116_0_879_ERR599077.180660356_PSE_111_05M	HBD05_TARA_PSE_MAG_00116	100	100	100	0	2e-50	185
	HBD05_TARA_PSE_MAG_00116_0_879_ERR599077.180660356_PSE_111_05M	HBD04_TARA_PON_MAG_00023	99	100	100	1	7e-49	180
	HBD05_TARA_PSE_MAG_00116_0_879_ERR599077.180660356_PSE_111_05M	HBD03_TARA_ION_MAG_00014	99	100	100	1	7e-49	180
	HBD05_TARA_PSE_MAG_00116_0_879_ERR599039.102073754_PSE_110_05M	HBD05_TARA_PSE_MAG_00116	100	94	94	0	3e-47	174
	HBD05_TARA_PSE_MAG_00116_0_879_ERR599039.102073754_PSE_110_05M	HBD04_TARA_PON_MAG_00023	94.32	94	88	5	1e-35	135
	HBD05_TARA_PSE_MAG_00116_0_879_ERR599039.102073754_PSE_110_05M	HBD03_TARA_ION_MAG_00014	94.32	94	88	5	1e-35	135
	HBD05_TARA_PSE_MAG_00116_0_879_ERR599039.102073754_PSE_110_05M	HBD07_TARA_ANW_MAG_00019	92.13	94	89	7	9e-33	126
	HBD05_TARA_PSE_MAG_00116_0_879_ERR599039.36497246_PSE_110_05M	HBD05_TARA_PSE_MAG_00116	100	101	101	0	4e-51	187
	HBD05_TARA_PSE_MAG_00116_0_879_ERR599077.63426120_PSE_111_05M	HBD05_TARA_PSE_MAG_00116	98.96	96	96	1	1e-46	172
	HBD05_TARA_PSE_MAG_00116_0_879_ERR599077.63426120_PSE_111_05M	HBD04_TARA_PON_MAG_00023	97.92	96	96	2	5e-45	167
	HBD05_TARA_PSE_MAG_00116_0_879_ERR599077.63426120_PSE_111_05M	HBD03_TARA_ION_MAG_00014	97.92	96	96	2	5e-45	167
	HBD05_TARA_PSE_MAG_00116_0_879_ERR599077.63426120_PSE_111_05M	HBD06_TARA_ANW_MAG_00006	93.75	96	96	6	2e-38	145
	HBD05_TARA_PSE_MAG_00116_0_879_ERR599039.82871987_PSE_110_05M	HBD05_TARA_PSE_MAG_00116	100	101	101	0	4e-51	187
	HBD05_TARA_PSE_MAG_00116_0_879_ERR599039.82871987_PSE_110_05M	HBD04_TARA_PON_MAG_00023	92.63	101	95	7	4e-36	137
	HBD05_TARA_PSE_MAG_00116_0_879_ERR599039.82871987_PSE_110_05M	HBD03_TARA_ION_MAG_00014	92.63	101	95	7	4e-36	137
	HBD05_TARA_PSE_MAG_00116_0_879_ERR599039.607965_PSE_110_05M	HBD05_TARA_PSE_MAG_00116	100	101	101	0	4e-51	187
	HBD05_TARA_PSE_MAG_00116_0_879_ERR599039.4300798_PSE_110_05M	HBD05_TARA_PSE_MAG_00116	100	99	99	0	5e-50	183
	HBD05_TARA_PSE_MAG_00116_0_879_ERR599039.4300798_PSE_110_05M	HBD04_TARA_PON_MAG_00023	94.32	99	88	5	2e-35	135
	HBD05_TARA_PSE_MAG_00116_0_879_ERR599039.4300798_PSE_110_05M	HBD03_TARA_ION_MAG_00014	94.32	99	88	5	2e-35	135
	HBD05_TARA_PSE_MAG_00116_0_879_ERR599039.4300798_PSE_110_05M	HBD07_TARA_ANW_MAG_00019	92.39	99	92	7	2e-34	132
	HBD05_TARA_PSE_MAG_00116_0_879_ERR599039.104269596_PSE_110_05M	HBD05_TARA_PSE_MAG_00116	100	100	100	0	2e-50	185
	HBD05_TARA_PSE_MAG_00116_0_879_ERR599039.104269596_PSE_110_05M	HBD04_TARA_PON_MAG_00023	95	100	100	5	3e-42	158
	HBD05_TARA_PSE_MAG_00116_0_879_ERR599039.104269596_PSE_110_05M	HBD03_TARA_ION_MAG_00014	95	100	100	5	3e-42	158
	HBD05_TARA_PSE_MAG_00116_0_879_ERR599039.160225397_PSE_110_05M	HBD05_TARA_PSE_MAG_00116	100	101	101	0	4e-51	187
	HBD05_TARA_PSE_MAG_00116_0_879_ERR599039.160225397_PSE_110_05M	HBD04_TARA_PON_MAG_00023	98.99	101	99	1	3e-48	178
	HBD05_TARA_PSE_MAG_00116_0_879_ERR599039.160225397_PSE_110_05M	HBD03_TARA_ION_MAG_00014	98.99	101	99	1	3e-48	178
	HBD05_TARA_PSE_MAG_00116_0_879_ERR599039.160225397_PSE_110_05M	HBD06_TARA_ANW_MAG_00006	92.93	101	99	7	3e-38	145
	HBD05_TARA_PSE_MAG_00116_0_879_ERR599087.38181245_PON_138_60M	HBD05_TARA_PSE_MAG_00116	100	78	78	0	2e-38	145
	HBD05_TARA_PSE_MAG_00116_0_879_ERR599039.127696239_PSE_110_05M	HBD05_TARA_PSE_MAG_00116	100	101	101	0	4e-51	187
	HBD05_TARA_PSE_MAG_00116_0_879_ERR599039.127696239_PSE_110_05M	HBD04_TARA_PON_MAG_00023	89.9	101	99	10	3e-33	128
	HBD05_TARA_PSE_MAG_00116_0_879_ERR599039.127696239_PSE_110_05M	HBD03_TARA_ION_MAG_00014	89.9	101	99	10	3e-33	128
	HBD05_TARA_PSE_MAG_00116_0_879_ERR599014.143973147_PSE_110_50M	HBD05_TARA_PSE_MAG_00116	100	101	101	0	4e-51	187
	HBD05_TARA_PSE_MAG_00116_0_879_ERR599014.143973147_PSE_110_50M	HBD07_TARA_ANW_MAG_00019	88.66	101	97	11	2e-30	119
	HBD05_TARA_PSE_MAG_00116_0_879_ERR599014.143973147_PSE_110_50M	HBD04_TARA_PON_MAG_00023	88.51	101	87	10	1e-26	106
	HBD05_TARA_PSE_MAG_00116_0_879_ERR599014.143973147_PSE_110_50M	HBD03_TARA_ION_MAG_00014	88.51	101	87	10	1e-26	106
	HBD05_TARA_PSE_MAG_00116_0_879_ERR599039.18178299_PSE_110_05M	HBD05_TARA_PSE_MAG_00116	100	100	100	0	2e-50	185
	HBD05_TARA_PSE_MAG_00116_0_879_ERR599039.145166275_PSE_110_05M	HBD05_TARA_PSE_MAG_00116	100	101	101	0	4e-51	187
	HBD05_TARA_PSE_MAG_00116_0_879_ERR599039.83013342_PSE_110_05M	HBD05_TARA_PSE_MAG_00116	100	101	101	0	4e-51	187
	HBD05_TARA_PSE_MAG_00116_0_879_ERR599014.117465174_PSE_110_50M	HBD05_TARA_PSE_MAG_00116	100	101	87	0	3e-43	161
	HBD05_TARA_PSE_MAG_00116_0_879_ERR599014.117465174_PSE_110_50M	HBD04_TARA_PON_MAG_00023	95.4	101	87	4	1e-36	139
	HBD05_TARA_PSE_MAG_00116_0_879_ERR599014.117465174_PSE_110_50M	HBD03_TARA_ION_MAG_00014	95.4	101	87	4	1e-36	139
	HBD05_TARA_PSE_MAG_00116_0_879_ERR599039.150859811_PSE_110_05M	HBD05_TARA_PSE_MAG_00116	100	100	100	0	2e-50	185
	HBD05_TARA_PSE_MAG_00116_0_879_ERR599039.150859811_PSE_110_05M	HBD04_TARA_PON_MAG_00023	94	100	100	6	2e-40	152
	HBD05_TARA_PSE_MAG_00116_0_879_ERR599039.150859811_PSE_110_05M	HBD03_TARA_ION_MAG_00014	94	100	100	6	2e-40	152
	HBD05_TARA_PSE_MAG_00116_0_879_ERR599039.79852203_PSE_110_05M	HBD05_TARA_PSE_MAG_00116	100	81	81	0	4e-40	150
	HBD05_TARA_PSE_MAG_00116_0_879_ERR599118.136385932_PSE_109_05M	HBD05_TARA_PSE_MAG_00116	100	101	101	0	4e-51	187
	HBD05_TARA_PSE_MAG_00116_0_879_ERR599077.10833694_PSE_111_05M	HBD05_TARA_PSE_MAG_00116	100	101	101	0	4e-51	187
	HBD05_TARA_PSE_MAG_00116_0_879_ERR599039.129450722_PSE_110_05M	HBD05_TARA_PSE_MAG_00116	100	97	97	0	7e-49	180
	HBD05_TARA_PSE_MAG_00116_0_879_ERR599039.129450722_PSE_110_05M	HBD04_TARA_PON_MAG_00023	95.24	97	84	4	5e-35	134
	HBD05_TARA_PSE_MAG_00116_0_879_ERR599039.129450722_PSE_110_05M	HBD03_TARA_ION_MAG_00014	95.24	97	84	4	5e-35	134
	HBD05_TARA_PSE_MAG_00116_0_879_ERR599039.129450722_PSE_110_05M	HBD07_TARA_ANW_MAG_00019	91.76	97	85	7	2e-30	119
	HBD05_TARA_PSE_MAG_00116_0_879_ERR599039.44628369_PSE_110_05M	HBD05_TARA_PSE_MAG_00116	100	98	98	0	2e-49	182
	HBD05_TARA_PSE_MAG_00116_0_879_ERR599039.44628369_PSE_110_05M	HBD04_TARA_PON_MAG_00023	94.9	98	98	5	4e-41	154
	HBD05_TARA_PSE_MAG_00116_0_879_ERR599039.44628369_PSE_110_05M	HBD03_TARA_ION_MAG_00014	94.9	98	98	5	4e-41	154
	HBD05_TARA_PSE_MAG_00116_0_879_ERR599039.117492993_PSE_110_05M	HBD05_TARA_PSE_MAG_00116	100	100	100	0	2e-50	185
	HBD05_TARA_PSE_MAG_00116_0_879_ERR599039.117492993_PSE_110_05M	HBD04_TARA_PON_MAG_00023	96.97	100	99	3	6e-45	167
	HBD05_TARA_PSE_MAG_00116_0_879_ERR599039.117492993_PSE_110_05M	HBD03_TARA_ION_MAG_00014	96.97	100	99	3	6e-45	167
	HBD05_TARA_PSE_MAG_00116_0_879_ERR599039.117492993_PSE_110_05M	HBD06_TARA_ANW_MAG_00006	92	100	100	8	3e-37	141
	HBD05_TARA_PSE_MAG_00116_0_879_ERR599039.49523182_PSE_110_05M	HBD05_TARA_PSE_MAG_00116	100	101	101	0	4e-51	187
	HBD05_TARA_PSE_MAG_00116_0_879_ERR599039.49523182_PSE_110_05M	HBD04_TARA_PON_MAG_00023	98.02	101	101	2	9e-48	176
	HBD05_TARA_PSE_MAG_00116_0_879_ERR599039.49523182_PSE_110_05M	HBD03_TARA_ION_MAG_00014	98.02	101	101	2	9e-48	176
	HBD05_TARA_PSE_MAG_00116_0_879_ERR599039.4458843_PSE_110_05M	HBD05_TARA_PSE_MAG_00116	100	101	101	0	4e-51	187
	HBD05_TARA_PSE_MAG_00116_0_879_ERR599039.4458843_PSE_110_05M	HBD04_TARA_PON_MAG_00023	95.06	101	81	4	3e-33	128
	HBD05_TARA_PSE_MAG_00116_0_879_ERR599039.4458843_PSE_110_05M	HBD03_TARA_ION_MAG_00014	95.06	101	81	4	3e-33	128
	HBD05_TARA_PSE_MAG_00116_0_879_ERR599039.4458843_PSE_110_05M	HBD07_TARA_ANW_MAG_00019	93.98	101	83	5	9e-33	126
	HBD05_TARA_PSE_MAG_00116_0_879_ERR599091.36482871_PSW_125_05M	HBD05_TARA_PSE_MAG_00116	100	100	100	0	2e-50	185
	HBD05_TARA_PSE_MAG_00116_0_879_ERR598978.113875051_PSE_102_05M	HBD05_TARA_PSE_MAG_00116	100	96	96	0	2e-48	178
	HBD05_TARA_PSE_MAG_00116_0_879_ERR598978.113875051_PSE_102_05M	HBD04_TARA_PON_MAG_00023	97.92	96	96	2	5e-45	167
	HBD05_TARA_PSE_MAG_00116_0_879_ERR598978.113875051_PSE_102_05M	HBD03_TARA_ION_MAG_00014	97.92	96	96	2	5e-45	167
	HBD05_TARA_PSE_MAG_00116_0_879_ERR599039.137438355_PSE_110_05M	HBD05_TARA_PSE_MAG_00116	100	101	101	0	4e-51	187
	HBD05_TARA_PSE_MAG_00116_0_879_ERR599039.137438355_PSE_110_05M	HBD04_TARA_PON_MAG_00023	90	101	100	10	7e-34	130
	HBD05_TARA_PSE_MAG_00116_0_879_ERR599039.137438355_PSE_110_05M	HBD03_TARA_ION_MAG_00014	90	101	100	10	7e-34	130
	HBD05_TARA_PSE_MAG_00116_0_879_ERR599039.98790057_PSE_110_05M	HBD05_TARA_PSE_MAG_00116	100	95	95	0	9e-48	176
	HBD05_TARA_PSE_MAG_00116_0_879_ERR599039.51101532_PSE_110_05M	HBD05_TARA_PSE_MAG_00116	100	101	101	0	4e-51	187
	HBD05_TARA_PSE_MAG_00116_0_879_ERR599039.144539518_PSE_110_05M	HBD05_TARA_PSE_MAG_00116	100	101	101	0	4e-51	187
	HBD05_TARA_PSE_MAG_00116_0_879_ERR599039.144539518_PSE_110_05M	HBD04_TARA_PON_MAG_00023	91.09	101	101	9	4e-36	137
	HBD05_TARA_PSE_MAG_00116_0_879_ERR599039.144539518_PSE_110_05M	HBD03_TARA_ION_MAG_00014	91.09	101	101	9	4e-36	137
	HBD05_TARA_PSE_MAG_00116_0_879_ERR599039.92489672_PSE_110_05M	HBD05_TARA_PSE_MAG_00116	100	100	100	0	2e-50	185
	HBD05_TARA_PSE_MAG_00116_0_879_ERR599039.92489672_PSE_110_05M	HBD07_TARA_ANW_MAG_00019	85.71	100	98	14	4e-26	104
	HBD05_TARA_PSE_MAG_00116_0_879_ERR599039.92489672_PSE_110_05M	HBD04_TARA_PON_MAG_00023	82.18	100	101	16	2e-20	86.1
	HBD05_TARA_PSE_MAG_00116_0_879_ERR599039.92489672_PSE_110_05M	HBD03_TARA_ION_MAG_00014	82.18	100	101	16	2e-20	86.1
	HBD05_TARA_PSE_MAG_00116_0_879_ERR599039.67886902_PSE_110_05M	HBD05_TARA_PSE_MAG_00116	100	101	91	0	2e-45	169
	HBD05_TARA_PSE_MAG_00116_0_879_ERR599039.67886902_PSE_110_05M	HBD04_TARA_PON_MAG_00023	94.94	101	79	4	3e-32	124
	HBD05_TARA_PSE_MAG_00116_0_879_ERR599039.67886902_PSE_110_05M	HBD03_TARA_ION_MAG_00014	94.94	101	79	4	3e-32	124
	HBD05_TARA_PSE_MAG_00116_0_879_ERR599039.67886902_PSE_110_05M	HBD07_TARA_ANW_MAG_00019	91.03	101	78	7	1e-26	106
	HBD05_TARA_PSE_MAG_00116_0_879_ERR599151.5327146_PSW_124_05M	HBD05_TARA_PSE_MAG_00116	100	101	101	0	4e-51	187
	HBD05_TARA_PSE_MAG_00116_0_879_ERR599151.5327146_PSW_124_05M	HBD04_TARA_PON_MAG_00023	98.02	101	101	2	9e-48	176
	HBD05_TARA_PSE_MAG_00116_0_879_ERR599151.5327146_PSW_124_05M	HBD03_TARA_ION_MAG_00014	98.02	101	101	2	9e-48	176
	HBD05_TARA_PSE_MAG_00116_0_879_ERR599039.95284444_PSE_110_05M	HBD05_TARA_PSE_MAG_00116	100	101	101	0	4e-51	187
	HBD05_TARA_PSE_MAG_00116_0_879_ERR599039.95284444_PSE_110_05M	HBD04_TARA_PON_MAG_00023	94.06	101	101	6	4e-41	154
	HBD05_TARA_PSE_MAG_00116_0_879_ERR599039.95284444_PSE_110_05M	HBD03_TARA_ION_MAG_00014	94.06	101	101	6	4e-41	154
	HBD05_TARA_PSE_MAG_00116_0_879_ERR599014.124825778_PSE_110_50M	HBD05_TARA_PSE_MAG_00116	100	95	95	0	9e-48	176
	HBD05_TARA_PSE_MAG_00116_0_879_ERR599039.18414550_PSE_110_05M	HBD05_TARA_PSE_MAG_00116	100	99	99	0	5e-50	183
	HBD05_TARA_PSE_MAG_00116_0_879_ERR599039.18414550_PSE_110_05M	HBD04_TARA_PON_MAG_00023	97.98	99	99	2	1e-46	172
	HBD05_TARA_PSE_MAG_00116_0_879_ERR599039.18414550_PSE_110_05M	HBD03_TARA_ION_MAG_00014	97.98	99	99	2	1e-46	172
	HBD05_TARA_PSE_MAG_00116_0_879_ERR599039.18414550_PSE_110_05M	HBD06_TARA_ANW_MAG_00006	93.94	99	99	6	5e-40	150
	HBD05_TARA_PSE_MAG_00116_0_879_ERR599039.47770018_PSE_110_05M	HBD05_TARA_PSE_MAG_00116	100	90	90	0	5e-45	167
	HBD05_TARA_PSE_MAG_00116_0_879_ERR599039.895934_PSE_110_05M	HBD05_TARA_PSE_MAG_00116	100	101	101	0	4e-51	187
	HBD05_TARA_PSE_MAG_00116_0_879_ERR599039.895934_PSE_110_05M	HBD04_TARA_PON_MAG_00023	95.05	101	101	5	9e-43	159
	HBD05_TARA_PSE_MAG_00116_0_879_ERR599039.895934_PSE_110_05M	HBD03_TARA_ION_MAG_00014	95.05	101	101	5	9e-43	159
	HBD05_TARA_PSE_MAG_00116_0_879_ERR599077.88209736_PSE_111_05M	HBD05_TARA_PSE_MAG_00116	100	99	99	0	5e-50	183
	HBD05_TARA_PSE_MAG_00116_0_879_ERR599014.46916655_PSE_110_50M	HBD05_TARA_PSE_MAG_00116	100	101	101	0	4e-51	187
	HBD05_TARA_PSE_MAG_00116_0_879_ERR599014.46916655_PSE_110_50M	HBD04_TARA_PON_MAG_00023	99.01	101	101	1	2e-49	182
	HBD05_TARA_PSE_MAG_00116_0_879_ERR599014.46916655_PSE_110_50M	HBD03_TARA_ION_MAG_00014	99.01	101	101	1	2e-49	182
	HBD05_TARA_PSE_MAG_00116_0_879_ERR599077.97668149_PSE_111_05M	HBD05_TARA_PSE_MAG_00116	100	101	101	0	4e-51	187
	HBD05_TARA_PSE_MAG_00116_0_879_ERR599039.66159266_PSE_110_05M	HBD05_TARA_PSE_MAG_00116	100	100	100	0	2e-50	185
	HBD05_TARA_PSE_MAG_00116_0_879_ERR599039.66159266_PSE_110_05M	HBD04_TARA_PON_MAG_00023	99	100	100	1	7e-49	180
	HBD05_TARA_PSE_MAG_00116_0_879_ERR599039.66159266_PSE_110_05M	HBD03_TARA_ION_MAG_00014	99	100	100	1	7e-49	180
	HBD05_TARA_PSE_MAG_00116_0_879_ERR599039.66159266_PSE_110_05M	HBD06_TARA_ANW_MAG_00006	93	100	100	7	7e-39	147
	HBD05_TARA_PSE_MAG_00116_0_879_ERR599039.143593798_PSE_110_05M	HBD05_TARA_PSE_MAG_00116	100	101	101	0	4e-51	187
	HBD05_TARA_PSE_MAG_00116_0_879_ERR599039.143593798_PSE_110_05M	HBD04_TARA_PON_MAG_00023	94.32	101	88	5	2e-35	135
	HBD05_TARA_PSE_MAG_00116_0_879_ERR599039.143593798_PSE_110_05M	HBD03_TARA_ION_MAG_00014	94.32	101	88	5	2e-35	135
	HBD05_TARA_PSE_MAG_00116_0_879_ERR599039.143593798_PSE_110_05M	HBD07_TARA_ANW_MAG_00019	92.31	101	91	7	7e-34	130
	HBD05_TARA_PSE_MAG_00116_0_879_ERR599110.81341085_IOS_65_30M	HBD06_TARA_ANW_MAG_00006	89.9	101	99	10	3e-33	128
	HBD05_TARA_PSE_MAG_00116_0_879_ERR599110.81341085_IOS_65_30M	HBD05_TARA_PSE_MAG_00116	89.9	101	99	10	3e-33	128
	HBD05_TARA_PSE_MAG_00116_0_879_ERR599110.81341085_IOS_65_30M	HBD04_TARA_PON_MAG_00023	89.8	101	98	10	9e-33	126
	HBD05_TARA_PSE_MAG_00116_0_879_ERR599110.81341085_IOS_65_30M	HBD03_TARA_ION_MAG_00014	89.8	101	98	10	9e-33	126
	HBD05_TARA_PSE_MAG_00116_0_879_ERR599077.98583512_PSE_111_05M	HBD05_TARA_PSE_MAG_00116	100	100	100	0	2e-50	185
	HBD05_TARA_PSE_MAG_00116_0_879_ERR599077.98583512_PSE_111_05M	HBD04_TARA_PON_MAG_00023	95.74	100	94	4	2e-40	152
	HBD05_TARA_PSE_MAG_00116_0_879_ERR599077.98583512_PSE_111_05M	HBD03_TARA_ION_MAG_00014	95.74	100	94	4	2e-40	152
	HBD05_TARA_PSE_MAG_00116_0_879_ERR599077.98583512_PSE_111_05M	HBD06_TARA_ANW_MAG_00006	91.75	100	97	8	2e-35	135
	HBD05_TARA_PSE_MAG_00116_0_879_ERR599080.345028_PSW_124_05M	HBD05_TARA_PSE_MAG_00116	100	101	101	0	4e-51	187
	HBD05_TARA_PSE_MAG_00116_0_879_ERR598954.89267006_PSW_112_05M	HBD05_TARA_PSE_MAG_00116	100	100	91	0	2e-45	169
	HBD05_TARA_PSE_MAG_00116_0_879_ERR598954.89267006_PSW_112_05M	HBD04_TARA_PON_MAG_00023	94.51	100	91	5	3e-37	141
	HBD05_TARA_PSE_MAG_00116_0_879_ERR598954.89267006_PSW_112_05M	HBD03_TARA_ION_MAG_00014	94.51	100	91	5	3e-37	141
	HBD05_TARA_PSE_MAG_00116_0_879_ERR599039.131956726_PSE_110_05M	HBD05_TARA_PSE_MAG_00116	100	98	98	0	2e-49	182
	HBD05_TARA_PSE_MAG_00116_0_879_ERR599039.131956726_PSE_110_05M	HBD04_TARA_PON_MAG_00023	94.9	98	98	5	4e-41	154
	HBD05_TARA_PSE_MAG_00116_0_879_ERR599039.131956726_PSE_110_05M	HBD03_TARA_ION_MAG_00014	94.9	98	98	5	4e-41	154
	HBD05_TARA_PSE_MAG_00116_0_879_ERR599039.132757894_PSE_110_05M	HBD05_TARA_PSE_MAG_00116	100	100	100	0	2e-50	185
	HBD05_TARA_PSE_MAG_00116_0_879_ERR599039.132757894_PSE_110_05M	HBD04_TARA_PON_MAG_00023	96	100	100	4	7e-44	163
	HBD05_TARA_PSE_MAG_00116_0_879_ERR599039.132757894_PSE_110_05M	HBD03_TARA_ION_MAG_00014	96	100	100	4	7e-44	163
	HBD05_TARA_PSE_MAG_00116_0_879_ERR599039.132757894_PSE_110_05M	HBD06_TARA_ANW_MAG_00006	92.93	100	99	7	3e-38	145
	HBD05_TARA_PSE_MAG_00116_0_879_ERR599039.8577201_PSE_110_05M	HBD05_TARA_PSE_MAG_00116	100	101	96	0	3e-48	178
	HBD05_TARA_PSE_MAG_00116_0_879_ERR599039.8577201_PSE_110_05M	HBD04_TARA_PON_MAG_00023	95.24	101	84	4	6e-35	134
	HBD05_TARA_PSE_MAG_00116_0_879_ERR599039.8577201_PSE_110_05M	HBD03_TARA_ION_MAG_00014	95.24	101	84	4	6e-35	134
	HBD05_TARA_PSE_MAG_00116_0_879_ERR599039.8577201_PSE_110_05M	HBD07_TARA_ANW_MAG_00019	91.57	101	83	7	2e-29	115
	HBD05_TARA_PSE_MAG_00116_0_879_ERR599039.34159425_PSE_110_05M	HBD05_TARA_PSE_MAG_00116	100	101	101	0	4e-51	187
	HBD05_TARA_PSE_MAG_00116_0_879_ERR599039.63906305_PSE_110_05M	HBD05_TARA_PSE_MAG_00116	100	101	101	0	4e-51	187
	HBD05_TARA_PSE_MAG_00116_0_879_ERR599039.63906305_PSE_110_05M	HBD04_TARA_PON_MAG_00023	98.02	101	101	2	9e-48	176
	HBD05_TARA_PSE_MAG_00116_0_879_ERR599039.63906305_PSE_110_05M	HBD03_TARA_ION_MAG_00014	98.02	101	101	2	9e-48	176
	HBD05_TARA_PSE_MAG_00116_0_879_ERR599039.63906305_PSE_110_05M	HBD06_TARA_ANW_MAG_00006	92.08	101	101	8	9e-38	143
	HBD05_TARA_PSE_MAG_00116_0_879_ERR599039.133237158_PSE_110_05M	HBD05_TARA_PSE_MAG_00116	100	100	100	0	2e-50	185
	HBD05_TARA_PSE_MAG_00116_0_879_ERR599039.133237158_PSE_110_05M	HBD07_TARA_ANW_MAG_00019	84.95	100	93	14	3e-23	95.3
	HBD05_TARA_PSE_MAG_00116_0_879_ERR599039.133237158_PSE_110_05M	HBD04_TARA_PON_MAG_00023	82.18	100	101	16	2e-20	86.1
	HBD05_TARA_PSE_MAG_00116_0_879_ERR599039.133237158_PSE_110_05M	HBD03_TARA_ION_MAG_00014	82.18	100	101	16	2e-20	86.1
	HBD05_TARA_PSE_MAG_00116_0_879_ERR599039.22506800_PSE_110_05M	HBD05_TARA_PSE_MAG_00116	100	101	100	0	2e-50	185
	HBD05_TARA_PSE_MAG_00116_0_879_ERR599039.114570288_PSE_110_05M	HBD05_TARA_PSE_MAG_00116	100	101	101	0	4e-51	187
	HBD05_TARA_PSE_MAG_00116_0_879_ERR599039.114570288_PSE_110_05M	HBD07_TARA_ANW_MAG_00019	88.78	101	98	11	4e-31	121
	HBD05_TARA_PSE_MAG_00116_0_879_ERR599039.114570288_PSE_110_05M	HBD04_TARA_PON_MAG_00023	88.37	101	86	10	4e-26	104
	HBD05_TARA_PSE_MAG_00116_0_879_ERR599039.114570288_PSE_110_05M	HBD03_TARA_ION_MAG_00014	88.37	101	86	10	4e-26	104
	HBD05_TARA_PSE_MAG_00116_0_879_ERR598992.13654703_PSW_122_05M	HBD05_TARA_PSE_MAG_00116	100	101	89	0	2e-44	165
	HBD05_TARA_PSE_MAG_00116_0_879_ERR598992.13654703_PSW_122_05M	HBD04_TARA_PON_MAG_00023	96	101	75	3	1e-31	122
	HBD05_TARA_PSE_MAG_00116_0_879_ERR598992.13654703_PSW_122_05M	HBD03_TARA_ION_MAG_00014	96	101	75	3	1e-31	122
	HBD05_TARA_PSE_MAG_00116_0_879_ERR598992.13654703_PSW_122_05M	HBD07_TARA_ANW_MAG_00019	91.89	101	74	6	4e-26	104
	HBD05_TARA_PSE_MAG_00116_0_879_ERR599014.193507931_PSE_110_50M	HBD05_TARA_PSE_MAG_00116	100	101	101	0	4e-51	187
	HBD05_TARA_PSE_MAG_00116_0_879_ERR599014.193507931_PSE_110_50M	HBD04_TARA_PON_MAG_00023	91.09	101	101	9	4e-36	137
	HBD05_TARA_PSE_MAG_00116_0_879_ERR599014.193507931_PSE_110_50M	HBD03_TARA_ION_MAG_00014	91.09	101	101	9	4e-36	137
	HBD05_TARA_PSE_MAG_00116_0_879_ERR598992.3907659_PSW_122_05M	HBD05_TARA_PSE_MAG_00116	100	101	101	0	4e-51	187
	HBD05_TARA_PSE_MAG_00116_0_879_ERR598992.3907659_PSW_122_05M	HBD04_TARA_PON_MAG_00023	98.02	101	101	2	9e-48	176
	HBD05_TARA_PSE_MAG_00116_0_879_ERR598992.3907659_PSW_122_05M	HBD03_TARA_ION_MAG_00014	98.02	101	101	2	9e-48	176
	HBD05_TARA_PSE_MAG_00116_0_879_ERR599039.54399300_PSE_110_05M	HBD05_TARA_PSE_MAG_00116	100	100	100	0	2e-50	185
	HBD05_TARA_PSE_MAG_00116_0_879_ERR599039.54399300_PSE_110_05M	HBD04_TARA_PON_MAG_00023	94	100	100	6	2e-40	152
	HBD05_TARA_PSE_MAG_00116_0_879_ERR599039.54399300_PSE_110_05M	HBD03_TARA_ION_MAG_00014	94	100	100	6	2e-40	152
	HBD05_TARA_PSE_MAG_00116_0_879_ERR599039.103570519_PSE_110_05M	HBD05_TARA_PSE_MAG_00116	100	101	101	0	4e-51	187
	HBD05_TARA_PSE_MAG_00116_0_879_ERR599039.103570519_PSE_110_05M	HBD04_TARA_PON_MAG_00023	94.06	101	101	6	4e-41	154
	HBD05_TARA_PSE_MAG_00116_0_879_ERR599039.103570519_PSE_110_05M	HBD03_TARA_ION_MAG_00014	94.06	101	101	6	4e-41	154
	HBD05_TARA_PSE_MAG_00116_0_879_ERR599039.139712103_PSE_110_05M	HBD05_TARA_PSE_MAG_00116	100	101	101	0	4e-51	187
	HBD05_TARA_PSE_MAG_00116_0_879_ERR599039.139712103_PSE_110_05M	HBD07_TARA_ANW_MAG_00019	88.54	101	96	11	6e-30	117
	HBD05_TARA_PSE_MAG_00116_0_879_ERR599039.139712103_PSE_110_05M	HBD04_TARA_PON_MAG_00023	88.1	101	84	10	6e-25	100
	HBD05_TARA_PSE_MAG_00116_0_879_ERR599039.139712103_PSE_110_05M	HBD03_TARA_ION_MAG_00014	88.1	101	84	10	6e-25	100
	HBD05_TARA_PSE_MAG_00116_0_879_ERR598954.31227233_PSW_112_05M	HBD05_TARA_PSE_MAG_00116	100	101	99	0	6e-50	183
	HBD05_TARA_PSE_MAG_00116_0_879_ERR598954.31227233_PSW_112_05M	HBD04_TARA_PON_MAG_00023	94.95	101	99	5	1e-41	156
	HBD05_TARA_PSE_MAG_00116_0_879_ERR598954.31227233_PSW_112_05M	HBD03_TARA_ION_MAG_00014	94.95	101	99	5	1e-41	156
	HBD05_TARA_PSE_MAG_00116_0_879_ERR599039.122329763_PSE_110_05M	HBD05_TARA_PSE_MAG_00116	100	101	101	0	4e-51	187
	HBD05_TARA_PSE_MAG_00116_0_879_ERR599039.122329763_PSE_110_05M	HBD04_TARA_PON_MAG_00023	99.01	101	101	1	2e-49	182
	HBD05_TARA_PSE_MAG_00116_0_879_ERR599039.122329763_PSE_110_05M	HBD03_TARA_ION_MAG_00014	99.01	101	101	1	2e-49	182
	HBD05_TARA_PSE_MAG_00116_0_879_ERR599039.122329763_PSE_110_05M	HBD06_TARA_ANW_MAG_00006	93.07	101	101	7	2e-39	148
	HBD05_TARA_PSE_MAG_00116_0_879_ERR599039.37276129_PSE_110_05M	HBD05_TARA_PSE_MAG_00116	100	100	100	0	2e-50	185
	HBD05_TARA_PSE_MAG_00116_0_879_ERR598992.89806118_PSW_122_05M	HBD05_TARA_PSE_MAG_00116	100	101	97	0	7e-49	180
	HBD05_TARA_PSE_MAG_00116_0_879_ERR598992.89806118_PSW_122_05M	HBD04_TARA_PON_MAG_00023	95.24	101	84	4	6e-35	134
	HBD05_TARA_PSE_MAG_00116_0_879_ERR598992.89806118_PSW_122_05M	HBD03_TARA_ION_MAG_00014	95.24	101	84	4	6e-35	134
	HBD05_TARA_PSE_MAG_00116_0_879_ERR598992.89806118_PSW_122_05M	HBD07_TARA_ANW_MAG_00019	91.67	101	84	7	6e-30	117
	HBD05_TARA_PSE_MAG_00116_0_879_ERR599039.80673140_PSE_110_05M	HBD05_TARA_PSE_MAG_00116	100	100	100	0	2e-50	185
	HBD05_TARA_PSE_MAG_00116_0_879_ERR599039.80673140_PSE_110_05M	HBD04_TARA_PON_MAG_00023	95	100	100	5	3e-42	158
	HBD05_TARA_PSE_MAG_00116_0_879_ERR599039.80673140_PSE_110_05M	HBD03_TARA_ION_MAG_00014	95	100	100	5	3e-42	158
	HBD05_TARA_PSE_MAG_00116_0_879_ERR599039.140823499_PSE_110_05M	HBD05_TARA_PSE_MAG_00116	100	99	99	0	5e-50	183
	HBD05_TARA_PSE_MAG_00116_0_879_ERR599039.140823499_PSE_110_05M	HBD04_TARA_PON_MAG_00023	93.94	99	99	6	5e-40	150
	HBD05_TARA_PSE_MAG_00116_0_879_ERR599039.140823499_PSE_110_05M	HBD03_TARA_ION_MAG_00014	93.94	99	99	6	5e-40	150
	HBD05_TARA_PSE_MAG_00116_0_879_ERR598992.41123153_PSW_122_05M	HBD05_TARA_PSE_MAG_00116	100	101	101	0	4e-51	187
	HBD05_TARA_PSE_MAG_00116_0_879_ERR598992.41123153_PSW_122_05M	HBD04_TARA_PON_MAG_00023	94.32	101	88	5	2e-35	135
	HBD05_TARA_PSE_MAG_00116_0_879_ERR598992.41123153_PSW_122_05M	HBD03_TARA_ION_MAG_00014	94.32	101	88	5	2e-35	135
	HBD05_TARA_PSE_MAG_00116_0_879_ERR598992.41123153_PSW_122_05M	HBD07_TARA_ANW_MAG_00019	92.31	101	91	7	7e-34	130
	HBD05_TARA_PSE_MAG_00116_0_879_ERR599039.150192367_PSE_110_05M	HBD05_TARA_PSE_MAG_00116	100	100	100	0	2e-50	185
	HBD05_TARA_PSE_MAG_00116_0_879_ERR599039.69915134_PSE_110_05M	HBD05_TARA_PSE_MAG_00116	100	101	101	0	4e-51	187
	HBD05_TARA_PSE_MAG_00116_0_879_ERR598954.185549601_PSW_112_05M	HBD05_TARA_PSE_MAG_00116	100	98	94	0	3e-47	174
	HBD05_TARA_PSE_MAG_00116_0_879_ERR598954.185549601_PSW_112_05M	HBD04_TARA_PON_MAG_00023	94.68	98	94	5	7e-39	147
	HBD05_TARA_PSE_MAG_00116_0_879_ERR598954.185549601_PSW_112_05M	HBD03_TARA_ION_MAG_00014	94.68	98	94	5	7e-39	147
	HBD05_TARA_PSE_MAG_00116_0_879_ERR599069.17308371_PSW_124_05M	HBD05_TARA_PSE_MAG_00116	100	101	101	0	4e-51	187
	HBD05_TARA_PSE_MAG_00116_0_879_ERR599069.17308371_PSW_124_05M	HBD04_TARA_PON_MAG_00023	92	101	100	8	3e-37	141
	HBD05_TARA_PSE_MAG_00116_0_879_ERR599069.17308371_PSW_124_05M	HBD03_TARA_ION_MAG_00014	92	101	100	8	3e-37	141
	HBD05_TARA_PSE_MAG_00116_0_879_ERR599039.49144584_PSE_110_05M	HBD05_TARA_PSE_MAG_00116	100	101	86	0	9e-43	159
	HBD05_TARA_PSE_MAG_00116_0_879_ERR599039.49144584_PSE_110_05M	HBD04_TARA_PON_MAG_00023	95.35	101	86	4	4e-36	137
	HBD05_TARA_PSE_MAG_00116_0_879_ERR599039.49144584_PSE_110_05M	HBD03_TARA_ION_MAG_00014	95.35	101	86	4	4e-36	137
	HBD05_TARA_PSE_MAG_00116_0_879_ERR599039.43035454_PSE_110_05M	HBD05_TARA_PSE_MAG_00116	100	101	101	0	4e-51	187
	HBD05_TARA_PSE_MAG_00116_0_879_ERR599039.43035454_PSE_110_05M	HBD04_TARA_PON_MAG_00023	98.02	101	101	2	9e-48	176
	HBD05_TARA_PSE_MAG_00116_0_879_ERR599039.43035454_PSE_110_05M	HBD03_TARA_ION_MAG_00014	98.02	101	101	2	9e-48	176
	HBD05_TARA_PSE_MAG_00116_0_879_ERR599014.193409279_PSE_110_50M	HBD05_TARA_PSE_MAG_00116	100	101	101	0	4e-51	187
	HBD05_TARA_PSE_MAG_00116_0_879_ERR599014.193409279_PSE_110_50M	HBD04_TARA_PON_MAG_00023	91.09	101	101	9	4e-36	137
	HBD05_TARA_PSE_MAG_00116_0_879_ERR599014.193409279_PSE_110_50M	HBD03_TARA_ION_MAG_00014	91.09	101	101	9	4e-36	137
	HBD05_TARA_PSE_MAG_00116_0_879_ERR598954.43841452_PSW_112_05M	HBD05_TARA_PSE_MAG_00116	100	92	92	0	4e-46	171
	HBD05_TARA_PSE_MAG_00116_0_879_ERR598954.43841452_PSW_112_05M	HBD04_TARA_PON_MAG_00023	95.65	92	92	4	2e-39	148
	HBD05_TARA_PSE_MAG_00116_0_879_ERR598954.43841452_PSW_112_05M	HBD03_TARA_ION_MAG_00014	95.65	92	92	4	2e-39	148
	HBD05_TARA_PSE_MAG_00116_0_879_ERR599039.10479653_PSE_110_05M	HBD05_TARA_PSE_MAG_00116	100	101	101	0	4e-51	187
	HBD05_TARA_PSE_MAG_00116_0_879_ERR599039.10479653_PSE_110_05M	HBD04_TARA_PON_MAG_00023	92	101	100	8	3e-37	141
	HBD05_TARA_PSE_MAG_00116_0_879_ERR599039.10479653_PSE_110_05M	HBD03_TARA_ION_MAG_00014	92	101	100	8	3e-37	141
	HBD05_TARA_PSE_MAG_00116_0_879_ERR598992.45993554_PSW_122_05M	HBD06_TARA_ANW_MAG_00006	89.47	96	95	10	4e-31	121
	HBD05_TARA_PSE_MAG_00116_0_879_ERR599039.81634802_PSE_110_05M	HBD05_TARA_PSE_MAG_00116	99	100	100	1	7e-49	180
	HBD05_TARA_PSE_MAG_00116_0_879_ERR599039.81634802_PSE_110_05M	HBD04_TARA_PON_MAG_00023	95	100	100	5	3e-42	158
	HBD05_TARA_PSE_MAG_00116_0_879_ERR599039.81634802_PSE_110_05M	HBD03_TARA_ION_MAG_00014	95	100	100	5	3e-42	158
	HBD05_TARA_PSE_MAG_00116_0_879_ERR599080.8321184_PSW_124_05M	HBD05_TARA_PSE_MAG_00116	100	101	101	0	4e-51	187
	HBD05_TARA_PSE_MAG_00116_0_879_ERR599080.8321184_PSW_124_05M	HBD04_TARA_PON_MAG_00023	98.02	101	101	2	9e-48	176
	HBD05_TARA_PSE_MAG_00116_0_879_ERR599080.8321184_PSW_124_05M	HBD03_TARA_ION_MAG_00014	98.02	101	101	2	9e-48	176
	HBD05_TARA_PSE_MAG_00116_0_879_ERR599039.43364369_PSE_110_05M	HBD05_TARA_PSE_MAG_00116	99	100	100	1	7e-49	180
	HBD05_TARA_PSE_MAG_00116_0_879_ERR599039.43364369_PSE_110_05M	HBD04_TARA_PON_MAG_00023	96.1	100	77	3	9e-33	126
	HBD05_TARA_PSE_MAG_00116_0_879_ERR599039.43364369_PSE_110_05M	HBD03_TARA_ION_MAG_00014	96.1	100	77	3	9e-33	126
	HBD05_TARA_PSE_MAG_00116_0_879_ERR599039.43364369_PSE_110_05M	HBD07_TARA_ANW_MAG_00019	92.77	100	83	6	4e-31	121
	HBD05_TARA_PSE_MAG_00116_0_879_ERR599039.15849279_PSE_110_05M	HBD05_TARA_PSE_MAG_00116	100	101	101	0	4e-51	187
	HBD05_TARA_PSE_MAG_00116_0_879_ERR599039.15849279_PSE_110_05M	HBD04_TARA_PON_MAG_00023	98.02	101	101	2	9e-48	176
	HBD05_TARA_PSE_MAG_00116_0_879_ERR599039.15849279_PSE_110_05M	HBD03_TARA_ION_MAG_00014	98.02	101	101	2	9e-48	176
	HBD05_TARA_PSE_MAG_00116_0_879_ERR599039.15849279_PSE_110_05M	HBD06_TARA_ANW_MAG_00006	93.81	101	97	6	7e-39	147
	HBD05_TARA_PSE_MAG_00116_0_879_ERR599039.120832195_PSE_110_05M	HBD05_TARA_PSE_MAG_00116	100	101	99	0	6e-50	183
	HBD05_TARA_PSE_MAG_00116_0_879_ERR599039.120832195_PSE_110_05M	HBD04_TARA_PON_MAG_00023	90.91	101	99	9	6e-35	134
	HBD05_TARA_PSE_MAG_00116_0_879_ERR599039.120832195_PSE_110_05M	HBD03_TARA_ION_MAG_00014	90.91	101	99	9	6e-35	134
	HBD05_TARA_PSE_MAG_00116_0_879_ERR599039.40524361_PSE_110_05M	HBD05_TARA_PSE_MAG_00116	100	101	101	0	4e-51	187
	HBD05_TARA_PSE_MAG_00116_0_879_ERR599039.40524361_PSE_110_05M	HBD04_TARA_PON_MAG_00023	95.05	101	101	5	9e-43	159
	HBD05_TARA_PSE_MAG_00116_0_879_ERR599039.40524361_PSE_110_05M	HBD03_TARA_ION_MAG_00014	95.05	101	101	5	9e-43	159
	HBD05_TARA_PSE_MAG_00116_0_879_ERR599039.47527314_PSE_110_05M	HBD05_TARA_PSE_MAG_00116	100	101	101	0	4e-51	187
	HBD05_TARA_PSE_MAG_00116_0_879_ERR599039.47527314_PSE_110_05M	HBD04_TARA_PON_MAG_00023	89.11	101	101	11	9e-33	126
	HBD05_TARA_PSE_MAG_00116_0_879_ERR599039.47527314_PSE_110_05M	HBD03_TARA_ION_MAG_00014	89.11	101	101	11	9e-33	126
	HBD05_TARA_PSE_MAG_00116_0_879_ERR599039.57802784_PSE_110_05M	HBD05_TARA_PSE_MAG_00116	100	100	100	0	2e-50	185
	HBD05_TARA_PSE_MAG_00116_0_879_ERR598992.89887333_PSW_122_05M	HBD05_TARA_PSE_MAG_00116	97.89	95	95	2	2e-44	165
	HBD05_TARA_PSE_MAG_00116_0_879_ERR598992.89887333_PSW_122_05M	HBD04_TARA_PON_MAG_00023	94.74	95	95	5	2e-39	148
	HBD05_TARA_PSE_MAG_00116_0_879_ERR598992.89887333_PSW_122_05M	HBD03_TARA_ION_MAG_00014	94.74	95	95	5	2e-39	148
	HBD05_TARA_PSE_MAG_00116_0_879_ERR599039.157400134_PSE_110_05M	HBD05_TARA_PSE_MAG_00116	100	101	101	0	4e-51	187
	HBD05_TARA_PSE_MAG_00116_0_879_ERR599039.157400134_PSE_110_05M	HBD04_TARA_PON_MAG_00023	99.01	101	101	1	2e-49	182
	HBD05_TARA_PSE_MAG_00116_0_879_ERR599039.157400134_PSE_110_05M	HBD03_TARA_ION_MAG_00014	99.01	101	101	1	2e-49	182
	HBD05_TARA_PSE_MAG_00116_0_879_ERR599039.150335013_PSE_110_05M	HBD05_TARA_PSE_MAG_00116	100	100	100	0	2e-50	185
	HBD05_TARA_PSE_MAG_00116_0_879_ERR599039.150335013_PSE_110_05M	HBD04_TARA_PON_MAG_00023	91.84	100	98	8	4e-36	137
	HBD05_TARA_PSE_MAG_00116_0_879_ERR599039.150335013_PSE_110_05M	HBD03_TARA_ION_MAG_00014	91.84	100	98	8	4e-36	137
	HBD05_TARA_PSE_MAG_00116_0_879_ERR599039.97004169_PSE_110_05M	HBD05_TARA_PSE_MAG_00116	100	100	100	0	2e-50	185
	HBD05_TARA_PSE_MAG_00116_0_879_ERR599039.102432195_PSE_110_05M	HBD05_TARA_PSE_MAG_00116	100	101	101	0	4e-51	187
	HBD05_TARA_PSE_MAG_00116_0_879_ERR599039.102432195_PSE_110_05M	HBD04_TARA_PON_MAG_00023	94.06	101	101	6	4e-41	154
	HBD05_TARA_PSE_MAG_00116_0_879_ERR599039.102432195_PSE_110_05M	HBD03_TARA_ION_MAG_00014	94.06	101	101	6	4e-41	154
	HBD05_TARA_PSE_MAG_00116_0_879_ERR598992.69193554_PSW_122_05M	HBD05_TARA_PSE_MAG_00116	100	101	101	0	4e-51	187
	HBD05_TARA_PSE_MAG_00116_0_879_ERR598992.69193554_PSW_122_05M	HBD04_TARA_PON_MAG_00023	95.05	101	101	5	9e-43	159
	HBD05_TARA_PSE_MAG_00116_0_879_ERR598992.69193554_PSW_122_05M	HBD03_TARA_ION_MAG_00014	95.05	101	101	5	9e-43	159
	HBD05_TARA_PSE_MAG_00116_0_879_ERR599039.109618019_PSE_110_05M	HBD05_TARA_PSE_MAG_00116	100	100	100	0	2e-50	185
	HBD05_TARA_PSE_MAG_00116_0_879_ERR599039.109618019_PSE_110_05M	HBD04_TARA_PON_MAG_00023	94	100	100	6	2e-40	152
	HBD05_TARA_PSE_MAG_00116_0_879_ERR599039.109618019_PSE_110_05M	HBD03_TARA_ION_MAG_00014	94	100	100	6	2e-40	152
	HBD05_TARA_PSE_MAG_00116_0_879_ERR599014.15720992_PSE_110_50M	HBD05_TARA_PSE_MAG_00116	100	101	101	0	4e-51	187
	HBD05_TARA_PSE_MAG_00116_0_879_ERR599014.15720992_PSE_110_50M	HBD04_TARA_PON_MAG_00023	94.06	101	101	6	4e-41	154
	HBD05_TARA_PSE_MAG_00116_0_879_ERR599014.15720992_PSE_110_50M	HBD03_TARA_ION_MAG_00014	94.06	101	101	6	4e-41	154
	HBD05_TARA_PSE_MAG_00116_0_879_ERR599039.89538063_PSE_110_05M	HBD05_TARA_PSE_MAG_00116	100	101	101	0	4e-51	187
	HBD05_TARA_PSE_MAG_00116_0_879_ERR599039.89538063_PSE_110_05M	HBD04_TARA_PON_MAG_00023	94.32	101	88	5	2e-35	135
	HBD05_TARA_PSE_MAG_00116_0_879_ERR599039.89538063_PSE_110_05M	HBD03_TARA_ION_MAG_00014	94.32	101	88	5	2e-35	135
	HBD05_TARA_PSE_MAG_00116_0_879_ERR599039.89538063_PSE_110_05M	HBD07_TARA_ANW_MAG_00019	92.39	101	92	7	2e-34	132
	HBD05_TARA_PSE_MAG_00116_0_879_ERR599038.71358149_PSW_128_05M	HBD05_TARA_PSE_MAG_00116	99.01	101	101	1	2e-49	182
	HBD05_TARA_PSE_MAG_00116_0_879_ERR599014.66613679_PSE_110_50M	HBD05_TARA_PSE_MAG_00116	100	101	101	0	4e-51	187
	HBD05_TARA_PSE_MAG_00116_0_879_ERR599039.141342872_PSE_110_05M	HBD05_TARA_PSE_MAG_00116	100	101	101	0	4e-51	187
	HBD05_TARA_PSE_MAG_00116_0_879_ERR599039.141342872_PSE_110_05M	HBD04_TARA_PON_MAG_00023	94.06	101	101	6	4e-41	154
	HBD05_TARA_PSE_MAG_00116_0_879_ERR599039.141342872_PSE_110_05M	HBD03_TARA_ION_MAG_00014	94.06	101	101	6	4e-41	154
	HBD05_TARA_PSE_MAG_00116_0_879_ERR598954.104450358_PSW_112_05M	HBD05_TARA_PSE_MAG_00116	99.01	101	101	1	2e-49	182
	HBD05_TARA_PSE_MAG_00116_0_879_ERR598954.104450358_PSW_112_05M	HBD04_TARA_PON_MAG_00023	91	101	100	9	2e-35	135
	HBD05_TARA_PSE_MAG_00116_0_879_ERR598954.104450358_PSW_112_05M	HBD03_TARA_ION_MAG_00014	91	101	100	9	2e-35	135
	HBD05_TARA_PSE_MAG_00116_0_879_ERR599039.141907154_PSE_110_05M	HBD05_TARA_PSE_MAG_00116	100	56	56	0	2e-26	104
	HBD05_TARA_PSE_MAG_00116_0_879_ERR599039.28997791_PSE_110_05M	HBD05_TARA_PSE_MAG_00116	99.01	101	101	1	2e-49	182
	HBD05_TARA_PSE_MAG_00116_0_879_ERR599039.28997791_PSE_110_05M	HBD04_TARA_PON_MAG_00023	93	101	100	7	7e-39	147
	HBD05_TARA_PSE_MAG_00116_0_879_ERR599039.28997791_PSE_110_05M	HBD03_TARA_ION_MAG_00014	93	101	100	7	7e-39	147
	HBD05_TARA_PSE_MAG_00116_0_879_ERR599014.21979671_PSE_110_50M	HBD05_TARA_PSE_MAG_00116	100	101	101	0	4e-51	187
	HBD05_TARA_PSE_MAG_00116_0_879_ERR599039.138878505_PSE_110_05M	HBD05_TARA_PSE_MAG_00116	100	78	78	0	2e-38	145
	HBD05_TARA_PSE_MAG_00116_0_879_ERR599039.138878505_PSE_110_05M	HBD04_TARA_PON_MAG_00023	96.15	78	78	3	2e-33	128
	HBD05_TARA_PSE_MAG_00116_0_879_ERR599039.138878505_PSE_110_05M	HBD03_TARA_ION_MAG_00014	96.15	78	78	3	2e-33	128
	HBD05_TARA_PSE_MAG_00116_0_879_ERR599014.126843944_PSE_110_50M	HBD05_TARA_PSE_MAG_00116	100	101	101	0	4e-51	187
	HBD05_TARA_PSE_MAG_00116_0_879_ERR599014.126843944_PSE_110_50M	HBD07_TARA_ANW_MAG_00019	97.06	101	68	2	2e-29	115
	HBD05_TARA_PSE_MAG_00116_0_879_ERR599014.126843944_PSE_110_50M	HBD04_TARA_PON_MAG_00023	88.04	101	92	11	1e-27	110
	HBD05_TARA_PSE_MAG_00116_0_879_ERR599014.126843944_PSE_110_50M	HBD03_TARA_ION_MAG_00014	88.04	101	92	11	1e-27	110
	HBD05_TARA_PSE_MAG_00116_0_879_ERR599039.132831646_PSE_110_05M	HBD05_TARA_PSE_MAG_00116	100	101	101	0	4e-51	187
	HBD05_TARA_PSE_MAG_00116_0_879_ERR599039.132831646_PSE_110_05M	HBD04_TARA_PON_MAG_00023	90.1	101	101	10	2e-34	132
	HBD05_TARA_PSE_MAG_00116_0_879_ERR599039.132831646_PSE_110_05M	HBD03_TARA_ION_MAG_00014	90.1	101	101	10	2e-34	132
	HBD05_TARA_PSE_MAG_00116_0_879_ERR599014.184391547_PSE_110_50M	HBD05_TARA_PSE_MAG_00116	100	101	101	0	4e-51	187
	HBD05_TARA_PSE_MAG_00116_0_879_ERR599039.55564267_PSE_110_05M	HBD05_TARA_PSE_MAG_00116	100	100	100	0	2e-50	185
	HBD05_TARA_PSE_MAG_00116_0_879_ERR599039.55564267_PSE_110_05M	HBD04_TARA_PON_MAG_00023	92	100	100	8	3e-37	141
	HBD05_TARA_PSE_MAG_00116_0_879_ERR599039.55564267_PSE_110_05M	HBD03_TARA_ION_MAG_00014	92	100	100	8	3e-37	141
	HBD05_TARA_PSE_MAG_00116_0_879_ERR599039.84066502_PSE_110_05M	HBD05_TARA_PSE_MAG_00116	100	96	96	0	2e-48	178
	HBD05_TARA_PSE_MAG_00116_0_879_ERR599077.97862422_PSE_111_05M	HBD05_TARA_PSE_MAG_00116	100	101	101	0	4e-51	187
	HBD05_TARA_PSE_MAG_00116_0_879_ERR599077.97862422_PSE_111_05M	HBD04_TARA_PON_MAG_00023	91.09	101	101	9	4e-36	137
	HBD05_TARA_PSE_MAG_00116_0_879_ERR599077.97862422_PSE_111_05M	HBD03_TARA_ION_MAG_00014	91.09	101	101	9	4e-36	137
	HBD05_TARA_PSE_MAG_00116_0_879_ERR599039.132499634_PSE_110_05M	HBD05_TARA_PSE_MAG_00116	100	100	100	0	2e-50	185
	HBD05_TARA_PSE_MAG_00116_0_879_ERR599039.12531303_PSE_110_05M	HBD05_TARA_PSE_MAG_00116	100	101	101	0	4e-51	187
	HBD05_TARA_PSE_MAG_00116_0_879_ERR599039.12531303_PSE_110_05M	HBD04_TARA_PON_MAG_00023	94.32	101	88	5	2e-35	135
	HBD05_TARA_PSE_MAG_00116_0_879_ERR599039.12531303_PSE_110_05M	HBD03_TARA_ION_MAG_00014	94.32	101	88	5	2e-35	135
	HBD05_TARA_PSE_MAG_00116_0_879_ERR599039.12531303_PSE_110_05M	HBD07_TARA_ANW_MAG_00019	92.05	101	88	7	3e-32	124
	HBD05_TARA_PSE_MAG_00116_0_879_ERR599077.152145080_PSE_111_05M	HBD05_TARA_PSE_MAG_00116	100	93	93	0	1e-46	172
	HBD05_TARA_PSE_MAG_00116_0_879_ERR599077.152145080_PSE_111_05M	HBD04_TARA_PON_MAG_00023	97.85	93	93	2	2e-43	161
	HBD05_TARA_PSE_MAG_00116_0_879_ERR599077.152145080_PSE_111_05M	HBD03_TARA_ION_MAG_00014	97.85	93	93	2	2e-43	161
	HBD05_TARA_PSE_MAG_00116_0_879_ERR599077.152145080_PSE_111_05M	HBD06_TARA_ANW_MAG_00006	93.55	93	93	6	1e-36	139
	HBD05_TARA_PSE_MAG_00116_0_879_ERR599039.5646211_PSE_110_05M	HBD05_TARA_PSE_MAG_00116	100	101	101	0	4e-51	187
	HBD05_TARA_PSE_MAG_00116_0_879_ERR599039.5646211_PSE_110_05M	HBD04_TARA_PON_MAG_00023	94.06	101	101	6	4e-41	154
	HBD05_TARA_PSE_MAG_00116_0_879_ERR599039.5646211_PSE_110_05M	HBD03_TARA_ION_MAG_00014	94.06	101	101	6	4e-41	154
	HBD05_TARA_PSE_MAG_00116_0_879_ERR599039.40964374_PSE_110_05M	HBD05_TARA_PSE_MAG_00116	100	101	101	0	4e-51	187
	HBD05_TARA_PSE_MAG_00116_0_879_ERR599039.40964374_PSE_110_05M	HBD04_TARA_PON_MAG_00023	96.04	101	101	4	2e-44	165
	HBD05_TARA_PSE_MAG_00116_0_879_ERR599039.40964374_PSE_110_05M	HBD03_TARA_ION_MAG_00014	96.04	101	101	4	2e-44	165
	HBD05_TARA_PSE_MAG_00116_0_879_ERR599039.47509492_PSE_110_05M	HBD05_TARA_PSE_MAG_00116	100	101	101	0	4e-51	187
	HBD05_TARA_PSE_MAG_00116_0_879_ERR599039.47509492_PSE_110_05M	HBD04_TARA_PON_MAG_00023	95.05	101	101	5	9e-43	159
	HBD05_TARA_PSE_MAG_00116_0_879_ERR599039.47509492_PSE_110_05M	HBD03_TARA_ION_MAG_00014	95.05	101	101	5	9e-43	159
	HBD05_TARA_PSE_MAG_00116_0_879_ERR599077.1569160_PSE_111_05M	HBD05_TARA_PSE_MAG_00116	100	101	101	0	4e-51	187
	HBD05_TARA_PSE_MAG_00116_0_879_ERR599077.1569160_PSE_111_05M	HBD04_TARA_PON_MAG_00023	94.57	101	92	5	9e-38	143
	HBD05_TARA_PSE_MAG_00116_0_879_ERR599077.1569160_PSE_111_05M	HBD03_TARA_ION_MAG_00014	94.57	101	92	5	9e-38	143
	HBD05_TARA_PSE_MAG_00116_0_879_ERR598954.69851061_PSW_112_05M	HBD05_TARA_PSE_MAG_00116	100	101	101	0	4e-51	187
	HBD05_TARA_PSE_MAG_00116_0_879_ERR598961.136468163_PSE_111_90M	HBD05_TARA_PSE_MAG_00116	87.76	101	98	12	2e-29	115
	HBD05_TARA_PSE_MAG_00116_0_879_ERR598961.136468163_PSE_111_90M	HBD04_TARA_PON_MAG_00023	87.76	101	98	12	2e-29	115
	HBD05_TARA_PSE_MAG_00116_0_879_ERR598961.136468163_PSE_111_90M	HBD03_TARA_ION_MAG_00014	87.76	101	98	12	2e-29	115
	HBD05_TARA_PSE_MAG_00116_0_879_ERR599039.55764426_PSE_110_05M	HBD05_TARA_PSE_MAG_00116	100	101	101	0	4e-51	187
	HBD05_TARA_PSE_MAG_00116_0_879_ERR599039.55764426_PSE_110_05M	HBD04_TARA_PON_MAG_00023	98.98	101	98	1	9e-48	176
	HBD05_TARA_PSE_MAG_00116_0_879_ERR599039.55764426_PSE_110_05M	HBD03_TARA_ION_MAG_00014	98.98	101	98	1	9e-48	176
	HBD05_TARA_PSE_MAG_00116_0_879_ERR599039.71243016_PSE_110_05M	HBD05_TARA_PSE_MAG_00116	90.1	101	101	10	2e-34	132
	HBD05_TARA_PSE_MAG_00116_0_879_ERR599039.71243016_PSE_110_05M	HBD06_TARA_ANW_MAG_00006	89.8	101	98	10	9e-33	126
	HBD05_TARA_PSE_MAG_00116_0_879_ERR599039.71243016_PSE_110_05M	HBD04_TARA_PON_MAG_00023	89.47	101	95	10	4e-31	121
	HBD05_TARA_PSE_MAG_00116_0_879_ERR599039.71243016_PSE_110_05M	HBD03_TARA_ION_MAG_00014	89.47	101	95	10	4e-31	121
	HBD05_TARA_PSE_MAG_00116_0_879_ERR599039.3429604_PSE_110_05M	HBD05_TARA_PSE_MAG_00116	100	101	101	0	4e-51	187
	HBD05_TARA_PSE_MAG_00116_0_879_ERR599039.3429604_PSE_110_05M	HBD04_TARA_PON_MAG_00023	98.02	101	101	2	9e-48	176
	HBD05_TARA_PSE_MAG_00116_0_879_ERR599039.3429604_PSE_110_05M	HBD03_TARA_ION_MAG_00014	98.02	101	101	2	9e-48	176
	HBD05_TARA_PSE_MAG_00116_0_879_ERR599039.3429604_PSE_110_05M	HBD06_TARA_ANW_MAG_00006	92.08	101	101	8	9e-38	143
	HBD05_TARA_PSE_MAG_00116_0_879_ERR599024.81008738_PSE_99_05M	HBD05_TARA_PSE_MAG_00116	100	101	101	0	4e-51	187
	HBD05_TARA_PSE_MAG_00116_0_879_ERR599024.81008738_PSE_99_05M	HBD07_TARA_ANW_MAG_00019	84.95	101	93	14	3e-23	95.3
	HBD05_TARA_PSE_MAG_00116_0_879_ERR599024.81008738_PSE_99_05M	HBD04_TARA_PON_MAG_00023	82.35	101	102	16	4e-21	87.9
	HBD05_TARA_PSE_MAG_00116_0_879_ERR599024.81008738_PSE_99_05M	HBD03_TARA_ION_MAG_00014	82.35	101	102	16	4e-21	87.9
	HBD05_TARA_PSE_MAG_00116_0_879_ERR599039.36109375_PSE_110_05M	HBD05_TARA_PSE_MAG_00116	100	101	101	0	4e-51	187
	HBD05_TARA_PSE_MAG_00116_0_879_ERR599039.106968432_PSE_110_05M	HBD05_TARA_PSE_MAG_00116	100	101	101	0	4e-51	187
	HBD05_TARA_PSE_MAG_00116_0_879_ERR599039.106968432_PSE_110_05M	HBD04_TARA_PON_MAG_00023	94.9	101	98	5	4e-41	154
	HBD05_TARA_PSE_MAG_00116_0_879_ERR599039.106968432_PSE_110_05M	HBD03_TARA_ION_MAG_00014	94.9	101	98	5	4e-41	154
	HBD05_TARA_PSE_MAG_00116_0_879_ERR599039.107182588_PSE_110_05M	HBD05_TARA_PSE_MAG_00116	100	101	101	0	4e-51	187
	HBD05_TARA_PSE_MAG_00116_0_879_ERR599039.107182588_PSE_110_05M	HBD04_TARA_PON_MAG_00023	98.02	101	101	2	9e-48	176
	HBD05_TARA_PSE_MAG_00116_0_879_ERR599039.107182588_PSE_110_05M	HBD03_TARA_ION_MAG_00014	98.02	101	101	2	9e-48	176
	HBD05_TARA_PSE_MAG_00116_0_879_ERR598954.65650351_PSW_112_05M	HBD05_TARA_PSE_MAG_00116	99.01	101	101	1	2e-49	182
	HBD05_TARA_PSE_MAG_00116_0_879_ERR598954.65650351_PSW_112_05M	HBD04_TARA_PON_MAG_00023	93.07	101	101	7	2e-39	148
	HBD05_TARA_PSE_MAG_00116_0_879_ERR598954.65650351_PSW_112_05M	HBD03_TARA_ION_MAG_00014	93.07	101	101	7	2e-39	148
	HBD05_TARA_PSE_MAG_00116_0_879_ERR599077.186125003_PSE_111_05M	HBD05_TARA_PSE_MAG_00116	100	101	101	0	4e-51	187
	HBD05_TARA_PSE_MAG_00116_0_879_ERR599077.186125003_PSE_111_05M	HBD04_TARA_PON_MAG_00023	95.05	101	101	5	9e-43	159
	HBD05_TARA_PSE_MAG_00116_0_879_ERR599077.186125003_PSE_111_05M	HBD03_TARA_ION_MAG_00014	95.05	101	101	5	9e-43	159
	HBD05_TARA_PSE_MAG_00116_0_879_ERR599039.114573365_PSE_110_05M	HBD05_TARA_PSE_MAG_00116	100	101	101	0	4e-51	187
	HBD05_TARA_PSE_MAG_00116_0_879_ERR599039.114573365_PSE_110_05M	HBD04_TARA_PON_MAG_00023	98.02	101	101	2	9e-48	176
	HBD05_TARA_PSE_MAG_00116_0_879_ERR599039.114573365_PSE_110_05M	HBD03_TARA_ION_MAG_00014	98.02	101	101	2	9e-48	176
	HBD05_TARA_PSE_MAG_00116_0_879_ERR599160.9071499_PSW_123_05M	HBD05_TARA_PSE_MAG_00116	100	101	101	0	4e-51	187
	HBD05_TARA_PSE_MAG_00116_0_879_ERR599160.9071499_PSW_123_05M	HBD04_TARA_PON_MAG_00023	94.38	101	89	5	4e-36	137
	HBD05_TARA_PSE_MAG_00116_0_879_ERR599160.9071499_PSW_123_05M	HBD03_TARA_ION_MAG_00014	94.38	101	89	5	4e-36	137
	HBD05_TARA_PSE_MAG_00116_0_879_ERR599039.102196242_PSE_110_05M	HBD05_TARA_PSE_MAG_00116	100	98	98	0	2e-49	182
	HBD05_TARA_PSE_MAG_00116_0_879_ERR599077.143304468_PSE_111_05M	HBD05_TARA_PSE_MAG_00116	100	100	100	0	2e-50	185
	HBD05_TARA_PSE_MAG_00116_0_879_ERR599077.143304468_PSE_111_05M	HBD07_TARA_ANW_MAG_00019	85.57	100	97	14	2e-25	102
	HBD05_TARA_PSE_MAG_00116_0_879_ERR599077.143304468_PSE_111_05M	HBD04_TARA_PON_MAG_00023	82.18	100	101	16	2e-20	86.1
	HBD05_TARA_PSE_MAG_00116_0_879_ERR599077.143304468_PSE_111_05M	HBD03_TARA_ION_MAG_00014	82.18	100	101	16	2e-20	86.1
	HBD05_TARA_PSE_MAG_00116_0_879_ERR599039.16739642_PSE_110_05M	HBD05_TARA_PSE_MAG_00116	100	101	101	0	4e-51	187
	HBD05_TARA_PSE_MAG_00116_0_879_ERR599039.16739642_PSE_110_05M	HBD04_TARA_PON_MAG_00023	98.02	101	101	2	9e-48	176
	HBD05_TARA_PSE_MAG_00116_0_879_ERR599039.16739642_PSE_110_05M	HBD03_TARA_ION_MAG_00014	98.02	101	101	2	9e-48	176
	HBD05_TARA_PSE_MAG_00116_0_879_ERR599039.16739642_PSE_110_05M	HBD06_TARA_ANW_MAG_00006	94.06	101	101	6	4e-41	154
	HBD05_TARA_PSE_MAG_00116_0_879_ERR599039.24424704_PSE_110_05M	HBD05_TARA_PSE_MAG_00116	100	100	100	0	2e-50	185
	HBD05_TARA_PSE_MAG_00116_0_879_ERR599039.135957636_PSE_110_05M	HBD05_TARA_PSE_MAG_00116	99.01	101	101	1	2e-49	182
	HBD05_TARA_PSE_MAG_00116_0_879_ERR599039.135957636_PSE_110_05M	HBD04_TARA_PON_MAG_00023	90.91	101	99	9	6e-35	134
	HBD05_TARA_PSE_MAG_00116_0_879_ERR599039.135957636_PSE_110_05M	HBD03_TARA_ION_MAG_00014	90.91	101	99	9	6e-35	134
	HBD05_TARA_PSE_MAG_00116_0_879_ERR599039.140972706_PSE_110_05M	HBD05_TARA_PSE_MAG_00116	100	98	98	0	2e-49	182
	HBD05_TARA_PSE_MAG_00116_0_879_ERR599039.118068605_PSE_110_05M	HBD05_TARA_PSE_MAG_00116	100	100	100	0	2e-50	185
	HBD05_TARA_PSE_MAG_00116_0_879_ERR599039.118068605_PSE_110_05M	HBD04_TARA_PON_MAG_00023	95	100	100	5	3e-42	158
	HBD05_TARA_PSE_MAG_00116_0_879_ERR599039.118068605_PSE_110_05M	HBD03_TARA_ION_MAG_00014	95	100	100	5	3e-42	158
	HBD05_TARA_PSE_MAG_00116_0_879_ERR599039.129132663_PSE_110_05M	HBD05_TARA_PSE_MAG_00116	100	101	101	0	4e-51	187
	HBD05_TARA_PSE_MAG_00116_0_879_ERR599039.129132663_PSE_110_05M	HBD04_TARA_PON_MAG_00023	94.32	101	88	5	2e-35	135
	HBD05_TARA_PSE_MAG_00116_0_879_ERR599039.129132663_PSE_110_05M	HBD03_TARA_ION_MAG_00014	94.32	101	88	5	2e-35	135
	HBD05_TARA_PSE_MAG_00116_0_879_ERR599039.129132663_PSE_110_05M	HBD07_TARA_ANW_MAG_00019	92.39	101	92	7	2e-34	132
	HBD05_TARA_PSE_MAG_00116_0_879_ERR599039.72389995_PSE_110_05M	HBD05_TARA_PSE_MAG_00116	100	101	101	0	4e-51	187
	HBD05_TARA_PSE_MAG_00116_0_879_ERR599039.72389995_PSE_110_05M	HBD07_TARA_ANW_MAG_00019	88.78	101	98	11	4e-31	121
	HBD05_TARA_PSE_MAG_00116_0_879_ERR599039.72389995_PSE_110_05M	HBD04_TARA_PON_MAG_00023	88.51	101	87	10	1e-26	106
	HBD05_TARA_PSE_MAG_00116_0_879_ERR599039.72389995_PSE_110_05M	HBD03_TARA_ION_MAG_00014	88.51	101	87	10	1e-26	106
	HBD05_TARA_PSE_MAG_00116_0_879_ERR599039.154692325_PSE_110_05M	HBD05_TARA_PSE_MAG_00116	100	100	100	0	2e-50	185
	HBD05_TARA_PSE_MAG_00116_0_879_ERR599039.129472017_PSE_110_05M	HBD05_TARA_PSE_MAG_00116	98.72	78	78	1	9e-37	139
	HBD05_TARA_PSE_MAG_00116_0_879_ERR599039.78415754_PSE_110_05M	HBD05_TARA_PSE_MAG_00116	100	101	101	0	4e-51	187
	HBD05_TARA_PSE_MAG_00116_0_879_ERR599039.78415754_PSE_110_05M	HBD04_TARA_PON_MAG_00023	94.06	101	101	6	4e-41	154
	HBD05_TARA_PSE_MAG_00116_0_879_ERR599039.78415754_PSE_110_05M	HBD03_TARA_ION_MAG_00014	94.06	101	101	6	4e-41	154
	HBD05_TARA_PSE_MAG_00116_0_879_ERR599039.51840136_PSE_110_05M	HBD05_TARA_PSE_MAG_00116	100	96	96	0	2e-48	178
	HBD05_TARA_PSE_MAG_00116_0_879_ERR599039.51840136_PSE_110_05M	HBD04_TARA_PON_MAG_00023	97.92	96	96	2	5e-45	167
	HBD05_TARA_PSE_MAG_00116_0_879_ERR599039.51840136_PSE_110_05M	HBD03_TARA_ION_MAG_00014	97.92	96	96	2	5e-45	167
	HBD05_TARA_PSE_MAG_00116_0_879_ERR599039.144192463_PSE_110_05M	HBD05_TARA_PSE_MAG_00116	100	101	101	0	4e-51	187
	HBD05_TARA_PSE_MAG_00116_0_879_ERR599039.144192463_PSE_110_05M	HBD04_TARA_PON_MAG_00023	98.02	101	101	2	9e-48	176
	HBD05_TARA_PSE_MAG_00116_0_879_ERR599039.144192463_PSE_110_05M	HBD03_TARA_ION_MAG_00014	98.02	101	101	2	9e-48	176
	HBD05_TARA_PSE_MAG_00116_0_879_ERR599039.108555794_PSE_110_05M	HBD05_TARA_PSE_MAG_00116	100	101	101	0	4e-51	187
	HBD05_TARA_PSE_MAG_00116_0_879_ERR599039.108555794_PSE_110_05M	HBD04_TARA_PON_MAG_00023	98	101	100	2	3e-47	174
	HBD05_TARA_PSE_MAG_00116_0_879_ERR599039.108555794_PSE_110_05M	HBD03_TARA_ION_MAG_00014	98	101	100	2	3e-47	174
	HBD05_TARA_PSE_MAG_00116_0_879_ERR598992.106832674_PSW_122_05M	HBD05_TARA_PSE_MAG_00116	100	100	100	0	2e-50	185
	HBD05_TARA_PSE_MAG_00116_0_879_ERR598992.106832674_PSW_122_05M	HBD04_TARA_PON_MAG_00023	92	100	100	8	3e-37	141
	HBD05_TARA_PSE_MAG_00116_0_879_ERR598992.106832674_PSW_122_05M	HBD03_TARA_ION_MAG_00014	92	100	100	8	3e-37	141
	HBD05_TARA_PSE_MAG_00116_0_879_ERR599039.149153285_PSE_110_05M	HBD05_TARA_PSE_MAG_00116	100	101	101	0	4e-51	187
	HBD05_TARA_PSE_MAG_00116_0_879_ERR599039.149153285_PSE_110_05M	HBD04_TARA_PON_MAG_00023	98.99	101	99	1	3e-48	178
	HBD05_TARA_PSE_MAG_00116_0_879_ERR599039.149153285_PSE_110_05M	HBD03_TARA_ION_MAG_00014	98.99	101	99	1	3e-48	178
	HBD05_TARA_PSE_MAG_00116_0_879_ERR599039.87679144_PSE_110_05M	HBD05_TARA_PSE_MAG_00116	100	101	101	0	4e-51	187
	HBD05_TARA_PSE_MAG_00116_0_879_ERR599039.87679144_PSE_110_05M	HBD04_TARA_PON_MAG_00023	95.05	101	101	5	9e-43	159
	HBD05_TARA_PSE_MAG_00116_0_879_ERR599039.87679144_PSE_110_05M	HBD03_TARA_ION_MAG_00014	95.05	101	101	5	9e-43	159
	HBD05_TARA_PSE_MAG_00116_0_879_ERR599039.5835331_PSE_110_05M	HBD05_TARA_PSE_MAG_00116	100	100	100	0	2e-50	185
	HBD05_TARA_PSE_MAG_00116_0_879_ERR599077.76580187_PSE_111_05M	HBD05_TARA_PSE_MAG_00116	100	101	101	0	4e-51	187
	HBD05_TARA_PSE_MAG_00116_0_879_ERR599077.76580187_PSE_111_05M	HBD04_TARA_PON_MAG_00023	95.05	101	101	5	9e-43	159
	HBD05_TARA_PSE_MAG_00116_0_879_ERR599077.76580187_PSE_111_05M	HBD03_TARA_ION_MAG_00014	95.05	101	101	5	9e-43	159
	HBD05_TARA_PSE_MAG_00116_0_879_ERR599014.163082999_PSE_110_50M	HBD05_TARA_PSE_MAG_00116	100	101	101	0	4e-51	187
	HBD05_TARA_PSE_MAG_00116_0_879_ERR599014.163082999_PSE_110_50M	HBD07_TARA_ANW_MAG_00019	87.64	101	89	11	4e-26	104
	HBD05_TARA_PSE_MAG_00116_0_879_ERR599014.163082999_PSE_110_50M	HBD04_TARA_PON_MAG_00023	88.31	101	77	9	1e-22	93.5
	HBD05_TARA_PSE_MAG_00116_0_879_ERR599014.163082999_PSE_110_50M	HBD03_TARA_ION_MAG_00014	88.31	101	77	9	1e-22	93.5
	HBD05_TARA_PSE_MAG_00116_0_879_ERR599032.104209264_PSW_128_40M	HBD05_TARA_PSE_MAG_00116	100	101	101	0	4e-51	187
	HBD05_TARA_PSE_MAG_00116_0_879_ERR599032.104209264_PSW_128_40M	HBD04_TARA_PON_MAG_00023	98.02	101	101	2	9e-48	176
	HBD05_TARA_PSE_MAG_00116_0_879_ERR599032.104209264_PSW_128_40M	HBD03_TARA_ION_MAG_00014	98.02	101	101	2	9e-48	176
	HBD05_TARA_PSE_MAG_00116_0_879_ERR599039.46324668_PSE_110_05M	HBD05_TARA_PSE_MAG_00116	100	101	101	0	4e-51	187
	HBD05_TARA_PSE_MAG_00116_0_879_ERR599039.46324668_PSE_110_05M	HBD04_TARA_PON_MAG_00023	97.03	101	101	3	4e-46	171
	HBD05_TARA_PSE_MAG_00116_0_879_ERR599039.46324668_PSE_110_05M	HBD03_TARA_ION_MAG_00014	97.03	101	101	3	4e-46	171
	HBD05_TARA_PSE_MAG_00116_0_879_ERR599039.53549351_PSE_110_05M	HBD05_TARA_PSE_MAG_00116	100	101	101	0	4e-51	187
	HBD05_TARA_PSE_MAG_00116_0_879_ERR599039.53549351_PSE_110_05M	HBD04_TARA_PON_MAG_00023	93.88	101	98	6	2e-39	148
	HBD05_TARA_PSE_MAG_00116_0_879_ERR599039.53549351_PSE_110_05M	HBD03_TARA_ION_MAG_00014	93.88	101	98	6	2e-39	148
	HBD05_TARA_PSE_MAG_00116_0_879_ERR599039.19119756_PSE_110_05M	HBD05_TARA_PSE_MAG_00116	100	101	101	0	4e-51	187
	HBD05_TARA_PSE_MAG_00116_0_879_ERR599039.19119756_PSE_110_05M	HBD04_TARA_PON_MAG_00023	91.09	101	101	9	4e-36	137
	HBD05_TARA_PSE_MAG_00116_0_879_ERR599039.19119756_PSE_110_05M	HBD03_TARA_ION_MAG_00014	91.09	101	101	9	4e-36	137
	HBD05_TARA_PSE_MAG_00116_0_879_ERR599087.123654026_PON_138_60M	HBD05_TARA_PSE_MAG_00116	100	101	101	0	4e-51	187
	HBD05_TARA_PSE_MAG_00116_0_879_ERR599087.123654026_PON_138_60M	HBD04_TARA_PON_MAG_00023	94.57	101	92	5	9e-38	143
	HBD05_TARA_PSE_MAG_00116_0_879_ERR599087.123654026_PON_138_60M	HBD03_TARA_ION_MAG_00014	94.57	101	92	5	9e-38	143
	HBD05_TARA_PSE_MAG_00116_0_879_ERR599087.96557262_PON_138_60M	HBD05_TARA_PSE_MAG_00116	100	101	101	0	4e-51	187
	HBD05_TARA_PSE_MAG_00116_0_879_ERR599087.96557262_PON_138_60M	HBD04_TARA_PON_MAG_00023	95	101	100	5	3e-42	158
	HBD05_TARA_PSE_MAG_00116_0_879_ERR599087.96557262_PON_138_60M	HBD03_TARA_ION_MAG_00014	95	101	100	5	3e-42	158
	HBD05_TARA_PSE_MAG_00116_0_879_ERR599039.24002588_PSE_110_05M	HBD05_TARA_PSE_MAG_00116	100	101	100	0	2e-50	185
	HBD05_TARA_PSE_MAG_00116_0_879_ERR599039.24002588_PSE_110_05M	HBD07_TARA_ANW_MAG_00019	97.06	101	68	2	2e-29	115
	HBD05_TARA_PSE_MAG_00116_0_879_ERR599039.24002588_PSE_110_05M	HBD04_TARA_PON_MAG_00023	88.42	101	95	11	2e-29	115
	HBD05_TARA_PSE_MAG_00116_0_879_ERR599039.24002588_PSE_110_05M	HBD03_TARA_ION_MAG_00014	88.42	101	95	11	2e-29	115
	HBD05_TARA_PSE_MAG_00116_0_879_ERR599039.74973040_PSE_110_05M	HBD05_TARA_PSE_MAG_00116	100	97	97	0	7e-49	180
	HBD05_TARA_PSE_MAG_00116_0_879_ERR599087.136974710_PON_138_60M	HBD05_TARA_PSE_MAG_00116	100	101	91	0	2e-45	169
	HBD05_TARA_PSE_MAG_00116_0_879_ERR599087.136974710_PON_138_60M	HBD04_TARA_PON_MAG_00023	94.94	101	79	4	3e-32	124
	HBD05_TARA_PSE_MAG_00116_0_879_ERR599087.136974710_PON_138_60M	HBD03_TARA_ION_MAG_00014	94.94	101	79	4	3e-32	124
	HBD05_TARA_PSE_MAG_00116_0_879_ERR599087.136974710_PON_138_60M	HBD07_TARA_ANW_MAG_00019	91.03	101	78	7	1e-26	106
	HBD05_TARA_PSE_MAG_00116_0_879_ERR599014.175237335_PSE_110_50M	HBD05_TARA_PSE_MAG_00116	100	87	87	0	2e-43	161
	HBD05_TARA_PSE_MAG_00116_0_879_ERR599077.47671879_PSE_111_05M	HBD05_TARA_PSE_MAG_00116	100	101	101	0	4e-51	187
	HBD05_TARA_PSE_MAG_00116_0_879_ERR599077.47671879_PSE_111_05M	HBD04_TARA_PON_MAG_00023	95.05	101	101	5	9e-43	159
	HBD05_TARA_PSE_MAG_00116_0_879_ERR599077.47671879_PSE_111_05M	HBD03_TARA_ION_MAG_00014	95.05	101	101	5	9e-43	159
	HBD05_TARA_PSE_MAG_00116_0_879_ERR599039.153816374_PSE_110_05M	HBD05_TARA_PSE_MAG_00116	100	100	100	0	2e-50	185
	HBD05_TARA_PSE_MAG_00116_0_879_ERR599039.153816374_PSE_110_05M	HBD04_TARA_PON_MAG_00023	99	100	100	1	7e-49	180
	HBD05_TARA_PSE_MAG_00116_0_879_ERR599039.153816374_PSE_110_05M	HBD03_TARA_ION_MAG_00014	99	100	100	1	7e-49	180
	HBD05_TARA_PSE_MAG_00116_0_879_ERR599039.24964166_PSE_110_05M	HBD05_TARA_PSE_MAG_00116	100	100	100	0	2e-50	185
	HBD05_TARA_PSE_MAG_00116_0_879_ERR599039.24964166_PSE_110_05M	HBD04_TARA_PON_MAG_00023	90	100	100	10	7e-34	130
	HBD05_TARA_PSE_MAG_00116_0_879_ERR599039.24964166_PSE_110_05M	HBD03_TARA_ION_MAG_00014	90	100	100	10	7e-34	130
	HBD05_TARA_PSE_MAG_00116_0_879_ERR599039.12998759_PSE_110_05M	HBD05_TARA_PSE_MAG_00116	100	100	100	0	2e-50	185
	HBD05_TARA_PSE_MAG_00116_0_879_ERR599039.141780707_PSE_110_05M	HBD05_TARA_PSE_MAG_00116	98.44	64	64	1	4e-29	113
	HBD05_TARA_PSE_MAG_00116_0_879_ERR599039.48323419_PSE_110_05M	HBD05_TARA_PSE_MAG_00116	100	101	101	0	4e-51	187
	HBD05_TARA_PSE_MAG_00116_0_879_ERR599039.48323419_PSE_110_05M	HBD04_TARA_PON_MAG_00023	99.01	101	101	1	2e-49	182
	HBD05_TARA_PSE_MAG_00116_0_879_ERR599039.48323419_PSE_110_05M	HBD03_TARA_ION_MAG_00014	99.01	101	101	1	2e-49	182
	HBD05_TARA_PSE_MAG_00116_0_879_ERR599039.48323419_PSE_110_05M	HBD06_TARA_ANW_MAG_00006	93.07	101	101	7	2e-39	148
	HBD05_TARA_PSE_MAG_00116_0_879_ERR599014.353144_PSE_110_50M	HBD05_TARA_PSE_MAG_00116	100	101	101	0	4e-51	187
	HBD05_TARA_PSE_MAG_00116_0_879_ERR599014.353144_PSE_110_50M	HBD07_TARA_ANW_MAG_00019	97.06	101	68	2	2e-29	115
	HBD05_TARA_PSE_MAG_00116_0_879_ERR599014.353144_PSE_110_50M	HBD04_TARA_PON_MAG_00023	88.3	101	94	11	7e-29	113
	HBD05_TARA_PSE_MAG_00116_0_879_ERR599014.353144_PSE_110_50M	HBD03_TARA_ION_MAG_00014	88.3	101	94	11	7e-29	113
	HBD05_TARA_PSE_MAG_00116_0_879_ERR599077.124400414_PSE_111_05M	HBD05_TARA_PSE_MAG_00116	98.99	99	99	1	3e-48	178
	HBD05_TARA_PSE_MAG_00116_0_879_ERR599077.124400414_PSE_111_05M	HBD04_TARA_PON_MAG_00023	95.06	99	81	4	3e-33	128
	HBD05_TARA_PSE_MAG_00116_0_879_ERR599077.124400414_PSE_111_05M	HBD03_TARA_ION_MAG_00014	95.06	99	81	4	3e-33	128
	HBD05_TARA_PSE_MAG_00116_0_879_ERR599077.124400414_PSE_111_05M	HBD07_TARA_ANW_MAG_00019	93.98	99	83	5	9e-33	126
	HBD05_TARA_PSE_MAG_00116_0_879_ERR599039.118306362_PSE_110_05M	HBD05_TARA_PSE_MAG_00116	100	97	97	0	7e-49	180
	HBD05_TARA_PSE_MAG_00116_0_879_ERR599039.118306362_PSE_110_05M	HBD04_TARA_PON_MAG_00023	98.97	97	97	1	3e-47	174
	HBD05_TARA_PSE_MAG_00116_0_879_ERR599039.118306362_PSE_110_05M	HBD03_TARA_ION_MAG_00014	98.97	97	97	1	3e-47	174
	HBD05_TARA_PSE_MAG_00116_0_879_ERR599039.118306362_PSE_110_05M	HBD06_TARA_ANW_MAG_00006	94.44	97	90	5	1e-36	139
	HBD05_TARA_PSE_MAG_00116_0_879_ERR599014.126518394_PSE_110_50M	HBD05_TARA_PSE_MAG_00116	100	101	101	0	4e-51	187
	HBD05_TARA_PSE_MAG_00116_0_879_ERR599014.126518394_PSE_110_50M	HBD04_TARA_PON_MAG_00023	91.09	101	101	9	4e-36	137
	HBD05_TARA_PSE_MAG_00116_0_879_ERR599014.126518394_PSE_110_50M	HBD03_TARA_ION_MAG_00014	91.09	101	101	9	4e-36	137
	HBD05_TARA_PSE_MAG_00116_0_879_ERR599039.69357096_PSE_110_05M	HBD05_TARA_PSE_MAG_00116	100	101	101	0	4e-51	187
	HBD05_TARA_PSE_MAG_00116_0_879_ERR599039.41938314_PSE_110_05M	HBD05_TARA_PSE_MAG_00116	100	99	99	0	5e-50	183
	HBD05_TARA_PSE_MAG_00116_0_879_ERR599039.41938314_PSE_110_05M	HBD04_TARA_PON_MAG_00023	98.98	99	98	1	9e-48	176
	HBD05_TARA_PSE_MAG_00116_0_879_ERR599039.41938314_PSE_110_05M	HBD03_TARA_ION_MAG_00014	98.98	99	98	1	9e-48	176
	HBD05_TARA_PSE_MAG_00116_0_879_ERR599039.33816276_PSE_110_05M	HBD05_TARA_PSE_MAG_00116	100	101	101	0	4e-51	187
	HBD05_TARA_PSE_MAG_00116_0_879_ERR599039.33816276_PSE_110_05M	HBD04_TARA_PON_MAG_00023	94.32	101	88	5	2e-35	135
	HBD05_TARA_PSE_MAG_00116_0_879_ERR599039.33816276_PSE_110_05M	HBD03_TARA_ION_MAG_00014	94.32	101	88	5	2e-35	135
	HBD05_TARA_PSE_MAG_00116_0_879_ERR599039.33816276_PSE_110_05M	HBD07_TARA_ANW_MAG_00019	92.13	101	89	7	9e-33	126
	HBD05_TARA_PSE_MAG_00116_0_879_ERR599039.125295175_PSE_110_05M	HBD05_TARA_PSE_MAG_00116	100	101	95	0	9e-48	176
	HBD05_TARA_PSE_MAG_00116_0_879_ERR599039.125295175_PSE_110_05M	HBD04_TARA_PON_MAG_00023	95.18	101	83	4	2e-34	132
	HBD05_TARA_PSE_MAG_00116_0_879_ERR599039.125295175_PSE_110_05M	HBD03_TARA_ION_MAG_00014	95.18	101	83	4	2e-34	132
	HBD05_TARA_PSE_MAG_00116_0_879_ERR599039.125295175_PSE_110_05M	HBD07_TARA_ANW_MAG_00019	91.46	101	82	7	7e-29	113
	HBD05_TARA_PSE_MAG_00116_0_879_ERR599039.122704468_PSE_110_05M	HBD05_TARA_PSE_MAG_00116	100	100	100	0	2e-50	185
	HBD05_TARA_PSE_MAG_00116_0_879_ERR599039.122704468_PSE_110_05M	HBD04_TARA_PON_MAG_00023	98	100	100	2	3e-47	174
	HBD05_TARA_PSE_MAG_00116_0_879_ERR599039.122704468_PSE_110_05M	HBD03_TARA_ION_MAG_00014	98	100	100	2	3e-47	174
	HBD05_TARA_PSE_MAG_00116_0_879_ERR599118.20696674_PSE_109_05M	HBD05_TARA_PSE_MAG_00116	100	101	101	0	4e-51	187
	HBD05_TARA_PSE_MAG_00116_0_879_ERR599118.20696674_PSE_109_05M	HBD04_TARA_PON_MAG_00023	94.32	101	88	5	2e-35	135
	HBD05_TARA_PSE_MAG_00116_0_879_ERR599118.20696674_PSE_109_05M	HBD03_TARA_ION_MAG_00014	94.32	101	88	5	2e-35	135
	HBD05_TARA_PSE_MAG_00116_0_879_ERR599118.20696674_PSE_109_05M	HBD07_TARA_ANW_MAG_00019	92.39	101	92	7	2e-34	132
	HBD05_TARA_PSE_MAG_00116_0_879_ERR598992.22505814_PSW_122_05M	HBD05_TARA_PSE_MAG_00116	100	101	101	0	4e-51	187
	HBD05_TARA_PSE_MAG_00116_0_879_ERR599081.137052418_PSE_100_50M	HBD05_TARA_PSE_MAG_00116	100	101	101	0	4e-51	187
	HBD05_TARA_PSE_MAG_00116_0_879_ERR599081.137052418_PSE_100_50M	HBD04_TARA_PON_MAG_00023	94.32	101	88	5	2e-35	135
	HBD05_TARA_PSE_MAG_00116_0_879_ERR599081.137052418_PSE_100_50M	HBD03_TARA_ION_MAG_00014	94.32	101	88	5	2e-35	135
	HBD05_TARA_PSE_MAG_00116_0_879_ERR599081.137052418_PSE_100_50M	HBD07_TARA_ANW_MAG_00019	92.39	101	92	7	2e-34	132
	HBD05_TARA_PSE_MAG_00116_0_879_ERR599039.84805597_PSE_110_05M	HBD05_TARA_PSE_MAG_00116	100	101	101	0	4e-51	187
	HBD05_TARA_PSE_MAG_00116_0_879_ERR599039.84805597_PSE_110_05M	HBD04_TARA_PON_MAG_00023	95.05	101	101	5	9e-43	159
	HBD05_TARA_PSE_MAG_00116_0_879_ERR599039.84805597_PSE_110_05M	HBD03_TARA_ION_MAG_00014	95.05	101	101	5	9e-43	159
	HBD05_TARA_PSE_MAG_00116_0_879_ERR599014.46841212_PSE_110_50M	HBD05_TARA_PSE_MAG_00116	100	101	101	0	4e-51	187
	HBD05_TARA_PSE_MAG_00116_0_879_ERR599014.46841212_PSE_110_50M	HBD04_TARA_PON_MAG_00023	98.99	101	99	1	3e-48	178
	HBD05_TARA_PSE_MAG_00116_0_879_ERR599014.46841212_PSE_110_50M	HBD03_TARA_ION_MAG_00014	98.99	101	99	1	3e-48	178
	HBD05_TARA_PSE_MAG_00116_0_879_ERR599039.98837929_PSE_110_05M	HBD05_TARA_PSE_MAG_00116	100	101	101	0	4e-51	187
	HBD05_TARA_PSE_MAG_00116_0_879_ERR599039.98837929_PSE_110_05M	HBD04_TARA_PON_MAG_00023	98.02	101	101	2	9e-48	176
	HBD05_TARA_PSE_MAG_00116_0_879_ERR599039.98837929_PSE_110_05M	HBD03_TARA_ION_MAG_00014	98.02	101	101	2	9e-48	176
	HBD05_TARA_PSE_MAG_00116_0_879_ERR599039.98837929_PSE_110_05M	HBD06_TARA_ANW_MAG_00006	93.88	101	98	6	2e-39	148
	HBD05_TARA_PSE_MAG_00116_0_879_ERR599077.57220436_PSE_111_05M	HBD05_TARA_PSE_MAG_00116	100	99	99	0	5e-50	183
	HBD05_TARA_PSE_MAG_00116_0_879_ERR599077.57220436_PSE_111_05M	HBD04_TARA_PON_MAG_00023	94.95	99	99	5	1e-41	156
	HBD05_TARA_PSE_MAG_00116_0_879_ERR599077.57220436_PSE_111_05M	HBD03_TARA_ION_MAG_00014	94.95	99	99	5	1e-41	156
	HBD05_TARA_PSE_MAG_00116_0_879_ERR599039.37064222_PSE_110_05M	HBD05_TARA_PSE_MAG_00116	100	100	100	0	2e-50	185
	HBD05_TARA_PSE_MAG_00116_0_879_ERR599039.37064222_PSE_110_05M	HBD04_TARA_PON_MAG_00023	94.32	100	88	5	2e-35	135
	HBD05_TARA_PSE_MAG_00116_0_879_ERR599039.37064222_PSE_110_05M	HBD03_TARA_ION_MAG_00014	94.32	100	88	5	2e-35	135
	HBD05_TARA_PSE_MAG_00116_0_879_ERR599039.37064222_PSE_110_05M	HBD07_TARA_ANW_MAG_00019	92.39	100	92	7	2e-34	132
	HBD05_TARA_PSE_MAG_00116_0_879_ERR599039.117780242_PSE_110_05M	HBD05_TARA_PSE_MAG_00116	100	101	101	0	4e-51	187
	HBD05_TARA_PSE_MAG_00116_0_879_ERR599039.117780242_PSE_110_05M	HBD04_TARA_PON_MAG_00023	94.06	101	101	6	4e-41	154
	HBD05_TARA_PSE_MAG_00116_0_879_ERR599039.117780242_PSE_110_05M	HBD03_TARA_ION_MAG_00014	94.06	101	101	6	4e-41	154
	HBD05_TARA_PSE_MAG_00116_0_879_ERR599039.53254065_PSE_110_05M	HBD05_TARA_PSE_MAG_00116	100	98	98	0	2e-49	182
	HBD05_TARA_PSE_MAG_00116_0_879_ERR599039.53254065_PSE_110_05M	HBD04_TARA_PON_MAG_00023	93.88	98	98	6	2e-39	148
	HBD05_TARA_PSE_MAG_00116_0_879_ERR599039.53254065_PSE_110_05M	HBD03_TARA_ION_MAG_00014	93.88	98	98	6	2e-39	148
	HBD05_TARA_PSE_MAG_00116_0_879_ERR599039.14323890_PSE_110_05M	HBD05_TARA_PSE_MAG_00116	100	101	101	0	4e-51	187
	HBD05_TARA_PSE_MAG_00116_0_879_ERR599039.14323890_PSE_110_05M	HBD04_TARA_PON_MAG_00023	95.05	101	101	5	9e-43	159
	HBD05_TARA_PSE_MAG_00116_0_879_ERR599039.14323890_PSE_110_05M	HBD03_TARA_ION_MAG_00014	95.05	101	101	5	9e-43	159
	HBD05_TARA_PSE_MAG_00116_0_879_ERR599077.17033654_PSE_111_05M	HBD05_TARA_PSE_MAG_00116	100	101	100	0	2e-50	185
	HBD05_TARA_PSE_MAG_00116_0_879_ERR599151.40721657_PSW_124_05M	HBD05_TARA_PSE_MAG_00116	100	101	101	0	4e-51	187
	HBD05_TARA_PSE_MAG_00116_0_879_ERR599039.148504078_PSE_110_05M	HBD05_TARA_PSE_MAG_00116	100	101	101	0	4e-51	187
	HBD05_TARA_PSE_MAG_00116_0_879_ERR599039.148504078_PSE_110_05M	HBD04_TARA_PON_MAG_00023	94.06	101	101	6	4e-41	154
	HBD05_TARA_PSE_MAG_00116_0_879_ERR599039.148504078_PSE_110_05M	HBD03_TARA_ION_MAG_00014	94.06	101	101	6	4e-41	154
	HBD05_TARA_PSE_MAG_00116_0_879_ERR598992.94667887_PSW_122_05M	HBD05_TARA_PSE_MAG_00116	100	101	101	0	4e-51	187
	HBD05_TARA_PSE_MAG_00116_0_879_ERR598992.94667887_PSW_122_05M	HBD04_TARA_PON_MAG_00023	95.05	101	101	5	9e-43	159
	HBD05_TARA_PSE_MAG_00116_0_879_ERR598992.94667887_PSW_122_05M	HBD03_TARA_ION_MAG_00014	95.05	101	101	5	9e-43	159
	HBD05_TARA_PSE_MAG_00116_0_879_ERR599119.4022409_PSW_125_05M	HBD05_TARA_PSE_MAG_00116	100	100	100	0	2e-50	185
	HBD05_TARA_PSE_MAG_00116_0_879_ERR599119.4022409_PSW_125_05M	HBD04_TARA_PON_MAG_00023	98.96	100	96	1	1e-46	172
	HBD05_TARA_PSE_MAG_00116_0_879_ERR599119.4022409_PSW_125_05M	HBD03_TARA_ION_MAG_00014	98.96	100	96	1	1e-46	172
	HBD05_TARA_PSE_MAG_00116_0_879_ERR599087.15079278_PON_138_60M	HBD05_TARA_PSE_MAG_00116	100	101	101	0	4e-51	187
	HBD05_TARA_PSE_MAG_00116_0_879_ERR599087.15079278_PON_138_60M	HBD04_TARA_PON_MAG_00023	94.06	101	101	6	4e-41	154
	HBD05_TARA_PSE_MAG_00116_0_879_ERR599087.15079278_PON_138_60M	HBD03_TARA_ION_MAG_00014	94.06	101	101	6	4e-41	154
	HBD05_TARA_PSE_MAG_00116_0_879_ERR599039.139641195_PSE_110_05M	HBD05_TARA_PSE_MAG_00116	100	96	96	0	2e-48	178
	HBD05_TARA_PSE_MAG_00116_0_879_ERR599039.139641195_PSE_110_05M	HBD04_TARA_PON_MAG_00023	91.67	96	96	8	5e-35	134
	HBD05_TARA_PSE_MAG_00116_0_879_ERR599039.139641195_PSE_110_05M	HBD03_TARA_ION_MAG_00014	91.67	96	96	8	5e-35	134
	HBD05_TARA_PSE_MAG_00116_0_879_ERR599039.115718505_PSE_110_05M	HBD05_TARA_PSE_MAG_00116	100	101	101	0	4e-51	187
	HBD05_TARA_PSE_MAG_00116_0_879_ERR598992.130219952_PSW_122_05M	HBD05_TARA_PSE_MAG_00116	100	101	101	0	4e-51	187
	HBD05_TARA_PSE_MAG_00116_0_879_ERR599087.5167504_PON_138_60M	HBD05_TARA_PSE_MAG_00116	100	101	101	0	4e-51	187
	HBD05_TARA_PSE_MAG_00116_0_879_ERR599087.5167504_PON_138_60M	HBD04_TARA_PON_MAG_00023	94.06	101	101	6	4e-41	154
	HBD05_TARA_PSE_MAG_00116_0_879_ERR599087.5167504_PON_138_60M	HBD03_TARA_ION_MAG_00014	94.06	101	101	6	4e-41	154
	HBD05_TARA_PSE_MAG_00116_0_879_ERR599039.127283687_PSE_110_05M	HBD05_TARA_PSE_MAG_00116	100	101	101	0	4e-51	187
	HBD05_TARA_PSE_MAG_00116_0_879_ERR599039.127283687_PSE_110_05M	HBD04_TARA_PON_MAG_00023	91.09	101	101	9	4e-36	137
	HBD05_TARA_PSE_MAG_00116_0_879_ERR599039.127283687_PSE_110_05M	HBD03_TARA_ION_MAG_00014	91.09	101	101	9	4e-36	137
	HBD05_TARA_PSE_MAG_00116_0_879_ERR599077.6532946_PSE_111_05M	HBD05_TARA_PSE_MAG_00116	100	101	101	0	4e-51	187
	HBD05_TARA_PSE_MAG_00116_0_879_ERR599163.106536584_PSE_100_05M	HBD06_TARA_ANW_MAG_00006	93.48	96	92	6	4e-36	137
	HBD05_TARA_PSE_MAG_00116_0_879_ERR599163.106536584_PSE_100_05M	HBD05_TARA_PSE_MAG_00116	92.05	96	88	7	3e-32	124
	HBD05_TARA_PSE_MAG_00116_0_879_ERR599039.76622498_PSE_110_05M	HBD05_TARA_PSE_MAG_00116	100	100	100	0	2e-50	185
	HBD05_TARA_PSE_MAG_00116_0_879_ERR599014.102257321_PSE_110_50M	HBD05_TARA_PSE_MAG_00116	100	101	101	0	4e-51	187
	HBD05_TARA_PSE_MAG_00116_0_879_ERR599039.112340987_PSE_110_05M	HBD05_TARA_PSE_MAG_00116	100	100	100	0	2e-50	185
	HBD05_TARA_PSE_MAG_00116_0_879_ERR599039.89122977_PSE_110_05M	HBD05_TARA_PSE_MAG_00116	100	101	101	0	4e-51	187
	HBD05_TARA_PSE_MAG_00116_0_879_ERR599039.2363014_PSE_110_05M	HBD05_TARA_PSE_MAG_00116	100	100	100	0	2e-50	185
	HBD05_TARA_PSE_MAG_00116_0_879_ERR599039.2363014_PSE_110_05M	HBD04_TARA_PON_MAG_00023	95.88	100	97	4	3e-42	158
	HBD05_TARA_PSE_MAG_00116_0_879_ERR599039.2363014_PSE_110_05M	HBD03_TARA_ION_MAG_00014	95.88	100	97	4	3e-42	158
	HBD05_TARA_PSE_MAG_00116_0_879_ERR599039.2363014_PSE_110_05M	HBD06_TARA_ANW_MAG_00006	92	100	100	8	3e-37	141
	HBD05_TARA_PSE_MAG_00116_0_879_ERR599039.151900475_PSE_110_05M	HBD05_TARA_PSE_MAG_00116	100	101	101	0	4e-51	187
	HBD05_TARA_PSE_MAG_00116_0_879_ERR599039.151900475_PSE_110_05M	HBD04_TARA_PON_MAG_00023	91.09	101	101	9	4e-36	137
	HBD05_TARA_PSE_MAG_00116_0_879_ERR599039.151900475_PSE_110_05M	HBD03_TARA_ION_MAG_00014	91.09	101	101	9	4e-36	137
	HBD05_TARA_PSE_MAG_00116_0_879_ERR599142.160731124_PON_132_05M	HBD05_TARA_PSE_MAG_00116	100	101	101	0	4e-51	187
	HBD05_TARA_PSE_MAG_00116_0_879_ERR599142.160731124_PON_132_05M	HBD07_TARA_ANW_MAG_00019	88.54	101	96	11	6e-30	117
	HBD05_TARA_PSE_MAG_00116_0_879_ERR599142.160731124_PON_132_05M	HBD04_TARA_PON_MAG_00023	87.91	101	91	11	3e-27	108
	HBD05_TARA_PSE_MAG_00116_0_879_ERR599142.160731124_PON_132_05M	HBD03_TARA_ION_MAG_00014	87.91	101	91	11	3e-27	108
	HBD05_TARA_PSE_MAG_00116_0_879_ERR599039.153185628_PSE_110_05M	HBD05_TARA_PSE_MAG_00116	100	101	101	0	4e-51	187
	HBD05_TARA_PSE_MAG_00116_0_879_ERR599039.153185628_PSE_110_05M	HBD04_TARA_PON_MAG_00023	92.08	101	101	8	9e-38	143
	HBD05_TARA_PSE_MAG_00116_0_879_ERR599039.153185628_PSE_110_05M	HBD03_TARA_ION_MAG_00014	92.08	101	101	8	9e-38	143
	HBD05_TARA_PSE_MAG_00116_0_879_ERR599039.56633218_PSE_110_05M	HBD05_TARA_PSE_MAG_00116	100	101	101	0	4e-51	187
	HBD05_TARA_PSE_MAG_00116_0_879_ERR599039.56633218_PSE_110_05M	HBD04_TARA_PON_MAG_00023	92.08	101	101	8	9e-38	143
	HBD05_TARA_PSE_MAG_00116_0_879_ERR599039.56633218_PSE_110_05M	HBD03_TARA_ION_MAG_00014	92.08	101	101	8	9e-38	143
	HBD05_TARA_PSE_MAG_00116_0_879_ERR599039.78089806_PSE_110_05M	HBD05_TARA_PSE_MAG_00116	100	101	101	0	4e-51	187
	HBD05_TARA_PSE_MAG_00116_0_879_ERR599039.78089806_PSE_110_05M	HBD04_TARA_PON_MAG_00023	97.03	101	101	3	4e-46	171
	HBD05_TARA_PSE_MAG_00116_0_879_ERR599039.78089806_PSE_110_05M	HBD03_TARA_ION_MAG_00014	97.03	101	101	3	4e-46	171
	HBD05_TARA_PSE_MAG_00116_0_879_ERR599039.84090141_PSE_110_05M	HBD05_TARA_PSE_MAG_00116	100	101	90	0	6e-45	167
	HBD05_TARA_PSE_MAG_00116_0_879_ERR599039.84090141_PSE_110_05M	HBD04_TARA_PON_MAG_00023	96	101	75	3	1e-31	122
	HBD05_TARA_PSE_MAG_00116_0_879_ERR599039.84090141_PSE_110_05M	HBD03_TARA_ION_MAG_00014	96	101	75	3	1e-31	122
	HBD05_TARA_PSE_MAG_00116_0_879_ERR599039.84090141_PSE_110_05M	HBD07_TARA_ANW_MAG_00019	91.89	101	74	6	4e-26	104
	HBD05_TARA_PSE_MAG_00116_0_879_ERR599039.74874180_PSE_110_05M	HBD05_TARA_PSE_MAG_00116	100	100	100	0	2e-50	185
	HBD05_TARA_PSE_MAG_00116_0_879_ERR599039.74874180_PSE_110_05M	HBD07_TARA_ANW_MAG_00019	87.64	100	89	11	4e-26	104
	HBD05_TARA_PSE_MAG_00116_0_879_ERR599039.74874180_PSE_110_05M	HBD04_TARA_PON_MAG_00023	88.31	100	77	9	9e-23	93.5
	HBD05_TARA_PSE_MAG_00116_0_879_ERR599039.74874180_PSE_110_05M	HBD03_TARA_ION_MAG_00014	88.31	100	77	9	9e-23	93.5
	HBD05_TARA_PSE_MAG_00116_0_879_ERR599039.148712168_PSE_110_05M	HBD05_TARA_PSE_MAG_00116	100	100	100	0	2e-50	185
	HBD05_TARA_PSE_MAG_00116_0_879_ERR599039.148712168_PSE_110_05M	HBD04_TARA_PON_MAG_00023	98	100	100	2	3e-47	174
	HBD05_TARA_PSE_MAG_00116_0_879_ERR599039.148712168_PSE_110_05M	HBD03_TARA_ION_MAG_00014	98	100	100	2	3e-47	174
	HBD05_TARA_PSE_MAG_00116_0_879_ERR599077.65569147_PSE_111_05M	HBD05_TARA_PSE_MAG_00116	100	101	101	0	4e-51	187
	HBD05_TARA_PSE_MAG_00116_0_879_ERR599039.113821300_PSE_110_05M	HBD05_TARA_PSE_MAG_00116	100	101	101	0	4e-51	187
	HBD05_TARA_PSE_MAG_00116_0_879_ERR599039.113821300_PSE_110_05M	HBD07_TARA_ANW_MAG_00019	87.64	101	89	11	4e-26	104
	HBD05_TARA_PSE_MAG_00116_0_879_ERR599039.113821300_PSE_110_05M	HBD04_TARA_PON_MAG_00023	88.31	101	77	9	1e-22	93.5
	HBD05_TARA_PSE_MAG_00116_0_879_ERR599039.113821300_PSE_110_05M	HBD03_TARA_ION_MAG_00014	88.31	101	77	9	1e-22	93.5
	HBD05_TARA_PSE_MAG_00116_0_879_ERR599069.20292785_PSW_124_05M	HBD05_TARA_PSE_MAG_00116	100	101	101	0	4e-51	187
	HBD05_TARA_PSE_MAG_00116_0_879_ERR599039.22233382_PSE_110_05M	HBD05_TARA_PSE_MAG_00116	100	101	101	0	4e-51	187
	HBD05_TARA_PSE_MAG_00116_0_879_ERR599039.22233382_PSE_110_05M	HBD07_TARA_ANW_MAG_00019	85.71	101	98	14	4e-26	104
	HBD05_TARA_PSE_MAG_00116_0_879_ERR599039.22233382_PSE_110_05M	HBD04_TARA_PON_MAG_00023	82.35	101	102	16	4e-21	87.9
	HBD05_TARA_PSE_MAG_00116_0_879_ERR599039.22233382_PSE_110_05M	HBD03_TARA_ION_MAG_00014	82.35	101	102	16	4e-21	87.9
	HBD05_TARA_PSE_MAG_00116_0_879_ERR599039.7058948_PSE_110_05M	HBD05_TARA_PSE_MAG_00116	100	101	101	0	4e-51	187
	HBD05_TARA_PSE_MAG_00116_0_879_ERR598954.32675224_PSW_112_05M	HBD05_TARA_PSE_MAG_00116	100	101	101	0	4e-51	187
	HBD05_TARA_PSE_MAG_00116_0_879_ERR598954.32675224_PSW_112_05M	HBD04_TARA_PON_MAG_00023	94.06	101	101	6	4e-41	154
	HBD05_TARA_PSE_MAG_00116_0_879_ERR598954.32675224_PSW_112_05M	HBD03_TARA_ION_MAG_00014	94.06	101	101	6	4e-41	154
	HBD05_TARA_PSE_MAG_00116_0_879_ERR599014.19083653_PSE_110_50M	HBD05_TARA_PSE_MAG_00116	100	99	99	0	5e-50	183
	HBD05_TARA_PSE_MAG_00116_0_879_ERR599014.19083653_PSE_110_50M	HBD04_TARA_PON_MAG_00023	94.32	99	88	5	2e-35	135
	HBD05_TARA_PSE_MAG_00116_0_879_ERR599014.19083653_PSE_110_50M	HBD03_TARA_ION_MAG_00014	94.32	99	88	5	2e-35	135
	HBD05_TARA_PSE_MAG_00116_0_879_ERR599014.19083653_PSE_110_50M	HBD07_TARA_ANW_MAG_00019	92.22	99	90	7	3e-33	128
	HBD05_TARA_PSE_MAG_00116_0_879_ERR599039.129073384_PSE_110_05M	HBD05_TARA_PSE_MAG_00116	100	101	101	0	4e-51	187
	HBD05_TARA_PSE_MAG_00116_0_879_ERR599039.129073384_PSE_110_05M	HBD04_TARA_PON_MAG_00023	88.42	101	95	11	2e-29	115
	HBD05_TARA_PSE_MAG_00116_0_879_ERR599039.129073384_PSE_110_05M	HBD03_TARA_ION_MAG_00014	88.42	101	95	11	2e-29	115
	HBD05_TARA_PSE_MAG_00116_0_879_ERR598954.16713626_PSW_112_05M	HBD05_TARA_PSE_MAG_00116	100	101	101	0	4e-51	187
	HBD05_TARA_PSE_MAG_00116_0_879_ERR598954.16713626_PSW_112_05M	HBD04_TARA_PON_MAG_00023	94.32	101	88	5	2e-35	135
	HBD05_TARA_PSE_MAG_00116_0_879_ERR598954.16713626_PSW_112_05M	HBD03_TARA_ION_MAG_00014	94.32	101	88	5	2e-35	135
	HBD05_TARA_PSE_MAG_00116_0_879_ERR598954.16713626_PSW_112_05M	HBD07_TARA_ANW_MAG_00019	92.39	101	92	7	2e-34	132
	HBD05_TARA_PSE_MAG_00116_0_879_ERR599039.120611841_PSE_110_05M	HBD05_TARA_PSE_MAG_00116	98.9	91	91	1	6e-44	163
	HBD05_TARA_PSE_MAG_00116_0_879_ERR599039.136256159_PSE_110_05M	HBD05_TARA_PSE_MAG_00116	100	100	100	0	2e-50	185
	HBD05_TARA_PSE_MAG_00116_0_879_ERR599039.103833500_PSE_110_05M	HBD05_TARA_PSE_MAG_00116	100	81	81	0	4e-40	150
	HBD05_TARA_PSE_MAG_00116_0_879_ERR599039.103833500_PSE_110_05M	HBD04_TARA_PON_MAG_00023	93.75	81	80	5	3e-31	121
	HBD05_TARA_PSE_MAG_00116_0_879_ERR599039.103833500_PSE_110_05M	HBD03_TARA_ION_MAG_00014	93.75	81	80	5	3e-31	121
	HBD05_TARA_PSE_MAG_00116_0_879_ERR599014.50217804_PSE_110_50M	HBD05_TARA_PSE_MAG_00116	100	101	101	0	4e-51	187
	HBD06_TARA_ANW_MAG_00006_0_876_ERR598967.96885936_PSE_96_05M	HBD06_TARA_ANW_MAG_00006	99.01	101	101	1	2e-49	182
	HBD06_TARA_ANW_MAG_00006_0_876_ERR599007.127749207_PSE_102_40M	HBD06_TARA_ANW_MAG_00006	100	101	101	0	4e-51	187
	HBD06_TARA_ANW_MAG_00006_0_876_ERR598963.111981379_ANW_149_05M	HBD06_TARA_ANW_MAG_00006	99.01	101	101	1	2e-49	182
	HBD06_TARA_ANW_MAG_00006_0_876_ERR598943.13824600_PSE_102_05M	HBD06_TARA_ANW_MAG_00006	100	101	101	0	4e-51	187
	HBD06_TARA_ANW_MAG_00006_0_876_ERR599142.90514204_PON_132_05M	HBD06_TARA_ANW_MAG_00006	100	101	101	0	4e-51	187
	HBD06_TARA_ANW_MAG_00006_0_876_ERR599162.142572351_PON_140_05M	HBD06_TARA_ANW_MAG_00006	100	101	101	0	4e-51	187
	HBD06_TARA_ANW_MAG_00006_0_876_ERR599168.27200150_PSE_102_40M	HBD06_TARA_ANW_MAG_00006	100	115	115	0	8e-59	213
	HBD06_TARA_ANW_MAG_00006_0_876_ERR598968.135926308_ANW_146_05M	HBD06_TARA_ANW_MAG_00006	100	100	100	0	2e-50	185
	HBD06_TARA_ANW_MAG_00006_0_876_ERR599007.106014668_PSE_102_40M	HBD06_TARA_ANW_MAG_00006	99.01	101	101	1	2e-49	182
	HBD06_TARA_ANW_MAG_00006_0_876_ERR599059.143409504_SOC_84_05M	HBD06_TARA_ANW_MAG_00006	100	101	101	0	4e-51	187
	HBD06_TARA_ANW_MAG_00006_0_876_ERR598954.87428095_PSW_112_05M	HBD06_TARA_ANW_MAG_00006	100	101	101	0	4e-51	187
	HBD06_TARA_ANW_MAG_00006_0_876_ERR598942.137009112_PON_133_45M	HBD06_TARA_ANW_MAG_00006	100	101	101	0	4e-51	187
	HBD06_TARA_ANW_MAG_00006_0_876_ERR599038.33786268_PSW_128_05M	HBD06_TARA_ANW_MAG_00006	100	101	101	0	4e-51	187
	HBD06_TARA_ANW_MAG_00006_0_876_ERR599160.108133070_PSW_123_05M	HBD06_TARA_ANW_MAG_00006	100	101	101	0	4e-51	187
	HBD06_TARA_ANW_MAG_00006_0_876_ERR598978.72319188_PSE_102_05M	HBD06_TARA_ANW_MAG_00006	100	101	101	0	4e-51	187
	HBD06_TARA_ANW_MAG_00006_0_876_ERR599081.71986283_PSE_100_50M	HBD06_TARA_ANW_MAG_00006	100	101	101	0	4e-51	187
	HBD06_TARA_ANW_MAG_00006_0_876_ERR598984.76227547_ASW_72_05M	HBD06_TARA_ANW_MAG_00006	100	99	99	0	5e-50	183
	HBD06_TARA_ANW_MAG_00006_0_876_ERR598978.92426940_PSE_102_05M	HBD06_TARA_ANW_MAG_00006	100	101	101	0	4e-51	187
	HBD06_TARA_ANW_MAG_00006_0_876_ERR598968.140009618_ANW_146_05M	HBD06_TARA_ANW_MAG_00006	100	101	101	0	4e-51	187
	HBD06_TARA_ANW_MAG_00006_0_876_ERR599113.13555910_PSE_100_50M	HBD06_TARA_ANW_MAG_00006	100	101	101	0	4e-51	187
	HBD06_TARA_ANW_MAG_00006_0_876_ERR599113.13555910_PSE_100_50M	HBD04_TARA_PON_MAG_00023	95.83	101	96	4	1e-41	156
	HBD06_TARA_ANW_MAG_00006_0_876_ERR599113.13555910_PSE_100_50M	HBD03_TARA_ION_MAG_00014	95.83	101	96	4	1e-41	156
	HBD06_TARA_ANW_MAG_00006_0_876_ERR599113.13555910_PSE_100_50M	HBD05_TARA_PSE_MAG_00116	93.75	101	96	6	3e-38	145
	HBD06_TARA_ANW_MAG_00006_0_876_ERR598992.104658835_PSW_122_05M	HBD06_TARA_ANW_MAG_00006	100	101	101	0	4e-51	187
	HBD06_TARA_ANW_MAG_00006_0_876_ERR599160.74268096_PSW_123_05M	HBD06_TARA_ANW_MAG_00006	100	101	101	0	4e-51	187
	HBD06_TARA_ANW_MAG_00006_0_876_ERR599160.74268096_PSW_123_05M	HBD04_TARA_PON_MAG_00023	90.1	101	101	10	2e-34	132
	HBD06_TARA_ANW_MAG_00006_0_876_ERR599160.74268096_PSW_123_05M	HBD03_TARA_ION_MAG_00014	90.1	101	101	10	2e-34	132
	HBD06_TARA_ANW_MAG_00006_0_876_ERR598942.835803_PON_133_45M	HBD06_TARA_ANW_MAG_00006	100	101	101	0	4e-51	187
	HBD06_TARA_ANW_MAG_00006_0_876_ERR599160.151699133_PSW_123_05M	HBD06_TARA_ANW_MAG_00006	100	101	101	0	4e-51	187
	HBD06_TARA_ANW_MAG_00006_0_876_ERR599142.143359860_PON_132_05M	HBD06_TARA_ANW_MAG_00006	100	101	98	0	2e-49	182
	HBD06_TARA_ANW_MAG_00006_0_876_ERR599007.123484583_PSE_102_40M	HBD06_TARA_ANW_MAG_00006	100	101	101	0	4e-51	187
	HBD06_TARA_ANW_MAG_00006_0_876_ERR599007.106846638_PSE_102_40M	HBD06_TARA_ANW_MAG_00006	98.9	91	91	1	6e-44	163
	HBD06_TARA_ANW_MAG_00006_0_876_ERR599114.7207130_PSW_125_05M	HBD06_TARA_ANW_MAG_00006	100	101	101	0	4e-51	187
	HBD06_TARA_ANW_MAG_00006_0_876_ERR599014.185519633_PSE_110_50M	HBD06_TARA_ANW_MAG_00006	100	101	101	0	4e-51	187
	HBD06_TARA_ANW_MAG_00006_0_876_ERR599030.38884223_PON_138_05M	HBD06_TARA_ANW_MAG_00006	100	96	92	0	4e-46	171
	HBD06_TARA_ANW_MAG_00006_0_876_ERR598967.56261238_PSE_96_05M	HBD06_TARA_ANW_MAG_00006	100	91	91	0	1e-45	169
	HBD06_TARA_ANW_MAG_00006_0_876_ERR599169.31681185_PSE_100_05M	HBD06_TARA_ANW_MAG_00006	100	101	101	0	4e-51	187
	HBD06_TARA_ANW_MAG_00006_0_876_ERR598978.54122319_PSE_102_05M	HBD06_TARA_ANW_MAG_00006	100	101	101	0	4e-51	187
	HBD06_TARA_ANW_MAG_00006_0_876_ERR598978.54122319_PSE_102_05M	HBD04_TARA_PON_MAG_00023	94	101	100	6	2e-40	152
	HBD06_TARA_ANW_MAG_00006_0_876_ERR598978.54122319_PSE_102_05M	HBD03_TARA_ION_MAG_00014	94	101	100	6	2e-40	152
	HBD06_TARA_ANW_MAG_00006_0_876_ERR598978.54122319_PSE_102_05M	HBD05_TARA_PSE_MAG_00116	93	101	100	7	7e-39	147
	HBD06_TARA_ANW_MAG_00006_0_876_ERR599160.89526021_PSW_123_05M	HBD06_TARA_ANW_MAG_00006	100	101	101	0	4e-51	187
	HBD06_TARA_ANW_MAG_00006_0_876_ERR598963.12940711_ANW_149_05M	HBD06_TARA_ANW_MAG_00006	100	101	101	0	4e-51	187
	HBD06_TARA_ANW_MAG_00006_0_876_ERR599081.64763792_PSE_100_50M	HBD06_TARA_ANW_MAG_00006	99.01	101	101	1	2e-49	182
	HBD06_TARA_ANW_MAG_00006_0_876_ERR599081.68647701_PSE_100_50M	HBD06_TARA_ANW_MAG_00006	100	101	101	0	4e-51	187
	HBD06_TARA_ANW_MAG_00006_0_876_ERR599030.82303777_PON_138_05M	HBD06_TARA_ANW_MAG_00006	99.01	101	101	1	2e-49	182
	HBD06_TARA_ANW_MAG_00006_0_876_ERR599162.177989021_PON_140_05M	HBD06_TARA_ANW_MAG_00006	100	101	93	0	1e-46	172
	HBD06_TARA_ANW_MAG_00006_0_876_ERR598968.29049713_ANW_146_05M	HBD06_TARA_ANW_MAG_00006	100	101	101	0	4e-51	187
	HBD06_TARA_ANW_MAG_00006_0_876_ERR599007.67778560_PSE_102_40M	HBD06_TARA_ANW_MAG_00006	100	101	101	0	4e-51	187
	HBD06_TARA_ANW_MAG_00006_0_876_ERR599136.145870662_ANW_142_05M	HBD06_TARA_ANW_MAG_00006	100	101	99	0	6e-50	183
	HBD06_TARA_ANW_MAG_00006_0_876_ERR599136.145870662_ANW_142_05M	HBD07_TARA_ANW_MAG_00019	89.9	101	99	10	3e-33	128
	HBD06_TARA_ANW_MAG_00006_0_876_ERR599080.1090271_PSW_124_05M	HBD06_TARA_ANW_MAG_00006	100	101	101	0	4e-51	187
	HBD06_TARA_ANW_MAG_00006_0_876_ERR599080.1090271_PSW_124_05M	HBD04_TARA_PON_MAG_00023	91.09	101	101	9	4e-36	137
	HBD06_TARA_ANW_MAG_00006_0_876_ERR599080.1090271_PSW_124_05M	HBD03_TARA_ION_MAG_00014	91.09	101	101	9	4e-36	137
	HBD06_TARA_ANW_MAG_00006_0_876_ERR599066.13609170_PSW_125_05M	HBD06_TARA_ANW_MAG_00006	99.01	101	101	1	2e-49	182
	HBD06_TARA_ANW_MAG_00006_0_876_ERR599093.58454706_PSE_98_05M	HBD06_TARA_ANW_MAG_00006	100	101	87	0	3e-43	161
	HBD06_TARA_ANW_MAG_00006_0_876_ERR599162.29273086_PON_140_05M	HBD06_TARA_ANW_MAG_00006	100	101	101	0	4e-51	187
	HBD06_TARA_ANW_MAG_00006_0_876_ERR599081.49992691_PSE_100_50M	HBD06_TARA_ANW_MAG_00006	100	101	101	0	4e-51	187
	HBD06_TARA_ANW_MAG_00006_0_876_ERR599113.11922671_PSE_100_50M	HBD06_TARA_ANW_MAG_00006	99.01	101	101	1	2e-49	182
	HBD06_TARA_ANW_MAG_00006_0_876_ERR599113.11922671_PSE_100_50M	HBD04_TARA_PON_MAG_00023	95.05	101	101	5	9e-43	159
	HBD06_TARA_ANW_MAG_00006_0_876_ERR599113.11922671_PSE_100_50M	HBD03_TARA_ION_MAG_00014	95.05	101	101	5	9e-43	159
	HBD06_TARA_ANW_MAG_00006_0_876_ERR599113.11922671_PSE_100_50M	HBD05_TARA_PSE_MAG_00116	93.07	101	101	7	2e-39	148
	HBD06_TARA_ANW_MAG_00006_0_876_ERR599113.11922671_PSE_100_50M	HBD07_TARA_ANW_MAG_00019	93.55	101	93	6	1e-36	139
	HBD06_TARA_ANW_MAG_00006_0_876_ERR599038.103274380_PSW_128_05M	HBD06_TARA_ANW_MAG_00006	100	101	101	0	4e-51	187
	HBD06_TARA_ANW_MAG_00006_0_876_ERR599007.62470010_PSE_102_40M	HBD06_TARA_ANW_MAG_00006	100	94	94	0	3e-47	174
	HBD06_TARA_ANW_MAG_00006_0_876_ERR599122.174083505_ASW_82_40M	HBD06_TARA_ANW_MAG_00006	100	101	101	0	4e-51	187
	HBD06_TARA_ANW_MAG_00006_0_876_ERR599052.8696582_PON_133_05M	HBD06_TARA_ANW_MAG_00006	100	101	101	0	4e-51	187
	HBD06_TARA_ANW_MAG_00006_0_876_ERR599007.115757143_PSE_102_40M	HBD06_TARA_ANW_MAG_00006	100	101	101	0	4e-51	187
	HBD06_TARA_ANW_MAG_00006_0_876_ERR599163.23978952_PSE_100_05M	HBD06_TARA_ANW_MAG_00006	100	100	99	0	5e-50	183
	HBD06_TARA_ANW_MAG_00006_0_876_ERR598996.125979543_ANE_150_40M	HBD06_TARA_ANW_MAG_00006	100	101	101	0	4e-51	187
	HBD06_TARA_ANW_MAG_00006_0_876_ERR598996.125979543_ANE_150_40M	HBD04_TARA_PON_MAG_00023	95.79	101	95	4	4e-41	154
	HBD06_TARA_ANW_MAG_00006_0_876_ERR598996.125979543_ANE_150_40M	HBD03_TARA_ION_MAG_00014	95.79	101	95	4	4e-41	154
	HBD06_TARA_ANW_MAG_00006_0_876_ERR598996.125979543_ANE_150_40M	HBD05_TARA_PSE_MAG_00116	93.68	101	95	6	9e-38	143
	HBD06_TARA_ANW_MAG_00006_0_876_ERR598978.129809280_PSE_102_05M	HBD06_TARA_ANW_MAG_00006	100	88	88	0	6e-44	163
	HBD06_TARA_ANW_MAG_00006_0_876_ERR599032.136348388_PSW_128_40M	HBD06_TARA_ANW_MAG_00006	100	101	101	0	4e-51	187
	HBD06_TARA_ANW_MAG_00006_0_876_ERR599032.136348388_PSW_128_40M	HBD04_TARA_PON_MAG_00023	95.79	101	95	4	4e-41	154
	HBD06_TARA_ANW_MAG_00006_0_876_ERR599032.136348388_PSW_128_40M	HBD03_TARA_ION_MAG_00014	95.79	101	95	4	4e-41	154
	HBD06_TARA_ANW_MAG_00006_0_876_ERR599032.136348388_PSW_128_40M	HBD05_TARA_PSE_MAG_00116	93.68	101	95	6	9e-38	143
	HBD06_TARA_ANW_MAG_00006_0_876_ERR599014.54333374_PSE_110_50M	HBD06_TARA_ANW_MAG_00006	100	100	100	0	2e-50	185
	HBD06_TARA_ANW_MAG_00006_0_876_ERR599050.80674164_PSE_94_05M	HBD06_TARA_ANW_MAG_00006	100	101	101	0	4e-51	187
	HBD06_TARA_ANW_MAG_00006_0_876_ERR599030.138316917_PON_138_05M	HBD06_TARA_ANW_MAG_00006	100	101	101	0	4e-51	187
	HBD06_TARA_ANW_MAG_00006_0_876_ERR598968.105512135_ANW_146_05M	HBD06_TARA_ANW_MAG_00006	100	101	101	0	4e-51	187
	HBD06_TARA_ANW_MAG_00006_0_876_ERR598967.182530704_PSE_96_05M	HBD06_TARA_ANW_MAG_00006	99.01	101	101	1	2e-49	182
	HBD06_TARA_ANW_MAG_00006_0_876_ERR599160.163157810_PSW_123_05M	HBD06_TARA_ANW_MAG_00006	100	99	99	0	5e-50	183
	HBD06_TARA_ANW_MAG_00006_0_876_ERR599007.81931268_PSE_102_40M	HBD06_TARA_ANW_MAG_00006	100	101	101	0	4e-51	187
	HBD06_TARA_ANW_MAG_00006_0_876_ERR599007.81931268_PSE_102_40M	HBD04_TARA_PON_MAG_00023	91.09	101	101	9	4e-36	137
	HBD06_TARA_ANW_MAG_00006_0_876_ERR599007.81931268_PSE_102_40M	HBD03_TARA_ION_MAG_00014	91.09	101	101	9	4e-36	137
	HBD06_TARA_ANW_MAG_00006_0_876_ERR598968.111499510_ANW_146_05M	HBD06_TARA_ANW_MAG_00006	100	101	101	0	4e-51	187
	HBD06_TARA_ANW_MAG_00006_0_876_ERR598992.81462632_PSW_122_05M	HBD06_TARA_ANW_MAG_00006	100	101	101	0	4e-51	187
	HBD06_TARA_ANW_MAG_00006_0_876_ERR599038.3062472_PSW_128_05M	HBD06_TARA_ANW_MAG_00006	100	101	101	0	4e-51	187
	HBD06_TARA_ANW_MAG_00006_0_876_ERR598968.124741970_ANW_146_05M	HBD06_TARA_ANW_MAG_00006	100	101	101	0	4e-51	187
	HBD06_TARA_ANW_MAG_00006_0_876_ERR599030.12059861_PON_138_05M	HBD06_TARA_ANW_MAG_00006	100	101	101	0	4e-51	187
	HBD06_TARA_ANW_MAG_00006_0_876_ERR599014.4575000_PSE_110_50M	HBD06_TARA_ANW_MAG_00006	98.72	78	78	1	9e-37	139
	HBD06_TARA_ANW_MAG_00006_0_876_ERR599160.18147163_PSW_123_05M	HBD06_TARA_ANW_MAG_00006	100	101	101	0	4e-51	187
	HBD06_TARA_ANW_MAG_00006_0_876_ERR599160.18147163_PSW_123_05M	HBD04_TARA_PON_MAG_00023	90.82	101	98	9	2e-34	132
	HBD06_TARA_ANW_MAG_00006_0_876_ERR599160.18147163_PSW_123_05M	HBD03_TARA_ION_MAG_00014	90.82	101	98	9	2e-34	132
	HBD06_TARA_ANW_MAG_00006_0_876_ERR598968.176141_ANW_146_05M	HBD06_TARA_ANW_MAG_00006	100	100	100	0	2e-50	185
	HBD06_TARA_ANW_MAG_00006_0_876_ERR598968.176141_ANW_146_05M	HBD05_TARA_PSE_MAG_00116	91.75	100	97	8	2e-35	135
	HBD06_TARA_ANW_MAG_00006_0_876_ERR598968.176141_ANW_146_05M	HBD04_TARA_PON_MAG_00023	92.94	100	85	6	3e-32	124
	HBD06_TARA_ANW_MAG_00006_0_876_ERR598968.176141_ANW_146_05M	HBD03_TARA_ION_MAG_00014	92.94	100	85	6	3e-32	124
	HBD06_TARA_ANW_MAG_00006_0_876_ERR599142.72566561_PON_132_05M	HBD06_TARA_ANW_MAG_00006	100	101	101	0	4e-51	187
	HBD06_TARA_ANW_MAG_00006_0_876_ERR599113.2943096_PSE_100_50M	HBD06_TARA_ANW_MAG_00006	100	101	101	0	4e-51	187
	HBD06_TARA_ANW_MAG_00006_0_876_ERR599151.13266629_PSW_124_05M	HBD06_TARA_ANW_MAG_00006	100	101	101	0	4e-51	187
	HBD06_TARA_ANW_MAG_00006_0_876_ERR598945.5162012_SOC_84_05M	HBD06_TARA_ANW_MAG_00006	100	101	101	0	4e-51	187
	HBD06_TARA_ANW_MAG_00006_0_876_ERR599081.85037109_PSE_100_50M	HBD06_TARA_ANW_MAG_00006	100	101	101	0	4e-51	187
	HBD06_TARA_ANW_MAG_00006_0_876_ERR599081.85037109_PSE_100_50M	HBD04_TARA_PON_MAG_00023	93.81	101	97	6	7e-39	147
	HBD06_TARA_ANW_MAG_00006_0_876_ERR599081.85037109_PSE_100_50M	HBD03_TARA_ION_MAG_00014	93.81	101	97	6	7e-39	147
	HBD06_TARA_ANW_MAG_00006_0_876_ERR599081.85037109_PSE_100_50M	HBD05_TARA_PSE_MAG_00116	92.78	101	97	6	1e-36	139
	HBD06_TARA_ANW_MAG_00006_0_876_ERR599176.8630305_SOC_85_05M	HBD06_TARA_ANW_MAG_00006	100	101	101	0	4e-51	187
	HBD06_TARA_ANW_MAG_00006_0_876_ERR599093.45039680_PSE_98_05M	HBD06_TARA_ANW_MAG_00006	100	101	101	0	4e-51	187
	HBD06_TARA_ANW_MAG_00006_0_876_ERR599113.10319245_PSE_100_50M	HBD06_TARA_ANW_MAG_00006	100	101	94	0	3e-47	174
	HBD06_TARA_ANW_MAG_00006_0_876_ERR599113.10319245_PSE_100_50M	HBD07_TARA_ANW_MAG_00019	92.13	101	89	7	9e-33	126
	HBD06_TARA_ANW_MAG_00006_0_876_ERR599174.9684171_ASE_68_05M	HBD06_TARA_ANW_MAG_00006	100	101	101	0	4e-51	187
	HBD06_TARA_ANW_MAG_00006_0_876_ERR599052.138457264_PON_133_05M	HBD06_TARA_ANW_MAG_00006	99.01	101	101	1	2e-49	182
	HBD06_TARA_ANW_MAG_00006_0_876_ERR599170.134726979_ANE_150_05M	HBD06_TARA_ANW_MAG_00006	99.01	101	101	1	2e-49	182
	HBD06_TARA_ANW_MAG_00006_0_876_ERR598978.128967443_PSE_102_05M	HBD06_TARA_ANW_MAG_00006	100	101	101	0	4e-51	187
	HBD06_TARA_ANW_MAG_00006_0_876_ERR599080.20211698_PSW_124_05M	HBD06_TARA_ANW_MAG_00006	100	100	100	0	2e-50	185
	HBD06_TARA_ANW_MAG_00006_0_876_ERR599160.98044633_PSW_123_05M	HBD06_TARA_ANW_MAG_00006	100	100	100	0	2e-50	185
	HBD06_TARA_ANW_MAG_00006_0_876_ERR599014.97825596_PSE_110_50M	HBD06_TARA_ANW_MAG_00006	100	101	101	0	4e-51	187
	HBD06_TARA_ANW_MAG_00006_0_876_ERR599014.97825596_PSE_110_50M	HBD04_TARA_PON_MAG_00023	91.09	101	101	9	4e-36	137
	HBD06_TARA_ANW_MAG_00006_0_876_ERR599014.97825596_PSE_110_50M	HBD03_TARA_ION_MAG_00014	91.09	101	101	9	4e-36	137
	HBD06_TARA_ANW_MAG_00006_0_876_ERR599007.105732080_PSE_102_40M	HBD06_TARA_ANW_MAG_00006	100	101	101	0	4e-51	187
	HBD06_TARA_ANW_MAG_00006_0_876_ERR599066.13118084_PSW_125_05M	HBD06_TARA_ANW_MAG_00006	100	101	101	0	4e-51	187
	HBD06_TARA_ANW_MAG_00006_0_876_ERR599066.13118084_PSW_125_05M	HBD04_TARA_PON_MAG_00023	91.92	101	99	8	1e-36	139
	HBD06_TARA_ANW_MAG_00006_0_876_ERR599066.13118084_PSW_125_05M	HBD03_TARA_ION_MAG_00014	91.92	101	99	8	1e-36	139
	HBD06_TARA_ANW_MAG_00006_0_876_ERR599160.31605549_PSW_123_05M	HBD06_TARA_ANW_MAG_00006	100	101	101	0	4e-51	187
	HBD06_TARA_ANW_MAG_00006_0_876_ERR598992.6618039_PSW_122_05M	HBD06_TARA_ANW_MAG_00006	100	101	101	0	4e-51	187
	HBD06_TARA_ANW_MAG_00006_0_876_ERR599160.32696841_PSW_123_05M	HBD06_TARA_ANW_MAG_00006	100	101	101	0	4e-51	187
	HBD06_TARA_ANW_MAG_00006_0_876_ERR599007.32906278_PSE_102_40M	HBD06_TARA_ANW_MAG_00006	100	101	101	0	4e-51	187
	HBD06_TARA_ANW_MAG_00006_0_876_ERR599007.66760910_PSE_102_40M	HBD06_TARA_ANW_MAG_00006	100	100	100	0	2e-50	185
	HBD06_TARA_ANW_MAG_00006_0_876_ERR599038.18198198_PSW_128_05M	HBD06_TARA_ANW_MAG_00006	100	101	101	0	4e-51	187
	HBD06_TARA_ANW_MAG_00006_0_876_ERR599160.6993381_PSW_123_05M	HBD06_TARA_ANW_MAG_00006	100	101	101	0	4e-51	187
	HBD06_TARA_ANW_MAG_00006_0_876_ERR599168.39119972_PSE_102_40M	HBD06_TARA_ANW_MAG_00006	100	85	85	0	3e-42	158
	HBD06_TARA_ANW_MAG_00006_0_876_ERR599160.135563926_PSW_123_05M	HBD06_TARA_ANW_MAG_00006	100	100	100	0	2e-50	185
	HBD06_TARA_ANW_MAG_00006_0_876_ERR598954.175960321_PSW_112_05M	HBD06_TARA_ANW_MAG_00006	100	101	101	0	4e-51	187
	HBD06_TARA_ANW_MAG_00006_0_876_ERR598954.175960321_PSW_112_05M	HBD04_TARA_PON_MAG_00023	96.04	101	101	4	2e-44	165
	HBD06_TARA_ANW_MAG_00006_0_876_ERR598954.175960321_PSW_112_05M	HBD03_TARA_ION_MAG_00014	96.04	101	101	4	2e-44	165
	HBD06_TARA_ANW_MAG_00006_0_876_ERR598954.175960321_PSW_112_05M	HBD05_TARA_PSE_MAG_00116	94.06	101	101	6	4e-41	154
	HBD06_TARA_ANW_MAG_00006_0_876_ERR599007.60796915_PSE_102_40M	HBD06_TARA_ANW_MAG_00006	100	101	101	0	4e-51	187
	HBD06_TARA_ANW_MAG_00006_0_876_ERR599007.60796915_PSE_102_40M	HBD04_TARA_PON_MAG_00023	93.81	101	97	6	7e-39	147
	HBD06_TARA_ANW_MAG_00006_0_876_ERR599007.60796915_PSE_102_40M	HBD03_TARA_ION_MAG_00014	93.81	101	97	6	7e-39	147
	HBD06_TARA_ANW_MAG_00006_0_876_ERR599007.60796915_PSE_102_40M	HBD05_TARA_PSE_MAG_00116	92.78	101	97	7	3e-37	141
	HBD06_TARA_ANW_MAG_00006_0_876_ERR598992.20472603_PSW_122_05M	HBD06_TARA_ANW_MAG_00006	100	101	101	0	4e-51	187
	HBD06_TARA_ANW_MAG_00006_0_876_ERR599160.170399820_PSW_123_05M	HBD06_TARA_ANW_MAG_00006	99.01	101	101	1	2e-49	182
	HBD06_TARA_ANW_MAG_00006_0_876_ERR599093.31452509_PSE_98_05M	HBD06_TARA_ANW_MAG_00006	100	101	101	0	4e-51	187
	HBD06_TARA_ANW_MAG_00006_0_876_ERR598968.115597045_ANW_146_05M	HBD06_TARA_ANW_MAG_00006	100	84	84	0	1e-41	156
	HBD06_TARA_ANW_MAG_00006_0_876_ERR598954.34302009_PSW_112_05M	HBD06_TARA_ANW_MAG_00006	100	99	99	0	5e-50	183
	HBD06_TARA_ANW_MAG_00006_0_876_ERR599007.94099344_PSE_102_40M	HBD06_TARA_ANW_MAG_00006	99.01	101	101	1	2e-49	182
	HBD06_TARA_ANW_MAG_00006_0_876_ERR599160.111378850_PSW_123_05M	HBD06_TARA_ANW_MAG_00006	100	101	101	0	4e-51	187
	HBD06_TARA_ANW_MAG_00006_0_876_ERR599081.56606958_PSE_100_50M	HBD06_TARA_ANW_MAG_00006	100	101	101	0	4e-51	187
	HBD06_TARA_ANW_MAG_00006_0_876_ERR599038.96702986_PSW_128_05M	HBD06_TARA_ANW_MAG_00006	99.01	101	101	1	2e-49	182
	HBD06_TARA_ANW_MAG_00006_0_876_ERR598954.130616737_PSW_112_05M	HBD06_TARA_ANW_MAG_00006	100	98	98	0	2e-49	182
	HBD06_TARA_ANW_MAG_00006_0_876_ERR598954.130616737_PSW_112_05M	HBD04_TARA_PON_MAG_00023	95.56	98	90	4	3e-38	145
	HBD06_TARA_ANW_MAG_00006_0_876_ERR598954.130616737_PSW_112_05M	HBD03_TARA_ION_MAG_00014	95.56	98	90	4	3e-38	145
	HBD06_TARA_ANW_MAG_00006_0_876_ERR598954.130616737_PSW_112_05M	HBD05_TARA_PSE_MAG_00116	92.78	98	97	6	1e-36	139
	HBD06_TARA_ANW_MAG_00006_0_876_ERR599081.81113542_PSE_100_50M	HBD06_TARA_ANW_MAG_00006	100	101	101	0	4e-51	187
	HBD06_TARA_ANW_MAG_00006_0_876_ERR598962.10652636_PSE_102_40M	HBD06_TARA_ANW_MAG_00006	100	101	101	0	4e-51	187
	HBD06_TARA_ANW_MAG_00006_0_876_ERR599151.1990296_PSW_124_05M	HBD06_TARA_ANW_MAG_00006	100	97	97	0	7e-49	180
	HBD06_TARA_ANW_MAG_00006_0_876_ERR599151.1990296_PSW_124_05M	HBD04_TARA_PON_MAG_00023	95.88	97	97	4	3e-42	158
	HBD06_TARA_ANW_MAG_00006_0_876_ERR599151.1990296_PSW_124_05M	HBD03_TARA_ION_MAG_00014	95.88	97	97	4	3e-42	158
	HBD06_TARA_ANW_MAG_00006_0_876_ERR599151.1990296_PSW_124_05M	HBD05_TARA_PSE_MAG_00116	93.81	97	97	6	7e-39	147
	HBD06_TARA_ANW_MAG_00006_0_876_ERR599007.52680588_PSE_102_40M	HBD06_TARA_ANW_MAG_00006	100	101	101	0	4e-51	187
	HBD06_TARA_ANW_MAG_00006_0_876_ERR599081.73894028_PSE_100_50M	HBD06_TARA_ANW_MAG_00006	100	101	101	0	4e-51	187
	HBD06_TARA_ANW_MAG_00006_0_876_ERR598978.36832420_PSE_102_05M	HBD06_TARA_ANW_MAG_00006	100	101	101	0	4e-51	187
	HBD06_TARA_ANW_MAG_00006_0_876_ERR599168.13798795_PSE_102_40M	HBD06_TARA_ANW_MAG_00006	100	121	121	0	4e-62	224
	HBD06_TARA_ANW_MAG_00006_0_876_ERR599038.37713383_PSW_128_05M	HBD06_TARA_ANW_MAG_00006	100	101	101	0	4e-51	187
	HBD06_TARA_ANW_MAG_00006_0_876_ERR598967.22159567_PSE_96_05M	HBD06_TARA_ANW_MAG_00006	99.01	101	101	1	2e-49	182
	HBD06_TARA_ANW_MAG_00006_0_876_ERR599036.11474784_PSW_124_05M	HBD06_TARA_ANW_MAG_00006	100	101	101	0	4e-51	187
	HBD06_TARA_ANW_MAG_00006_0_876_ERR599160.163677197_PSW_123_05M	HBD06_TARA_ANW_MAG_00006	100	101	101	0	4e-51	187
	HBD06_TARA_ANW_MAG_00006_0_876_ERR599160.163677197_PSW_123_05M	HBD04_TARA_PON_MAG_00023	94.06	101	101	6	4e-41	154
	HBD06_TARA_ANW_MAG_00006_0_876_ERR599160.163677197_PSW_123_05M	HBD03_TARA_ION_MAG_00014	94.06	101	101	6	4e-41	154
	HBD06_TARA_ANW_MAG_00006_0_876_ERR599160.163677197_PSW_123_05M	HBD05_TARA_PSE_MAG_00116	93.07	101	101	7	2e-39	148
	HBD06_TARA_ANW_MAG_00006_0_876_ERR598968.58609167_ANW_146_05M	HBD06_TARA_ANW_MAG_00006	99	100	100	1	7e-49	180
	HBD06_TARA_ANW_MAG_00006_0_876_ERR599160.92387799_PSW_123_05M	HBD06_TARA_ANW_MAG_00006	99.01	101	101	1	2e-49	182
	HBD06_TARA_ANW_MAG_00006_0_876_ERR599160.169069318_PSW_123_05M	HBD06_TARA_ANW_MAG_00006	99.01	101	101	1	2e-49	182
	HBD06_TARA_ANW_MAG_00006_0_876_ERR599091.12981697_PSW_125_05M	HBD06_TARA_ANW_MAG_00006	99.01	101	101	1	2e-49	182
	HBD06_TARA_ANW_MAG_00006_0_876_ERR598968.147533618_ANW_146_05M	HBD06_TARA_ANW_MAG_00006	99.01	101	101	1	2e-49	182
	HBD06_TARA_ANW_MAG_00006_0_876_ERR599007.117803224_PSE_102_40M	HBD06_TARA_ANW_MAG_00006	100	101	101	0	4e-51	187
	HBD06_TARA_ANW_MAG_00006_0_876_ERR598967.152447904_PSE_96_05M	HBD06_TARA_ANW_MAG_00006	100	101	101	0	4e-51	187
	HBD06_TARA_ANW_MAG_00006_0_876_ERR599151.37892267_PSW_124_05M	HBD06_TARA_ANW_MAG_00006	100	101	101	0	4e-51	187
	HBD06_TARA_ANW_MAG_00006_0_876_ERR599091.9920529_PSW_125_05M	HBD06_TARA_ANW_MAG_00006	100	86	86	0	8e-43	159
	HBD06_TARA_ANW_MAG_00006_0_876_ERR598967.125639443_PSE_96_05M	HBD06_TARA_ANW_MAG_00006	100	101	101	0	4e-51	187
	HBD06_TARA_ANW_MAG_00006_0_876_ERR599160.162336864_PSW_123_05M	HBD06_TARA_ANW_MAG_00006	100	101	101	0	4e-51	187
	HBD06_TARA_ANW_MAG_00006_0_876_ERR599160.162336864_PSW_123_05M	HBD04_TARA_PON_MAG_00023	90.1	101	101	10	2e-34	132
	HBD06_TARA_ANW_MAG_00006_0_876_ERR599160.162336864_PSW_123_05M	HBD03_TARA_ION_MAG_00014	90.1	101	101	10	2e-34	132
	HBD06_TARA_ANW_MAG_00006_0_876_ERR598968.167976136_ANW_146_05M	HBD06_TARA_ANW_MAG_00006	100	101	101	0	4e-51	187
	HBD06_TARA_ANW_MAG_00006_0_876_ERR598992.84697011_PSW_122_05M	HBD06_TARA_ANW_MAG_00006	100	101	101	0	4e-51	187
	HBD06_TARA_ANW_MAG_00006_0_876_ERR598962.23122837_PSE_102_40M	HBD06_TARA_ANW_MAG_00006	100	101	101	0	4e-51	187
	HBD06_TARA_ANW_MAG_00006_0_876_ERR599007.94694910_PSE_102_40M	HBD06_TARA_ANW_MAG_00006	100	101	101	0	4e-51	187
	HBD06_TARA_ANW_MAG_00006_0_876_ERR599081.71953275_PSE_100_50M	HBD06_TARA_ANW_MAG_00006	99.01	101	101	1	2e-49	182
	HBD06_TARA_ANW_MAG_00006_0_876_ERR599007.57197599_PSE_102_40M	HBD06_TARA_ANW_MAG_00006	100	101	101	0	4e-51	187
	HBD06_TARA_ANW_MAG_00006_0_876_ERR598968.30722736_ANW_146_05M	HBD06_TARA_ANW_MAG_00006	100	101	101	0	4e-51	187
	HBD06_TARA_ANW_MAG_00006_0_876_ERR599081.132314272_PSE_100_50M	HBD06_TARA_ANW_MAG_00006	100	101	101	0	4e-51	187
	HBD06_TARA_ANW_MAG_00006_0_876_ERR599030.42840161_PON_138_05M	HBD06_TARA_ANW_MAG_00006	100	100	100	0	2e-50	185
	HBD06_TARA_ANW_MAG_00006_0_876_ERR599014.37932740_PSE_110_50M	HBD06_TARA_ANW_MAG_00006	100	101	94	0	3e-47	174
	HBD06_TARA_ANW_MAG_00006_0_876_ERR599081.118116324_PSE_100_50M	HBD06_TARA_ANW_MAG_00006	100	101	101	0	4e-51	187
	HBD06_TARA_ANW_MAG_00006_0_876_ERR599081.118116324_PSE_100_50M	HBD04_TARA_PON_MAG_00023	95.05	101	101	5	9e-43	159
	HBD06_TARA_ANW_MAG_00006_0_876_ERR599081.118116324_PSE_100_50M	HBD03_TARA_ION_MAG_00014	95.05	101	101	5	9e-43	159
	HBD06_TARA_ANW_MAG_00006_0_876_ERR599081.118116324_PSE_100_50M	HBD05_TARA_PSE_MAG_00116	93.07	101	101	7	2e-39	148
	HBD06_TARA_ANW_MAG_00006_0_876_ERR599169.25491554_PSE_100_05M	HBD06_TARA_ANW_MAG_00006	100	101	101	0	4e-51	187
	HBD06_TARA_ANW_MAG_00006_0_876_ERR598968.28132595_ANW_146_05M	HBD06_TARA_ANW_MAG_00006	100	101	101	0	4e-51	187
	HBD06_TARA_ANW_MAG_00006_0_876_ERR598968.28132595_ANW_146_05M	HBD04_TARA_PON_MAG_00023	93.68	101	95	6	9e-38	143
	HBD06_TARA_ANW_MAG_00006_0_876_ERR598968.28132595_ANW_146_05M	HBD03_TARA_ION_MAG_00014	93.68	101	95	6	9e-38	143
	HBD06_TARA_ANW_MAG_00006_0_876_ERR598968.28132595_ANW_146_05M	HBD05_TARA_PSE_MAG_00116	92.63	101	95	7	4e-36	137
	HBD06_TARA_ANW_MAG_00006_0_876_ERR599160.78260476_PSW_123_05M	HBD06_TARA_ANW_MAG_00006	100	101	101	0	4e-51	187
	HBD06_TARA_ANW_MAG_00006_0_876_ERR599160.78260476_PSW_123_05M	HBD04_TARA_PON_MAG_00023	91.84	101	98	8	4e-36	137
	HBD06_TARA_ANW_MAG_00006_0_876_ERR599160.78260476_PSW_123_05M	HBD03_TARA_ION_MAG_00014	91.84	101	98	8	4e-36	137
	HBD06_TARA_ANW_MAG_00006_0_876_ERR599050.152189325_PSE_94_05M	HBD06_TARA_ANW_MAG_00006	100	101	101	0	4e-51	187
	HBD06_TARA_ANW_MAG_00006_0_876_ERR599038.62423499_PSW_128_05M	HBD06_TARA_ANW_MAG_00006	100	101	101	0	4e-51	187
	HBD06_TARA_ANW_MAG_00006_0_876_ERR599038.62423499_PSW_128_05M	HBD04_TARA_PON_MAG_00023	93.81	101	97	6	7e-39	147
	HBD06_TARA_ANW_MAG_00006_0_876_ERR599038.62423499_PSW_128_05M	HBD03_TARA_ION_MAG_00014	93.81	101	97	6	7e-39	147
	HBD06_TARA_ANW_MAG_00006_0_876_ERR599038.62423499_PSW_128_05M	HBD05_TARA_PSE_MAG_00116	92.78	101	97	7	3e-37	141
	HBD06_TARA_ANW_MAG_00006_0_876_ERR599160.158529094_PSW_123_05M	HBD06_TARA_ANW_MAG_00006	99.01	101	101	1	2e-49	182
	HBD06_TARA_ANW_MAG_00006_0_876_ERR599038.30152921_PSW_128_05M	HBD06_TARA_ANW_MAG_00006	100	101	101	0	4e-51	187
	HBD06_TARA_ANW_MAG_00006_0_876_ERR599038.30152921_PSW_128_05M	HBD04_TARA_PON_MAG_00023	96.04	101	101	4	2e-44	165
	HBD06_TARA_ANW_MAG_00006_0_876_ERR599038.30152921_PSW_128_05M	HBD03_TARA_ION_MAG_00014	96.04	101	101	4	2e-44	165
	HBD06_TARA_ANW_MAG_00006_0_876_ERR599038.30152921_PSW_128_05M	HBD05_TARA_PSE_MAG_00116	94.06	101	101	6	4e-41	154
	HBD06_TARA_ANW_MAG_00006_0_876_ERR598992.74556236_PSW_122_05M	HBD06_TARA_ANW_MAG_00006	100	101	101	0	4e-51	187
	HBD06_TARA_ANW_MAG_00006_0_876_ERR599014.32733219_PSE_110_50M	HBD06_TARA_ANW_MAG_00006	100	101	101	0	4e-51	187
	HBD06_TARA_ANW_MAG_00006_0_876_ERR599142.7015215_PON_132_05M	HBD06_TARA_ANW_MAG_00006	99.01	101	101	1	2e-49	182
	HBD06_TARA_ANW_MAG_00006_0_876_ERR599030.121462307_PON_138_05M	HBD06_TARA_ANW_MAG_00006	100	101	101	0	4e-51	187
	HBD06_TARA_ANW_MAG_00006_0_876_ERR599162.35480219_PON_140_05M	HBD06_TARA_ANW_MAG_00006	99.01	101	101	1	2e-49	182
	HBD06_TARA_ANW_MAG_00006_0_876_ERR599081.6225434_PSE_100_50M	HBD06_TARA_ANW_MAG_00006	99.01	101	101	1	2e-49	182
	HBD06_TARA_ANW_MAG_00006_0_876_ERR599007.81060951_PSE_102_40M	HBD06_TARA_ANW_MAG_00006	100	101	101	0	4e-51	187
	HBD06_TARA_ANW_MAG_00006_0_876_ERR599007.81060951_PSE_102_40M	HBD04_TARA_PON_MAG_00023	96.04	101	101	4	2e-44	165
	HBD06_TARA_ANW_MAG_00006_0_876_ERR599007.81060951_PSE_102_40M	HBD03_TARA_ION_MAG_00014	96.04	101	101	4	2e-44	165
	HBD06_TARA_ANW_MAG_00006_0_876_ERR599007.81060951_PSE_102_40M	HBD05_TARA_PSE_MAG_00116	94.06	101	101	6	4e-41	154
	HBD06_TARA_ANW_MAG_00006_0_876_ERR599038.54006498_PSW_128_05M	HBD06_TARA_ANW_MAG_00006	100	101	101	0	4e-51	187
	HBD06_TARA_ANW_MAG_00006_0_876_ERR599113.5206962_PSE_100_50M	HBD06_TARA_ANW_MAG_00006	100	101	101	0	4e-51	187
	HBD06_TARA_ANW_MAG_00006_0_876_ERR599113.5206962_PSE_100_50M	HBD04_TARA_PON_MAG_00023	91.09	101	101	9	4e-36	137
	HBD06_TARA_ANW_MAG_00006_0_876_ERR599113.5206962_PSE_100_50M	HBD03_TARA_ION_MAG_00014	91.09	101	101	9	4e-36	137
	HBD06_TARA_ANW_MAG_00006_0_876_ERR599059.144354149_SOC_84_05M	HBD06_TARA_ANW_MAG_00006	100	84	84	0	1e-41	156
	HBD06_TARA_ANW_MAG_00006_0_876_ERR599168.39803606_PSE_102_40M	HBD06_TARA_ANW_MAG_00006	100	107	107	0	2e-54	198
	HBD06_TARA_ANW_MAG_00006_0_876_ERR599007.34256086_PSE_102_40M	HBD06_TARA_ANW_MAG_00006	100	63	63	0	3e-30	117
	HBD06_TARA_ANW_MAG_00006_0_876_ERR599081.3315969_PSE_100_50M	HBD06_TARA_ANW_MAG_00006	100	101	101	0	4e-51	187
	HBD06_TARA_ANW_MAG_00006_0_876_ERR599081.3315969_PSE_100_50M	HBD04_TARA_PON_MAG_00023	95.83	101	96	4	1e-41	156
	HBD06_TARA_ANW_MAG_00006_0_876_ERR599081.3315969_PSE_100_50M	HBD03_TARA_ION_MAG_00014	95.83	101	96	4	1e-41	156
	HBD06_TARA_ANW_MAG_00006_0_876_ERR599081.3315969_PSE_100_50M	HBD05_TARA_PSE_MAG_00116	93.75	101	96	6	3e-38	145
	HBD06_TARA_ANW_MAG_00006_0_876_ERR599142.105560457_PON_132_05M	HBD06_TARA_ANW_MAG_00006	99.01	101	101	1	2e-49	182
	HBD06_TARA_ANW_MAG_00006_0_876_ERR599052.45164723_PON_133_05M	HBD06_TARA_ANW_MAG_00006	100	101	101	0	4e-51	187
	HBD06_TARA_ANW_MAG_00006_0_876_ERR599007.21564381_PSE_102_40M	HBD06_TARA_ANW_MAG_00006	99.01	101	101	1	2e-49	182
	HBD06_TARA_ANW_MAG_00006_0_876_ERR599064.109963177_PSE_93_05M	HBD06_TARA_ANW_MAG_00006	98.97	97	97	1	3e-47	174
	HBD06_TARA_ANW_MAG_00006_0_876_ERR599069.12171549_PSW_124_05M	HBD06_TARA_ANW_MAG_00006	100	101	101	0	4e-51	187
	HBD06_TARA_ANW_MAG_00006_0_876_ERR598992.81089469_PSW_122_05M	HBD06_TARA_ANW_MAG_00006	100	101	101	0	4e-51	187
	HBD06_TARA_ANW_MAG_00006_0_876_ERR599160.69310935_PSW_123_05M	HBD06_TARA_ANW_MAG_00006	100	101	101	0	4e-51	187
	HBD06_TARA_ANW_MAG_00006_0_876_ERR599160.69310935_PSW_123_05M	HBD05_TARA_PSE_MAG_00116	92.93	101	99	7	3e-38	145
	HBD06_TARA_ANW_MAG_00006_0_876_ERR599160.69310935_PSW_123_05M	HBD04_TARA_PON_MAG_00023	93.55	101	93	6	1e-36	139
	HBD06_TARA_ANW_MAG_00006_0_876_ERR599160.69310935_PSW_123_05M	HBD03_TARA_ION_MAG_00014	93.55	101	93	6	1e-36	139
	HBD06_TARA_ANW_MAG_00006_0_876_ERR599168.3144266_PSE_102_40M	HBD06_TARA_ANW_MAG_00006	100	110	102	0	1e-51	189
	HBD06_TARA_ANW_MAG_00006_0_876_ERR599007.130120820_PSE_102_40M	HBD06_TARA_ANW_MAG_00006	100	101	101	0	4e-51	187
	HBD06_TARA_ANW_MAG_00006_0_876_ERR599160.156026173_PSW_123_05M	HBD06_TARA_ANW_MAG_00006	99.01	101	101	1	2e-49	182
	HBD06_TARA_ANW_MAG_00006_0_876_ERR599160.156026173_PSW_123_05M	HBD04_TARA_PON_MAG_00023	94.44	101	90	5	1e-36	139
	HBD06_TARA_ANW_MAG_00006_0_876_ERR599160.156026173_PSW_123_05M	HBD03_TARA_ION_MAG_00014	94.44	101	90	5	1e-36	139
	HBD06_TARA_ANW_MAG_00006_0_876_ERR599160.156026173_PSW_123_05M	HBD05_TARA_PSE_MAG_00116	91.75	101	97	7	6e-35	134
	HBD06_TARA_ANW_MAG_00006_0_876_ERR599113.10385013_PSE_100_50M	HBD06_TARA_ANW_MAG_00006	100	101	101	0	4e-51	187
	HBD06_TARA_ANW_MAG_00006_0_876_ERR599007.42676732_PSE_102_40M	HBD06_TARA_ANW_MAG_00006	100	101	101	0	4e-51	187
	HBD06_TARA_ANW_MAG_00006_0_876_ERR599007.42676732_PSE_102_40M	HBD04_TARA_PON_MAG_00023	92.08	101	101	8	9e-38	143
	HBD06_TARA_ANW_MAG_00006_0_876_ERR599007.42676732_PSE_102_40M	HBD03_TARA_ION_MAG_00014	92.08	101	101	8	9e-38	143
	HBD06_TARA_ANW_MAG_00006_0_876_ERR598992.138797776_PSW_122_05M	HBD06_TARA_ANW_MAG_00006	100	101	101	0	4e-51	187
	HBD06_TARA_ANW_MAG_00006_0_876_ERR599160.7498801_PSW_123_05M	HBD06_TARA_ANW_MAG_00006	100	101	101	0	4e-51	187
	HBD06_TARA_ANW_MAG_00006_0_876_ERR599050.54707972_PSE_94_05M	HBD06_TARA_ANW_MAG_00006	100	101	101	0	4e-51	187
	HBD06_TARA_ANW_MAG_00006_0_876_ERR599038.43842669_PSW_128_05M	HBD06_TARA_ANW_MAG_00006	100	101	101	0	4e-51	187
	HBD06_TARA_ANW_MAG_00006_0_876_ERR598962.22005203_PSE_102_40M	HBD06_TARA_ANW_MAG_00006	100	101	101	0	4e-51	187
	HBD06_TARA_ANW_MAG_00006_0_876_ERR599038.28916743_PSW_128_05M	HBD06_TARA_ANW_MAG_00006	100	101	101	0	4e-51	187
	HBD06_TARA_ANW_MAG_00006_0_876_ERR599038.28916743_PSW_128_05M	HBD04_TARA_PON_MAG_00023	94.06	101	101	6	4e-41	154
	HBD06_TARA_ANW_MAG_00006_0_876_ERR599038.28916743_PSW_128_05M	HBD03_TARA_ION_MAG_00014	94.06	101	101	6	4e-41	154
	HBD06_TARA_ANW_MAG_00006_0_876_ERR599038.28916743_PSW_128_05M	HBD05_TARA_PSE_MAG_00116	92.08	101	101	8	9e-38	143
	HBD06_TARA_ANW_MAG_00006_0_876_ERR599160.170817613_PSW_123_05M	HBD06_TARA_ANW_MAG_00006	100	101	101	0	4e-51	187
	HBD06_TARA_ANW_MAG_00006_0_876_ERR598992.128365049_PSW_122_05M	HBD06_TARA_ANW_MAG_00006	100	101	101	0	4e-51	187
	HBD06_TARA_ANW_MAG_00006_0_876_ERR599160.128879334_PSW_123_05M	HBD06_TARA_ANW_MAG_00006	100	101	101	0	4e-51	187
	HBD06_TARA_ANW_MAG_00006_0_876_ERR598967.50499210_PSE_96_05M	HBD06_TARA_ANW_MAG_00006	100	101	101	0	4e-51	187
	HBD06_TARA_ANW_MAG_00006_0_876_ERR599160.88416773_PSW_123_05M	HBD06_TARA_ANW_MAG_00006	100	100	100	0	2e-50	185
	HBD06_TARA_ANW_MAG_00006_0_876_ERR599081.43379110_PSE_100_50M	HBD06_TARA_ANW_MAG_00006	100	101	101	0	4e-51	187
	HBD06_TARA_ANW_MAG_00006_0_876_ERR599168.31460406_PSE_102_40M	HBD06_TARA_ANW_MAG_00006	100	126	126	0	7e-65	233
	HBD06_TARA_ANW_MAG_00006_0_876_ERR598968.95940331_ANW_146_05M	HBD06_TARA_ANW_MAG_00006	100	101	101	0	4e-51	187
	HBD06_TARA_ANW_MAG_00006_0_876_ERR598992.68162159_PSW_122_05M	HBD06_TARA_ANW_MAG_00006	100	101	101	0	4e-51	187
	HBD06_TARA_ANW_MAG_00006_0_876_ERR599007.110444941_PSE_102_40M	HBD06_TARA_ANW_MAG_00006	100	101	101	0	4e-51	187
	HBD06_TARA_ANW_MAG_00006_0_876_ERR599064.121954642_PSE_93_05M	HBD06_TARA_ANW_MAG_00006	100	97	97	0	7e-49	180
	HBD06_TARA_ANW_MAG_00006_0_876_ERR599168.36004391_PSE_102_40M	HBD06_TARA_ANW_MAG_00006	100	130	130	0	4e-67	241
	HBD06_TARA_ANW_MAG_00006_0_876_ERR599052.17807641_PON_133_05M	HBD06_TARA_ANW_MAG_00006	100	101	100	0	2e-50	185
	HBD06_TARA_ANW_MAG_00006_0_876_ERR599052.17807641_PON_133_05M	HBD07_TARA_ANW_MAG_00019	90	101	100	10	7e-34	130
	HBD06_TARA_ANW_MAG_00006_0_876_ERR599160.150398005_PSW_123_05M	HBD06_TARA_ANW_MAG_00006	100	101	101	0	4e-51	187
	HBD06_TARA_ANW_MAG_00006_0_876_ERR599160.136714162_PSW_123_05M	HBD06_TARA_ANW_MAG_00006	100	101	101	0	4e-51	187
	HBD06_TARA_ANW_MAG_00006_0_876_ERR598992.20823014_PSW_122_05M	HBD06_TARA_ANW_MAG_00006	100	101	101	0	4e-51	187
	HBD06_TARA_ANW_MAG_00006_0_876_ERR598992.92196368_PSW_122_05M	HBD06_TARA_ANW_MAG_00006	100	101	101	0	4e-51	187
	HBD06_TARA_ANW_MAG_00006_0_876_ERR599069.9244706_PSW_124_05M	HBD06_TARA_ANW_MAG_00006	100	101	101	0	4e-51	187
	HBD06_TARA_ANW_MAG_00006_0_876_ERR598992.136357227_PSW_122_05M	HBD06_TARA_ANW_MAG_00006	99.01	101	101	1	2e-49	182
	HBD06_TARA_ANW_MAG_00006_0_876_ERR599168.19038874_PSE_102_40M	HBD06_TARA_ANW_MAG_00006	100	130	130	0	4e-67	241
	HBD06_TARA_ANW_MAG_00006_0_876_ERR598967.45570447_PSE_96_05M	HBD06_TARA_ANW_MAG_00006	100	101	87	0	3e-43	161
	HBD06_TARA_ANW_MAG_00006_0_876_ERR599081.95890792_PSE_100_50M	HBD06_TARA_ANW_MAG_00006	100	99	99	0	5e-50	183
	HBD06_TARA_ANW_MAG_00006_0_876_ERR599081.95890792_PSE_100_50M	HBD04_TARA_PON_MAG_00023	93.81	99	97	6	7e-39	147
	HBD06_TARA_ANW_MAG_00006_0_876_ERR599081.95890792_PSE_100_50M	HBD03_TARA_ION_MAG_00014	93.81	99	97	6	7e-39	147
	HBD06_TARA_ANW_MAG_00006_0_876_ERR599081.95890792_PSE_100_50M	HBD05_TARA_PSE_MAG_00116	92.78	99	97	6	1e-36	139
	HBD06_TARA_ANW_MAG_00006_0_876_ERR599142.72632235_PON_132_05M	HBD06_TARA_ANW_MAG_00006	100	100	100	0	2e-50	185
[truncated: 1,670 more rows]

## Sheet: Compatibility with PCR primers
	More details on these primers are available from these two doi numbers:
	Zehr, J. P., and P. J. Turner. "Nitrogen fixation: nitrogenase genes and gene expression." Methods in microbiology 30 (2001): 271-286.
	Gaby, John Christian, and Daniel H. Buckley. "The Use of Degenerate Primers in qPCR Analysis of Functional Genes Can Cause Dramatic Quantification Bias as Revealed by Investigation of nifH Primer Performance." Microbial Ecology (2017): 1-8.
	nifH gene	PolF	PolR	IGK3	DVV	Ueda19F	Ueda407R	F2	R6	nifH1	nifH2	NifH3	NifH4
	HBD01_TARA_PSW_MAG_00013	FALSE	TRUE	TRUE	TRUE	TRUE	TRUE	TRUE	TRUE	TRUE	TRUE	TRUE	FALSE
	HBD02_TARA_PSW_MAG_00026	FALSE	TRUE	TRUE	TRUE	TRUE	TRUE	TRUE	TRUE	TRUE	TRUE	TRUE	FALSE
	HBD03_TARA_ION_MAG_00014	FALSE	FALSE	TRUE	TRUE	TRUE	TRUE	TRUE	TRUE	TRUE	TRUE	TRUE	FALSE
	HBD04_TARA_PON_MAG_00023	FALSE	FALSE	TRUE	TRUE	TRUE	TRUE	TRUE	TRUE	TRUE	TRUE	TRUE	FALSE
	HBD05_TARA_PSE_MAG_00116	FALSE	FALSE	TRUE	TRUE	TRUE	TRUE	TRUE	TRUE	TRUE	TRUE	TRUE	FALSE
	HBD06_TARA_ANW_MAG_00006	FALSE	TRUE	TRUE	TRUE	TRUE	TRUE	TRUE	TRUE	TRUE	TRUE	TRUE	FALSE
	HBD07_TARA_ANW_MAG_00019	TRUE	FALSE	TRUE	TRUE	TRUE	TRUE	TRUE	TRUE	TRUE	TRUE	TRUE	FALSE
	HBD08_TARA_PSW_MAG_00130	TRUE	TRUE	TRUE	TRUE	TRUE	TRUE	TRUE	TRUE	TRUE	TRUE	TRUE	FALSE
	HBD09_TARA_PSW_MAG_00018	TRUE	TRUE	TRUE	TRUE	TRUE	TRUE	TRUE	TRUE	TRUE	TRUE	TRUE	FALSE
	PON_Id-1645572	FALSE	FALSE	TRUE	TRUE	TRUE	TRUE	TRUE	FALSE	FALSE	TRUE	TRUE	FALSE
	PON_Id-3217614	FALSE	FALSE	FALSE	FALSE	TRUE	TRUE	FALSE	FALSE	FALSE	FALSE	TRUE	TRUE
	PON_Id-3596173	FALSE	TRUE	TRUE	TRUE	TRUE	TRUE	TRUE	TRUE	TRUE	TRUE	TRUE	FALSE
	PSE_Id-1140575	TRUE	FALSE	TRUE	TRUE	TRUE	TRUE	TRUE	TRUE	TRUE	TRUE	TRUE	FALSE
	PSE_Id-2620196	FALSE	FALSE	TRUE	TRUE	TRUE	TRUE	TRUE	FALSE	FALSE	TRUE	FALSE	FALSE
	PSE_Id-346185	FALSE	FALSE	FALSE	FALSE	FALSE	TRUE	FALSE	FALSE	FALSE	FALSE	FALSE	FALSE
	PSE_Id-3785694	TRUE	FALSE	TRUE	TRUE	TRUE	TRUE	TRUE	TRUE	TRUE	TRUE	TRUE	TRUE
	PSE_Id-6292875	FALSE	FALSE	TRUE	TRUE	FALSE	TRUE	TRUE	FALSE	FALSE	TRUE	FALSE	FALSE
	RED_Id-2330111	FALSE	FALSE	FALSE	FALSE	FALSE	TRUE	FALSE	FALSE	FALSE	FALSE	FALSE	FALSE
	Note:
	TRUE: no mistmaches
	FALSE: at least one mistmatch
