# Supplementary material for: Nitrogen-fixing populations of Planctomycetes and Proteobacteria are abundant in surface ocean metagenomes
Source: Nat Microbiol. 2018 Jun 11;3(7):804–13. doi: 10.1038/s41564-018-0176-9 (PMC6792437; doi:10.1038/s41564-018-0176-9)
Supplement: Supplementary file 12 — Genomic features of 30,244 bins manually characterized from the 12 metagenomic sets. Completion and redundancy estimates are based on the average of four bacterial single-copy gene collections. [file 41564_2018_176_MOESM12_ESM.xlsx]

## Sheet: All
	Final collection of bins	taxon (Centrifuge)	total_length	num_contigs	N50	GC_content	Anvio-Completion 4databases (%)	Anvio-Redundancy 4databases (%)
	TARA_ANE_MAG_00001	None	1826698	77	31204	28.5907	97.4788	3.75067
	TARA_ANE_MAG_00002	Unknown	3133556	10	658627	58.6316	98.4688	5.62567
	TARA_ANE_MAG_00003	None	1602643	140	16475	43.1217	95.4534	2.72059
	TARA_ANE_MAG_00004	None	2301261	65	71969	39.6055	94.7038	2.21052
	TARA_ANE_MAG_00005	None	2402163	115	38648	54.9723	96.6686	4.82612
	TARA_ANE_MAG_00006	None	1424655	69	37360	35.1765	96.089	4.37567
	TARA_ANE_MAG_00007	Microbacterium	2448482	282	11448	67.3888	94.9032	3.19523
	TARA_ANE_MAG_00008	None	1713062	85	31681	41.2938	96.6232	5.00067
	TARA_ANE_MAG_00009	Martelella	5226535	317	23634	62.4866	98.0637	6.75548
	TARA_ANE_MAG_00010	None	1667110	86	30841	37.2268	92.8884	1.76538
	TARA_ANE_MAG_00011	None	2368516	57	62552	39.9483	94.6833	3.75067
	TARA_ANE_MAG_00012	None	1104700	39	64284	40.0088	94.8284	5.21069
	TARA_ANE_MAG_00013	None	2029860	253	10689	57.3309	91.9822	2.50531
	TARA_ANE_MAG_00014	None	946546	64	24056	30.7497	96.9392	7.50665
	TARA_ANE_MAG_00015	None	1459822	118	19080	39.8638	94.0198	4.91524
	TARA_ANE_MAG_00016	None	1991194	173	17152	31.3478	94.4021	5.98538
	TARA_ANE_MAG_00017	None	853034	32	37802	29.0318	90.3477	3.30553
	TARA_ANE_MAG_00018	None	1079517	115	12585	34.6407	90.0492	3.11511
	TARA_ANE_MAG_00019	None	1848764	110	28505	48.5727	87.037	0.617284
	TARA_ANE_MAG_00020	None	1274336	19	110203	28.2564	86.3823	1.25
	TARA_ANE_MAG_00021	None	2215790	215	14038	42.6622	89.9774	5.87576
	TARA_ANE_MAG_00022	None	2656647	396	8044	43.6558	86.4678	2.41987
	TARA_ANE_MAG_00023	None	1451325	189	8715	32.1248	86.7821	2.79015
	TARA_ANE_MAG_00024	None	1885787	95	38546	42.9231	84.5679	1.23457
	TARA_ANE_MAG_00025	None	1934443	145	18039	58.5074	85.9962	2.79015
	TARA_ANE_MAG_00026	None	1357143	206	7876	30.5521	86.5522	3.66524
	TARA_ANE_MAG_00027	None	1919013	108	29663	60.9784	84.5679	1.85185
	TARA_ANE_MAG_00028	None	1236140	114	15607	30.5262	83.3458	0.91515
	TARA_ANE_MAG_00029	None	1511996	116	19256	31.3906	84.552	2.68053
	TARA_ANE_MAG_00030	None	1649495	152	14991	34.0809	83.9506	2.46914
	TARA_ANE_MAG_00031	Psychrobacter	2158947	382	6503	44.1112	86.0157	5.02553
	TARA_ANE_MAG_00032	None	1808585	276	8016	57.5267	85.1618	4.87518
	TARA_ANE_MAG_00033	None	1063449	128	9901	34.6422	89.7522	9.60687
	TARA_ANE_MAG_00034	None	1271082	236	5644	36.8929	84.7166	4.69532
	TARA_ANE_MAG_00035	None	866617	105	10809	29.217	84.2013	4.18525
	TARA_ANE_MAG_00036	None	1200065	116	15268	28.1995	82.7155	3.2406
	TARA_ANE_MAG_00037	None	3266448	194	23973	51.7839	86.0733	6.90053
	TARA_ANE_MAG_00038	None	3563869	516	8040	54.961	83.4613	4.29554
	TARA_ANE_MAG_00039	None	1212848	143	10864	30.5786	81.2101	2.10553
	TARA_ANE_MAG_00040	None	1640092	78	35044	27.8936	83.3527	4.60089
	TARA_ANE_MAG_00041	None	1515503	156	12222	28.297	82.7218	4.71583
	TARA_ANE_MAG_00042	None	1899402	132	20505	46.1716	80.2469	2.46914
	TARA_ANE_MAG_00043	None	1590729	198	11275	30.6441	81.4996	3.96003
	TARA_ANE_MAG_00044	None	1112456	184	7136	28.8903	81.3764	3.89046
	TARA_ANE_MAG_00045	None	1851283	308	6678	51.9427	80.1717	3.12567
	TARA_ANE_MAG_00046	None	1897268	369	5543	37.9181	82.0013	5.16996
	TARA_ANE_MAG_00047	None	655103	75	10525	39.398	78.342	1.72001
	TARA_ANE_MAG_00048	None	1063669	204	5480	34.746	78.5166	2.35031
	TARA_ANE_MAG_00049	None	989609	143	8411	34.0198	77.0876	1.25531
	TARA_ANE_MAG_00050	None	958701	149	7917	35.5794	80.1664	4.38997
	TARA_ANE_MAG_00051	None	1129719	126	11917	28.5785	78.1532	2.83552
	TARA_ANE_MAG_00052	uncultured	1252467	109	16934	51.6613	75.9259	0.617284
	TARA_ANE_MAG_00053	None	654139	105	7097	32.0621	76.6462	1.60971
	TARA_ANE_MAG_00054	None	932675	167	6042	31.0258	76.0295	1.03008
	TARA_ANE_MAG_00055	None	1540581	263	6759	48.0734	75.3086	0.617284
	TARA_ANE_MAG_00056	None	1524396	105	20748	39.685	78.615	4.27068
	TARA_ANE_MAG_00057	None	2370711	379	7460	55.0371	78.6256	5.36038
	TARA_ANE_MAG_00058	None	1512383	227	7422	37.6227	75.4114	2.30494
	TARA_ANE_MAG_00059	None	1921614	352	5939	65.7102	76.309	4.15575
	TARA_ANE_MAG_00060	None	1291471	99	19182	38.4142	74.9747	3.01538
	TARA_ANE_MAG_00061	None	967588	141	8243	28.768	73.5546	2.16515
	TARA_ANE_MAG_00062	None	1386981	254	5981	42.2986	72.4033	1.76538
	TARA_ANE_MAG_00063	None	1138287	48	36763	47.639	70.3704	0
	TARA_ANE_MAG_00064	None	1233586	270	4697	39.8773	78.4221	8.19657
	TARA_ANE_MAG_00065	None	1552464	230	8232	39.7778	72.2222	3.08642
	TARA_ANE_MAG_00066	None	1221441	276	4451	38.3002	73.54	4.47009
	TARA_ANE_MAG_00067	None	1938314	164	18169	31.9064	70.8264	1.98529
	TARA_ANE_MAG_00068	None	1094701	192	6609	27.8081	71.465	3.26016
	TARA_ANE_MAG_00069	None	2090499	236	11176	32.3718	72.9546	5.78278
	TARA_ANE_MAG_00070	None	980282	171	6122	31.3907	70.2905	3.44001
	TARA_ANE_MAG_00071	None	846969	133	7465	29.4498	74.1319	7.53681
	TARA_ANE_MAG_00072	None	2555799	570	4524	34.8144	65.4578	0
	TARA_ANE_MAG_00073	None	1471377	256	6438	37.4484	70.1484	4.85562
	TARA_ANE_MAG_00074	None	2017898	297	7920	61.8609	70.2945	5.33026
	TARA_ANE_MAG_00075	None	3138207	610	5704	58.7122	66.508	1.83494
	TARA_ANE_MAG_00076	None	1184128	227	5608	44.5631	71.5321	6.99658
	TARA_ANE_MAG_00077	None	2359266	477	5250	58.1516	66.4037	2.05553
	TARA_ANE_MAG_00078	None	1977950	307	7996	48.4833	72.2298	8.03034
	TARA_ANE_MAG_00079	None	2334614	436	6016	38.7316	65.3329	3.0803
	TARA_ANE_MAG_00080	None	2018150	390	5610	54.1833	67.4944	5.81083
	TARA_ANE_MAG_00081	None	2147585	492	4361	48.1691	60.4371	3.62518
	TARA_ANE_MAG_00082	None	2907096	589	5155	42.6079	57.6526	6.47069
	TARA_ANE_MAG_00083	None	2313498	514	4544	47.7189	52.0806	0.94465
	TARA_ANE_MAG_00084	Alteromonas	4003387	107	54342	44.9586	52.5576	3.8656
	TARA_ANE_MAG_00085	None	3423600	662	5631	50.0026	48.0954	1.83494
	TARA_ANE_MAG_00086	Bathycoccus	7749457	1911	4069	48.5643	52.3455	17.2945
	TARA_ANE_MAG_00087	None	3171046	630	5338	48.9339	33.9634	1.72001
	TARA_ANE_MAG_00088	Bathycoccus	8390428	1900	4500	48.1227	61.0204	30.1351
	TARA_ANE_MAG_00089	None	3246719	657	5171	52.3066	31.938	1.42986
	TARA_ANE_MAG_00090	Micromonas	5559939	1475	3654	63.8481	32.0988	7.40741
	TARA_ANE_MAG_00091	None	11715560	3076	3721	34.1707	24.9714	5.92257
	TARA_ANE_MAG_00092	Alteromonas	3160019	503	7075	44.079	20.612	1.98529
	TARA_ANE_MAG_00093	Ostreococcus	9555746	1883	5521	60.1193	69.7531	51.2346
	TARA_ANE_MAG_00094	None	2084911	592	3382	60.3038	22.4619	5.50548
	TARA_ANE_MAG_00095	Alteromonas	2013794	437	4789	45.1099	12.9609	0
	TARA_ANE_MAG_00096	Alteromonas	2071192	474	4300	44.713	10.1064	0.225225
	TARA_ANE_MAG_00097	None	2132135	496	4483	68.3985	14.1975	4.32099
	TARA_ANE_MAG_00098	None	2344935	686	3237	71.4517	7.61632	0
	TARA_ANE_MAG_00099	Micromonas	2133633	611	3413	64.8463	7.73561	0.179856
	TARA_ANE_MAG_00100	None	2028999	417	5170	24.3824	6.21965	1.75481
	TARA_ANE_MAG_00101	Micromonas	19009552	1574	17015	69.4376	83.9506	83.9506
	TARA_ANW_MAG_00001	Parvibaculum	3686209	15	411334	62.3822	98.694	4.19581
	TARA_ANW_MAG_00002	Unknown	3031081	179	25594	63.4962	98.8739	4.55553
	TARA_ANW_MAG_00003	None	2383660	26	147783	48.5801	98.8739	4.82081
	TARA_ANW_MAG_00004	Unknown	2825991	51	77408	54.6932	98.6486	4.82081
	TARA_ANW_MAG_00005	Cycloclasticus	2343823	21	203212	42.781	98.2889	5.04604
	TARA_ANW_MAG_00006	Unknown	5485499	112	76792	54.2345	98.1091	5.58561
	TARA_ANW_MAG_00007	None	4419433	353	17998	48.423	95.2735	3.00481
	TARA_ANW_MAG_00008	None	2983999	100	47054	45.0998	96.3526	4.55553
	TARA_ANW_MAG_00009	Unknown	5050254	86	98958	64.9035	96.5341	4.82081
	TARA_ANW_MAG_00010	Aequorivita	2730469	372	8749	39.508	96.7124	5.58097
	TARA_ANW_MAG_00011	Rhodobacter	4118582	237	27640	64.1772	96.9883	6.01024
	TARA_ANW_MAG_00012	None	2187424	236	12022	34.5097	92.6685	1.89986
	TARA_ANW_MAG_00013	None	2062092	144	26966	31.0068	94.2434	4.15575
	TARA_ANW_MAG_00014	None	2774374	209	19951	57.888	93.7877	4.3303
	TARA_ANW_MAG_00015	None	4707613	42	199635	50.0007	92.1932	2.75009
	TARA_ANW_MAG_00016	None	866720	59	20628	33.5245	90.8577	1.76538
	TARA_ANW_MAG_00017	None	4802337	60	170966	52.8931	91.7934	2.75009
	TARA_ANW_MAG_00018	None	2300803	279	9934	38.2623	95.5879	6.54613
	TARA_ANW_MAG_00019	None	3991736	487	10488	58.7188	91.2016	4.27068
	TARA_ANW_MAG_00020	Unknown	3989233	192	31982	60.6277	93.5429	6.93003
	TARA_ANW_MAG_00021	None	1581522	55	42099	29.863	89.9774	3.41515
	TARA_ANW_MAG_00022	None	5422980	944	6367	55.5447	90.287	4.07032
	TARA_ANW_MAG_00023	None	1467503	147	13753	30.1344	87.8818	3.64568
	TARA_ANW_MAG_00024	None	1809221	148	22661	45.545	85.8025	1.85185
	TARA_ANW_MAG_00025	None	1013203	196	5539	34.1132	87.9973	4.91524
	TARA_ANW_MAG_00026	None	1602682	95	27912	27.7739	88.8529	5.84033
	TARA_ANW_MAG_00027	None	633839	5	206415	39.4662	85.1883	2.27544
	TARA_ANW_MAG_00028	None	868128	8	211838	44.3965	84.5126	1.65044
	TARA_ANW_MAG_00029	None	1235550	209	6570	29.1115	85.3416	2.97001
	TARA_ANW_MAG_00030	None	1869178	124	27761	27.6375	85.6871	5.84402
	TARA_ANW_MAG_00031	None	2155750	404	5616	40.1339	81.0868	2.39038
	TARA_ANW_MAG_00032	None	2005933	276	9031	39.6738	86.906	8.30094
	TARA_ANW_MAG_00033	None	1323836	91	24621	47.8152	79.0123	0.617284
	TARA_ANW_MAG_00034	None	1404930	193	9192	28.0155	84.0009	5.90526
	TARA_ANW_MAG_00035	None	2657195	378	8705	48.9577	81.6099	3.55494
	TARA_ANW_MAG_00036	Unknown	3386422	289	17150	64.3822	83.4571	5.76546
	TARA_ANW_MAG_00037	Mycobacterium	5009243	913	6019	68.0041	83.32	5.73071
	TARA_ANW_MAG_00038	None	754332	57	16059	28.7447	78.1268	0.855532
	TARA_ANW_MAG_00039	None	5055328	1002	5346	56.5996	79.7544	3.28966
	TARA_ANW_MAG_00040	None	3168685	470	8006	61.7112	80.1558	4.85031
	TARA_ANW_MAG_00041	None	1676457	332	5539	46.9195	79.5049	4.73538
	TARA_ANW_MAG_00042	None	1263428	151	11751	31.1286	80.1764	5.44056
	TARA_ANW_MAG_00043	None	1179335	129	12574	47.669	75.9259	1.85185
	TARA_ANW_MAG_00044	None	1224834	219	6113	30.3255	76.4415	2.90575
	TARA_ANW_MAG_00045	None	1634296	208	10029	41.8543	75.9259	2.46914
	TARA_ANW_MAG_00046	None	1302485	112	18622	52.6793	74.6914	1.85185
	TARA_ANW_MAG_00047	None	1210184	127	13412	48.5685	73.4568	1.23457
	TARA_ANW_MAG_00048	None	1171140	92	17916	31.3374	75.0348	2.90044
	TARA_ANW_MAG_00049	None	1404808	93	34970	36.2548	74.3965	3.46052
	TARA_ANW_MAG_00050	None	1205652	219	6070	45.1777	75.8655	5.04604
	TARA_ANW_MAG_00051	None	707381	48	30669	28.3874	71.8776	1.09501
	TARA_ANW_MAG_00052	None	1364737	229	6982	44.6733	76.5548	6.18641
	TARA_ANW_MAG_00053	None	787141	128	6424	34.7524	73.2052	2.93525
	TARA_ANW_MAG_00054	None	1415007	157	11458	42.3176	71.359	1.25531
	TARA_ANW_MAG_00055	None	1123121	226	5407	42.8663	70.7697	2.62091
	TARA_ANW_MAG_00056	None	2837143	420	8017	56.3534	69.9368	1.89986
	TARA_ANW_MAG_00057	None	1981511	152	16537	37.6416	71.2233	3.64038
	TARA_ANW_MAG_00058	None	2299386	537	4250	53.5785	76.9611	9.79108
	TARA_ANW_MAG_00059	Unknown	3331133	655	5507	61.9486	75.4551	8.66591
	TARA_ANW_MAG_00060	None	1006534	252	4070	57.2541	72.2605	7.60107
	TARA_ANW_MAG_00061	None	1149603	33	51128	36.8177	70.3881	5.89631
	TARA_ANW_MAG_00062	None	2164139	475	4651	47.9245	70.5942	6.50606
	TARA_ANW_MAG_00063	None	6764723	1390	5048	51.1452	67.1489	4.00908
	TARA_ANW_MAG_00064	None	1194586	120	18524	28.0335	70.2067	8.87001
	TARA_ANW_MAG_00065	None	5058444	705	8789	50.424	67.354	8.62059
	TARA_ANW_MAG_00066	Alcanivorax	2299262	417	5986	65.688	57.1373	3.86029
	TARA_ANW_MAG_00067	None	2235982	465	5145	41.0971	52.5929	1.36029
	TARA_ANW_MAG_00068	None	2733339	279	14462	50.8523	54.0696	4.45054
	TARA_ANW_MAG_00069	None	2211370	374	6776	41.1506	44.3904	4.09083
	TARA_ANW_MAG_00070	None	2068611	461	4432	61.2366	38.2959	0.405081
	TARA_ANW_MAG_00071	Bathycoccus	8349014	1956	4337	48.1111	56.5609	27.3503
	TARA_ANW_MAG_00072	None	2210463	589	3756	52.5367	28.4638	0.625
	TARA_ANW_MAG_00073	None	2223039	294	10268	39.8437	25.3704	0.539568
	TARA_ANW_MAG_00074	Micromonas	9401388	2358	3977	65.6881	48.7654	24.6914
	TARA_ANW_MAG_00075	Micromonas	2699399	592	4604	63.0563	23.2235	3.66524
	TARA_ANW_MAG_00076	None	5101853	1283	3878	35.9238	20.7862	1.61871
	TARA_ANW_MAG_00077	None	2297205	262	11226	48.1034	18.8963	0.179856
	TARA_ANW_MAG_00078	Ostreococcus	9169570	1740	5674	60.7998	72.964	54.9485
	TARA_ANW_MAG_00079	None	2106847	658	3081	49.7065	17.284	3.08642
	TARA_ANW_MAG_00080	Micromonas	17700320	1996	11312	67.8829	74.0741	62.3457
	TARA_ANW_MAG_00081	Micromonas	2279971	587	3820	64.6919	13.0748	1.50009
	TARA_ANW_MAG_00082	None	3186425	558	6361	38.9124	12.5918	1.07914
	TARA_ANW_MAG_00083	None	2134347	471	4571	68.3133	13.5802	4.32099
	TARA_ANW_MAG_00084	None	2677074	873	2983	57.6672	7.79986	0.179856
	TARA_ANW_MAG_00085	None	2258924	680	3146	70.8859	7.71074	0.539568
	TARA_ANW_MAG_00086	Ostreococcus	11510209	1257	11691	61.2534	78.3951	73.4568
	TARA_ANW_MAG_00087	None	2714349	423	7601	35.7775	4.83511	0.359712
	TARA_ANW_MAG_00088	Micromonas	19914044	1780	16034	70.9674	77.7778	75.9259
	TARA_ASE_MAG_00001	Unknown	3419659	44	126711	51.5514	95.5335	5.62567
	TARA_ASE_MAG_00002	None	3666930	146	41224	37.7188	95.2788	5.58561
	TARA_ASE_MAG_00003	None	4242118	608	8193	35.7355	93.5065	5.65584
	TARA_ASE_MAG_00004	None	2390320	158	23244	51.9547	94.6939	8.43543
	TARA_ASE_MAG_00005	None	2140986	288	9104	54.9576	86.1518	2.94581
	TARA_ASE_MAG_00006	Pseudomonas	2981946	545	6001	60.1123	86.6361	4.55553
	TARA_ASE_MAG_00007	None	1647928	330	5246	44.8111	85.1307	4.58039
	TARA_ASE_MAG_00008	None	1160037	48	47723	30.7479	79.2628	5.12091
	TARA_ASE_MAG_00009	None	1010836	143	7942	51.5442	74.6914	0.617284
	TARA_ASE_MAG_00010	None	3184547	598	5933	56.787	80.2307	6.21061
	TARA_ASE_MAG_00011	None	1465240	292	5268	39.4872	75.9259	3.08642
	TARA_ASE_MAG_00012	None	898180	96	10676	35.846	73.6345	3.12567
	TARA_ASE_MAG_00013	None	1276601	137	13307	30.778	72.9486	2.75539
	TARA_ASE_MAG_00014	None	1584976	256	6981	44.4277	76.7748	6.59518
	TARA_ASE_MAG_00015	None	1872923	304	6996	39.5207	76.316	6.54618
	TARA_ASE_MAG_00016	None	1345578	202	8356	47.3774	75.9259	6.17284
	TARA_ASE_MAG_00017	None	713096	173	4004	32.2617	76.0619	6.60049
	TARA_ASE_MAG_00018	None	1430533	243	6857	54.6114	70.3704	1.23457
	TARA_ASE_MAG_00019	None	2068822	499	4231	48.7791	72.636	3.80503
	TARA_ASE_MAG_00020	None	2066896	473	4387	54.8787	68.1531	1.8598
	TARA_ASE_MAG_00021	None	2485612	302	11051	35.9883	64.3482	0.984712
	TARA_ASE_MAG_00022	None	2274327	378	6755	51.325	52.9452	4.85031
	TARA_ASE_MAG_00023	Alteromonas	3385614	378	11843	44.9345	40.0933	1.83494
	TARA_ASE_MAG_00024	Bathycoccus	5868632	1516	3857	48.8729	40.7407	12.3457
	TARA_ASE_MAG_00025	None	5244766	1371	3687	37.6419	29.0477	4.67626
	TARA_ASE_MAG_00026	Aureococcus	8405240	2374	3469	71.8747	28.3951	4.32099
	TARA_ASE_MAG_00027	None	2072055	408	5329	51.538	23.2773	0
	TARA_ASE_MAG_00028	None	2401790	684	3394	50.8928	26.5432	3.7037
	TARA_ASE_MAG_00029	None	2634469	437	6669	36.0161	21.7884	1.75481
	TARA_ASE_MAG_00030	Bathycoccus	2790069	741	3772	48.5616	19.2871	0.675676
	TARA_ASE_MAG_00031	Alteromonas	2195948	459	4655	44.0136	16.5423	0.179856
	TARA_ASE_MAG_00032	Micromonas	12391309	2400	5633	64.0848	55.5556	40.1235
	TARA_ASE_MAG_00033	None	2625458	819	3061	65.8682	9.27571	1.54015
	TARA_ASE_MAG_00034	None	2555296	493	5594	39.6472	11.4303	4.57815
	TARA_ASE_MAG_00035	None	2004217	581	3262	71.1421	5.48961	0.179856
	TARA_ASE_MAG_00036	Ostreococcus	11537750	1089	14040	61.3496	76.5432	74.0741
	TARA_ASE_MAG_00037	Aureococcus	2448483	466	5709	52.7355	6.32989	8.92576
	TARA_ASW_MAG_00001	None	2270481	83	46097	44.0464	97.6133	4.19581
	TARA_ASW_MAG_00002	Unknown	4012046	28	214194	62.2927	98.6486	5.36038
	TARA_ASW_MAG_00003	Candidatus	1431901	14	175086	30.9847	96.714	3.97589
	TARA_ASW_MAG_00004	None	3202824	282	14735	51.7033	95.9929	5.72009
	TARA_ASW_MAG_00005	None	1992647	175	16226	34.4079	89.873	0.91515
	TARA_ASW_MAG_00006	Unknown	3084735	84	55861	58.4507	96.8485	7.90111
	TARA_ASW_MAG_00007	Unknown	1459058	311	4394	62.8864	89.508	1.09501
	TARA_ASW_MAG_00008	None	3571655	265	18420	61.573	93.8943	5.50548
	TARA_ASW_MAG_00009	Alcanivorax	3295614	182	28252	65.426	93.7735	7.52553
	TARA_ASW_MAG_00010	Unknown	2239951	154	24364	70.1177	90.6726	4.73538
	TARA_ASW_MAG_00011	None	1963677	138	22355	42.3963	86.4198	0.617284
	TARA_ASW_MAG_00012	Cellulophaga	4451478	104	64927	35.9667	89.1235	3.82023
	TARA_ASW_MAG_00013	None	1237920	92	23434	52.5688	82.0988	1.23457
	TARA_ASW_MAG_00014	None	1502364	328	4620	52.9602	82.4766	3.7053
	TARA_ASW_MAG_00015	None	1186771	158	9734	42.4668	79.7513	1.58552
	TARA_ASW_MAG_00016	None	2623217	434	7044	58.4912	83.5732	6.79091
	TARA_ASW_MAG_00017	None	1831334	157	17061	42.8215	77.1605	1.23457
	TARA_ASW_MAG_00018	None	2217978	184	17183	37.6405	76.6297	1.65508
	TARA_ASW_MAG_00019	None	1514619	178	10076	42.1123	77.7778	3.08642
	TARA_ASW_MAG_00020	None	734295	79	11566	31.4399	76.0861	1.83494
	TARA_ASW_MAG_00021	None	1145839	205	6322	48.1252	73.4568	3.08642
	TARA_ASW_MAG_00022	Martelella	2027223	504	4038	62.4537	71.1745	1.32023
	TARA_ASW_MAG_00023	Unknown	1594234	30	86473	35.1567	74.2636	4.47009
	TARA_ASW_MAG_00024	None	1087680	145	10078	50.8375	74.0741	4.93827
	TARA_ASW_MAG_00025	None	860883	143	7472	44.6337	71.2019	4.96061
	TARA_ASW_MAG_00026	Microbacterium	2014761	191	14127	69.0193	63.4747	2.52486
	TARA_ASW_MAG_00027	Maricaulis	2394703	500	4971	65.6183	58.0636	1.20994
	TARA_ASW_MAG_00028	Alteromonas	3147825	382	10747	45.0942	43.0799	1.47523
	TARA_ASW_MAG_00029	Pseudomonas	3864562	181	33768	61.5681	44.9738	6.16524
	TARA_ASW_MAG_00030	Pseudomonas	2679253	339	10566	61.3462	39.5348	4.26538
	TARA_ASW_MAG_00031	Marinobacter	2212212	419	5754	57.8193	33.8289	0.405081
	TARA_ASW_MAG_00032	None	8278232	1462	6203	57.6977	34.2541	8.9803
	TARA_ASW_MAG_00033	None	2135916	592	3501	45.903	25.8641	1.62033
	TARA_ASW_MAG_00034	Micromonas	3334468	681	4828	63.3148	27.653	6.42063
	TARA_ASW_MAG_00035	Bathycoccus	9066357	2036	4545	48.2921	57.6569	37.0658
	TARA_ASW_MAG_00036	None	15773077	3863	4096	63.9383	36.3471	16.2555
	TARA_ASW_MAG_00037	Micromonas	2179362	406	5605	61.5019	17.9012	2.46914
	TARA_ASW_MAG_00038	None	8144493	2052	3935	69.3592	15.4321	0.617284
	TARA_ASW_MAG_00039	Micromonas	3501361	727	4748	66.2112	16.0471	1.50009
	TARA_ASW_MAG_00040	None	2459457	760	3155	34.1617	14.1975	1.23457
	TARA_ASW_MAG_00041	None	4365563	880	5374	60.0033	17.9012	4.93827
	TARA_ASW_MAG_00042	None	11827969	3066	3809	54.7252	21.6049	9.87654
	TARA_ASW_MAG_00043	None	2016995	521	3928	62.6049	11.1111	0
	TARA_ASW_MAG_00044	Pseudoalteromonas	2373764	652	3598	39.7807	11.8106	2.30494
	TARA_ASW_MAG_00045	None	5325726	1559	3298	63.6399	11.1111	3.08642
	TARA_ASW_MAG_00046	None	18057117	1204	20462	56.6167	79.6296	76.5432
	TARA_ASW_MAG_00047	None	4995411	1432	3424	62.6067	1.85185	0.617284
	TARA_ASW_MAG_00048	None	2140724	424	5424	35.8527	0.617284	0
	TARA_ASW_MAG_00049	None	4462837	807	6301	36.5154	0.617284	0
	TARA_ASW_MAG_00050	None	2546180	521	5311	23.8296	7.12949	8.34982
	TARA_ION_MAG_00001	None	2070973	83	31708	43.4813	98.6486	4.11038
	TARA_ION_MAG_00002	Brevundimonas	3232488	92	53659	67.3952	98.2889	3.93053
	TARA_ION_MAG_00003	None	2330767	8	1188021	47.5915	98.694	4.82081
	TARA_ION_MAG_00004	Unknown	3376283	40	129173	52.3582	98.3343	4.82081
	TARA_ION_MAG_00005	Unknown	4164337	54	135871	68.0461	98.6486	5.76546
	TARA_ION_MAG_00006	None	1398014	104	19430	30.6222	93.2133	0.625
	TARA_ION_MAG_00007	None	3414069	312	16720	48.8513	96.3526	3.77486
	TARA_ION_MAG_00008	Unknown	3013386	81	54341	58.4733	94.6379	2.61029
	TARA_ION_MAG_00009	None	1912389	60	57586	44.5915	95.4428	3.46052
	TARA_ION_MAG_00010	Maricaulis	3397202	141	40015	65.4937	96.7593	4.91524
	TARA_ION_MAG_00011	None	957642	45	31837	30.0603	96.3543	4.60089
	TARA_ION_MAG_00012	Prochlorococcus	1332144	51	41033	32.3466	93.5028	2.12509
	TARA_ION_MAG_00013	None	1989346	206	12441	40.7226	94.9175	4.04015
	TARA_ION_MAG_00014	Unknown	4469063	110	57949	52.3943	97.4788	8.0651
	TARA_ION_MAG_00015	Microbacterium	2980441	91	54194	70.125	94.6992	5.50548
	TARA_ION_MAG_00016	None	2566670	80	69866	44.0861	92.2575	4.60089
	TARA_ION_MAG_00017	None	3389873	184	36571	47.5756	93.8678	6.39577
	TARA_ION_MAG_00018	None	779316	62	17416	31.1913	88.8634	1.9906
	TARA_ION_MAG_00019	None	3352308	478	8722	53.2286	92.2671	5.94532
	TARA_ION_MAG_00020	None	943990	118	11019	33.9642	88.3766	2.32081
	TARA_ION_MAG_00021	None	3230972	494	7610	43.5018	86.0369	0.225225
	TARA_ION_MAG_00022	None	1307001	159	10441	27.9413	89.8883	4.29024
	TARA_ION_MAG_00023	Marinobacter	3076003	136	38979	63.35	90.5571	5.85089
	TARA_ION_MAG_00024	None	905795	118	9507	43.4798	88.6562	4.37567
	TARA_ION_MAG_00025	None	6266622	630	13172	59.0527	87.9762	4.89937
	TARA_ION_MAG_00026	None	1674225	243	8185	64.4304	86.5575	4.00009
	TARA_ION_MAG_00027	None	2170694	209	16172	46.628	89.0576	6.57568
	TARA_ION_MAG_00028	None	1032139	173	6849	46.0679	82.7562	1.58552
	TARA_ION_MAG_00029	Sphingobium	2680014	361	9004	63.8403	82.1934	2.06547
	TARA_ION_MAG_00030	None	923008	69	19636	31.6766	85.1565	5.14046
	TARA_ION_MAG_00031	None	1635760	257	7547	38.3485	81.9407	2.68053
	TARA_ION_MAG_00032	None	3679393	231	23602	56.8193	84.1576	4.93574
	TARA_ION_MAG_00033	uncultured	1506618	106	25337	35.9976	79.6296	0.617284
	TARA_ION_MAG_00034	None	1322373	146	12719	49.9135	77.7778	0
	TARA_ION_MAG_00035	None	1319630	217	6775	31.0707	81.8214	4.19581
	TARA_ION_MAG_00036	None	1734754	256	7836	37.4169	79.4258	2.90044
	TARA_ION_MAG_00037	None	3189943	605	5834	39.5369	79.8293	3.52544
	TARA_ION_MAG_00038	None	1215632	122	13928	28.7192	80.9169	4.6357
	TARA_ION_MAG_00039	None	1530244	289	5523	29.7488	80.641	4.89105
	TARA_ION_MAG_00040	None	1198561	159	9550	50.2568	75.9259	1.23457
	TARA_ION_MAG_00041	None	2015395	353	6375	42.3377	76.1587	1.76538
	TARA_ION_MAG_00042	None	1865483	348	5608	54.4149	76.9605	2.79546
	TARA_ION_MAG_00043	None	1967998	302	7834	34.0884	76.8903	2.75009
	TARA_ION_MAG_00044	None	1274556	107	18494	47.0142	74.6914	1.23457
	TARA_ION_MAG_00045	None	1068602	215	5225	36.0685	78.3308	6.34046
	TARA_ION_MAG_00046	None	847736	126	8236	31.0888	73.8682	2.27544
	TARA_ION_MAG_00047	None	2067447	333	7487	36.03	73.4133	2.45994
	TARA_ION_MAG_00048	Thalassospira	1573997	391	3882	54.7908	74.8814	4.44059
	TARA_ION_MAG_00049	None	1256771	228	5936	38.3604	70.5641	0.179856
	TARA_ION_MAG_00050	None	467414	44	15057	31.7931	71.9266	2.12509
	TARA_ION_MAG_00051	None	2587706	562	4843	43.8968	72.244	2.70472
	TARA_ION_MAG_00052	None	602911	69	12390	32.4195	74.7954	5.37099
	TARA_ION_MAG_00053	None	635503	34	33356	29.0202	73.4314	4.04546
	TARA_ION_MAG_00054	None	593001	52	19471	32.9994	73.9209	5.1004
	TARA_ION_MAG_00055	None	1230383	248	5239	52.8803	71.1254	3.12567
	TARA_ION_MAG_00056	None	1879694	391	5054	51.2918	72.3943	4.88574
	TARA_ION_MAG_00057	None	1553598	303	5542	34.0173	71.2451	3.75067
	TARA_ION_MAG_00058	Pseudomonas	5118753	132	58905	64.7839	71.4296	4.04546
	TARA_ION_MAG_00059	None	2385132	624	3744	46.2906	72.8379	7.42585
	TARA_ION_MAG_00060	None	1634903	353	4802	27.7447	70.4303	5.55984
	TARA_ION_MAG_00061	None	3384611	594	6266	59.1769	56.9966	3.32972
	TARA_ION_MAG_00062	Citromicrobium	2626023	298	11839	64.9612	54.0448	0.625
	TARA_ION_MAG_00063	Unknown	2931211	184	20955	63.9016	49.9866	1.89986
	TARA_ION_MAG_00064	None	2133473	535	3983	34.9068	44.0909	4.05076
	TARA_ION_MAG_00065	Pseudomonas	2471135	358	8004	61.1364	41.3191	4.44523
	TARA_ION_MAG_00066	None	22651752	5543	4093	41.1763	54.2242	18.0133
	TARA_ION_MAG_00067	None	2941447	345	10655	51.653	40.1393	5.62567
	TARA_ION_MAG_00068	None	5489603	1422	3825	59.6308	55.9912	22.1592
	TARA_ION_MAG_00069	Alteromonas	3836682	241	25253	44.9218	38	5.36038
	TARA_ION_MAG_00070	None	2257910	350	7258	49.4071	27.1181	0.804856
	TARA_ION_MAG_00071	None	6917290	1922	3504	43.6164	27.3602	4.50328
	TARA_ION_MAG_00072	Bathycoccus	13667814	1225	15827	48.1928	78.3951	64.1975
	TARA_ION_MAG_00073	None	4042279	1050	3616	68.8848	16.6667	3.7037
	TARA_ION_MAG_00074	None	2827442	615	4741	35.4981	3.71061	0
	TARA_IOS_MAG_00001	None	2081161	47	70934	46.64	96.8084	1.14038
	TARA_IOS_MAG_00002	None	2229706	90	35945	47.5448	98.4688	4.55553
	TARA_IOS_MAG_00003	Unknown	4064019	41	188567	59.3667	98.6486	4.73538
	TARA_IOS_MAG_00004	None	2981990	79	55332	48.3346	97.6133	4.48596
	TARA_IOS_MAG_00005	None	3237345	23	233608	48.6396	96.8485	3.75067
	TARA_IOS_MAG_00006	Alcanivorax	3234375	124	40083	65.0416	97.8839	4.82081
	TARA_IOS_MAG_00007	Alcanivorax	4062480	124	53673	66.4018	97.8438	4.78075
	TARA_IOS_MAG_00008	Unknown	3359870	72	81492	63.9038	97.4841	4.73538
	TARA_IOS_MAG_00009	Unknown	3979872	61	109581	68.5742	98.4688	5.76546
	TARA_IOS_MAG_00010	None	1800217	88	26905	40.8174	94.1838	2.45994
	TARA_IOS_MAG_00011	None	1769542	178	13844	42.9872	92.9322	1.76538
	TARA_IOS_MAG_00012	None	1152042	76	22309	29.0383	96.5779	5.52135
	TARA_IOS_MAG_00013	None	5490803	613	11912	58.8823	96.398	7.57621
	TARA_IOS_MAG_00014	None	3606855	309	17164	51.2745	94.4633	5.65584
	TARA_IOS_MAG_00015	None	982818	54	27885	31.6926	90.9833	2.21052
	TARA_IOS_MAG_00016	None	1769221	184	13928	29.9275	94.2381	6.16591
	TARA_IOS_MAG_00017	None	2258247	210	15147	38.6975	91.6278	4.00539
	TARA_IOS_MAG_00018	None	3477938	555	7212	57.3628	88.7816	1.83494
	TARA_IOS_MAG_00019	None	2176465	336	7875	32.6192	92.6821	7.42121
	TARA_IOS_MAG_00020	None	1450534	94	23648	28.9767	90.8435	5.95063
	TARA_IOS_MAG_00021	None	1204041	122	13727	43.9529	89.2865	5.22589
	TARA_IOS_MAG_00022	uncultured	1336692	105	17568	38.0272	85.8025	1.85185
	TARA_IOS_MAG_00023	Unknown	4138368	81	86124	63.7402	89.8429	6.12518
	TARA_IOS_MAG_00024	None	895557	94	12955	28.6084	90.7527	7.17643
	TARA_IOS_MAG_00025	None	833487	75	15072	32.5226	84.4371	1.66039
	TARA_IOS_MAG_00026	None	1599775	365	4398	52.1391	85.6877	4.21011
	TARA_IOS_MAG_00027	None	2156714	377	6329	66.0221	86.692	5.73596
	TARA_IOS_MAG_00028	None	1610285	199	10677	41.3169	89.1815	8.28569
	TARA_IOS_MAG_00029	None	2507845	353	8263	53.905	85.4666	5.40575
	TARA_IOS_MAG_00030	None	1231962	43	45457	40.7709	79.6296	0.617284
	TARA_IOS_MAG_00031	None	1474611	200	9888	29.7381	78.614	0.625
	TARA_IOS_MAG_00032	None	830192	131	7355	33.391	82.1765	4.6357
	TARA_IOS_MAG_00033	None	2003483	201	13255	56.6271	81.3922	4.08552
	TARA_IOS_MAG_00034	None	2273956	370	7017	58.0988	80.7159	3.59501
	TARA_IOS_MAG_00035	None	3247475	512	7579	49.4252	78.1456	1.25
	TARA_IOS_MAG_00036	None	1111341	225	5354	47.712	79.9464	3.12567
	TARA_IOS_MAG_00037	None	674727	81	11375	32.9081	77.2311	0.850225
	TARA_IOS_MAG_00038	None	1551590	269	6391	44.3829	77.1605	1.23457
	TARA_IOS_MAG_00039	None	1270583	130	14363	48.6246	78.3951	2.46914
	TARA_IOS_MAG_00040	None	1148126	233	5498	34.814	78.3125	2.79082
	TARA_IOS_MAG_00041	None	3169777	526	6853	54.5219	76.5011	2.08503
	TARA_IOS_MAG_00042	None	1091690	228	4962	38.2244	75.2942	1.36029
	TARA_IOS_MAG_00043	None	1142596	43	39749	29.915	75.0871	1.25531
	TARA_IOS_MAG_00044	None	2267338	323	8819	51.1171	76.4853	2.70472
	TARA_IOS_MAG_00045	None	1184019	149	10357	48.6376	74.0741	0.617284
	TARA_IOS_MAG_00046	None	1601565	241	8256	52.8304	78.5112	5.14046
	TARA_IOS_MAG_00047	None	1626217	213	8668	43.5857	72.8395	0.617284
	TARA_IOS_MAG_00048	None	1072262	198	5956	32.5271	72.34	0.359712
	TARA_IOS_MAG_00049	None	1938880	421	4775	48.2211	72.2129	2.12509
	TARA_IOS_MAG_00050	None	1469026	119	19811	34.3364	75.4588	5.6959
	TARA_IOS_MAG_00051	None	1337394	230	6369	27.2614	75.2015	5.93012
	TARA_IOS_MAG_00052	None	1763461	229	9802	30.9168	72.7051	4.08552
	TARA_IOS_MAG_00053	None	704182	108	8266	31.1022	73.1002	4.77019
	TARA_IOS_MAG_00054	None	821453	164	5646	32.7206	71.6856	3.38039
	TARA_IOS_MAG_00055	None	1983425	444	4489	50.4816	71.1844	2.92994
	TARA_IOS_MAG_00056	None	1337953	292	4792	40.822	71.925	5.29082
	TARA_IOS_MAG_00057	None	3008856	489	7295	56.0484	72.4133	6.12518
	TARA_IOS_MAG_00058	None	2278176	478	5115	52.6598	62.9326	2.15459
	TARA_IOS_MAG_00059	None	2317905	468	5045	41.105	60.5136	2.79546
	TARA_IOS_MAG_00060	None	2848082	476	6689	57.2998	61.9324	7.82563
	TARA_IOS_MAG_00061	None	2227962	382	6618	53.3132	49.3802	4.22531
	TARA_IOS_MAG_00062	None	2188516	565	3887	62.6053	44.7656	1.25531
	TARA_IOS_MAG_00063	Marinobacter	2753388	107	39800	56.4475	42.1935	2.45994
	TARA_IOS_MAG_00064	None	2244211	555	4035	63.6085	41.009	2.15459
	TARA_IOS_MAG_00065	None	2013982	438	4784	50.9861	37.9883	1.78957
	TARA_IOS_MAG_00066	None	3094410	693	4610	65.0613	37.1026	1.12451
	TARA_IOS_MAG_00067	Marinobacter	2931784	357	10818	57.9583	38.1186	4.08552
	TARA_IOS_MAG_00068	None	11476843	3199	3475	62.6869	36.3785	4.32342
	TARA_IOS_MAG_00069	None	2768772	664	4215	59.873	32.4375	3.19523
	TARA_IOS_MAG_00070	None	2207053	424	5523	50.8737	29.1325	1.16987
	TARA_IOS_MAG_00071	Micromonas	11772798	2405	5111	65.6024	67.284	40.1235
	TARA_IOS_MAG_00072	Ostreococcus	8903746	1780	5299	60.5972	78.4189	57.0192
	TARA_IOS_MAG_00073	Aureococcus	4370095	1346	3147	71.0966	23.8228	3.22009
	TARA_IOS_MAG_00074	Bathycoccus	2769398	819	3297	47.6617	28.3951	9.87654
	TARA_IOS_MAG_00075	None	2967592	692	4358	69.0715	19.2702	1.84393
	TARA_IOS_MAG_00076	None	2867483	848	3208	71.2844	9.25926	0.617284
	TARA_IOS_MAG_00077	None	2022702	630	3099	33.8576	7.40741	0
	TARA_IOS_MAG_00078	None	2099809	579	3510	37.8061	6.79012	3.7037
	TARA_MED_MAG_00001	None	1412765	25	80000	29.0759	96.5779	2.17046
	TARA_MED_MAG_00002	None	1431420	37	60279	34.1186	95.4481	1.76538
	TARA_MED_MAG_00003	None	3362945	77	65336	50.5906	95.9529	2.53017
	TARA_MED_MAG_00004	None	2106270	141	21624	58.7162	96.9883	3.79604
	TARA_MED_MAG_00005	None	1647124	120	20668	33.2593	94.8141	1.72001
	TARA_MED_MAG_00006	None	2951863	29	193837	45.8425	97.8385	4.91524
	TARA_MED_MAG_00007	Unknown	2997082	11	476665	58.6741	98.4688	5.62567
	TARA_MED_MAG_00008	None	2307908	220	13796	56.4061	97.4334	4.78075
	TARA_MED_MAG_00009	None	1174934	110	17168	42.4065	94.9645	2.43574
	TARA_MED_MAG_00010	None	2737786	224	17615	37.8448	95.4133	2.94581
	TARA_MED_MAG_00011	None	2170755	121	30718	38.29	95.4534	3.09024
	TARA_MED_MAG_00012	None	1663360	100	25409	42.8454	95.1881	2.83552
	TARA_MED_MAG_00013	None	1262638	41	40000	28.9997	95.8584	3.52544
	TARA_MED_MAG_00014	None	4390070	204	35233	47.86	96.6686	4.55553
	TARA_MED_MAG_00015	None	1779538	54	54932	37.6176	96.3142	4.27068
	TARA_MED_MAG_00016	None	1639879	19	120000	28.7548	96.4487	4.51016
	TARA_MED_MAG_00017	None	2869724	171	29118	42.8025	95.9091	4.00009
	TARA_MED_MAG_00018	None	1550848	45	47111	33.2118	94.7287	2.83552
	TARA_MED_MAG_00019	None	1524236	70	37484	26.4212	95.8184	3.93053
	TARA_MED_MAG_00020	None	1576433	35	73507	27.4485	95.6385	4.00009
	TARA_MED_MAG_00021	None	2315206	90	50935	34.0343	94.8737	3.52544
	TARA_MED_MAG_00022	None	1808860	23	158931	38.4093	94.3531	3.06074
	TARA_MED_MAG_00023	None	1928213	26	121416	44.2541	95.3679	4.09083
	TARA_MED_MAG_00024	None	1872758	130	28877	43.1083	95.1427	3.93053
	TARA_MED_MAG_00025	None	1258022	70	35739	28.315	94.514	3.34559
	TARA_MED_MAG_00026	None	1378810	71	43262	38.8094	92.5287	1.58552
	TARA_MED_MAG_00027	None	1825475	233	9462	29.6503	92.4833	1.54546
	TARA_MED_MAG_00028	None	1537072	29	80000	34.3789	94.1527	3.52544
	TARA_MED_MAG_00029	None	2295313	53	93296	51.9134	95.8638	5.36569
	TARA_MED_MAG_00030	None	1775473	204	11918	42.661	96.983	6.72068
	TARA_MED_MAG_00031	None	3397978	337	14092	55.2464	95.0082	4.78075
	TARA_MED_MAG_00032	None	1252970	47	45406	31.396	92.7835	2.79546
	TARA_MED_MAG_00033	None	1761443	42	72734	44.1222	93.6774	3.82023
	TARA_MED_MAG_00034	None	1959070	204	12125	47.5814	91.0724	1.36029
	TARA_MED_MAG_00035	None	1551707	186	10141	37.4864	92.6384	3.48538
	TARA_MED_MAG_00036	None	2210280	231	13461	42.2721	90.9121	1.76538
	TARA_MED_MAG_00037	Citromicrobium	2884649	67	67301	64.8455	98.3343	9.26671
	TARA_MED_MAG_00038	None	2950023	348	10743	52.5917	93.9328	5.00598
	TARA_MED_MAG_00039	None	1367825	50	38371	28.1065	93.6184	4.69532
	TARA_MED_MAG_00040	None	1716686	142	19067	35.8998	89.6932	1.09501
	TARA_MED_MAG_00041	None	3616687	299	18788	49.0489	90.1625	2.16515
	TARA_MED_MAG_00042	None	1495481	110	27281	27.631	90.4179	2.75009
	TARA_MED_MAG_00043	None	1095487	41	37133	29.7987	92.3472	4.71119
	TARA_MED_MAG_00044	None	1979555	206	12572	43.0166	91.5877	4.48596
	TARA_MED_MAG_00045	None	1948575	234	10583	53.5823	89.1619	2.41987
	TARA_MED_MAG_00046	None	2959786	90	70003	53.1273	91.6188	4.96061
	TARA_MED_MAG_00047	None	1531601	121	17229	47.1947	90.2374	3.82023
	TARA_MED_MAG_00048	None	1531502	243	7478	62.2126	91.6679	5.48062
	TARA_MED_MAG_00049	None	1389229	20	110017	29.778	87.7969	1.70045
	TARA_MED_MAG_00050	None	1396903	200	8302	28.9223	89.9131	3.88516
	TARA_MED_MAG_00051	None	967888	90	15672	31.1467	88.7485	2.83552
	TARA_MED_MAG_00052	None	1678367	107	32916	44.1117	89.8118	4.15575
	TARA_MED_MAG_00053	None	1787286	132	21666	39.7894	86.4198	1.23457
	TARA_MED_MAG_00054	None	1233820	18	100248	29.2678	88.6277	3.88516
	TARA_MED_MAG_00055	None	1381381	107	19287	46.7613	87.528	2.79546
	TARA_MED_MAG_00056	None	2649290	344	9444	52.5624	91.0187	6.54613
	TARA_MED_MAG_00057	None	1812124	90	29831	53.8384	89.3033	5.18053
	TARA_MED_MAG_00058	None	3389560	375	11475	51.6951	90.1224	6.03075
	TARA_MED_MAG_00059	None	1210435	95	25059	33.5049	89.7369	5.74127
	TARA_MED_MAG_00060	None	1624172	266	7031	54.1538	86.4198	2.46914
	TARA_MED_MAG_00061	None	970962	82	15346	35.3539	89.2126	5.33619
	TARA_MED_MAG_00062	None	1283464	190	8032	36.0117	91.4532	7.59576
	TARA_MED_MAG_00063	None	1652883	220	9676	34.0963	87.9573	4.17994
	TARA_MED_MAG_00064	None	1112207	139	10234	33.1336	87.4985	3.75067
	TARA_MED_MAG_00065	None	1791206	63	52671	42.9548	87.9414	4.19581
	TARA_MED_MAG_00066	None	1166754	41	34460	30.2744	87.3571	3.93053
	TARA_MED_MAG_00067	None	1295446	28	72714	33.5364	87.6187	4.19581
	TARA_MED_MAG_00068	None	2571986	370	7912	52.6072	87.6814	4.71119
	TARA_MED_MAG_00069	None	1485384	141	14652	34.699	84.4666	1.54015
	TARA_MED_MAG_00070	None	886127	112	10503	31.3953	90.7928	8.08628
	TARA_MED_MAG_00071	None	852559	119	8461	31.9989	86.2183	3.75598
	TARA_MED_MAG_00072	None	1996491	332	6935	36.7715	84.0108	1.65508
	TARA_MED_MAG_00073	None	1545674	258	6854	52.6763	86.7811	4.48596
	TARA_MED_MAG_00074	None	2446339	208	17628	45.3382	85.9456	4.31074
	TARA_MED_MAG_00075	None	1351578	35	60000	46.621	82.0988	0.617284
	TARA_MED_MAG_00076	None	1475546	86	22424	37.4032	84.4967	3.19523
	TARA_MED_MAG_00077	None	2025414	110	31587	32.467	84.4772	3.52544
	TARA_MED_MAG_00078	None	1717290	205	10828	42.4836	86.6129	5.69064
	TARA_MED_MAG_00079	None	1714244	190	11970	48.3002	82.716	1.85185
	TARA_MED_MAG_00080	None	1770335	107	29843	48.8784	81.4815	0.617284
	TARA_MED_MAG_00081	None	731674	17	60721	30.0469	83.973	3.35089
	TARA_MED_MAG_00082	None	1820885	108	25506	50.6942	84.0473	3.46052
	TARA_MED_MAG_00083	None	1572137	176	11263	56.486	84.3004	3.82023
	TARA_MED_MAG_00084	None	1370752	220	7392	28.7556	82.9972	2.86038
	TARA_MED_MAG_00085	None	2598995	330	9819	55.2817	86.2509	6.9459
	TARA_MED_MAG_00086	None	3341961	296	18280	51.9883	83.9777	5.07554
	TARA_MED_MAG_00087	None	1220351	191	7028	35.107	81.7112	3.0803
	TARA_MED_MAG_00088	None	337575	15	27708	33.1033	80.3326	1.72531
	TARA_MED_MAG_00089	None	1333209	58	29653	34.4252	80.3879	1.875
	TARA_MED_MAG_00090	None	2141649	249	11066	38.1607	78.7011	0.625
	TARA_MED_MAG_00091	None	1929551	327	6976	37.8574	81.0415	3.0803
	TARA_MED_MAG_00092	None	1407426	188	9597	35.3969	80.7	2.83552
	TARA_MED_MAG_00093	None	1206176	73	30768	30.7898	81.062	3.53075
	TARA_MED_MAG_00094	None	1502839	277	5515	40.639	84.4967	7.00557
	TARA_MED_MAG_00095	None	1413342	42	57016	49.0708	77.1605	0.617284
	TARA_MED_MAG_00096	None	778050	110	8674	34.4111	77.037	0.764794
	TARA_MED_MAG_00097	None	982411	168	6725	36.0774	79.8256	4.73538
	TARA_MED_MAG_00098	None	1290602	206	7497	35.6775	75.2965	1.12451
	TARA_MED_MAG_00099	None	665338	90	10158	36.0846	74.2611	0.405081
	TARA_MED_MAG_00100	None	1550195	177	12843	32.0207	74.4009	0.625
	TARA_MED_MAG_00101	None	1246628	251	5323	31.292	77.5265	4.11569
	TARA_MED_MAG_00102	None	1450688	331	4572	42.1535	77.4163	4.08552
	TARA_MED_MAG_00103	None	1716554	286	7097	47.1002	77.8939	5.13516
	TARA_MED_MAG_00104	None	740412	24	44416	28.9403	77.0181	4.56614
	TARA_MED_MAG_00105	None	1782733	302	7095	55.1687	73.7577	1.56965
	TARA_MED_MAG_00106	None	1589419	253	7213	31.2749	74.5764	2.6156
	TARA_MED_MAG_00107	None	623266	29	31994	29.1753	74.1455	2.35031
	TARA_MED_MAG_00108	Synechococcus	1248452	232	5751	55.0861	75.0153	3.30553
	TARA_MED_MAG_00109	None	914441	112	10439	36.2993	75.3086	3.7037
	TARA_MED_MAG_00110	uncultured	890789	64	17006	35.8473	71.8601	0.405081
	TARA_MED_MAG_00111	None	848198	133	6958	34.8035	73.6397	2.35031
	TARA_MED_MAG_00112	None	977435	122	10085	32.7874	74.3254	3.1098
	TARA_MED_MAG_00113	None	753160	20	58192	29.9003	75.1755	3.97059
	TARA_MED_MAG_00114	None	982178	49	33144	40.1026	71.6365	0.804856
	TARA_MED_MAG_00115	None	1158634	203	6276	36.101	77.1199	6.30503
	TARA_MED_MAG_00116	None	798962	32	29016	28.685	73.0564	2.39038
	TARA_MED_MAG_00117	None	1374490	100	19060	43.0548	73.0831	2.61029
	TARA_MED_MAG_00118	None	365980	53	10243	30.4462	70.8406	0.91515
	TARA_MED_MAG_00119	None	1249671	137	10464	32.5657	75.0063	5.09509
	TARA_MED_MAG_00120	None	1029395	95	14287	43.5082	71.8807	2.10023
	TARA_MED_MAG_00121	None	1782252	385	4857	36.4734	72.1248	2.39038
	TARA_MED_MAG_00122	None	868207	63	25799	26.5477	73.2452	3.75067
	TARA_MED_MAG_00123	None	988523	174	6390	36.7828	70.2746	1.38979
	TARA_MED_MAG_00124	None	1219567	211	6082	35.1257	74.5618	6.06092
	TARA_MED_MAG_00125	None	1209509	115	17262	54.4984	70.1385	1.78957
	TARA_MED_MAG_00126	None	2462032	425	6433	51.2641	73.4202	5.34982
	TARA_MED_MAG_00127	None	2355500	260	12033	53.4159	72.8648	4.82612
	TARA_MED_MAG_00128	None	2425035	432	6172	38.866	69.0186	1.43516
	TARA_MED_MAG_00129	None	2402393	453	5658	38.0283	71.2086	3.94416
	TARA_MED_MAG_00130	None	1710823	356	4950	49.823	71.5395	4.48596
	TARA_MED_MAG_00131	None	2598506	321	10039	65.0999	72.733	6.25598
	TARA_MED_MAG_00132	None	2055643	312	7334	46.7961	65.5982	4.11038
	TARA_MED_MAG_00133	None	2339957	449	5784	38.8431	62.3092	3.44532
	TARA_MED_MAG_00134	None	2282688	540	4159	50.5051	57.0863	0
	TARA_MED_MAG_00135	None	2035025	369	5975	32.6661	58.4724	4.77019
	TARA_MED_MAG_00136	None	2052314	297	7967	38.2222	59.8473	8.89644
	TARA_MED_MAG_00137	Alteromonas	3110655	438	8949	45.0969	33.0741	3.82023
	TARA_MED_MAG_00138	None	2515313	526	5135	45.6847	28.2432	1.98529
	TARA_MED_MAG_00139	Pseudoalteromonas	3108602	498	7117	40.2311	27.1651	2.90508
	TARA_MED_MAG_00140	None	6745678	1411	4972	32.9768	27.1605	3.08642
	TARA_MED_MAG_00141	None	14084407	3238	4347	33.1648	38.8889	14.8148
	TARA_MED_MAG_00142	Pseudoalteromonas	3019715	463	7810	41.0507	18.1537	0.625
	TARA_MED_MAG_00143	None	2243540	637	3402	51.5348	13.8561	1.16457
	TARA_MED_MAG_00144	None	2650508	453	6738	35.9606	0.179856	0
	TARA_PON_MAG_00001	Unknown	3583974	49	136290	57.1733	98.694	5.18053
	TARA_PON_MAG_00002	None	1772523	7	468503	46.2244	95.9386	2.94581
	TARA_PON_MAG_00003	None	2821876	59	77452	45.3152	97.4334	4.55553
	TARA_PON_MAG_00004	None	1745536	72	36072	41.0773	97.2989	4.60089
	TARA_PON_MAG_00005	None	2736532	20	251316	43.5363	97.6186	5.22059
	TARA_PON_MAG_00006	None	8701567	799	14889	70.8995	97.1191	6.73961
	TARA_PON_MAG_00007	None	1496682	74	31568	29.2583	94.6992	4.37567
	TARA_PON_MAG_00008	None	1922892	70	41988	39.5674	95.6839	5.81083
	TARA_PON_MAG_00009	None	1930128	62	58079	43.0659	92.4327	2.84083
	TARA_PON_MAG_00010	None	2243843	28	133836	41.7942	93.6284	4.37567
	TARA_PON_MAG_00011	None	3391906	130	47289	51.818	93.379	4.19581
	TARA_PON_MAG_00012	None	1463332	101	30088	29.7803	92.2634	3.12567
	TARA_PON_MAG_00013	None	10152466	260	64027	51.2382	97.1244	8.06515
	TARA_PON_MAG_00014	None	700833	26	100982	33.3105	89.3593	1.54015
	TARA_PON_MAG_00015	None	4804116	321	20304	52.7442	94.2729	7.78556
	TARA_PON_MAG_00016	None	1472662	64	36118	28.2977	88.9019	2.83552
	TARA_PON_MAG_00017	None	857414	37	34155	47.4745	87.2938	1.36029
	TARA_PON_MAG_00018	None	1461293	145	12687	42.1907	86.8765	1.47523
	TARA_PON_MAG_00019	None	2458233	60	70732	36.528	86.7821	1.38979
	TARA_PON_MAG_00020	None	2273200	247	11801	35.4273	87.8175	2.75539
	TARA_PON_MAG_00021	Parvibaculum	3638235	287	18197	62.5842	92.958	8.53511
	TARA_PON_MAG_00022	Mycobacterium	5858080	562	14043	68.0648	90.2917	6.46069
	TARA_PON_MAG_00023	Unknown	4291755	138	48897	52.4029	89.7084	6.11987
	TARA_PON_MAG_00024	Unknown	1817447	31	72262	67.4128	89.3878	6.25665
	TARA_PON_MAG_00025	Microbacterium	2557562	338	9449	67.2571	86.1254	3.87459
	TARA_PON_MAG_00026	None	2180211	214	13037	46.8639	84.9472	3.12567
	TARA_PON_MAG_00027	None	3160434	619	5545	31.8969	82.8711	1.56965
	TARA_PON_MAG_00028	None	5555538	134	65956	53.6914	86.7762	5.63098
	TARA_PON_MAG_00029	None	3024430	517	6711	53.1498	84.8164	4.04613
	TARA_PON_MAG_00030	Synechococcus	1274257	140	11749	52.9441	84.3923	4.15575
	TARA_PON_MAG_00031	None	1776304	349	5554	50.6397	79.2956	0.359712
	TARA_PON_MAG_00032	None	2803374	574	5156	42.9036	80.7423	2.16515
	TARA_PON_MAG_00033	None	1836981	83	39849	46.1561	79.6296	1.23457
	TARA_PON_MAG_00034	Alcanivorax	2117274	449	4842	65.4189	82.0262	4.11038
	TARA_PON_MAG_00035	None	1227576	229	6061	38.0703	81.3415	3.56025
	TARA_PON_MAG_00036	None	1543517	179	12035	30.2616	81.2418	3.93053
	TARA_PON_MAG_00037	None	797999	17	88068	44.4363	77.6014	0.91515
	TARA_PON_MAG_00038	None	1532647	197	9670	47.2187	82.4571	5.80553
	TARA_PON_MAG_00039	None	2282633	255	10555	45.0011	79.4553	2.92994
	TARA_PON_MAG_00040	None	743946	18	58551	29.3453	80.8013	4.78075
	TARA_PON_MAG_00041	None	1997685	110	24374	48.6714	75.6214	0.850225
	TARA_PON_MAG_00042	Idiomarina	2277919	232	13751	47.3545	80.0956	5.55611
	TARA_PON_MAG_00043	None	1912945	45	85777	61.6448	75.6366	1.25
	TARA_PON_MAG_00044	None	579175	73	10040	49.694	76.0264	1.72001
	TARA_PON_MAG_00045	None	1212721	122	13050	47.3675	74.6914	0.617284
	TARA_PON_MAG_00046	None	1436968	183	10205	28.8989	78.4849	4.62509
	TARA_PON_MAG_00047	None	1216384	102	22300	47.8155	77.7778	4.32099
	TARA_PON_MAG_00048	None	1077837	104	13584	51.9901	76.3054	4.5344
	TARA_PON_MAG_00049	uncultured	952287	62	23904	57.4886	71.6049	0
	TARA_PON_MAG_00050	None	2090795	336	7220	50.1537	72.9356	1.60971
	TARA_PON_MAG_00051	None	1040644	188	6190	31.5307	73.5731	2.57023
	TARA_PON_MAG_00052	None	1019374	72	18868	52.2323	71.6613	1.09501
	TARA_PON_MAG_00053	Unknown	2639996	99	41184	58.7016	73.6414	3.34559
	TARA_PON_MAG_00054	None	1645789	82	70625	40.9036	72.9756	3.54969
	TARA_PON_MAG_00055	None	1781940	345	5767	55.1188	72.7693	4.56083
	TARA_PON_MAG_00056	None	3837900	124	43895	60.5893	68.0181	1.25
	TARA_PON_MAG_00057	None	635718	66	12772	37.1891	70.0062	3.52544
	TARA_PON_MAG_00058	None	2056034	338	7002	47.4387	72.6681	6.60049
	TARA_PON_MAG_00059	None	3542497	661	5880	52.9368	66.874	2.97531
	TARA_PON_MAG_00060	None	4635266	1042	4600	64.3669	67.5758	5.65053
	TARA_PON_MAG_00061	Alteromonas	4476822	195	44594	44.5096	64.8924	4.26538
	TARA_PON_MAG_00062	None	3636857	597	7404	52.2246	60.3442	4.52379
	TARA_PON_MAG_00063	None	2595125	552	4801	56.7431	59.095	3.82554
	TARA_PON_MAG_00064	None	2165453	439	5200	46.4724	57.9934	4.67046
	TARA_PON_MAG_00065	None	3622631	339	14833	60.2345	56.5234	3.77486
	TARA_PON_MAG_00066	None	3199981	576	5995	65.1026	51.3111	2.92994
	TARA_PON_MAG_00067	None	3430711	532	7961	54.8491	50.9226	3.2844
	TARA_PON_MAG_00068	None	3654749	846	4354	52.0179	50.2072	3.34559
	TARA_PON_MAG_00069	None	2036487	269	10422	31.2509	41.2942	3.32972
	TARA_PON_MAG_00070	None	2003204	528	3719	53.1248	39.2188	2.10922
	TARA_PON_MAG_00071	None	2607205	418	7031	54.5856	36.8178	1.43516
	TARA_PON_MAG_00072	None	2332818	69	180301	54.4005	36.5347	1.25531
	TARA_PON_MAG_00073	Marinobacter	2024979	276	8625	57.7564	36.6939	2.95045
	TARA_PON_MAG_00074	Bathycoccus	8988534	1953	4782	48.5579	57.5956	24.944
	TARA_PON_MAG_00075	None	5204906	657	10010	63.8583	34.9133	3.96003
	TARA_PON_MAG_00076	None	2710859	549	5133	65.5304	31.573	1.25
	TARA_PON_MAG_00077	None	2456520	476	5484	38.7088	32.0287	2.43574
	TARA_PON_MAG_00078	Bathycoccus	10631134	2007	5751	48.1137	70.6923	43.1751
	TARA_PON_MAG_00079	None	6126826	1767	3355	34.8404	30.0834	4.04227
	TARA_PON_MAG_00080	Pseudomonas	3162381	379	10591	61.4375	27.403	1.47523
	TARA_PON_MAG_00081	None	2208864	420	5578	43.8592	27.0379	3.01538
	TARA_PON_MAG_00082	Ostreococcus	8114168	1743	4955	60.2054	62.3457	40.7407
	TARA_PON_MAG_00083	None	2623443	778	3261	64.292	17.7407	0.179856
	TARA_PON_MAG_00084	None	3339717	676	5178	58.3025	17.7469	0.584937
	TARA_PON_MAG_00085	None	2057475	148	23342	52.0575	18.0666	1.80018
	TARA_PON_MAG_00086	None	2081417	408	5631	66.2728	13.8966	0
	TARA_PON_MAG_00087	None	2281455	415	5812	33.6951	11.6903	0.719424
	TARA_PON_MAG_00088	None	2391730	619	3846	56.2	9.68548	0.179856
	TARA_PON_MAG_00089	None	3256010	748	4273	35.5351	6.79012	2.46914
	TARA_PON_MAG_00090	None	2218598	285	12767	37.6996	3.7037	0
	TARA_PON_MAG_00091	None	2576957	421	7175	35.6949	1.34973	1.07914
	TARA_PON_MAG_00092	None	2807922	607	4573	36.0564	0.179856	0.179856
	TARA_PSE_MAG_00001	None	3950680	51	190794	42.6959	98.4688	2.83552
	TARA_PSE_MAG_00002	Maricaulis	3411210	71	79530	65.4082	98.6486	3.01538
	TARA_PSE_MAG_00003	None	2040770	38	76474	46.6295	96.6285	1.14038
	TARA_PSE_MAG_00004	None	2201353	36	109729	45.1704	98.8739	3.57081
	TARA_PSE_MAG_00005	Lacinutrix	3339769	27	213812	31.8346	98.4688	3.93053
	TARA_PSE_MAG_00006	None	3399122	20	258513	35.5997	98.2436	3.75067
	TARA_PSE_MAG_00007	None	3338622	81	72973	36.042	97.8385	3.75067
	TARA_PSE_MAG_00008	Parvibaculum	3594348	138	41393	62.5883	98.4234	4.37567
	TARA_PSE_MAG_00009	None	3639767	22	236768	43.5784	97.4387	3.57081
	TARA_PSE_MAG_00010	Polymorphum	4593238	88	101948	65.6615	98.5142	4.78075
	TARA_PSE_MAG_00011	None	1694098	195	11192	38.3331	95.4987	1.76538
	TARA_PSE_MAG_00012	Cycloclasticus	2336488	15	203211	42.7862	98.2889	5.04604
	TARA_PSE_MAG_00013	Winogradskyella	3509141	32	160470	33.5284	98.694	5.47068
	TARA_PSE_MAG_00014	None	6116266	194	50752	42.7112	97.0737	3.93053
	TARA_PSE_MAG_00015	Unknown	5166000	380	21185	69.5051	98.1982	5.32032
	TARA_PSE_MAG_00016	Tistrella	6084730	128	83329	68.4007	98.2436	5.40575
	TARA_PSE_MAG_00017	None	1223865	59	31666	35.5906	97.2535	4.42104
	TARA_PSE_MAG_00018	None	4269232	55	104205	43.4349	96.7193	3.93053
	TARA_PSE_MAG_00019	None	2468928	122	30665	40.3869	97.388	4.60089
	TARA_PSE_MAG_00020	None	1549255	133	16075	34.1513	96.8938	4.15575
	TARA_PSE_MAG_00021	None	1334008	77	23968	37.5469	96.5183	4.42104
	TARA_PSE_MAG_00022	Unknown	3894688	309	18012	64.2289	94.2487	2.17046
	TARA_PSE_MAG_00023	None	3996378	258	21807	67.8142	96.5325	4.51016
	TARA_PSE_MAG_00024	Unknown	4253894	104	69863	67.7394	97.4788	5.58561
	TARA_PSE_MAG_00025	None	2973798	221	22040	43.1366	95.773	4.08552
	TARA_PSE_MAG_00026	None	3973211	48	122827	48.3935	98.2889	6.76605
	TARA_PSE_MAG_00027	None	3567538	252	21492	55.0677	96.8538	5.36038
	TARA_PSE_MAG_00028	None	2537395	112	37006	62.6207	95.2176	3.95472
	TARA_PSE_MAG_00029	Unknown	3108578	86	146224	63.711	95.8184	4.60089
	TARA_PSE_MAG_00030	None	5288165	226	51046	54.4596	98.3343	7.39635
	TARA_PSE_MAG_00031	None	1412199	153	12215	30.6777	95.1881	4.42104
	TARA_PSE_MAG_00032	None	2853715	146	33829	35.9334	93.4174	3.0803
	TARA_PSE_MAG_00033	None	1412137	64	30767	31.5362	92.8536	3.57081
	TARA_PSE_MAG_00034	Unknown	4634551	164	50242	65.8366	96.4487	7.5709
	TARA_PSE_MAG_00035	Halomonas	3384971	459	9032	63.2469	93.997	5.43592
	TARA_PSE_MAG_00036	Unknown	3841746	412	12723	68.6528	93.3441	4.81025
	TARA_PSE_MAG_00037	None	10717318	691	22203	71.8173	94.9539	6.54981
	TARA_PSE_MAG_00038	None	2044754	105	30983	45.5785	94.0825	6.63524
	TARA_PSE_MAG_00039	None	8212457	1235	7769	73.9475	92.2687	6.31034
	TARA_PSE_MAG_00040	Alcanivorax	2900708	274	15160	65.6066	92.862	8.04091
	TARA_PSE_MAG_00041	None	1114913	120	11580	50.8998	87.5068	2.83552
	TARA_PSE_MAG_00042	Pseudomonas	4347149	468	12585	57.1985	87.8069	3.33503
	TARA_PSE_MAG_00043	None	921904	62	18654	31.341	91.7881	7.39105
	TARA_PSE_MAG_00044	None	3800051	380	13575	58.7195	88.2822	4.22531
	TARA_PSE_MAG_00045	None	1519890	195	9894	52.0945	88.2315	4.17994
	TARA_PSE_MAG_00046	None	1919891	218	12506	51.5843	92.7175	9.59631
	TARA_PSE_MAG_00047	None	818217	65	18087	34.6028	82.7366	0
	TARA_PSE_MAG_00048	None	2529742	431	6447	46.4359	83.9049	1.38979
	TARA_PSE_MAG_00049	None	2724377	380	8532	52.609	87.0663	4.88574
	TARA_PSE_MAG_00050	None	1485589	58	46099	30.4374	85.6629	4.16106
	TARA_PSE_MAG_00051	None	1275451	94	19580	36.8216	85.2873	3.97059
	TARA_PSE_MAG_00052	None	1753804	266	7901	46.2125	87.0268	6.09568
	TARA_PSE_MAG_00053	None	1488994	49	57476	44.9018	81.5055	1.14038
	TARA_PSE_MAG_00054	None	1170469	242	5008	37.5495	81.1057	1.54015
	TARA_PSE_MAG_00055	None	1963282	374	5602	63.8314	87.2431	7.72656
	TARA_PSE_MAG_00056	None	1247442	122	13528	30.3425	86.3022	6.86578
	TARA_PSE_MAG_00057	None	1223860	88	17524	29.2373	83.9882	4.74069
	TARA_PSE_MAG_00058	None	2520336	203	17526	68.6545	83.9724	4.86987
	TARA_PSE_MAG_00059	None	845754	74	15240	31.9449	80.4158	1.84024
	TARA_PSE_MAG_00060	None	5682160	655	10913	49.9774	83.0156	4.69001
	TARA_PSE_MAG_00061	None	1636630	164	13747	44.7925	82.0988	4.32099
	TARA_PSE_MAG_00062	None	1590745	290	6162	36.9664	78.4047	1.09501
	TARA_PSE_MAG_00063	None	1020891	219	4874	29.6347	78.9558	1.72001
	TARA_PSE_MAG_00064	None	1246404	54	38562	52.0779	77.1605	0
	TARA_PSE_MAG_00065	None	4506238	865	5578	33.9958	84.2625	7.23543
	TARA_PSE_MAG_00066	None	2401571	304	10087	57.2988	83.1417	6.27553
	TARA_PSE_MAG_00067	Alcanivorax	3908052	352	15220	66.2854	82.2719	5.7254
	TARA_PSE_MAG_00068	None	2505860	380	7923	40.9381	81.6453	5.25009
	TARA_PSE_MAG_00069	Microbacterium	2036447	258	9593	67.2648	78.4789	2.88457
	TARA_PSE_MAG_00070	uncultured	1139897	69	21472	39.4782	76.5432	1.85185
	TARA_PSE_MAG_00071	None	1594608	177	12189	42.3567	75.8255	1.25
	TARA_PSE_MAG_00072	None	2625566	558	4947	45.6799	76.5919	2.12509
	TARA_PSE_MAG_00073	Unknown	772086	37	30640	28.6692	76.0712	2.83552
	TARA_PSE_MAG_00074	None	442426	37	18810	27.8622	74.5723	1.36029
	TARA_PSE_MAG_00075	None	899033	131	9351	32.3243	80.6612	8.53516
	TARA_PSE_MAG_00076	None	856888	88	12893	31.5663	74.5913	3.19523
	TARA_PSE_MAG_00077	Citromicrobium	2765508	74	56388	65.972	74.609	3.64038
	TARA_PSE_MAG_00078	None	1165688	128	11055	41.1832	73.3527	2.57023
	TARA_PSE_MAG_00079	None	1070654	62	26011	34.6328	71.4324	0.850225
	TARA_PSE_MAG_00080	None	1156989	192	7158	48.9464	75.4409	5.1004
	TARA_PSE_MAG_00081	None	726237	43	18373	31.9886	70.1907	0
	TARA_PSE_MAG_00082	None	2667809	525	5499	66.9134	75.3813	5.27495
	TARA_PSE_MAG_00083	None	3850852	401	13046	34.6424	73.0204	3.19523
	TARA_PSE_MAG_00084	None	749413	41	31705	29.2433	70.4455	0.625
	TARA_PSE_MAG_00085	None	618894	105	6889	31.4582	71.1898	1.60971
	TARA_PSE_MAG_00086	None	1518980	179	10001	41.2138	74.559	5.00067
	TARA_PSE_MAG_00087	None	993227	186	5712	44.6735	71.6734	2.16515
	TARA_PSE_MAG_00088	None	1023053	244	4310	36.7588	71.2593	2.30494
	TARA_PSE_MAG_00089	None	2032783	294	8065	64.2192	72.8896	4.06501
	TARA_PSE_MAG_00090	None	1222474	234	5443	27.7732	72.9038	4.51016
	TARA_PSE_MAG_00091	None	1295258	283	4571	56.2661	72.1933	4.22001
	TARA_PSE_MAG_00092	None	619516	57	14062	28.2507	70.196	2.53017
	TARA_PSE_MAG_00093	None	1620450	114	19516	28.6416	70.2197	3.05018
	TARA_PSE_MAG_00094	None	811977	188	4263	48.5903	70.2852	3.68574
	TARA_PSE_MAG_00095	None	2779108	353	9622	64.2591	72.464	7.12045
	TARA_PSE_MAG_00096	None	1531211	323	5175	42.8248	70.4909	6.50606
	TARA_PSE_MAG_00097	Rubinisphaera	3892905	846	4684	56.3791	67.5275	5.22958
	TARA_PSE_MAG_00098	Zunongwangia	3881530	515	9652	36.1878	62.2868	3.01538
	TARA_PSE_MAG_00099	None	2362758	457	5643	49.0755	58.415	0.735294
	TARA_PSE_MAG_00100	Thalassospira	2687641	607	4398	54.8771	61.8233	4.22068
	TARA_PSE_MAG_00101	Unknown	2557726	394	7805	64.6041	59.0461	1.47523
	TARA_PSE_MAG_00102	None	2707112	676	4141	54.0789	56.6232	0.359712
	TARA_PSE_MAG_00103	Unknown	3242486	563	6472	63.6535	55.5782	3.42046
	TARA_PSE_MAG_00104	Unknown	4696093	78	88962	48.6221	54.363	3.68574
	TARA_PSE_MAG_00105	None	2335055	500	4921	50.9481	49.9598	0
	TARA_PSE_MAG_00106	Unknown	3409887	291	16834	61.8231	52.4003	3.82023
	TARA_PSE_MAG_00107	None	2021841	476	4254	36.9615	49.8502	1.38979
	TARA_PSE_MAG_00108	None	2142463	550	3914	52.8349	48.6819	1.43516
	TARA_PSE_MAG_00109	None	2531001	293	11499	63.9333	50.3818	3.42046
	TARA_PSE_MAG_00110	None	2124994	392	6154	40.5348	47.1654	1.79487
	TARA_PSE_MAG_00111	None	2970621	352	10742	60.8399	48.6602	4.57972
	TARA_PSE_MAG_00112	None	2660708	318	10654	67.6904	45.2291	1.42986
	TARA_PSE_MAG_00113	None	3613878	327	14586	61.4581	46.1784	3.06074
	TARA_PSE_MAG_00114	None	2258363	502	4470	35.7248	45.8209	3.20054
	TARA_PSE_MAG_00115	None	2875896	700	4189	44.7127	43.1274	0.584937
	TARA_PSE_MAG_00116	Unknown	4148751	94	65098	53.277	47.6802	5.78966
	TARA_PSE_MAG_00117	Alteromonas	3490265	246	22740	45.0138	43.9006	3.2406
	TARA_PSE_MAG_00118	Alteromonas	3648165	464	9818	43.4322	42.1115	1.65508
	TARA_PSE_MAG_00119	Unknown	2062126	483	4294	63.8054	40.8639	1.20994
	TARA_PSE_MAG_00120	Pseudomonas	2768210	415	7714	56.7489	42.6847	4.04546
	TARA_PSE_MAG_00121	None	2355103	517	4738	59.0651	41.8788	4.11038
	TARA_PSE_MAG_00122	None	2267139	549	4153	55.4774	35.7989	0
	TARA_PSE_MAG_00123	Marinobacter	2964488	367	10350	58.0447	41.6841	5.94532
	TARA_PSE_MAG_00124	None	2025031	424	4487	63.6281	40.1467	5.00067
	TARA_PSE_MAG_00125	None	2530321	281	12485	59.5488	40.2754	5.53498
	TARA_PSE_MAG_00126	None	2062872	421	5207	40.3732	34.4417	0.990019
	TARA_PSE_MAG_00127	None	2433815	400	7068	34.9593	33.0094	0.179856
	TARA_PSE_MAG_00128	None	2560385	568	4741	41.9346	36.0584	4.85031
	TARA_PSE_MAG_00129	None	3144407	897	3384	57.0496	34.6085	6.20971
	TARA_PSE_MAG_00130	None	2657260	345	10379	44.6136	30.4373	2.79015
	TARA_PSE_MAG_00131	Arcobacter	2122955	187	15597	27.4634	28.7822	1.47523
	TARA_PSE_MAG_00132	Pseudoalteromonas	4212701	222	34216	40.7283	29.7543	3.2406
	TARA_PSE_MAG_00133	Thalassolituus	2637354	483	5801	46.5591	29.6514	3.49533
	TARA_PSE_MAG_00134	Pseudomonas	3312014	429	9815	61.5758	23.3273	1.20994
	TARA_PSE_MAG_00135	Alteromonas	2090215	340	6911	45.0486	22.7877	0.850225
	TARA_PSE_MAG_00136	None	10026991	2916	3353	65.4681	28.8224	7.16123
	TARA_PSE_MAG_00137	None	12785141	3368	3732	33.9634	29.3123	7.79456
	TARA_PSE_MAG_00138	None	2171009	538	3955	53.3179	24.9831	4.22006
	TARA_PSE_MAG_00139	None	2763675	737	3671	38.0305	21.716	1.16457
	TARA_PSE_MAG_00140	Bathycoccus	12657102	1758	8760	48.154	81.7993	61.973
	TARA_PSE_MAG_00141	None	2108771	363	6522	58.5652	22.5715	3.01538
	TARA_PSE_MAG_00142	Pseudomonas	3126293	428	9145	61.8646	18.8519	0.804856
	TARA_PSE_MAG_00143	Pseudomonas	2167782	292	8770	61.3932	19.6167	2.28008
	TARA_PSE_MAG_00144	Pseudoalteromonas	3839010	251	23028	41.2071	16.1962	0.625
	TARA_PSE_MAG_00145	None	3014065	599	5355	34.9666	13.5802	0.617284
	TARA_PSE_MAG_00146	None	2264863	477	5012	52.6144	13.7764	1.03008
	TARA_PSE_MAG_00147	None	2737533	700	3768	68.3931	13.3855	1.07914
	TARA_PSE_MAG_00148	Vibrio	2350930	515	4647	44.2188	8.93593	0
	TARA_PSE_MAG_00149	None	3194969	910	3357	68.7956	12.3518	4.48372
	TARA_PSE_MAG_00150	None	3163741	488	8039	38.9725	7.40741	0.617284
	TARA_PSE_MAG_00151	None	2127209	247	11777	23.4806	3.19528	0.900901
	TARA_PSW_MAG_00001	None	3838149	37	185411	42.7926	98.4688	3.01538
	TARA_PSW_MAG_00002	None	1969578	13	221488	40.5585	97.6586	2.5
	TARA_PSW_MAG_00003	None	2692266	34	124475	35.3194	98.3343	3.75067
	TARA_PSW_MAG_00004	Alcanivorax	4269650	83	92616	65.991	98.694	4.37567
	TARA_PSW_MAG_00005	Parvibaculum	3628000	20	351879	62.4005	98.694	4.37567
	TARA_PSW_MAG_00006	None	1608685	37	67260	39.0741	94.9085	0.625
	TARA_PSW_MAG_00007	None	1564183	93	28076	43.2998	96.2182	2.34501
	TARA_PSW_MAG_00008	None	3606880	14	366411	43.5941	97.4387	3.57081
	TARA_PSW_MAG_00009	None	3228337	105	51316	36.0132	97.4788	3.75067
	TARA_PSW_MAG_00010	None	2084563	18	143913	31.0187	98.4688	4.82081
	TARA_PSW_MAG_00011	None	1368843	27	105654	36.0752	98.4688	4.82612
	TARA_PSW_MAG_00012	None	2877209	65	97129	34.7277	98.2436	4.92054
	TARA_PSW_MAG_00013	Desulfovibrio	3667697	118	48153	52.5677	97.704	4.42104
	TARA_PSW_MAG_00014	None	1388985	20	127892	37.3025	98.0637	4.82612
	TARA_PSW_MAG_00015	None	6210113	37	240152	42.587	96.8938	3.93053
	TARA_PSW_MAG_00016	None	3020619	59	88046	45.004	97.4334	4.55553
	TARA_PSW_MAG_00017	Mycobacterium	5964731	305	30356	67.9391	97.8385	5.03548
	TARA_PSW_MAG_00018	None	5864649	113	79495	49.981	97.2989	4.55553
	TARA_PSW_MAG_00019	None	2261306	155	25909	42.6453	96.1185	3.42046
	TARA_PSW_MAG_00020	Unknown	6607997	143	72460	70.1057	98.4688	6.12518
	TARA_PSW_MAG_00021	None	1162385	84	18245	40.8544	94.678	2.39038
	TARA_PSW_MAG_00022	None	4264159	412	14712	34.9649	96.1343	3.93583
	TARA_PSW_MAG_00023	None	3006533	240	17804	64.469	95.9476	4.29024
	TARA_PSW_MAG_00024	None	1569057	117	17956	50.7485	96.4434	4.82081
	TARA_PSW_MAG_00025	None	3994083	183	30987	67.9509	96.3073	4.9553
	TARA_PSW_MAG_00026	None	5995730	405	20964	53.0733	97.1191	5.94532
	TARA_PSW_MAG_00027	None	4645294	164	52746	48.408	93.5535	2.41987
	TARA_PSW_MAG_00028	None	3968077	68	85181	64.5969	97.1697	6.09568
	TARA_PSW_MAG_00029	Rhodobacter	3033342	109	41165	67.9743	98.0637	7.30561
	TARA_PSW_MAG_00030	None	4528474	215	31659	51.7065	97.1681	6.46533
	TARA_PSW_MAG_00031	None	5328746	128	101765	54.1462	98.2889	8.71128
	TARA_PSW_MAG_00032	Unknown	4510814	247	25629	65.983	94.004	4.60089
	TARA_PSW_MAG_00033	None	1761169	227	8587	40.4539	92.2929	3.14986
	TARA_PSW_MAG_00034	None	4650632	31	209346	53.0013	91.7934	2.75009
	TARA_PSW_MAG_00035	None	10305056	270	60837	51.1826	96.9445	8.24501
	TARA_PSW_MAG_00036	None	1165348	101	15852	35.6579	92.277	3.97589
	TARA_PSW_MAG_00037	None	1553977	202	9636	37.5805	92.2528	4.3598
	TARA_PSW_MAG_00038	None	2954043	500	7006	55.9939	90.0423	2.16515
	TARA_PSW_MAG_00039	None	715158	29	77172	33.4582	89.3593	1.54015
	TARA_PSW_MAG_00040	None	3100748	145	31972	57.7762	92.958	5.58561
	TARA_PSW_MAG_00041	None	1570910	58	43357	30.4777	92.6874	5.65053
	TARA_PSW_MAG_00042	None	1605991	162	15359	38.3965	89.5527	2.72523
	TARA_PSW_MAG_00043	None	1777024	163	15767	62.6637	87.037	0.617284
	TARA_PSW_MAG_00044	None	1151636	165	8678	31.3835	89.5882	3.48538
	TARA_PSW_MAG_00045	None	2758566	382	8856	54.8991	93.8874	8.1807
	TARA_PSW_MAG_00046	Unknown	4422249	189	38055	65.7466	92.064	6.52495
	TARA_PSW_MAG_00047	None	2170786	254	11200	37.0544	90.9568	5.47068
	TARA_PSW_MAG_00048	None	1681719	167	13600	29.8407	88.9927	4.31074
	TARA_PSW_MAG_00049	None	1821452	183	14314	45.8855	90.1927	6.25598
	TARA_PSW_MAG_00050	None	4438983	650	8153	69.7703	88.422	4.64995
	TARA_PSW_MAG_00051	None	806303	115	8536	47.537	86.6128	3.0803
	TARA_PSW_MAG_00052	None	639254	10	153100	39.5392	84.963	2.27544
	TARA_PSW_MAG_00053	None	5651584	601	12019	48.7783	91.5772	9.15485
	TARA_PSW_MAG_00054	None	1428841	178	10483	30.038	85.4112	3.2406
	TARA_PSW_MAG_00055	None	1658583	135	18213	35.0183	83.9506	1.85185
	TARA_PSW_MAG_00056	None	1859782	157	16994	56.0421	83.9506	2.46914
	TARA_PSW_MAG_00057	None	1441360	29	104022	50.2886	82.0988	0.617284
	TARA_PSW_MAG_00058	None	4643332	628	8739	47.1306	85.9266	4.53966
	TARA_PSW_MAG_00059	None	1293109	73	23565	29.7217	85.3417	4.15044
	TARA_PSW_MAG_00060	None	2442486	312	9388	49.6224	85.5858	4.60089
	TARA_PSW_MAG_00061	None	1322691	145	12321	32.148	82.2597	1.32023
	TARA_PSW_MAG_00062	Pseudomonas	3467416	576	6976	61.3093	86.2357	5.45112
	TARA_PSW_MAG_00063	Microbacterium	2851959	279	14042	67.1068	85.186	4.71951
	TARA_PSW_MAG_00064	None	3020418	521	6343	56.2018	85.4861	5.2607
	TARA_PSW_MAG_00065	Muricauda	3071969	378	9923	44.755	82.2054	3.01538
	TARA_PSW_MAG_00066	None	2033721	101	33069	52.7647	83.0215	3.93053
	TARA_PSW_MAG_00067	None	3369141	609	6130	38.7175	79.8355	0.960519
	TARA_PSW_MAG_00068	None	1330506	140	13836	29.5451	80.7755	1.98529
	TARA_PSW_MAG_00069	None	1781453	273	7986	39.2414	84.7461	5.96119
	TARA_PSW_MAG_00070	None	2545416	376	8044	54.094	79.1906	0.735294
	TARA_PSW_MAG_00071	None	4675294	535	11092	54.4886	81.8858	3.56025
	TARA_PSW_MAG_00072	None	4095537	814	5461	53.139	81.5568	3.37509
	TARA_PSW_MAG_00073	uncultured	1142874	172	7893	53.5443	79.0123	1.23457
	TARA_PSW_MAG_00074	None	1189144	130	11539	31.8993	80.5361	3.35553
	TARA_PSW_MAG_00075	None	1416115	79	26221	50.0596	78.3951	1.23457
	TARA_PSW_MAG_00076	None	3567362	430	10800	43.961	83.986	6.88466
	TARA_PSW_MAG_00077	None	1568171	266	7112	46.923	80.8647	4.3598
	TARA_PSW_MAG_00078	None	670241	96	9898	33.4642	77.717	1.58552
	TARA_PSW_MAG_00079	Unknown	4535052	315	22121	65.734	81.3863	5.63098
	TARA_PSW_MAG_00080	None	2324340	306	8906	53.7793	76.6197	0.960519
	TARA_PSW_MAG_00081	None	934890	145	7475	31.1529	75.7453	0.225225
	TARA_PSW_MAG_00082	None	3172990	517	7367	67.3272	76.3634	0.984712
	TARA_PSW_MAG_00083	None	2531449	463	5957	50.1372	76.8555	1.54015
	TARA_PSW_MAG_00084	None	2974357	490	6869	52.8734	77.6008	3.96003
	TARA_PSW_MAG_00085	None	1173499	225	5594	30.0133	78.0608	4.99078
	TARA_PSW_MAG_00086	None	1907850	254	8987	41.7096	76.5432	3.7037
	TARA_PSW_MAG_00087	None	3847299	641	6909	52.387	78.5666	5.89995
	TARA_PSW_MAG_00088	None	1188083	164	9226	28.8979	72.7309	0.359712
	TARA_PSW_MAG_00089	None	2103552	316	7959	54.3419	80.6811	8.7762
	TARA_PSW_MAG_00090	None	2079206	261	9741	31.4435	75.6957	4.00539
	TARA_PSW_MAG_00091	None	1990882	397	5466	46.4492	74.7742	3.26016
	TARA_PSW_MAG_00092	None	1074595	46	64482	33.8305	78.9664	7.59581
	TARA_PSW_MAG_00093	None	3260113	442	8526	38.8596	77.1799	5.91582
	TARA_PSW_MAG_00094	None	1766006	171	14407	44.9397	71.6049	0.617284
	TARA_PSW_MAG_00095	None	3237080	488	7921	69.316	76.7198	6.39046
	TARA_PSW_MAG_00096	None	1706461	195	12086	29.2099	71.2239	1.76538
	TARA_PSW_MAG_00097	None	3564951	583	7271	49.0406	70.8943	1.56965
	TARA_PSW_MAG_00098	None	715149	52	19815	29.6965	72.2608	3.60031
	TARA_PSW_MAG_00099	Marinobacter	3256549	100	55827	63.5249	76.0395	7.7312
	TARA_PSW_MAG_00100	None	1384155	218	7250	28.1824	74.7964	6.50606
	TARA_PSW_MAG_00101	None	1348179	190	8215	42.6335	70.3704	2.46914
	TARA_PSW_MAG_00102	None	1513205	267	6370	58.2927	70.3704	2.46914
	TARA_PSW_MAG_00103	None	888812	181	5118	28.2058	74.5496	7.0615
	TARA_PSW_MAG_00104	None	2111061	354	6823	32.666	72.5985	5.58628
	TARA_PSW_MAG_00105	None	2354673	543	4427	57.3268	65.1076	0.225225
	TARA_PSW_MAG_00106	None	2248577	378	6947	45.0226	67.6984	3.35089
	TARA_PSW_MAG_00107	None	4545094	926	5161	52.8232	65.787	2.12509
	TARA_PSW_MAG_00108	None	2120707	433	5302	42.4616	64.3028	1.45472
	TARA_PSW_MAG_00109	None	2014779	401	5202	54.0344	67.9591	5.70121
	TARA_PSW_MAG_00110	None	2214525	468	4998	55.4023	60.042	1.16457
	TARA_PSW_MAG_00111	Hyphomonas	3697401	163	41879	61.6125	64.6726	6.3504
	TARA_PSW_MAG_00112	None	3080469	723	4280	38.9943	63.4927	5.90369
	TARA_PSW_MAG_00113	None	2435607	271	11476	57.5466	55.046	0.625
	TARA_PSW_MAG_00114	None	2586877	119	32613	33.7997	56.881	3.60031
	TARA_PSW_MAG_00115	None	2686481	578	4799	56.5192	57.2217	4.48071
	TARA_PSW_MAG_00116	None	2413023	117	33430	57.3205	55.421	3.23529
	TARA_PSW_MAG_00117	None	2244900	467	5054	38.9932	54.8077	3.42046
	TARA_PSW_MAG_00118	None	2094419	525	3959	51.6185	53.0371	1.78957
	TARA_PSW_MAG_00119	Alteromonas	4122879	92	64091	44.8634	51.5222	3.8656
	TARA_PSW_MAG_00120	None	2577900	605	4312	50.2252	49.2026	2.97531
	TARA_PSW_MAG_00121	None	2064102	551	3643	42.0343	46.936	1.32023
	TARA_PSW_MAG_00122	None	3243661	657	5338	47.8254	45.6901	1.52428
	TARA_PSW_MAG_00123	None	2656216	540	4986	66.8639	45.0688	1.54015
	TARA_PSW_MAG_00124	None	2516850	641	3923	60.1084	42.766	0.179856
	TARA_PSW_MAG_00125	None	2159895	336	7252	53.1341	41.9664	0.584937
	TARA_PSW_MAG_00126	None	2600752	636	4133	46.8427	36.9983	0.804856
	TARA_PSW_MAG_00127	None	3449400	479	8642	49.8752	34.0289	0.764794
	TARA_PSW_MAG_00128	Martelella	3169933	657	4658	62.2726	37.7842	4.65526
	TARA_PSW_MAG_00129	Alteromonas	2607126	521	5426	44.9687	32.189	1.42986
	TARA_PSW_MAG_00130	None	4027331	480	10413	52.5662	33.458	6.00962
	TARA_PSW_MAG_00131	None	7879370	1920	4097	70.128	36.3438	12.7483
	TARA_PSW_MAG_00132	None	2086233	309	7740	50.6846	22.1839	2.75009
	TARA_PSW_MAG_00133	None	4053059	1074	3544	69.3154	19.5113	1.66407
	TARA_PSW_MAG_00134	Martelella	2227252	536	4073	62.1261	18.0951	0.584937
	TARA_PSW_MAG_00135	None	3998261	1243	3097	63.9534	10.7917	0
	TARA_PSW_MAG_00136	Ostreococcus	11885609	592	32736	60.6303	79.0123	70.3704
	TARA_RED_MAG_00001	Citromicrobium	2849757	10	657617	64.8474	98.8739	4.37567
	TARA_RED_MAG_00002	None	2177492	86	43120	35.7496	95.724	1.36029
	TARA_RED_MAG_00003	None	2006846	24	129267	43.3748	98.2436	4.19581
	TARA_RED_MAG_00004	None	2103638	32	89886	37.121	97.4788	4.19581
	TARA_RED_MAG_00005	None	2210524	48	64611	41.3405	97.8385	4.56083
	TARA_RED_MAG_00006	None	3754020	107	49852	49.7281	97.2589	4.00009
	TARA_RED_MAG_00007	Unknown	2516156	78	49495	61.889	97.5241	4.42104
	TARA_RED_MAG_00008	None	3017963	74	60672	51.07	97.0737	4.18525
	TARA_RED_MAG_00009	None	930732	61	25712	30.268	96.3996	4.19581
	TARA_RED_MAG_00010	None	1469377	47	72588	40.5833	96.3089	4.15044
	TARA_RED_MAG_00011	None	3454774	363	13358	53.5639	93.5678	1.54015
	TARA_RED_MAG_00012	None	3161333	101	55549	48.2662	96.5236	4.60089
	TARA_RED_MAG_00013	Unknown	3133563	16	343235	58.4833	97.2535	5.44581
	TARA_RED_MAG_00014	None	1613292	33	82197	38.3877	94.2034	2.50531
	TARA_RED_MAG_00015	None	1291189	27	92870	29.0403	95.6332	4.15575
	TARA_RED_MAG_00016	None	1961043	54	72153	41.2064	92.5234	1.07545
	TARA_RED_MAG_00017	None	1486584	178	11176	30.3807	92.583	1.20994
	TARA_RED_MAG_00018	None	1103886	22	86016	40.3468	95.0617	3.7037
	TARA_RED_MAG_00019	None	1853706	37	95114	35.5784	93.2882	1.9906
	TARA_RED_MAG_00020	None	5284871	179	51559	62.4174	96.2182	5.21003
	TARA_RED_MAG_00021	None	1185789	68	33596	41.7389	93.8272	3.08642
	TARA_RED_MAG_00022	Unknown	3655333	42	188874	51.3291	96.3437	5.62567
	TARA_RED_MAG_00023	None	1532452	27	93475	30.5951	93.784	3.23529
	TARA_RED_MAG_00024	None	4064886	233	28824	54.8185	96.5832	6.13048
	TARA_RED_MAG_00025	None	2082691	191	15963	44.1638	94.4528	4.33561
	TARA_RED_MAG_00026	None	3586771	325	14968	58.6015	95.2334	5.40575
	TARA_RED_MAG_00027	None	967104	34	48392	29.9196	94.9887	5.29082
	TARA_RED_MAG_00028	None	1208415	35	74717	33.6034	93.1975	3.75067
	TARA_RED_MAG_00029	None	1969490	315	7258	41.3847	90.0038	0.91515
	TARA_RED_MAG_00030	None	4023354	151	43321	66.8363	95.8584	6.79091
	TARA_RED_MAG_00031	None	1182310	16	207728	40.8562	93.0736	4.19581
	TARA_RED_MAG_00032	None	4199784	433	13166	62.9387	90.8925	2.26488
	TARA_RED_MAG_00033	None	1522479	34	71319	38.8421	92.1478	3.97059
	TARA_RED_MAG_00034	None	2440868	84	42715	53.5496	91.9173	3.75067
	TARA_RED_MAG_00035	None	1182977	74	32011	24.9635	93.2534	5.81983
	TARA_RED_MAG_00036	None	5793787	323	29040	62.2848	92.8483	5.43525
	TARA_RED_MAG_00037	None	2018209	245	10199	52.4765	92.9881	5.98538
	TARA_RED_MAG_00038	None	1318137	137	12397	31.6307	93.9745	7.01083
	TARA_RED_MAG_00039	None	1880932	167	16305	46.2639	91.5175	4.88574
	TARA_RED_MAG_00040	None	2112073	248	11173	54.6918	91.5493	5.1004
	TARA_RED_MAG_00041	None	2113769	76	57468	53.366	90.3129	3.93053
	TARA_RED_MAG_00042	None	1689602	150	17673	31.8583	86.8835	0.625
	TARA_RED_MAG_00043	None	1626385	261	7748	40.8732	89.5375	3.77553
	TARA_RED_MAG_00044	None	1286805	95	21924	35.9549	88.9631	3.34559
	TARA_RED_MAG_00045	None	2493810	335	8932	42.6948	87.9868	2.75009
	TARA_RED_MAG_00046	None	1522052	202	9969	28.9781	88.5422	3.42046
	TARA_RED_MAG_00047	None	2014207	19	516159	40.9724	87.5174	2.72059
	TARA_RED_MAG_00048	None	2804542	123	39082	59.7738	88.4773	3.78017
	TARA_RED_MAG_00049	None	1574382	220	8961	51.1949	86.4198	1.85185
	TARA_RED_MAG_00050	None	5396596	640	10721	60.6495	89.5971	5.03017
	TARA_RED_MAG_00051	None	1519328	167	11941	27.9942	86.4714	3.24591
	TARA_RED_MAG_00052	None	1198370	61	34896	33.3684	84.3812	1.25
	TARA_RED_MAG_00053	None	1204038	122	14077	33.7996	86.5758	3.52544
	TARA_RED_MAG_00054	None	1859610	98	29960	44.6107	85.492	3.57081
	TARA_RED_MAG_00055	None	1823078	123	27668	42.707	82.716	1.23457
	TARA_RED_MAG_00056	None	1204778	147	10530	34.1877	86.0415	4.73538
	TARA_RED_MAG_00057	None	5339993	629	10779	57.6221	83.9006	2.86502
	TARA_RED_MAG_00058	None	2210067	237	12179	34.6532	82.7519	2.34501
	TARA_RED_MAG_00059	None	993069	83	16056	29.6488	81.3846	1.92936
	TARA_RED_MAG_00060	None	3809448	400	13622	58.5126	83.9714	4.66582
	TARA_RED_MAG_00061	None	1643467	231	8372	43.5951	83.5136	4.3303
	TARA_RED_MAG_00062	None	1266249	176	8530	38.0552	82.0988	3.7037
	TARA_RED_MAG_00063	None	2808044	382	9096	61.2007	83.3669	5.32563
	TARA_RED_MAG_00064	None	1443958	180	10820	42.1522	81.8003	3.82554
	TARA_RED_MAG_00065	None	1366999	111	22446	51.4278	78.8415	1.94523
	TARA_RED_MAG_00066	None	1134492	82	24193	47.4067	78.7312	2.16515
	TARA_RED_MAG_00067	None	1889920	355	5832	53.5504	79.5171	3.48538
	TARA_RED_MAG_00068	None	1088927	178	7227	31.2728	77.467	1.90517
	TARA_RED_MAG_00069	None	1204139	44	73875	45.3129	75.2889	0.225225
	TARA_RED_MAG_00070	None	1580741	165	13676	44.7675	76.5813	1.54015
	TARA_RED_MAG_00071	None	2057091	338	7128	57.5311	78.1758	3.37509
	TARA_RED_MAG_00072	None	1635506	211	9607	40.9828	77.1605	2.46914
	TARA_RED_MAG_00073	None	372010	41	9000	31.3414	76.6431	2.46061
	TARA_RED_MAG_00074	None	1989264	429	4815	51.9602	75.8102	1.65044
	TARA_RED_MAG_00075	None	831198	22	95775	31.2256	74.8549	1.36029
	TARA_RED_MAG_00076	None	1865826	262	8646	61.503	75.5359	2.21052
	TARA_RED_MAG_00077	None	911956	24	132055	43.0268	73.482	0.625
	TARA_RED_MAG_00078	None	4310680	854	5532	52.2185	78.8014	6.45539
	TARA_RED_MAG_00079	None	1138567	123	13779	53.1486	73.4568	1.23457
	TARA_RED_MAG_00080	None	599984	35	24380	33.5169	75.7264	3.53075
	TARA_RED_MAG_00081	None	4159930	653	7387	67.9582	74.2884	2.12509
	TARA_RED_MAG_00082	None	946334	92	12600	35.6273	72.5447	0.584937
	TARA_RED_MAG_00083	None	1203399	188	7005	45.859	79.1568	7.28142
	TARA_RED_MAG_00084	None	5144742	495	14063	55.9793	80.0266	8.23138
	TARA_RED_MAG_00085	None	1812972	62	41356	58.8654	73.2558	2.35031
	TARA_RED_MAG_00086	None	1273133	60	33285	29.813	75.5907	5.03548
	TARA_RED_MAG_00087	None	1483655	289	5463	43.4597	77.355	6.9602
	TARA_RED_MAG_00088	None	1376252	145	13318	50.2007	76.5432	6.17284
	TARA_RED_MAG_00089	None	489080	48	17184	29.7408	72.0959	2.17576
	TARA_RED_MAG_00090	None	1631684	187	11082	39.7274	71.6049	2.46914
	TARA_RED_MAG_00091	None	2284967	391	6483	57.1388	73.3354	4.80494
	TARA_RED_MAG_00092	None	2069335	70	62936	35.4614	71.9887	3.46052
	TARA_RED_MAG_00093	None	6139921	335	29219	56.3743	72.9834	6.3504
	TARA_RED_MAG_00094	None	2522684	519	5134	51.8041	68.7102	2.79015
	TARA_RED_MAG_00095	None	1225469	122	16127	28.4316	73.8554	7.98134
	TARA_RED_MAG_00096	None	2055416	445	4400	42.7771	67.3225	1.90517
	TARA_RED_MAG_00097	None	2016806	486	4178	62.862	67.1367	2.84451
	TARA_RED_MAG_00098	None	2227220	397	6572	50.6271	65.314	1.72001
	TARA_RED_MAG_00099	None	2023840	364	6300	33.8024	65.8688	3.37509
	TARA_RED_MAG_00100	None	2061494	511	4067	48.816	60.6676	0.850225
	TARA_RED_MAG_00101	None	2501429	555	4513	62.2727	63.4383	3.71591
	TARA_RED_MAG_00102	None	2168506	408	5647	58.0826	54.2759	2.05486
	TARA_RED_MAG_00103	Unknown	2983347	440	8008	62.5921	58.2744	6.75917
	TARA_RED_MAG_00104	Marinobacter	2927257	496	6485	57.303	53.5065	2.37451
	TARA_RED_MAG_00105	Unknown	2068332	380	5835	65.1825	52.02	1.60971
	TARA_RED_MAG_00106	None	2443502	517	4879	38.9948	51.8312	1.60971
	TARA_RED_MAG_00107	Marinobacter	2566664	497	5637	63.394	50.6756	2.05486
	TARA_RED_MAG_00108	None	2063185	371	6049	52.1316	51.3307	2.79546
	TARA_RED_MAG_00109	Unknown	2708472	105	41167	62.888	49.7108	3.46052
	TARA_RED_MAG_00110	None	2154784	15	219019	39.7946	48.0905	3.46052
	TARA_RED_MAG_00111	None	2205644	384	6331	63.696	38.6593	0
	TARA_RED_MAG_00112	None	13083156	2921	4610	52.6645	59.9201	28.6178
	TARA_RED_MAG_00113	None	2497024	542	4741	58.5158	30.0682	0
	TARA_RED_MAG_00114	Bathycoccus	9255642	2042	4636	48.1816	61.9313	34.755
	TARA_RED_MAG_00115	None	2184876	474	4770	48.4658	31.6643	4.70063
	TARA_RED_MAG_00116	Ostreococcus	2042466	106	29219	54.7516	25.9259	5.55556
	TARA_RED_MAG_00117	None	3555685	95	81794	59.2247	22.9329	2.61029
	TARA_RED_MAG_00118	Ostreococcus	10110290	490	31872	61.6755	70.9877	53.0864
	TARA_RED_MAG_00119	Micromonas	15250294	2454	7069	66.1104	70.9877	56.1728
	TARA_RED_MAG_00120	None	2288213	535	4309	63.529	15.8282	3.01538
	TARA_RED_MAG_00121	None	3274009	540	6769	59.952	14.1975	1.85185
	TARA_RED_MAG_00122	None	2449984	619	3823	26.7688	5.59991	0.584937
	TARA_RED_MAG_00123	None	2096511	139	31520	28.0004	1.57496	0.764794
	TARA_SOC_MAG_00001	None	2320476	23	140807	47.5353	98.694	4.19581
	TARA_SOC_MAG_00002	Unknown	4429622	109	60000	48.7401	96.5236	4.19581
	TARA_SOC_MAG_00003	None	1857767	98	25729	42.4476	95.8184	4.37567
	TARA_SOC_MAG_00004	None	2708830	120	29057	36.0993	95.0029	3.93053
	TARA_SOC_MAG_00005	None	1615633	62	44901	37.023	94.2888	3.35089
	TARA_SOC_MAG_00006	None	1648770	103	19206	38.1245	86.0769	0.735294
	TARA_SOC_MAG_00007	None	2918716	242	14088	46.0904	87.1229	6.14105
	TARA_SOC_MAG_00008	None	1150357	63	24311	29.7174	78.9021	1.25
	TARA_SOC_MAG_00009	Microbacterium	2111948	194	12858	66.6196	74.6444	2.88457
	TARA_SOC_MAG_00010	None	2051317	181	13112	52.5052	71.2103	3.65467
	TARA_SOC_MAG_00011	Polaribacter	2520155	162	20867	30.1317	59.4482	3.64568
	TARA_SOC_MAG_00012	None	3253762	193	20940	37.3028	50.6956	4.11038
	TARA_SOC_MAG_00013	None	2637375	406	6305	45.6124	3.7037	0
	TARA_SOC_MAG_00014	None	3265146	450	6909	37.1279	4.32099	1.85185
	TARA_ANE_Bin_00102	None	1457834	180	9868	39.71	69.7531	1.23457
	TARA_ANE_Bin_00103	None	1267098	86	19716	32.4079	69.1153	0.625
	TARA_ANE_Bin_00104	None	542094	60	11109	29.4123	68.1253	0.735294
	TARA_ANE_Bin_00105	None	577308	82	8179	31.5453	68.8659	1.65508
	TARA_ANE_Bin_00106	None	682347	36	24148	27.1101	68.225	1.98529
	TARA_ANE_Bin_00107	None	1684209	151	15219	43.3503	67.9012	1.85185
	TARA_ANE_Bin_00108	None	1596495	62	35886	28.0932	66.6358	0.850225
	TARA_ANE_Bin_00109	None	1614034	275	6525	34.0078	66.0993	0.405081
	TARA_ANE_Bin_00110	None	1299632	271	5019	42.3658	67.9012	2.46914
	TARA_ANE_Bin_00111	None	832357	100	10242	32.6942	65.3262	0.45045
	TARA_ANE_Bin_00112	None	1137368	180	7387	38.9037	65.3894	0.625
	TARA_ANE_Bin_00113	None	867579	195	4392	34.0654	66.4189	1.88031
	TARA_ANE_Bin_00114	None	699162	96	8143	27.9687	68.5357	4.00544
	TARA_ANE_Bin_00115	None	1319253	330	3910	38.5941	67.9749	3.55494
	TARA_ANE_Bin_00116	None	827894	188	4543	27.3511	64.9254	0.764794
	TARA_ANE_Bin_00117	None	301374	20	22518	29.1557	65.2692	1.14038
	TARA_ANE_Bin_00118	None	1615131	59	34961	38.2431	64.8148	1.23457
	TARA_ANE_Bin_00119	None	1025140	216	5041	31.5284	64.0338	0.584937
	TARA_ANE_Bin_00120	None	1303781	200	7446	27.58	65.3905	1.94523
	TARA_ANE_Bin_00121	None	265266	18	15063	29.6743	63.6134	0.735294
	TARA_ANE_Bin_00122	None	846752	181	4961	38.429	62.7514	0.405081
	TARA_ANE_Bin_00123	None	1067785	124	11462	40.9474	62.963	0.617284
	TARA_ANE_Bin_00124	None	1408860	284	5227	45.0964	64.8403	2.61029
	TARA_ANE_Bin_00125	None	517458	89	8350	28.9179	67.7503	5.70121
	TARA_ANE_Bin_00126	None	566883	103	6402	29.5079	66.5245	4.78075
	TARA_ANE_Bin_00127	uncultured	1157066	161	9143	37.4734	62.3457	0.617284
	TARA_ANE_Bin_00128	None	1876855	400	4887	43.5391	63.912	2.21052
	TARA_ANE_Bin_00129	None	434351	21	34108	29.7189	61.6139	0
	TARA_ANE_Bin_00130	None	1885394	99	29590	26.1087	67.7808	6.21066
	TARA_ANE_Bin_00131	Synechococcus	1818468	321	6412	58.9119	63.7875	2.34501
	TARA_ANE_Bin_00132	None	1625208	234	8136	43.0294	63.1889	1.9906
	TARA_ANE_Bin_00133	None	1746597	81	31489	51.4839	62.3457	1.23457
	TARA_ANE_Bin_00134	None	797932	171	4549	32.3607	60.8951	0.225225
	TARA_ANE_Bin_00135	None	727329	133	6061	30.3085	64.237	3.82554
	TARA_ANE_Bin_00136	None	1078999	204	5975	34.9431	60.8379	0.625
	TARA_ANE_Bin_00137	None	1110224	189	6366	37.4058	61.0896	1.58552
	TARA_ANE_Bin_00138	None	1025479	151	7828	28.6808	60.398	1.16987
	TARA_ANE_Bin_00139	None	1057598	231	4643	43.1532	59.8765	1.23457
	TARA_ANE_Bin_00140	None	1833046	460	3966	56.0094	63.5886	5.02553
	TARA_ANE_Bin_00141	None	461415	71	7470	29.6748	64.0043	5.57347
	TARA_ANE_Bin_00142	None	584889	78	8994	27.8835	62.2859	4.17469
	TARA_ANE_Bin_00143	None	1344774	299	4764	43.5428	63.8292	6.64055
	TARA_ANE_Bin_00144	None	662041	79	9785	27.8883	64.4563	7.3964
	TARA_ANE_Bin_00145	None	353858	43	11196	32.0769	56.9835	0
	TARA_ANE_Bin_00146	None	225116	37	5526	29.7419	60.3244	3.84509
	TARA_ANE_Bin_00147	None	759094	189	3931	30.5381	58.1617	2.15989
	TARA_ANE_Bin_00148	None	346932	18	25892	27.4019	58.8691	3.12041
	TARA_ANE_Bin_00149	None	333599	46	8879	28.8758	56.1047	0.405081
	TARA_ANE_Bin_00150	None	1228918	156	10161	31.3604	60.5114	5.14577
	TARA_ANE_Bin_00151	None	560292	69	10368	28.5135	60.924	5.90531
	TARA_ANE_Bin_00152	None	455659	85	5879	27.2737	59.8432	4.88048
	TARA_ANE_Bin_00153	None	850931	192	4437	35.352	58.1829	3.30553
	TARA_ANE_Bin_00154	None	738631	93	12061	30.1661	55.6618	0.855532
	TARA_ANE_Bin_00155	None	259432	42	6036	35.1964	55.0925	0.810163
	TARA_ANE_Bin_00156	None	609877	125	5352	29.0284	57.4333	3.19523
	TARA_ANE_Bin_00157	None	1233554	221	6241	33.0375	54.3679	0.179856
	TARA_ANE_Bin_00158	None	1719103	367	4720	54.1005	59.2129	5.24019
	TARA_ANE_Bin_00159	None	316984	64	5262	27.0959	60.6308	6.90584
	TARA_ANE_Bin_00160	None	564462	123	4723	54.9397	53.4338	0
	TARA_ANE_Bin_00161	uncultured	638415	164	3889	52.1961	54.321	1.23457
	TARA_ANE_Bin_00162	None	325513	62	5503	29.4678	53.139	0.179856
	TARA_ANE_Bin_00163	None	515569	54	11901	27.2011	56.7735	4.30549
	TARA_ANE_Bin_00164	None	918367	79	22828	35.7777	53.0418	0.850225
	TARA_ANE_Bin_00165	None	684297	159	4330	33.9398	53.5282	1.54015
	TARA_ANE_Bin_00166	None	869532	189	4637	35.3128	60.203	8.25255
	TARA_ANE_Bin_00167	None	892501	189	4874	34.234	52.4691	0.617284
	TARA_ANE_Bin_00168	None	1418173	354	4015	35.7609	53.879	2.10089
	TARA_ANE_Bin_00169	None	411640	88	4385	28.6973	60.4098	8.67495
	TARA_ANE_Bin_00170	None	1188954	278	4353	42.8679	51.7115	0.225225
	TARA_ANE_Bin_00171	None	1079662	226	5108	34.1219	53.7037	2.46914
	TARA_ANE_Bin_00172	None	142021	35	4321	34.6576	53.6974	2.55967
	TARA_ANE_Bin_00173	None	1730835	259	8112	38.9731	53.9857	3.19523
	TARA_ANE_Bin_00174	None	697909	146	5172	27.5666	56.9676	6.33089
	TARA_ANE_Bin_00175	None	920673	108	10710	49.071	51.8519	1.23457
	TARA_ANE_Bin_00176	None	769219	154	5624	44.4899	52.3033	1.70045
	TARA_ANE_Bin_00177	None	632273	43	16832	27.1833	51.4031	0.804856
	TARA_ANE_Bin_00178	None	667390	47	22899	30.0467	51.0869	0.584937
	TARA_ANE_Bin_00179	None	623449	101	7716	27.9768	52.6246	2.16515
	TARA_ANE_Bin_00180	None	392906	86	4921	27.3957	52.4341	2.16515
	TARA_ANE_Bin_00181	None	774037	147	5802	51.4778	50.6173	0.617284
	TARA_ANE_Bin_00182	None	562693	25	26683	26.82	53.6379	3.79078
	TARA_ANE_Bin_00183	None	712451	179	4082	29.2888	52.5112	2.73422
	TARA_ANE_Bin_00184	None	723721	178	4072	33.6261	51.9957	2.23471
	TARA_ANE_Bin_00185	None	311146	79	3754	29.1551	52.2306	2.77959
	TARA_ANE_Bin_00186	None	348008	96	3596	34.4018	50.7917	1.62033
	TARA_ANE_Bin_00187	None	590591	93	7619	41.2047	48.7295	0
	TARA_ANE_Bin_00188	None	397213	91	4564	28.2089	53.4911	5.05503
	TARA_ANE_Bin_00189	None	640762	153	4192	29.2323	51.153	2.90044
	TARA_ANE_Bin_00190	None	341005	81	4283	28.9909	53.5577	5.40575
	TARA_ANE_Bin_00191	None	382939	100	3582	33.1602	51.0623	3.01538
	TARA_ANE_Bin_00192	None	665729	132	4991	28.3116	52.5081	4.4754
	TARA_ANE_Bin_00193	None	1134167	285	3908	26.0642	53.9591	6.29977
	TARA_ANE_Bin_00194	None	840603	117	8635	31.7576	50.3622	2.84083
	TARA_ANE_Bin_00195	None	763689	130	6685	40.6247	47.8823	0.405081
	TARA_ANE_Bin_00196	None	300766	52	6730	42.5034	49.4926	2.39038
	TARA_ANE_Bin_00197	None	1099127	250	4590	47.9473	47.2974	0.405081
	TARA_ANE_Bin_00198	None	702555	162	4255	34.8377	47.0126	0.179856
	TARA_ANE_Bin_00199	None	773041	144	5862	31.6258	47.0986	0.359712
	TARA_ANE_Bin_00200	None	143021	24	7066	28.9152	46.7077	0
	TARA_ANE_Bin_00201	None	1014675	89	16899	31.2887	48.5363	1.83494
	TARA_ANE_Bin_00202	None	232785	42	6123	29.1731	47.4265	0.850225
	TARA_ANE_Bin_00203	None	359726	67	5797	26.1776	47.1967	0.625
	TARA_ANE_Bin_00204	None	558149	137	4101	37.7222	46.367	0
	TARA_ANE_Bin_00205	None	182831	48	3481	35.025	46.3027	0
	TARA_ANE_Bin_00206	None	1464167	225	7572	46.923	46.9136	0.617284
	TARA_ANE_Bin_00207	None	798039	153	5568	29.0606	48.9396	2.66466
	TARA_ANE_Bin_00208	None	452700	89	5866	28.2293	50.0412	3.93583
	TARA_ANE_Bin_00209	None	75903	12	7042	35.4542	46.0827	0
	TARA_ANE_Bin_00210	None	388239	35	14694	30.0928	48.233	2.21052
	TARA_ANE_Bin_00211	None	332383	61	5732	29.0834	47.0026	0.984712
	TARA_ANE_Bin_00212	None	544200	139	3730	36.2507	46.3729	0.539568
	TARA_ANE_Bin_00213	Ochromonas	57930	9	14225	31.2828	45.772	0
	TARA_ANE_Bin_00214	uncultured	626524	124	5493	32.9088	46.9136	1.23457
	TARA_ANE_Bin_00215	None	246049	40	6270	29.8499	49.2628	3.65467
	TARA_ANE_Bin_00216	None	165298	24	8289	31.8613	45.4925	0
	TARA_ANE_Bin_00217	None	888250	178	5247	29.5492	48.2104	2.75009
	TARA_ANE_Bin_00218	None	292890	39	8377	32.5848	54.0081	8.55633
	TARA_ANE_Bin_00219	Candidatus	239351	26	10949	27.6811	45.3332	0
	TARA_ANE_Bin_00220	None	677752	111	7329	54.327	45.7699	0.584937
	TARA_ANE_Bin_00221	None	172532	47	3711	28.0572	45.262	0.179856
	TARA_ANE_Bin_00222	None	193601	48	3865	28.4744	47.4182	2.35031
	TARA_ANE_Bin_00223	None	969185	224	4491	62.3599	46.9597	1.89986
	TARA_ANE_Bin_00224	None	691279	140	4852	33.7721	46.0114	1.03008
	TARA_ANE_Bin_00225	None	192257	41	4918	35.7526	45.1222	0.225225
	TARA_ANE_Bin_00226	None	968630	212	4645	42.9	47.8649	3.01012
	TARA_ANE_Bin_00227	None	581869	82	8406	27.0644	46.4676	1.61502
	TARA_ANE_Bin_00228	None	944557	185	5326	32.4102	46.1955	1.38979
	TARA_ANE_Bin_00229	None	1161283	268	4272	38.7896	46.8417	2.08503
	TARA_ANE_Bin_00230	None	743806	198	3706	34.4198	45.427	0.804856
	TARA_ANE_Bin_00231	None	855886	163	5551	30.4694	44.7689	0.225225
	TARA_ANE_Bin_00232	None	743503	191	3872	43.5766	45.0617	0.617284
	TARA_ANE_Bin_00233	None	662871	93	7911	28.1245	46.4555	2.10553
	TARA_ANE_Bin_00234	None	323999	59	6375	28.1421	44.9265	0.584937
	TARA_ANE_Bin_00235	None	458307	110	4320	28.2357	48.6825	4.41578
	TARA_ANE_Bin_00236	None	1072207	230	4796	37.0498	44.6048	0.405081
	TARA_ANE_Bin_00237	None	957247	255	3755	43.2051	45.0663	1.03539
	TARA_ANE_Bin_00238	None	822045	186	4480	46.2245	45.0617	1.23457
	TARA_ANE_Bin_00239	uncultured	522535	125	3933	33.0959	45.679	1.85185
	TARA_ANE_Bin_00240	None	1512285	87	31317	32.9295	46.5715	2.83552
	TARA_ANE_Bin_00241	None	493718	60	12891	26.9896	46.8591	3.16048
	TARA_ANE_Bin_00242	None	149776	33	4331	33.0027	43.6364	0
	TARA_ANE_Bin_00243	None	524006	131	3923	32.3968	44.6818	1.36029
	TARA_ANE_Bin_00244	None	245709	30	12623	31.9055	43.3167	0
	TARA_ANE_Bin_00245	None	900337	81	21377	52.0796	43.9865	0.735294
	TARA_ANE_Bin_00246	Candidatus	253492	38	9264	27.4054	48.3334	5.10571
	TARA_ANE_Bin_00247	None	104007	24	4688	28.8663	43.0726	0
	TARA_ANE_Bin_00248	None	195358	15	14742	28.5914	43.072	0
	TARA_ANE_Bin_00249	None	252559	34	9066	30.8142	43.0077	0
	TARA_ANE_Bin_00250	Candidatus	106385	10	10710	28.5434	42.753	0
	TARA_ANE_Bin_00251	None	1188057	172	8676	45.2999	44.1636	1.48053
	TARA_ANE_Bin_00252	uncultured	790447	144	6288	35.7397	42.5926	0
	TARA_ANE_Bin_00253	uncultured	99933	7	26203	34.3289	42.6616	0.179856
	TARA_ANE_Bin_00254	None	1358002	283	5024	31.1516	42.9701	0.584937
	TARA_ANE_Bin_00255	None	300987	88	3405	28.7541	48.9546	6.73966
	TARA_ANE_Bin_00256	None	343963	16	31184	25.5565	42.1227	0
	TARA_ANE_Bin_00257	None	504995	73	8895	27.7707	42.8213	0.850225
	TARA_ANE_Bin_00258	None	661990	145	4746	35.0328	44.6885	2.79015
	TARA_ANE_Bin_00259	None	505729	79	6796	28.911	42.1003	0.225225
	TARA_ANE_Bin_00260	None	230018	51	4839	28.4054	43.963	2.20526
	TARA_ANE_Bin_00261	None	607239	140	4380	31.3211	44.3273	2.57023
	TARA_ANE_Bin_00262	None	688464	75	12348	43.4376	41.7064	0
	TARA_ANE_Bin_00263	None	206809	28	13654	30.627	47.5321	5.83569
	TARA_ANE_Bin_00264	None	400145	49	10379	28.8337	47.1924	5.67477
	TARA_ANE_Bin_00265	None	89557	15	5798	29.9994	45.1169	3.64937
	TARA_ANE_Bin_00266	None	990817	241	4289	27.9377	44.4234	3.08561
	TARA_ANE_Bin_00267	None	393496	90	4364	27.1368	43.3933	2.15989
	TARA_ANE_Bin_00268	None	1722206	463	3670	54.8487	49.3106	8.19595
	TARA_ANE_Bin_00269	None	320601	78	4142	28.594	44.235	3.36452
	TARA_ANE_Bin_00270	None	478396	135	3279	30.8431	45.8469	5.08453
	TARA_ANE_Bin_00271	None	791403	134	6447	44.509	40.7407	0
	TARA_ANE_Bin_00272	None	158535	39	4131	28.4362	43.8685	3.29496
	TARA_ANE_Bin_00273	None	1587704	366	4530	41.1416	41.5766	1.07545
	TARA_ANE_Bin_00274	None	897706	70	16270	31.0063	41.6404	1.25531
	TARA_ANE_Bin_00275	None	1812127	540	3229	50.6979	43.4659	3.19523
	TARA_ANE_Bin_00276	None	438362	62	7636	29.5155	43.1864	2.93525
	TARA_ANE_Bin_00277	None	1494620	276	6276	31.8204	47.4117	7.17486
	TARA_ANE_Bin_00278	None	519004	102	5151	28.3828	40.2707	0.405081
	TARA_ANE_Bin_00279	None	580733	124	4714	35.7627	41.4507	1.61871
	TARA_ANE_Bin_00280	None	257252	43	6603	26.5061	39.8035	0
	TARA_ANE_Bin_00281	None	703715	140	5379	27.9348	46.1179	6.34514
	TARA_ANE_Bin_00282	None	898941	230	3682	34.4852	40.8239	1.20994
	TARA_ANE_Bin_00283	None	587311	60	14441	40.1248	39.7854	0.179856
	TARA_ANE_Bin_00284	None	1142273	219	5654	38.2978	39.7205	0.179856
	TARA_ANE_Bin_00285	None	215658	57	3686	29.7784	41.3921	1.98529
	TARA_ANE_Bin_00286	None	1131928	308	3629	34.2749	39.796	0.405081
	TARA_ANE_Bin_00287	None	534291	108	5203	27.1393	44.3343	5.12626
	TARA_ANE_Bin_00288	None	305293	78	4062	31.7478	39.8065	0.625
	TARA_ANE_Bin_00289	None	203847	48	4519	29.3278	43.0674	3.89577
	TARA_ANE_Bin_00290	None	153193	20	13308	27.3014	40.507	1.54015
	TARA_ANE_Bin_00291	None	391723	95	4156	33.817	42.3457	3.48538
	TARA_ANE_Bin_00292	None	173038	37	4737	28.8361	40.3408	1.65508
	TARA_ANE_Bin_00293	None	363675	52	8813	28.8782	45.6876	7.06088
	TARA_ANE_Bin_00294	None	426264	116	3558	26.8478	38.8973	0.359712
	TARA_ANE_Bin_00295	None	733982	179	4021	28.1941	39.5059	0.990019
	TARA_ANE_Bin_00296	None	283013	68	4333	28.9343	40.4005	1.8893
	TARA_ANE_Bin_00297	None	61745	6	15754	30.129	38.4469	0
	TARA_ANE_Bin_00298	None	712775	154	4636	38.6364	39.057	0.625
	TARA_ANE_Bin_00299	None	248869	53	4803	30.0908	44.5215	6.38057
	TARA_ANE_Bin_00300	None	357179	85	4215	27.7747	42.7017	4.99011
	TARA_ANE_Bin_00301	Synechococcus	844312	197	4487	55.3642	42.3868	4.74069
	TARA_ANE_Bin_00302	None	81801	15	6125	29.3477	37.4515	0
	TARA_ANE_Bin_00303	None	500265	113	4789	29.1791	37.6172	0.179856
	TARA_ANE_Bin_00304	Prochlorococcus	491665	149	3105	31.3679	39.5095	2.15459
	TARA_ANE_Bin_00305	None	1210657	157	10202	42.2882	37.5654	0.225225
	TARA_ANE_Bin_00306	None	274690	66	4395	27.5841	44.3379	7.03138
	TARA_ANE_Bin_00307	None	146814	33	5388	28.6966	46.9224	9.62117
	TARA_ANE_Bin_00308	None	1300333	270	5169	29.9018	45.1913	7.92536
	TARA_ANE_Bin_00309	None	280355	75	3591	27.5458	42.3073	5.06564
	TARA_ANE_Bin_00310	None	321551	78	4249	27.0767	39.2723	2.07078
	TARA_ANE_Bin_00311	None	540392	91	6381	28.9965	43.4221	6.24541
	TARA_ANE_Bin_00312	None	184316	35	5658	29.4648	40.7065	3.53075
	TARA_ANE_Bin_00313	None	478907	139	3413	36.2246	38.6388	1.52959
	TARA_ANE_Bin_00314	None	246749	62	4241	28.5154	37.0849	0
	TARA_ANE_Bin_00315	None	187775	38	5052	51.9461	37.0455	0
	TARA_ANE_Bin_00316	None	220227	19	15503	28.5324	37.0064	0
	TARA_ANE_Bin_00317	None	497354	106	5202	27.2681	41.4405	4.45427
	TARA_ANE_Bin_00318	None	424471	94	4423	28.3623	36.981	0
	TARA_ANE_Bin_00319	None	633651	153	4073	30.4295	37.1049	0.225225
	TARA_ANE_Bin_00320	None	333214	68	5276	28.7024	37.5824	0.735294
	TARA_ANE_Bin_00321	None	525962	94	6185	27.084	41.9159	5.12995
	TARA_ANE_Bin_00322	Unknown	104725	20	6173	33.3902	40.046	3.29496
	TARA_ANE_Bin_00323	None	954769	225	3994	55.1889	42.6147	5.91056
	TARA_ANE_Bin_00324	None	600613	157	3724	28.9097	40.9357	4.26012
	TARA_ANE_Bin_00325	None	902760	199	4377	26.1121	44.7513	8.14528
	TARA_ANE_Bin_00326	uncultured	41695	11	3725	34.1757	36.7812	0.179856
	TARA_ANE_Bin_00327	None	351067	68	6476	30.5519	38.0959	1.61502
	TARA_ANE_Bin_00328	None	573183	100	6959	29.4814	40.1097	3.64573
	TARA_ANE_Bin_00329	None	567412	146	3773	35.4282	45.8606	9.52675
	TARA_ANE_Bin_00330	None	304951	90	3221	37.4144	38.5602	2.24002
	TARA_ANE_Bin_00331	Unknown	31518	6	5980	33.1496	36.287	0
	TARA_ANE_Bin_00332	None	293215	62	4685	28.8794	38.7954	2.55967
	TARA_ANE_Bin_00333	None	454970	76	6796	41.5755	36.2162	0
	TARA_ANE_Bin_00334	None	231147	56	3975	32.1979	36.1192	0
	TARA_ANE_Bin_00335	None	1492239	278	6138	40.3573	39.8681	3.78548
	TARA_ANE_Bin_00336	None	284020	76	3504	29.1656	38.0971	2.03966
	TARA_ANE_Bin_00337	None	598476	139	4294	27.2483	37.7669	1.71106
	TARA_ANE_Bin_00338	None	812503	198	4242	27.9116	41.6869	5.66048
	TARA_ANE_Bin_00339	None	241002	50	4575	25.751	35.9922	0
	TARA_ANE_Bin_00340	None	165011	37	4548	29.2757	41.5514	5.56146
	TARA_ANE_Bin_00341	None	878352	226	3890	49.8063	37.961	1.98529
	TARA_ANE_Bin_00342	None	526325	94	6485	33.8491	38.9517	3.04024
	TARA_ANE_Bin_00343	None	105758	24	4147	29.3423	35.885	0
	TARA_ANE_Bin_00344	None	1043600	238	4278	45.549	36.4382	0.625
	TARA_ANE_Bin_00345	None	533941	42	15423	25.4157	36.4321	0.625
	TARA_ANE_Bin_00346	None	574810	132	4410	38.1242	37.037	1.23457
	TARA_ANE_Bin_00347	None	466040	113	3981	30.7595	36.9906	1.30436
	TARA_ANE_Bin_00348	None	550758	116	4749	26.9522	41.42	5.76021
	TARA_ANE_Bin_00349	None	607856	43	15896	27.0311	35.6508	0
	TARA_ANE_Bin_00350	None	1009958	296	3223	29.229	43.1121	7.46133
	TARA_ANE_Bin_00351	None	346935	67	5118	33.0618	35.5153	0
	TARA_ANE_Bin_00352	None	242774	48	5378	28.9233	36.2758	0.810163
	TARA_ANE_Bin_00353	None	222788	54	4611	28.7861	36.1108	0.810163
	TARA_ANE_Bin_00354	None	399602	120	3228	29.6019	41.2944	6.02761
	TARA_ANE_Bin_00355	None	347801	97	3411	29.4233	35.566	0.359712
	TARA_ANE_Bin_00356	None	242486	71	3308	36.7998	35.1851	0
	TARA_ANE_Bin_00357	None	373569	75	5381	26.0601	38.7463	3.56556
	TARA_ANE_Bin_00358	None	476168	116	3915	25.9966	35.0712	0
	TARA_ANE_Bin_00359	None	389159	76	5979	27.7581	36.9515	1.94523
	TARA_ANE_Bin_00360	None	340248	25	12834	28.062	42.2423	7.26034
	TARA_ANE_Bin_00361	None	1067167	59	27203	32.3808	36.2088	1.25531
	TARA_ANE_Bin_00362	None	235445	64	3370	28.8008	36.4345	1.52959
	TARA_ANE_Bin_00363	None	124665	35	3517	33.4954	35.0718	0.179856
	TARA_ANE_Bin_00364	None	609021	107	6123	27.326	40.0069	5.1594
	TARA_ANE_Bin_00365	None	121077	18	8376	33.5547	34.7943	0
	TARA_ANE_Bin_00366	None	380087	92	4075	32.8334	34.6797	0
	TARA_ANE_Bin_00367	None	465401	109	4164	54.3403	35.6191	0.960519
	TARA_ANE_Bin_00368	None	912514	269	3325	48.6333	34.5648	0
	TARA_ANE_Bin_00369	None	68441	11	8898	28.3723	34.4815	0
	TARA_ANE_Bin_00370	None	139158	26	5886	30.6304	34.4763	0
	TARA_ANE_Bin_00371	None	225115	65	3317	29.492	35.2705	0.804856
	TARA_ANE_Bin_00372	None	208534	32	7054	30.1427	34.5707	0.179856
	TARA_ANE_Bin_00373	None	35582	4	10543	29.4691	34.3659	0
	TARA_ANE_Bin_00374	None	693847	162	4636	55.04	35.0258	0.735294
	TARA_ANE_Bin_00375	None	244528	66	3328	30.4588	39.9801	5.69433
	TARA_ANE_Bin_00376	None	267926	62	4290	27.5376	34.3759	0.179856
	TARA_ANE_Bin_00377	None	41483	9	4485	26.2659	34.1672	0
	TARA_ANE_Bin_00378	None	338682	56	7030	30.0852	35.7294	1.67994
	TARA_ANE_Bin_00379	None	172694	24	10444	28.5037	34.1908	0.179856
	TARA_ANE_Bin_00380	Candidatus	131357	36	3416	30.3595	36.5907	2.60872
	TARA_ANE_Bin_00381	None	269308	69	3796	28.132	35.876	1.90517
	TARA_ANE_Bin_00382	None	1246178	197	7635	46.2731	34.5679	0.617284
	TARA_ANE_Bin_00383	None	849620	138	6785	31.4093	34.0284	0.225225
	TARA_ANE_Bin_00384	uncultured	81924	17	5206	28.8873	42.592	8.89644
	TARA_ANE_Bin_00385	None	251457	51	5014	27.7507	34.3252	0.630307
	TARA_ANE_Bin_00386	Unknown	175773	27	6627	28.3143	34.9366	1.32023
	TARA_ANE_Bin_00387	None	1105236	272	4161	31.3831	35.4582	1.84393
	TARA_ANE_Bin_00388	None	96113	27	3429	32.1069	34.1408	0.539568
	TARA_ANE_Bin_00389	None	639073	161	3948	28.1782	39.9252	6.45477
	TARA_ANE_Bin_00390	None	328205	59	5649	28.8642	38.7364	5.55085
	TARA_ANE_Bin_00391	None	230425	21	20303	39.6846	32.8648	0
	TARA_ANE_Bin_00392	None	302474	65	4944	28.5989	33.5536	0.850225
	TARA_ANE_Bin_00393	None	79479	17	4923	31.6413	35.9952	3.61987
	TARA_ANE_Bin_00394	None	445008	68	7652	33.6665	36.096	3.78017
	TARA_ANE_Bin_00395	None	320118	42	9607	29.2113	33.107	0.810163
	TARA_ANE_Bin_00396	None	319648	91	3434	31.8919	32.5204	0.225225
	TARA_ANE_Bin_00397	None	1723613	378	4608	52.6172	33.5046	1.20994
	TARA_ANE_Bin_00398	None	406416	88	4777	28.6779	40.2064	8.1317
	TARA_ANE_Bin_00399	None	366483	84	3869	26.0259	33.9414	1.94523
	TARA_ANE_Bin_00400	None	196546	41	5381	31.3978	31.9703	0
	TARA_ANE_Bin_00401	None	1060467	286	3525	26.7903	39.6404	7.71074
	TARA_ANE_Bin_00402	None	189346	44	4339	32.8534	31.9196	0
	TARA_ANE_Bin_00403	None	668261	159	4324	30.2739	32.1095	0.225225
	TARA_ANE_Bin_00404	Unknown	89341	24	3549	32.7313	36.185	4.5344
	TARA_ANE_Bin_00405	None	226051	57	3727	33.2197	31.6484	0
	TARA_ANE_Bin_00406	None	412183	124	3189	59.1282	32.2045	0.584937
	TARA_ANE_Bin_00407	None	483579	64	8740	26.4573	36.1466	4.64101
	TARA_ANE_Bin_00408	None	192830	54	3626	29.2327	33.9752	2.5143
	TARA_ANE_Bin_00409	None	528856	125	4140	27.9778	33.1555	1.71106
	TARA_ANE_Bin_00410	Unknown	81585	19	4130	30.0017	33.5158	2.13039
	TARA_ANE_Bin_00411	None	540916	97	6147	28.7352	35.9857	4.63044
	TARA_ANE_Bin_00412	None	229333	45	5225	28.6026	31.9803	0.764794
	TARA_ANE_Bin_00413	None	1056139	272	3776	56.7237	31.2079	0
	TARA_ANE_Bin_00414	None	480724	101	4906	27.2237	31.7303	0.584937
	TARA_ANE_Bin_00415	None	440622	80	7164	30.4038	31.2835	0.225225
	TARA_ANE_Bin_00416	None	538452	132	4071	28.7729	35.251	4.21475
	TARA_ANE_Bin_00417	None	594794	163	3583	32.2447	32.0763	1.07545
	TARA_ANE_Bin_00418	None	399738	87	4915	27.696	37.0164	6.04667
	TARA_ANE_Bin_00419	None	923486	252	3406	59.3154	30.8654	0
	TARA_ANE_Bin_00420	None	504456	58	11599	50.6617	30.8642	0
	TARA_ANE_Bin_00421	None	488847	106	5084	26.701	32.34	1.48053
	TARA_ANE_Bin_00422	None	866782	178	5198	40.1576	31.5797	0.764794
	TARA_ANE_Bin_00423	None	162425	50	3116	30.5421	31.3778	0.584937
	TARA_ANE_Bin_00424	None	212146	60	3313	28.8252	37.0618	6.27028
	TARA_ANE_Bin_00425	None	437765	61	8072	27.9309	31.5905	0.850225
	TARA_ANE_Bin_00426	None	166354	27	7095	28.986	30.7249	0
	TARA_ANE_Bin_00427	Candidatus	434750	36	12524	27.6008	31.9797	1.25531
	TARA_ANE_Bin_00428	None	217477	39	5554	29.1431	33.1365	2.42518
	TARA_ANE_Bin_00429	None	385143	107	3449	27.7351	34.7409	4.10513
	TARA_ANE_Bin_00430	None	226583	50	4553	29.3483	34.1054	3.5165
	TARA_ANE_Bin_00431	None	986741	229	4292	33.2053	32.541	1.98529
	TARA_ANE_Bin_00432	None	459826	108	4674	30.7675	38.2707	7.82099
	TARA_ANE_Bin_00433	None	459475	117	3751	32.3803	31.978	1.54015
	TARA_ANE_Bin_00434	None	362997	105	3399	45.5839	30.2469	0
	TARA_ANE_Bin_00435	None	1302464	192	8359	39.6661	30.8642	0.617284
	TARA_ANE_Bin_00436	None	348597	71	5132	27.8253	31.4149	1.21524
	TARA_ANE_Bin_00437	None	305740	69	4317	29.5238	33.8649	3.71061
	TARA_ANE_Bin_00438	alpha	55315	7	9245	30.6051	30.1111	0
	TARA_ANE_Bin_00439	None	197797	45	4175	27.9181	30.0894	0
	TARA_ANE_Bin_00440	None	583291	173	3209	33.8983	31.1844	1.09501
	TARA_ANE_Bin_00441	None	484637	113	4220	27.2632	34.7499	4.70063
	TARA_ANE_Bin_00442	None	304573	74	3970	32.9659	32.3801	2.35031
	TARA_ANE_Bin_00443	None	233054	54	4136	32.454	30.0198	0
	TARA_ANE_Bin_00444	None	90179	22	4110	28.9392	29.9449	0
	TARA_ANE_Bin_00445	None	427032	101	4197	25.8518	31.291	1.50009
	TARA_ANE_Bin_00446	None	174181	45	3855	28.7647	31.8041	2.0201
	TARA_ANE_Bin_00447	None	454349	99	4839	28.6975	31.988	2.28539
	TARA_ANE_Bin_00448	None	495419	117	4192	28.5804	36.2895	6.63161
	TARA_ANE_Bin_00449	None	807137	51	27116	30.7231	29.8689	0.225225
	TARA_ANE_Bin_00450	None	99620	28	3406	29.8198	31.3665	1.72531
	TARA_ANE_Bin_00451	None	923578	181	5663	54.7834	30.2469	0.617284
	TARA_ANE_Bin_00452	None	294333	65	5031	28.8131	30.3252	0.810163
	TARA_ANE_Bin_00453	None	204891	44	4677	34.7121	29.5061	0
	TARA_ANE_Bin_00454	None	357949	46	10588	28.5684	31.1642	1.66039
	TARA_ANE_Bin_00455	None	131549	29	5687	27.6516	33.6412	4.16106
	TARA_ANE_Bin_00456	None	276772	64	4305	29.4477	29.6986	0.225225
	TARA_ANE_Bin_00457	None	229768	52	4566	29.0023	30.3093	0.855532
	TARA_ANE_Bin_00458	None	882436	192	4398	30.7072	33.3505	4.0402
	TARA_ANE_Bin_00459	None	408517	107	3657	28.683	33.0495	3.8504
	TARA_ANE_Bin_00460	None	343640	103	3151	33.3871	29.4279	0.359712
	TARA_ANE_Bin_00461	None	896825	196	4826	48.495	30.2469	1.23457
	TARA_ANE_Bin_00462	None	678153	117	6185	43.2933	29.6296	0.617284
	TARA_ANE_Bin_00463	None	471326	135	3370	48.7206	28.9891	0
	TARA_ANE_Bin_00464	None	100369	25	4011	31.0568	29.7024	0.735294
	TARA_ANE_Bin_00465	None	1615966	350	4614	33.4034	32.0582	3.18467
	TARA_ANE_Bin_00466	None	991917	219	4757	33.6338	35.954	7.09038
	TARA_ANE_Bin_00467	None	84365	21	3462	26.2599	28.8452	0
	TARA_ANE_Bin_00468	None	522891	119	4448	27.4471	30.1009	1.26061
	TARA_ANE_Bin_00469	None	281161	71	3851	28.9492	31.2254	2.39038
	TARA_ANE_Bin_00470	None	153563	36	4112	28.0091	32.1101	3.32446
	TARA_ANE_Bin_00471	alpha	174610	43	3783	28.8786	32.3489	3.62981
	TARA_ANE_Bin_00472	None	107031	26	4745	27.5911	29.4802	0.764794
	TARA_ANE_Bin_00473	None	502598	93	5552	28.6747	34.3459	5.65522
	TARA_ANE_Bin_00474	None	94598	21	4436	36.1361	28.6896	0
	TARA_ANE_Bin_00475	None	363569	73	6095	26.9384	28.6151	0
	TARA_ANE_Bin_00476	None	286911	64	4445	34.6634	34.8708	6.28615
	TARA_ANE_Bin_00477	None	1191954	241	5097	51.4065	31.245	2.72059
	TARA_ANE_Bin_00478	None	181533	47	3685	28.7907	29.2096	0.810163
	TARA_ANE_Bin_00479	None	219543	35	6683	28.4217	29.2898	1.03008
	TARA_ANE_Bin_00480	None	344534	58	6815	30.1441	28.0723	0
	TARA_ANE_Bin_00481	None	385943	97	4048	28.0682	30.2043	2.28539
	TARA_ANE_Bin_00482	Phaeocystis	46444	11	4783	32.7606	28.3239	0.405081
	TARA_ANE_Bin_00483	None	666834	173	3703	36.9275	28.8999	0.990019
	TARA_ANE_Bin_00484	None	519567	156	3211	49.419	31.6084	3.71061
	TARA_ANE_Bin_00485	None	277434	70	3814	27.5023	36.8902	9.0816
	TARA_ANE_Bin_00486	None	72082	17	3807	29.8058	27.7608	0
	TARA_ANE_Bin_00487	Synechococcus	202138	48	4518	63.4315	27.6854	0
	TARA_ANE_Bin_00488	None	209849	48	4595	29.5288	29.5846	1.97473
	TARA_ANE_Bin_00489	None	646376	38	19903	28.3438	32.7392	5.14051
	TARA_ANE_Bin_00490	None	592601	67	12131	34.3781	28.9696	1.47523
	TARA_ANE_Bin_00491	None	127573	29	4520	28.2955	29.2444	1.98529
	TARA_ANE_Bin_00492	Unknown	38403	9	4133	34.0097	28.5734	1.34442
	TARA_ANE_Bin_00493	None	240659	49	6000	27.6717	27.4495	0.225225
	TARA_ANE_Bin_00494	None	573804	126	4659	29.0336	31.573	4.41048
	TARA_ANE_Bin_00495	None	301983	81	3627	28.9314	28.314	1.16987
	TARA_ANE_Bin_00496	None	535191	37	17223	26.0611	28.7437	1.60971
	TARA_ANE_Bin_00497	None	367571	78	4897	27.6621	29.1046	1.98529
	TARA_ANE_Bin_00498	None	484814	114	4248	28.753	27.3197	0.225225
	TARA_ANE_Bin_00499	None	196042	36	6152	28.297	27.0935	0
	TARA_ANE_Bin_00500	Candidatus	157348	37	4848	29.2271	27.4585	0.405081
	TARA_ANE_Bin_00501	None	316626	53	7321	35.7857	27.0038	0
	TARA_ANE_Bin_00502	None	828945	226	3483	36.7924	27.7927	0.804856
	TARA_ANE_Bin_00503	None	279513	61	4842	28.1881	32.8447	5.88106
	TARA_ANE_Bin_00504	None	213890	53	3854	28.0614	26.9236	0
	TARA_ANE_Bin_00505	None	58945	13	5083	28.0984	26.9153	0
	TARA_ANE_Bin_00506	None	781913	84	15828	43.7343	27.7649	0.855532
	TARA_ANE_Bin_00507	None	434369	102	4138	32.5061	27.3032	0.405081
	TARA_ANE_Bin_00508	None	494919	86	6585	28.3923	27.4807	0.584937
	TARA_ANE_Bin_00509	None	358178	92	4002	33.9956	28.8181	1.92936
	TARA_ANE_Bin_00510	None	474952	83	6354	27.0549	29.9897	3.16048
	TARA_ANE_Bin_00511	None	932129	196	4720	50.2337	27.1605	0.617284
	TARA_ANE_Bin_00512	None	566702	100	6581	27.4372	31.8589	5.39524
	TARA_ANE_Bin_00513	None	644088	159	4090	26.9502	33.3558	6.93013
	TARA_ANE_Bin_00514	None	180229	35	6017	28.3238	28.1984	1.79487
	TARA_ANE_Bin_00515	None	642118	179	3453	40.8122	26.1936	0
	TARA_ANE_Bin_00516	None	558048	170	3177	33.2697	26.0432	0
	TARA_ANE_Bin_00517	None	504379	139	3451	38.0297	26.3983	0.359712
	TARA_ANE_Bin_00518	None	947575	236	3889	40.9244	26.0244	0
	TARA_ANE_Bin_00519	None	561681	115	4108	28.0647	29.1153	3.15517
	TARA_ANE_Bin_00520	None	387682	73	5497	27.389	29.528	3.58975
	TARA_ANE_Bin_00521	None	700150	171	4153	57.4732	27.7778	1.85185
	TARA_ANE_Bin_00522	None	423299	116	3570	51.2958	26.5432	0.617284
	TARA_ANE_Bin_00523	None	188066	45	4082	28.9254	25.8746	0
	TARA_ANE_Bin_00524	None	508656	129	3961	31.0095	26.8988	1.03008
	TARA_ANE_Bin_00525	None	734745	188	3810	42.7957	25.8634	0
	TARA_ANE_Bin_00526	None	305774	80	3773	28.2801	27.334	1.47523
	TARA_ANE_Bin_00527	None	129168	36	3839	27.5663	33.0557	7.20593
	TARA_ANE_Bin_00528	None	167790	35	4711	27.9727	25.8498	0
	TARA_ANE_Bin_00529	None	978070	259	3613	52.6098	26.6425	0.804856
	TARA_ANE_Bin_00530	None	731163	182	3972	34.1241	25.7885	0
	TARA_ANE_Bin_00531	None	737189	69	20943	30.6934	28.5781	2.80076
	TARA_ANE_Bin_00532	None	1250702	325	3906	43.9999	25.9467	0.179856
	TARA_ANE_Bin_00533	None	741218	155	5008	27.8643	28.6371	2.87033
	TARA_ANE_Bin_00534	None	793497	234	3247	26.7526	27.9242	2.17576
	TARA_ANE_Bin_00535	None	575824	160	3481	29.6304	25.8876	0.179856
	TARA_ANE_Bin_00536	None	639197	117	5666	27.1212	28.9037	3.20584
	TARA_ANE_Bin_00537	alpha	111572	32	3318	29.7189	25.6229	0
	TARA_ANE_Bin_00538	uncultured	82029	24	3245	29.3959	25.768	0.179856
	TARA_ANE_Bin_00539	None	482312	122	4034	30.5838	27.0354	1.50009
	TARA_ANE_Bin_00540	None	783335	199	3710	38.2307	26.4709	0.990019
	TARA_ANE_Bin_00541	None	113950	35	3170	30.1663	26.4036	0.94465
	TARA_ANE_Bin_00542	None	364500	69	5441	26.9401	30.83	5.41111
	TARA_ANE_Bin_00543	None	1052404	276	3762	52.747	25.3729	0
	TARA_ANE_Bin_00544	None	1069701	239	4627	39.5383	26.8075	1.43516
	TARA_ANE_Bin_00545	None	197493	54	3422	30.3882	28.4047	3.08561
	TARA_ANE_Bin_00546	None	172621	46	3791	29.637	28.219	2.91938
	TARA_ANE_Bin_00547	None	579649	102	6256	28.0541	26.8776	1.62033
	TARA_ANE_Bin_00548	None	257779	66	3772	26.8599	30.4408	5.25076
	TARA_ANE_Bin_00549	None	870019	183	5019	29.4054	27.4083	2.34501
	TARA_ANE_Bin_00550	None	906784	107	12015	42.6379	27.9631	2.90044
	TARA_ANE_Bin_00551	None	329721	70	4758	27.5644	32.0657	7.01551
	TARA_ANE_Bin_00552	None	341303	53	7556	27.3858	25.0449	0
	TARA_ANE_Bin_00553	None	128945	35	3590	29.2733	25.0079	0
	TARA_ANE_Bin_00554	None	158059	29	6233	28.3204	24.97	0
	TARA_ANE_Bin_00555	None	396481	87	4880	27.7504	27.7037	2.75539
	TARA_ANE_Bin_00556	None	436369	115	3794	29.81	25.7538	0.850225
	TARA_ANE_Bin_00557	None	1388828	377	3462	26.1299	25.0486	0.179856
	TARA_ANE_Bin_00558	None	240169	45	5371	27.6469	24.8597	0
	TARA_ANE_Bin_00559	None	1381585	314	4536	37.2975	27.5865	2.79015
	TARA_ANE_Bin_00560	None	249664	65	3785	28.1175	26.1604	1.43516
	TARA_ANE_Bin_00561	None	398739	115	3263	26.1436	25.8498	1.16987
	TARA_ANE_Bin_00562	None	291457	86	3342	54.2558	24.6783	0
	TARA_ANE_Bin_00563	None	59926	15	3908	27.0237	25.0644	0.405081
	TARA_ANE_Bin_00564	None	134842	34	3824	28.8133	24.8127	0.179856
	TARA_ANE_Bin_00565	None	331517	81	4056	28.7011	26.3931	1.79487
	TARA_ANE_Bin_00566	None	107170	28	3916	29.8657	25.7891	1.20994
	TARA_ANE_Bin_00567	None	472988	82	6529	26.9735	28.0693	3.49069
	TARA_ANE_Bin_00568	None	550590	50	12621	28.6138	30.9685	6.40481
	TARA_ANE_Bin_00569	None	84584	23	3489	27.4262	25.2844	0.735294
	TARA_ANE_Bin_00570	None	1308368	333	3816	33.3577	29.4637	4.96066
	TARA_ANE_Bin_00571	Candidatus	44281	11	4287	27.4332	24.4152	0
	TARA_ANE_Bin_00572	None	956324	209	4496	26.5111	26.0939	1.72531
	TARA_ANE_Bin_00573	None	426820	83	5363	27.267	27.6736	3.32977
	TARA_ANE_Bin_00574	None	86350	11	44943	30.5867	24.2732	0
	TARA_ANE_Bin_00575	None	91736	24	3879	28.8276	24.249	0
	TARA_ANE_Bin_00576	None	250052	57	4578	28.6187	24.2189	0
	TARA_ANE_Bin_00577	None	1280841	260	5240	44.2258	25.7598	1.65508
	TARA_ANE_Bin_00578	None	114045	30	3881	29.9017	25.1045	1.03008
	TARA_ANE_Bin_00579	None	581547	171	3285	52.5766	24.6239	0.625
	TARA_ANE_Bin_00580	None	641039	185	3370	44.6542	23.9884	0
	TARA_ANE_Bin_00581	None	190978	39	5524	28.9542	25.2135	1.25
	TARA_ANE_Bin_00582	None	714264	141	5064	39.0239	23.9088	0
	TARA_ANE_Bin_00583	None	568039	68	9174	26.8212	28.0143	4.13094
	TARA_ANE_Bin_00584	None	319028	64	5808	27.9551	24.9052	1.03539
	TARA_ANE_Bin_00585	None	75499	19	3802	30.1853	23.8651	0
	TARA_ANE_Bin_00586	None	287548	67	3938	29.5908	25.2685	1.44047
	TARA_ANE_Bin_00587	Candidatus	225569	60	3683	28.7996	25.7886	1.97473
	TARA_ANE_Bin_00588	None	172270	24	9132	31.3226	23.8069	0
	TARA_ANE_Bin_00589	None	587633	121	5196	27.8634	25.2596	1.47059
	TARA_ANE_Bin_00590	None	1045622	101	15195	30.2085	27.8482	4.13988
	TARA_ANE_Bin_00591	None	592371	36	18212	27.524	24.7178	1.03539
	TARA_ANE_Bin_00592	None	373001	64	7380	30.4267	24.9324	1.32023
	TARA_ANE_Bin_00593	None	364104	76	5078	26.524	24.1794	0.584937
	TARA_ANE_Bin_00594	None	843836	214	3921	26.3056	25.3481	1.75481
	TARA_ANE_Bin_00595	None	574387	126	4800	27.9564	29.3382	5.80094
	TARA_ANE_Bin_00596	None	289419	83	3407	26.7079	24.4895	0.990019
	TARA_ANE_Bin_00597	None	238984	53	4890	29.4612	25.8898	2.39038
	TARA_ANE_Bin_00598	None	629281	128	5137	46.8875	25.8243	2.32545
	TARA_ANE_Bin_00599	None	185552	52	3410	27.6903	25.7786	2.31025
	TARA_ANE_Bin_00600	None	311689	29	12476	29.1058	24.0897	0.630307
	TARA_ANE_Bin_00601	None	113731	32	3399	27.8147	24.2241	0.764794
	TARA_ANE_Bin_00602	None	535741	148	3528	54.2757	25.3086	1.85185
	TARA_ANE_Bin_00603	None	330095	72	5026	50.063	24.0741	0.617284
	TARA_ANE_Bin_00604	None	218815	48	4535	27.4149	23.8138	0.359712
	TARA_ANE_Bin_00605	None	152403	28	6466	52.8468	23.4488	0
	TARA_ANE_Bin_00606	Candidatus	118410	27	4645	28.1576	23.6498	0.225225
	TARA_ANE_Bin_00607	None	126843	31	4532	32.6979	24.855	1.54015
	TARA_ANE_Bin_00608	None	210415	45	4526	27.114	24.7442	1.43516
	TARA_ANE_Bin_00609	None	364978	111	3320	28.6976	26.1119	2.87401
	TARA_ANE_Bin_00610	None	410293	77	5959	29.2585	23.1987	0
	TARA_ANE_Bin_00611	None	405361	94	4359	28.403	23.578	0.405081
	TARA_ANE_Bin_00612	Candidatus	28260	8	3311	29.7503	23.1645	0
	TARA_ANE_Bin_00613	None	385269	114	3206	29.3525	29.1282	6.05566
	TARA_ANE_Bin_00614	None	634038	127	5411	26.1897	29.7655	6.7714
	TARA_ANE_Bin_00615	None	61141	15	4004	29.481	23.1683	0.179856
	TARA_ANE_Bin_00616	None	278068	53	5329	27.7409	29.6495	6.68592
	TARA_ANE_Bin_00617	None	541387	125	4296	29.3456	22.9629	0
	TARA_ANE_Bin_00618	uncultured	266523	77	3333	37.9377	24.8935	1.94523
	TARA_ANE_Bin_00619	None	386246	93	4003	27.7965	24.3328	1.42986
	TARA_ANE_Bin_00620	None	549060	64	13523	31.8882	26.1265	3.2701
	TARA_ANE_Bin_00621	None	851668	201	4279	40.142	22.848	0
	TARA_ANE_Bin_00622	uncultured	233272	61	3713	33.284	24.6914	1.85185
	TARA_ANE_Bin_00623	None	44525	14	2972	34.4473	27.219	4.40584
	TARA_ANE_Bin_00624	None	431551	94	5088	46.7938	28.3277	5.53034
	TARA_ANE_Bin_00625	None	187127	40	5381	29.6005	26.4474	3.70004
	TARA_ANE_Bin_00626	None	329716	68	5337	27.2215	23.1397	0.405081
	TARA_ANE_Bin_00627	None	628112	168	3652	31.0115	25.7267	3.01538
	TARA_ANE_Bin_00628	None	428381	86	5196	35.5918	23.5032	0.804856
	TARA_ANE_Bin_00629	None	446100	85	5776	30.5638	22.8148	0.179856
	TARA_ANE_Bin_00630	None	403968	55	8111	30.6553	26.0922	3.45895
	TARA_ANE_Bin_00631	None	394844	82	4961	34.3527	26.557	3.92896
	TARA_ANE_Bin_00632	None	238533	52	4628	33.0967	22.5638	0
	TARA_ANE_Bin_00633	None	245277	57	4282	27.8815	23.5094	0.990019
	TARA_ANE_Bin_00634	None	216742	40	5838	27.3171	24.4335	1.94523
	TARA_ANE_Bin_00635	Synechococcus	1150749	222	5320	63.5722	24.4572	1.98529
	TARA_ANE_Bin_00636	None	486184	121	3973	27.6308	25.9283	3.46426
	TARA_ANE_Bin_00637	None	1522982	404	3629	40.547	25.4024	2.98062
	TARA_ANE_Bin_00638	Unknown	99568	20	4673	28.5772	24.345	1.98529
	TARA_ANE_Bin_00639	None	1211364	309	3784	28.5763	31.5541	9.21078
	TARA_ANE_Bin_00640	None	455292	107	4274	27.6176	23.3733	1.03539
	TARA_ANE_Bin_00641	None	172094	45	3751	28.4457	23.358	1.03008
	TARA_ANE_Bin_00642	None	111110	29	3789	29.3573	22.3249	0
	TARA_ANE_Bin_00643	None	301760	18	20738	25.0998	22.9894	0.675676
	TARA_ANE_Bin_00644	None	782001	179	4445	29.9094	23.0673	0.810163
	TARA_ANE_Bin_00645	None	410691	103	4157	52.9792	23.788	1.54015
	TARA_ANE_Bin_00646	None	442312	58	8592	27.6053	26.4378	4.23593
	TARA_ANE_Bin_00647	None	190946	36	5583	27.7388	25.0638	2.95944
	TARA_ANE_Bin_00648	None	57993	17	3324	28.5582	25.6146	3.53075
	TARA_ANE_Bin_00649	None	74410	9	9762	31.5153	22.0838	0
	TARA_ANE_Bin_00650	None	381512	98	3762	27.2805	22.483	0.405081
	TARA_ANE_Bin_00651	None	202213	44	5021	28.9855	23.6038	1.54015
	TARA_ANE_Bin_00652	Candidatus	131363	38	3436	30.7613	25.6931	3.63881
	TARA_ANE_Bin_00653	None	344273	79	4296	28.0652	22.4594	0.405081
	TARA_ANE_Bin_00654	None	353564	65	6092	27.6244	22.4392	0.405081
	TARA_ANE_Bin_00655	None	42574	12	3553	30.8205	23.5643	1.54015
	TARA_ANE_Bin_00656	None	598009	145	4329	27.4091	27.3492	5.34088
	TARA_ANE_Bin_00657	None	301559	81	3613	31.9311	23.6913	1.74951
	TARA_ANE_Bin_00658	None	196499	59	3256	27.5155	21.9335	0
	TARA_ANE_Bin_00659	Phaeocystis	60437	13	5467	33.647	22.5532	0.630307
	TARA_ANE_Bin_00660	None	236096	39	6243	26.2945	25.2868	3.36452
	TARA_ANE_Bin_00661	None	1344009	333	3820	24.978	25.1831	3.2844
	TARA_ANE_Bin_00662	None	311184	81	3733	31.2982	22.0773	0.179856
	TARA_ANE_Bin_00663	None	39114	10	3860	28.6726	21.8284	0
	TARA_ANE_Bin_00664	None	225585	53	4104	31.4483	21.7795	0
	TARA_ANE_Bin_00665	None	188053	51	3570	28.1064	21.7794	0
	TARA_ANE_Bin_00666	None	1382678	231	6767	29.4954	25.3965	3.64937
	TARA_ANE_Bin_00667	None	74455	21	3554	28.878	21.8927	0.225225
	TARA_ANE_Bin_00668	None	229253	58	4107	28.0066	24.1592	2.53017
	TARA_ANE_Bin_00669	None	75210	16	5663	27.8361	21.6244	0
	TARA_ANE_Bin_00670	None	444920	96	5024	27.5612	26.1145	4.49964
	TARA_ANE_Bin_00671	None	257278	53	5348	30.2373	21.5986	0
	TARA_ANE_Bin_00672	None	543452	129	4069	29.9261	25.4667	3.8799
	TARA_ANE_Bin_00673	None	1080295	88	16333	52.3218	21.5709	0
	TARA_ANE_Bin_00674	None	22563	7	2912	27.9887	21.5495	0
	TARA_ANE_Bin_00675	None	287091	70	3959	27.1067	24.3344	2.80076
	TARA_ANE_Bin_00676	None	509170	89	6317	40.9826	21.5066	0
	TARA_ANE_Bin_00677	None	112918	28	3779	28.9544	22.2932	0.810163
	TARA_ANE_Bin_00678	None	157854	42	3845	28.4158	21.8391	0.405081
	TARA_ANE_Bin_00679	None	566779	125	4410	28.4258	22.1913	0.764794
	TARA_ANE_Bin_00680	None	313618	61	5711	29.4808	27.6446	6.22122
	TARA_ANE_Bin_00681	None	115757	33	3626	27.5537	21.4687	0.179856
	TARA_ANE_Bin_00682	None	226931	27	10779	27.7221	21.2247	0
	TARA_ANE_Bin_00683	None	295592	58	5101	26.7396	22.6092	1.3951
	TARA_ANE_Bin_00684	None	227767	58	3766	27.0577	21.598	0.405081
	TARA_ANE_Bin_00685	None	53714	16	3383	29.0336	21.539	0.359712
	TARA_ANE_Bin_00686	None	79065	20	3816	27.0184	21.1739	0
	TARA_ANE_Bin_00687	None	462284	89	5613	34.4696	26.0824	4.94317
	TARA_ANE_Bin_00688	None	211187	39	5453	29.1363	22.8427	1.72531
	TARA_ANE_Bin_00689	None	1258167	302	4234	54.9242	22.5225	1.43516
	TARA_ANE_Bin_00690	None	809033	126	8085	31.9559	24.2547	3.18998
	TARA_ANE_Bin_00691	None	248914	42	7048	26.3709	21.8686	0.804856
	TARA_ANE_Bin_00692	None	782174	66	17703	29.9628	22.3834	1.32023
	TARA_ANE_Bin_00693	None	621119	166	3619	28.1511	25.723	4.67213
	TARA_ANE_Bin_00694	None	324375	81	3959	25.9968	23.835	2.80076
	TARA_ANE_Bin_00695	None	86335	20	5040	25.8272	21.0342	0
	TARA_ANE_Bin_00696	None	179297	29	8897	43.9976	20.9877	0
	TARA_ANE_Bin_00697	None	437537	34	15725	26.1997	21.3473	0.359712
	TARA_ANE_Bin_00698	None	1195616	283	3958	26.8581	21.0668	0.179856
	TARA_ANE_Bin_00699	None	223161	40	5564	28.9348	21.6834	0.810163
	TARA_ANE_Bin_00700	None	221472	65	3302	26.7371	25.2943	4.4754
	TARA_ANE_Bin_00701	None	776747	54	16535	26.363	25.5438	4.72649
	TARA_ANE_Bin_00702	None	110801	28	4335	28.2138	20.7795	0
	TARA_ANE_Bin_00703	Prochlorococcus	145578	44	3077	30.6293	21.4045	0.625
	TARA_ANE_Bin_00704	None	340717	70	4877	25.9493	22.3991	1.62033
	TARA_ANE_Bin_00705	None	482685	118	4023	29.2942	23.8205	3.11511
	TARA_ANE_Bin_00706	None	628264	192	3048	34.9031	20.9246	0.225225
	TARA_ANE_Bin_00707	None	179955	33	5874	29.1281	22.6765	1.98529
	TARA_ANE_Bin_00708	None	383268	102	3616	30.2717	25.521	4.84042
	TARA_ANE_Bin_00709	None	141041	35	3866	30.3462	28.949	8.27144
	TARA_ANE_Bin_00710	None	143433	39	3709	26.9172	20.6639	0
	TARA_ANE_Bin_00711	None	508581	55	12671	30.576	22.2625	1.62033
	TARA_ANE_Bin_00712	None	170331	46	3538	28.1149	21.0448	0.405081
	TARA_ANE_Bin_00713	None	156400	37	4369	25.8437	21.224	0.584937
	TARA_ANE_Bin_00714	Candidatus	258009	73	3444	29.8645	21.2224	0.584937
	TARA_ANE_Bin_00715	None	438141	78	5517	31.1888	21.6391	1.03008
	TARA_ANE_Bin_00716	None	279392	61	4600	28.7891	21.013	0.405081
	TARA_ANE_Bin_00717	None	659557	171	3892	25.6417	25.039	4.43998
	TARA_ANE_Bin_00718	Candidatus	87012	26	3264	31.0529	21.2087	0.625
	TARA_ANE_Bin_00719	None	263565	43	7217	27.6785	25.6298	5.10571
	TARA_ANE_Bin_00720	None	196560	40	4825	27.4001	20.5135	0
	TARA_ANE_Bin_00721	None	123163	28	4396	28.6773	20.493	0
	TARA_ANE_Bin_00722	Synechococcus	1009566	278	3620	55.3756	23.6264	3.14461
	TARA_ANE_Bin_00723	None	46915	11	4297	29.706	20.6397	0.179856
	TARA_ANE_Bin_00724	None	450689	69	8268	28.7793	28.8789	8.43548
	TARA_ANE_Bin_00725	None	266201	74	3705	27.259	22.9228	2.51061
	TARA_ANE_Bin_00726	None	709786	202	3293	31.0463	20.9376	0.539568
	TARA_ANE_Bin_00727	None	635975	176	3687	42.0913	20.3704	0
	TARA_ANE_Bin_00728	None	266816	63	4416	39.1528	20.3704	0
	TARA_ANE_Bin_00729	None	656421	71	13267	41.849	21.6049	1.23457
	TARA_ANE_Bin_00730	None	439300	123	3461	39.8291	20.2672	0
	TARA_ANE_Bin_00731	None	142634	38	3852	28.2118	20.4365	0.179856
	TARA_ANE_Bin_00732	None	350750	62	6446	34.5664	21.6812	1.43516
	TARA_ANE_Bin_00733	None	207847	56	3559	28.8975	21.5821	1.34973
	TARA_ANE_Bin_00734	None	258581	51	5213	28.9993	26.8276	6.66173
	TARA_ANE_Bin_00735	None	363772	97	3639	40.7237	20.3374	0.179856
	TARA_ANE_Bin_00736	None	660569	195	3296	41.6224	21.502	1.34973
	TARA_ANE_Bin_00737	None	256422	66	4159	25.8418	20.6987	0.584937
	TARA_ANE_Bin_00738	None	495061	79	7196	27.0761	23.1322	3.02068
	TARA_ANE_Bin_00739	None	218061	59	3619	37.1124	20.069	0
	TARA_ANE_Bin_00740	None	181414	35	5357	27.7192	20.0631	0
	TARA_ANE_Bin_00741	None	221224	53	4365	26.8195	20.4386	0.405081
	TARA_ANE_Bin_00742	None	219765	17	13746	27.8578	20.1728	0.179856
	TARA_ANE_Bin_00743	None	323266	59	6045	27.2145	20.6027	0.625
	TARA_ANE_Bin_00744	None	198699	50	3519	28.4195	20.9223	0.984712
	TARA_ANE_Bin_00745	alpha	61380	12	6398	29.4168	19.9286	0
	TARA_ANE_Bin_00746	None	195861	50	3610	32.4656	21.4191	1.54015
	TARA_ANE_Bin_00747	None	594684	93	7507	36.9005	22.6069	2.77959
	TARA_ANE_Bin_00748	None	526153	114	4733	27.4829	23.0785	3.2549
	TARA_ANE_Bin_00749	None	418328	65	8570	27.9408	21.9571	2.21052
	TARA_ANE_Bin_00750	None	195259	43	4318	28.2759	19.9475	0.225225
	TARA_ANE_Bin_00751	None	223510	55	4297	32.6079	20.7524	1.03539
	TARA_ANE_Bin_00752	None	202893	57	3335	29.2093	19.6792	0
	TARA_ANE_Bin_00753	None	35796	8	4820	30.5476	19.6792	0
	TARA_ANE_Bin_00754	None	268889	60	4863	26.4367	20.0336	0.359712
	TARA_ANE_Bin_00755	None	120413	33	3687	28.9811	19.8886	0.225225
	TARA_ANE_Bin_00756	None	209766	63	3118	28.1806	20.4138	0.764794
	TARA_ANE_Bin_00757	None	193349	52	3677	28.6601	22.4286	2.79015
	TARA_ANE_Bin_00758	None	279437	78	3345	33.1166	19.8432	0.225225
	TARA_ANE_Bin_00759	None	218945	28	9551	27.4743	19.773	0.179856
	TARA_ANE_Bin_00760	None	299552	60	5237	30.4347	20.197	0.625
	TARA_ANE_Bin_00761	None	269398	80	3129	29.9654	19.4828	0
	TARA_ANE_Bin_00762	None	358287	64	5777	29.1349	19.6469	0.179856
	TARA_ANE_Bin_00763	None	309345	65	5168	28.1361	21.329	1.8893
	TARA_ANE_Bin_00764	None	86918	18	4787	29.7271	19.4222	0
	TARA_ANE_Bin_00765	None	456946	106	4576	33.7279	20.503	1.09501
	TARA_ANE_Bin_00766	None	214476	41	5768	29.3595	20.5809	1.20994
	TARA_ANE_Bin_00767	None	155429	42	3587	30.2343	20.447	1.07914
	TARA_ANE_Bin_00768	None	169831	40	4113	35.473	19.3543	0
	TARA_ANE_Bin_00769	None	203071	37	6067	28.0113	20.5083	1.16987
	TARA_ANE_Bin_00770	None	1968885	435	4658	50.8356	19.9618	0.625
	TARA_ANE_Bin_00771	None	770611	177	4513	45.9258	23.4936	4.16106
	TARA_ANE_Bin_00772	None	403757	25	19786	27.9431	21.4576	2.15989
	TARA_ANE_Bin_00773	None	563068	98	6028	32.3462	20.3875	1.09501
	TARA_ANE_Bin_00774	None	460398	107	4215	25.3081	22.3296	3.09024
	TARA_ANE_Bin_00775	None	1582713	357	4447	49.2497	21.3563	2.16515
	TARA_ANE_Bin_00776	None	690195	160	4313	53.7	19.1358	0
	TARA_ANE_Bin_00777	None	252758	50	5627	49.3355	19.1358	0
	TARA_ANE_Bin_00778	uncultured	336201	95	3467	34.0004	19.7531	0.617284
	TARA_ANE_Bin_00779	None	360692	92	3772	28.0051	22.5738	3.48538
	TARA_ANE_Bin_00780	None	287350	81	3426	32.1729	19.4412	0.359712
	TARA_ANE_Bin_00781	None	122245	28	4503	29.6672	19.8462	0.764794
	TARA_ANE_Bin_00782	None	188546	47	4218	28.1181	19.2719	0.225225
	TARA_ANE_Bin_00783	None	137206	36	3793	31.4102	19.0119	0
	TARA_ANE_Bin_00784	None	479867	91	5760	26.8477	27.0597	8.12113
	TARA_ANE_Bin_00785	None	274489	48	7240	28.778	23.5236	4.59033
	TARA_ANE_Bin_00786	None	268211	60	4232	25.4365	19.2825	0.359712
	TARA_ANE_Bin_00787	None	429475	91	5428	28.3167	21.3738	2.51592
	TARA_ANE_Bin_00788	None	161718	43	3571	27.1583	18.8479	0
	TARA_ANE_Bin_00789	None	248870	50	5069	46.8325	18.8409	0
	TARA_ANE_Bin_00790	None	164082	42	3870	29.1313	19.6391	0.804856
	TARA_ANE_Bin_00791	None	169171	21	10952	28.0069	19.9339	1.14038
	TARA_ANE_Bin_00792	None	339507	33	18613	28.3968	18.7634	0
	TARA_ANE_Bin_00793	None	21400	6	3145	36.3222	18.7541	0
	TARA_ANE_Bin_00794	None	1012175	254	4073	55.5371	18.7513	0
	TARA_ANE_Bin_00795	None	155427	34	4586	26.6351	18.718	0
	TARA_ANE_Bin_00796	None	522481	140	3621	30.3764	22.6327	3.93053
	TARA_ANE_Bin_00797	None	200276	49	3941	35.9609	22.802	4.11569
	TARA_ANE_Bin_00798	None	347271	85	4053	27.7035	21.4824	2.82496
	TARA_ANE_Bin_00799	None	1380463	363	3644	33.106	18.6468	0
	TARA_ANE_Bin_00800	None	219709	46	5533	34.6058	18.8684	0.225225
	TARA_ANE_Bin_00801	None	1120551	83	21243	52.5924	23.0226	4.38098
	TARA_ANE_Bin_00802	None	207784	49	4741	28.9809	23.4329	4.79969
	TARA_ANE_Bin_00803	None	145367	37	4360	29.4157	18.6326	0
	TARA_ANE_Bin_00804	None	609134	153	3968	25.6736	20.5325	1.93467
	TARA_ANE_Bin_00805	None	85360	21	4208	28.8545	18.5388	0
	TARA_ANE_Bin_00806	None	88059	24	3527	28.5299	19.8826	1.38979
	TARA_ANE_Bin_00807	None	418129	108	3771	27.5063	23.894	5.4058
	TARA_ANE_Bin_00808	None	392630	87	4418	26.0037	19.5235	1.03539
	TARA_ANE_Bin_00809	None	212898	60	3481	26.9787	19.7087	1.25531
	TARA_ANE_Bin_00810	None	150192	46	3069	32.2104	19.0678	0.625
	TARA_ANE_Bin_00811	None	177798	41	4386	27.907	20.4275	1.9906
	TARA_ANE_Bin_00812	None	345707	55	7081	29.4482	19.8721	1.44047
	TARA_ANE_Bin_00813	None	324982	22	22408	26.1723	18.7883	0.359712
	TARA_ANE_Bin_00814	None	92485	23	3956	30.0378	18.4163	0
	TARA_ANE_Bin_00815	None	536304	133	3977	28.4682	18.8419	0.45045
	TARA_ANE_Bin_00816	None	542385	113	5013	27.1634	23.9983	5.66053
	TARA_ANE_Bin_00817	None	79479	22	3594	26.7324	18.3136	0
	TARA_ANE_Bin_00818	None	235725	54	4070	25.2593	19.3632	1.14038
	TARA_ANE_Bin_00819	None	406212	93	4397	27.2139	20.3178	2.10553
	TARA_ANE_Bin_00820	None	121467	31	3964	27.5371	19.8136	1.61502
	TARA_ANE_Bin_00821	None	234876	54	4488	25.8271	20.1727	1.98004
	TARA_ANE_Bin_00822	uncultured	33094	7	8496	35.4567	18.188	0
	TARA_ANE_Bin_00823	None	246565	58	4236	26.2717	18.1738	0
	TARA_ANE_Bin_00824	None	101225	27	3564	30.0406	18.1722	0
	TARA_ANE_Bin_00825	None	132216	27	4991	30.2586	21.2124	3.05387
	TARA_ANE_Bin_00826	None	69561	17	4516	44.2495	18.138	0
	TARA_ANE_Bin_00827	None	136000	25	5803	28.4775	18.9492	0.850225
	TARA_ANE_Bin_00828	None	233879	18	15915	28.0529	18.0825	0
	TARA_ANE_Bin_00829	None	382799	96	3819	32.5437	18.0778	0
	TARA_ANE_Bin_00830	None	258394	18	21782	28.6189	20.0124	1.94523
	TARA_ANE_Bin_00831	Prochlorococcus	379638	99	3722	30.4433	18.9718	0.94465
	TARA_ANE_Bin_00832	None	461762	124	3677	29.442	18.0265	0
	TARA_ANE_Bin_00833	None	417090	114	3575	46.796	17.9012	0
	TARA_ANE_Bin_00834	None	483166	140	3364	49.0223	17.9012	0
	TARA_ANE_Bin_00835	None	225495	52	4308	45.2136	18.5185	0.617284
	TARA_ANE_Bin_00836	None	239787	48	5638	27.4667	19.0482	1.16457
	TARA_ANE_Bin_00837	None	211409	37	6072	26.5148	20.6692	2.80076
	TARA_ANE_Bin_00838	None	155110	44	3313	25.5227	18.2629	0.405081
	TARA_ANE_Bin_00839	None	173533	49	3313	26.7673	17.8231	0
	TARA_ANE_Bin_00840	None	124234	32	3887	26.8477	19.398	1.57496
	TARA_ANE_Bin_00841	None	438001	95	4739	27.9687	20.457	2.6451
	TARA_ANE_Bin_00842	None	121093	28	4428	30.6991	25.2201	7.46658
	TARA_ANE_Bin_00843	None	559478	122	4737	29.6289	21.7166	3.99483
	TARA_ANE_Bin_00844	None	604454	28	27153	28.0915	22.2973	4.57977
	TARA_ANE_Bin_00845	None	667744	179	3685	47.0048	18.2977	0.584937
	TARA_ANE_Bin_00846	None	554400	39	16163	27.6925	19.4359	1.75481
	TARA_ANE_Bin_00847	None	526850	65	12460	31.6377	18.5224	0.855532
	TARA_ANE_Bin_00848	None	242313	69	3158	27.8074	18.0218	0.359712
	TARA_ANE_Bin_00849	None	350382	61	6976	28.2827	19.6332	1.98529
	TARA_ANE_Bin_00850	None	164300	37	4714	29.6772	18.2682	0.630307
	TARA_ANE_Bin_00851	None	164279	27	7031	27.9861	17.5979	0
	TARA_ANE_Bin_00852	None	207599	56	3645	27.1157	19.4881	1.89092
	TARA_ANE_Bin_00853	None	572180	110	5503	27.4295	19.6332	2.11452
	TARA_ANE_Bin_00854	None	310504	82	3678	26.6143	26.8736	9.35588
	TARA_ANE_Bin_00855	None	279608	68	4060	29.1463	17.8815	0.405081
	TARA_ANE_Bin_00856	None	314502	90	3371	45.3261	17.4332	0
	TARA_ANE_Bin_00857	None	280912	41	8301	27.9766	18.0507	0.630307
	TARA_ANE_Bin_00858	None	241689	49	5098	27.9792	17.9728	0.584937
	TARA_ANE_Bin_00859	None	313139	62	5192	31.2328	17.7824	0.405081
	TARA_ANE_Bin_00860	None	436811	108	3756	32.371	17.3236	0
	TARA_ANE_Bin_00861	None	197311	47	3782	34.9255	22.9424	5.62041
	TARA_ANE_Bin_00862	None	1405625	216	7531	52.9806	19.2275	1.98529
	TARA_ANE_Bin_00863	None	910064	237	3759	29.9334	17.5913	0.405081
	TARA_ANE_Bin_00864	None	280101	67	4340	29.2837	24.3474	7.26029
	TARA_ANE_Bin_00865	None	139682	40	3338	27.5944	17.0666	0
	TARA_ANE_Bin_00866	None	149435	40	3592	28.7429	17.0477	0
	TARA_ANE_Bin_00867	None	684117	184	3677	25.7864	19.677	2.65041
	TARA_ANE_Bin_00868	Candidatus	73492	19	3796	29.1356	17.4127	0.405081
	TARA_ANE_Bin_00869	None	373781	62	6708	29.0338	18.2586	1.25531
	TARA_ANE_Bin_00870	None	117462	31	3604	28.2732	16.8731	0
	TARA_ANE_Bin_00871	None	41045	12	3562	30.5612	16.8625	0
	TARA_ANE_Bin_00872	None	1101364	196	6294	30.1357	21.0283	4.24492
	TARA_ANE_Bin_00873	None	126261	37	3416	30.0656	19.6164	2.90575
	TARA_ANE_Bin_00874	Halomonas	195988	59	3296	55.9972	16.6827	0
	TARA_ANE_Bin_00875	None	340598	57	6561	27.7858	16.6367	0
	TARA_ANE_Bin_00876	Candidatus	71467	20	3383	30.0772	16.6131	0
	TARA_ANE_Bin_00877	None	157232	38	4133	28.4428	16.6019	0
	TARA_ANE_Bin_00878	None	201643	58	3428	29.6384	16.5936	0
	TARA_ANE_Bin_00879	None	575615	66	9776	36.971	16.8113	0.225225
	TARA_ANE_Bin_00880	None	296139	68	4317	28.7436	19.4872	2.93525
	TARA_ANE_Bin_00881	None	199150	44	4701	30.5248	16.546	0
	TARA_ANE_Bin_00882	None	206715	38	5527	26.3915	16.9427	0.405081
	TARA_ANE_Bin_00883	None	308047	54	5989	28.3026	19.0165	2.53017
	TARA_ANE_Bin_00884	None	490032	81	7207	33.9092	17.2965	0.810163
	TARA_ANE_Bin_00885	None	616325	97	7919	26.6008	22.2178	5.73601
	TARA_ANE_Bin_00886	None	246446	54	4624	27.9349	17.1083	0.630307
	TARA_ANE_Bin_00887	None	175409	48	3770	27.5091	20.0019	3.53606
	TARA_ANE_Bin_00888	None	107058	22	4831	25.9347	16.8678	0.405081
	TARA_ANE_Bin_00889	None	202182	40	5709	27.5303	18.8472	2.39038
	TARA_ANE_Bin_00890	None	332322	66	4820	28.0007	17.2217	0.810163
	TARA_ANE_Bin_00891	None	232307	37	7108	26.3142	18.3537	1.94523
	TARA_ANE_Bin_00892	None	186240	54	3325	29.3441	18.7217	2.35031
	TARA_ANE_Bin_00893	None	325585	39	11957	27.147	16.9723	0.630307
	TARA_ANE_Bin_00894	None	456768	117	4161	26.3542	16.3336	0
	TARA_ANE_Bin_00895	None	219374	49	4403	42.4285	16.2988	0
	TARA_ANE_Bin_00896	None	257929	37	9775	30.6433	17.1958	0.899281
	TARA_ANE_Bin_00897	None	494646	107	5063	28.2422	19.6038	3.34564
	TARA_ANE_Bin_00898	None	255643	49	6117	29.4719	18.9758	2.72523
	TARA_ANE_Bin_00899	None	1041822	260	4027	30.495	18.2819	2.06547
	TARA_ANE_Bin_00900	None	73559	21	3368	27.5042	16.2133	0
	TARA_ANE_Bin_00901	None	1008682	145	8416	32.7457	16.5566	0.359712
	TARA_ANE_Bin_00902	None	404699	94	4448	26.3257	17.3872	1.20994
	TARA_ANE_Bin_00903	None	706665	172	4272	39.2005	19.878	3.71061
	TARA_ANE_Bin_00904	None	128725	23	6660	28.8085	22.5949	6.4365
	TARA_ANE_Bin_00905	None	31675	9	3465	28.6737	16.1431	0
	TARA_ANE_Bin_00906	None	280693	18	16190	27.3162	16.5423	0.405081
	TARA_ANE_Bin_00907	None	154513	42	3395	26.963	16.103	0
	TARA_ANE_Bin_00908	None	668517	162	4059	31.162	20.351	4.33035
	TARA_ANE_Bin_00909	None	597330	136	4349	31.2876	16.017	0
	TARA_ANE_Bin_00910	None	303884	56	6159	28.6354	15.9763	0
	TARA_ANE_Bin_00911	None	256431	50	5353	26.8551	16.1378	0.179856
	TARA_ANE_Bin_00912	None	565283	119	5107	26.2704	21.3722	5.44586
	TARA_ANE_Bin_00913	None	298439	60	5244	28.8306	22.223	6.34514
	TARA_ANE_Bin_00914	None	414032	95	4476	28.0021	17.1242	1.26061
	TARA_ANE_Bin_00915	None	130974	33	3882	30.8919	15.8235	0
	TARA_ANE_Bin_00916	None	433252	52	9984	29.4224	16.0117	0.225225
	TARA_ANE_Bin_00917	None	85996	28	3014	31.3143	15.7765	0
	TARA_ANE_Bin_00918	None	179981	24	11030	31.425	15.7653	0
	TARA_ANE_Bin_00919	None	173744	48	3409	29.9012	15.7139	0
	TARA_ANE_Bin_00920	None	216319	41	5818	31.1891	15.7116	0
	TARA_ANE_Bin_00921	None	227387	51	4607	27.3671	16.7334	1.03008
	TARA_ANE_Bin_00922	None	80804	22	3432	26.7582	15.7033	0
	TARA_ANE_Bin_00923	None	355243	75	5434	28.0905	18.8857	3.18467
	TARA_ANE_Bin_00924	None	462833	104	4045	25.0276	15.9232	0.225225
	TARA_ANE_Bin_00925	None	37979	9	3779	28.9581	19.407	3.71061
	TARA_ANE_Bin_00926	None	148002	44	3252	30.5	20.338	4.65526
	TARA_ANE_Bin_00927	None	59117	17	3428	30.6023	15.6738	0
	TARA_ANE_Bin_00928	None	224976	49	5587	27.9383	15.6625	0
	TARA_ANE_Bin_00929	None	350672	49	10198	28.5545	22.3463	6.69955
	TARA_ANE_Bin_00930	None	292257	80	3590	42.3126	15.6315	0
	TARA_ANE_Bin_00931	None	424409	107	3898	32.1906	15.6278	0
	TARA_ANE_Bin_00932	None	292679	87	3055	27.754	20.5944	4.98021
	TARA_ANE_Bin_00933	None	167512	36	4112	31.9966	15.611	0
	TARA_ANE_Bin_00934	Candidatus	73021	16	4647	30.4133	15.5861	0
	TARA_ANE_Bin_00935	None	201788	19	10330	26.879	15.757	0.179856
	TARA_ANE_Bin_00936	None	482361	94	5626	25.062	19.9976	4.45059
	TARA_ANE_Bin_00937	None	438200	114	3685	26.1484	17.5171	1.98529
	TARA_ANE_Bin_00938	None	345937	57	6558	29.6379	18.2207	2.71533
	TARA_ANE_Bin_00939	None	104835	25	4248	30.1748	20.4681	4.96591
	TARA_ANE_Bin_00940	None	725174	93	9742	33.005	15.498	0
	TARA_ANE_Bin_00941	None	383317	93	3936	39.2824	15.8825	0.405081
	TARA_ANE_Bin_00942	None	84325	22	4123	32.2829	15.4727	0
	TARA_ANE_Bin_00943	None	72580	19	3769	29.7285	15.4727	0
	TARA_ANE_Bin_00944	None	182655	32	5459	27.4247	15.6013	0.179856
	TARA_ANE_Bin_00945	None	94176	18	6357	28.1833	15.4131	0
	TARA_ANE_Bin_00946	None	310192	68	4202	29.2552	15.4078	0
	TARA_ANE_Bin_00947	None	302749	39	9925	27.6817	16.4426	1.03539
	TARA_ANE_Bin_00948	None	735784	194	3588	48.4569	16.0005	0.625
	TARA_ANE_Bin_00949	None	554862	118	4309	30.0234	15.9806	0.625
	TARA_ANE_Bin_00950	None	263154	61	4424	26.6319	15.3436	0
	TARA_ANE_Bin_00951	None	601958	77	11005	39.7634	15.3407	0
	TARA_ANE_Bin_00952	None	538407	108	5223	54.7808	15.3308	0
	TARA_ANE_Bin_00953	None	528687	95	5845	29.4901	15.7775	0.45045
	TARA_ANE_Bin_00954	None	490038	96	5779	54.9115	18.6839	3.38039
	TARA_ANE_Bin_00955	None	181461	59	2958	29.4605	15.5075	0.225225
	TARA_ANE_Bin_00956	None	387653	86	4665	29.5532	19.822	4.54033
	TARA_ANE_Bin_00957	None	661232	38	23074	29.6727	17.4469	2.21052
	TARA_ANE_Bin_00958	None	116964	34	3282	30.7284	15.2174	0
	TARA_ANE_Bin_00959	None	495950	143	3309	56.0667	15.6219	0.405081
	TARA_ANE_Bin_00960	None	313600	95	3259	28.9189	19.9649	4.76493
	TARA_ANE_Bin_00961	None	225096	64	3453	30.9762	15.0972	0
	TARA_ANE_Bin_00962	None	389662	40	14783	31.9423	15.9273	0.850225
	TARA_ANE_Bin_00963	None	328300	64	5175	32.2443	16.4674	1.3951
	TARA_ANE_Bin_00964	Micromonas	1459879	422	3445	64.5171	15.0555	0
	TARA_ANE_Bin_00965	None	211062	39	5749	29.1574	15.9875	0.94465
	TARA_ANE_Bin_00966	None	366568	40	8770	26.5947	15.8856	0.850225
	TARA_ANE_Bin_00967	None	189534	48	3660	30.2347	15.0217	0
	TARA_ANE_Bin_00968	None	373855	52	9214	28.4623	15.6309	0.625
	TARA_ANE_Bin_00969	None	438313	93	4988	27.3822	16.2211	1.21524
	TARA_ANE_Bin_00970	None	409438	33	13487	26.9902	17.6321	2.65041
	TARA_ANE_Bin_00971	None	495572	113	4406	27.9089	16.3973	1.43516
	TARA_ANE_Bin_00972	None	355109	89	3944	27.6014	18.1014	3.14461
	TARA_ANE_Bin_00973	None	299326	76	3802	29.2696	20.0904	5.15108
	TARA_ANE_Bin_00974	None	138470	30	5265	29.5898	14.9272	0
	TARA_ANE_Bin_00975	None	150747	10	14876	29.2961	14.9167	0
	TARA_ANE_Bin_00976	None	171012	44	3954	27.9087	16.0518	1.14038
	TARA_ANE_Bin_00977	None	178511	34	6036	28.65	14.9015	0
	TARA_ANE_Bin_00978	None	154423	34	4559	30.9489	15.4864	0.584937
	TARA_ANE_Bin_00979	Candidatus	52516	15	3677	29.8265	14.8614	0
	TARA_ANE_Bin_00980	None	106198	15	8806	24.5125	14.8229	0
	TARA_ANE_Bin_00981	None	439324	124	3362	50.3218	16.0494	1.23457
	TARA_ANE_Bin_00982	None	458277	126	3550	40.0591	16.0494	1.23457
	TARA_ANE_Bin_00983	None	365628	86	4200	48.8652	14.8148	0
	TARA_ANE_Bin_00984	None	481308	95	5410	38.9659	14.7617	0
	TARA_ANE_Bin_00985	None	311565	68	4566	25.8893	16.7333	1.9906
	TARA_ANE_Bin_00986	None	96505	20	5552	27.9866	16.0471	1.32023
	TARA_ANE_Bin_00987	None	90593	26	3395	29.931	14.7216	0
	TARA_ANE_Bin_00988	None	349862	74	4963	27.742	20.0376	5.32563
	TARA_ANE_Bin_00989	None	648809	81	9534	40.2471	19.2961	4.60089
	TARA_ANE_Bin_00990	None	298559	66	4644	35.2889	15.6473	0.990019
	TARA_ANE_Bin_00991	None	166331	33	5824	26.3196	14.6573	0
	TARA_ANE_Bin_00992	None	543499	108	5282	26.6438	15.6262	0.990019
	TARA_ANE_Bin_00993	None	456449	100	4639	26.8343	17.688	3.05549
	TARA_ANE_Bin_00994	None	326017	66	5600	29.8822	14.6173	0
	TARA_ANE_Bin_00995	None	488488	142	3282	62.7266	14.6014	0
	TARA_ANE_Bin_00996	None	410173	102	4073	26.7547	15.5877	0.990019
	TARA_ANE_Bin_00997	None	289782	62	4399	28.2056	20.7856	6.20373
	TARA_ANE_Bin_00998	None	441241	46	11017	28.0819	14.9568	0.405081
	TARA_ANE_Bin_00999	None	1335534	181	11351	30.5093	16.0903	1.56965
	TARA_ANE_Bin_01000	None	289146	72	4157	27.4976	16.2028	1.70045
	TARA_ANE_Bin_01001	None	198098	48	4026	27.5398	14.4911	0
	TARA_ANE_Bin_01002	None	291855	64	4672	28.5255	17.8277	3.34559
	TARA_ANE_Bin_01003	None	379771	91	4236	29.4847	14.4715	0
	TARA_ANE_Bin_01004	None	125239	28	4602	27.1725	14.863	0.405081
	TARA_ANE_Bin_01005	None	329388	86	3411	29.002	15.4374	0.984712
	TARA_ANE_Bin_01006	None	125315	29	4732	26.8313	21.9145	7.46658
	TARA_ANE_Bin_01007	None	835520	216	3887	27.6775	16.0829	1.65508
	TARA_ANE_Bin_01008	None	399798	116	3261	55.075	14.4125	0
	TARA_ANE_Bin_01009	None	450518	103	4316	28.0023	19.4972	5.09514
	TARA_ANE_Bin_01010	None	258234	48	9093	27.5567	14.3619	0
	TARA_ANE_Bin_01011	None	194109	54	3360	28.5882	14.3424	0
	TARA_ANE_Bin_01012	None	939593	182	5458	38.5798	14.6921	0.359712
[truncated: 28,245 more rows]
