# Supplementary material for: Nitrogen-fixing populations of Planctomycetes and Proteobacteria are abundant in surface ocean metagenomes
Source: Nat Microbiol. 2018 Jun 11;3(7):804–13. doi: 10.1038/s41564-018-0176-9 (PMC6792437; doi:10.1038/s41564-018-0176-9)
Supplement: Supplementary file 13 — KEGG annotation for 1,077 MAGs. [file 41564_2018_176_MOESM13_ESM.xlsx]

## Sheet: KEEG
	KO	TARA_ANE_MAG_00001	TARA_ANE_MAG_00002	TARA_ANE_MAG_00003	TARA_ANE_MAG_00004	TARA_ANE_MAG_00005	TARA_ANE_MAG_00006	TARA_ANE_MAG_00007	TARA_ANE_MAG_00008	TARA_ANE_MAG_00009	TARA_ANE_MAG_00010	TARA_ANE_MAG_00011	TARA_ANE_MAG_00012	TARA_ANE_MAG_00013	TARA_ANE_MAG_00014	TARA_ANE_MAG_00015	TARA_ANE_MAG_00016	TARA_ANE_MAG_00017	TARA_ANE_MAG_00018	TARA_ANE_MAG_00019	TARA_ANE_MAG_00020	TARA_ANE_MAG_00021	TARA_ANE_MAG_00022	TARA_ANE_MAG_00023	TARA_ANE_MAG_00024	TARA_ANE_MAG_00025	TARA_ANE_MAG_00026	TARA_ANE_MAG_00027	TARA_ANE_MAG_00028	TARA_ANE_MAG_00029	TARA_ANE_MAG_00030	TARA_ANE_MAG_00031	TARA_ANE_MAG_00032	TARA_ANE_MAG_00033	TARA_ANE_MAG_00034	TARA_ANE_MAG_00035	TARA_ANE_MAG_00036	TARA_ANE_MAG_00037	TARA_ANE_MAG_00038	TARA_ANE_MAG_00039	TARA_ANE_MAG_00040	TARA_ANE_MAG_00041	TARA_ANE_MAG_00042	TARA_ANE_MAG_00043	TARA_ANE_MAG_00044	TARA_ANE_MAG_00045	TARA_ANE_MAG_00046	TARA_ANE_MAG_00047	TARA_ANE_MAG_00048
	ko:K00001	1	1	0	0	0	1	4	0	4	0	0	0	0	0	0	2	1	1	0	0	0	1	1	0	0	0	0	0	0	0	1	1	0	2	1	0	2	1	1	0	0	0	1	1	1	0	0	1
	ko:K00002	0	0	0	0	0	0	0	0	0	0	0	0	0	0	0	0	0	0	0	0	0	0	0	0	0	0	0	0	0	0	0	0	0	0	0	0	0	0	0	0	0	0	0	0	0	0	0	0
	ko:K00003	1	1	1	0	0	1	1	0	2	0	1	0	0	2	1	1	1	0	0	1	1	1	0	0	0	0	0	0	0	0	1	1	1	1	2	0	1	1	1	0	0	0	0	0	1	1	1	0
	ko:K00004	0	0	0	0	0	0	0	0	0	0	0	0	0	0	0	0	0	0	0	0	0	0	0	0	0	0	0	0	0	0	0	0	0	0	0	0	0	0	0	0	0	0	0	0	0	0	0	0
	ko:K00005	0	0	0	0	0	0	0	0	0	0	0	0	0	0	0	0	0	0	0	0	0	0	0	0	0	0	0	0	0	0	0	0	0	0	0	0	0	0	0	0	0	0	0	0	0	0	0	0
	ko:K00006	0	0	0	0	0	0	0	0	0	0	0	0	0	0	0	0	0	0	0	0	0	0	0	0	0	0	0	0	0	0	0	0	0	0	0	0	0	0	0	0	0	0	0	0	0	0	0	0
	ko:K00007	0	0	0	0	0	0	0	0	0	0	0	0	0	0	0	0	0	0	0	0	0	0	0	0	0	0	0	0	0	0	0	0	0	0	0	0	0	0	0	0	0	0	0	0	0	0	0	0
	ko:K00008	0	0	0	0	1	0	0	0	2	0	0	0	0	0	0	0	0	0	0	0	0	1	0	0	0	0	0	3	0	0	0	0	2	1	0	0	0	2	0	0	0	0	0	0	2	0	0	0
	ko:K00009	0	0	0	0	0	0	1	0	0	0	0	0	0	0	0	0	0	0	0	0	0	0	0	0	0	0	0	0	0	0	0	0	0	0	0	0	0	0	0	0	0	0	0	0	0	0	0	0
	ko:K00010	4	0	3	0	2	1	1	0	8	8	0	1	0	0	2	1	1	1	1	1	0	1	1	1	0	0	0	4	0	0	0	4	1	1	0	0	0	11	2	0	1	1	0	0	0	0	0	1
	ko:K00011	0	0	1	0	0	0	0	0	0	0	0	0	0	0	0	0	0	0	0	0	0	0	0	0	0	0	0	0	0	0	0	0	0	0	0	0	0	0	0	0	0	0	0	0	0	0	0	0
	ko:K00012	1	1	1	1	1	1	0	1	2	0	1	0	2	1	0	2	1	0	1	1	3	0	1	1	2	1	1	0	1	1	2	2	1	1	1	2	2	0	0	1	1	1	2	1	1	4	1	1
	ko:K00013	2	1	1	1	0	1	1	0	2	1	1	0	0	1	1	2	1	2	0	1	2	1	0	0	0	1	0	0	0	0	1	3	1	2	0	0	1	1	0	0	1	0	0	1	0	1	0	1
	ko:K00014	3	1	1	1	1	1	1	0	2	1	1	1	1	1	1	1	1	1	0	0	1	1	1	1	1	1	0	1	1	1	0	1	0	1	1	1	1	1	2	1	1	1	1	1	1	0	0	1
	ko:K00015	0	1	0	1	0	1	0	0	1	0	0	0	0	0	0	1	0	0	0	0	0	0	0	0	0	0	0	1	0	0	0	1	0	0	0	0	0	0	0	0	0	0	0	3	0	0	1	1
	ko:K00016	0	1	0	0	0	0	1	0	0	0	0	0	0	0	0	0	0	0	0	0	0	0	0	0	0	0	0	0	0	0	0	0	0	0	0	0	0	1	0	0	0	0	0	0	0	0	0	0
	ko:K00018	0	0	0	0	0	0	0	0	1	0	0	0	0	0	0	0	0	0	0	0	0	0	0	0	0	0	0	0	0	0	1	0	0	0	0	0	0	1	0	0	0	0	0	0	0	0	0	0
	ko:K00019	0	1	0	0	1	0	1	1	3	0	0	0	1	0	0	0	0	0	0	0	0	1	0	0	0	0	0	0	0	0	1	1	0	2	0	0	0	0	0	0	0	0	0	0	2	0	0	0
	ko:K00020	3	2	0	0	0	1	0	0	2	0	0	0	0	0	0	0	0	1	0	2	0	1	0	0	0	0	0	0	0	0	1	4	0	2	0	0	1	0	2	0	0	0	0	1	1	0	0	1
	ko:K00021	0	0	0	0	0	0	0	0	0	0	0	0	0	0	0	0	0	0	0	0	0	0	0	0	0	0	0	0	0	0	0	0	0	0	0	0	0	0	0	0	0	0	0	0	0	0	0	0
	ko:K00023	0	1	0	0	0	0	0	1	0	0	1	0	0	0	0	0	0	0	0	0	2	0	0	0	0	0	0	1	0	0	0	0	0	0	0	0	2	0	0	0	0	0	0	1	1	0	0	0
	ko:K00024	1	1	0	1	1	1	1	1	1	1	2	1	1	1	1	2	1	0	1	1	1	0	1	1	1	0	1	1	1	2	1	1	1	1	1	1	0	1	1	1	1	1	1	1	0	1	0	1
	ko:K00025	0	0	0	0	0	0	0	0	0	0	0	0	0	0	0	0	0	0	0	0	0	0	0	0	0	0	0	0	0	0	0	0	0	0	0	0	0	0	0	0	0	0	0	0	0	0	0	0
	ko:K00026	0	0	0	0	0	0	0	0	0	0	0	0	0	0	0	0	0	0	0	0	0	0	0	0	0	0	0	0	0	0	0	0	0	0	0	0	0	0	0	0	0	0	0	0	0	0	0	0
	ko:K00027	0	0	0	0	0	0	0	0	0	0	0	1	0	0	0	0	0	0	0	0	0	0	0	0	0	0	0	0	0	0	1	0	0	0	0	0	0	0	1	0	0	0	0	0	1	0	0	0
	ko:K00028	0	0	0	0	0	0	0	0	0	0	0	0	0	0	0	0	0	0	0	0	0	0	0	0	0	0	0	0	0	0	0	0	0	0	0	0	0	0	0	0	0	0	0	0	0	0	0	0
	ko:K00029	1	2	0	0	1	0	0	2	2	1	1	0	2	2	0	2	1	0	1	0	1	0	0	1	1	1	1	0	0	1	1	1	0	0	1	0	1	0	0	0	0	1	0	0	0	0	0	0
	ko:K00030	1	1	0	1	0	1	0	0	0	0	0	0	0	0	0	0	0	0	0	0	0	0	0	0	0	0	0	0	0	0	0	0	0	0	0	0	0	0	0	0	0	0	0	0	1	0	0	1
	ko:K00031	0	1	1	1	1	1	1	1	1	1	2	1	1	1	1	1	1	1	1	1	1	1	1	1	1	1	1	0	1	1	3	1	0	1	0	2	1	1	0	1	2	1	1	1	1	0	0	0
	ko:K00032	0	0	0	0	0	0	0	0	0	0	0	0	0	0	0	0	0	0	0	0	0	0	0	0	0	0	0	0	0	0	0	0	0	0	0	0	0	0	0	0	0	0	0	0	0	0	0	0
	ko:K00033	1	0	1	0	0	1	1	0	2	0	0	0	0	0	1	1	0	0	1	0	0	0	0	0	0	0	0	1	0	0	0	0	0	0	0	0	0	1	0	0	0	0	0	0	0	0	1	0
	ko:K00034	0	0	0	0	0	0	0	0	0	0	0	0	0	1	0	0	0	0	0	0	1	0	0	0	0	1	0	0	0	0	0	0	1	0	0	0	0	2	0	0	0	0	0	0	0	0	0	0
	ko:K00035	0	0	0	0	0	0	0	0	0	0	0	0	0	0	0	0	0	0	0	0	0	0	0	0	0	0	0	0	0	0	0	0	0	0	0	0	0	0	0	0	0	0	0	0	0	0	0	0
	ko:K00036	0	0	1	0	0	0	3	0	2	0	0	0	0	0	0	0	0	0	0	0	0	0	0	0	0	0	0	0	0	0	0	1	0	0	0	0	1	1	0	0	0	0	0	0	0	0	1	0
	ko:K00038	0	0	0	0	0	0	1	0	4	0	0	1	0	0	0	0	0	0	0	0	2	1	0	0	0	0	0	0	0	0	0	0	2	0	0	0	0	0	0	0	0	0	0	0	1	0	0	0
	ko:K00039	1	0	0	0	0	0	0	0	0	0	0	0	0	0	0	0	0	0	0	0	0	0	0	0	0	0	0	0	0	0	0	0	0	0	0	0	0	0	0	0	0	0	0	0	0	0	0	0
	ko:K00040	0	2	0	0	0	0	0	0	1	0	0	0	0	0	0	0	0	0	0	0	0	0	0	0	0	0	0	0	0	0	0	0	0	0	0	0	0	0	0	0	0	0	0	0	0	0	0	0
	ko:K00041	0	0	0	0	0	0	0	0	1	1	0	0	0	0	0	0	0	0	0	0	0	0	0	0	0	0	0	0	0	0	0	0	0	0	0	0	0	0	0	0	0	0	0	0	0	0	0	0
	ko:K00042	4	1	1	0	0	0	0	0	7	0	0	0	0	0	5	0	0	0	0	0	0	0	0	0	0	0	0	3	0	0	0	0	1	0	0	0	1	1	2	0	0	0	0	0	2	0	0	0
	ko:K00043	0	0	0	0	0	0	0	0	0	0	0	0	0	0	0	0	0	0	0	0	0	0	0	0	0	0	0	0	0	0	0	0	0	0	0	0	0	0	0	0	0	0	0	0	1	0	0	0
	ko:K00044	0	0	0	0	0	0	0	0	0	0	0	0	0	0	0	0	0	0	0	0	0	0	0	0	0	0	0	0	0	0	0	0	0	0	0	0	0	0	0	0	0	0	0	0	0	0	0	0
	ko:K00045	0	0	0	0	0	0	0	0	1	0	0	0	0	0	0	0	0	0	0	0	0	0	0	0	0	0	0	0	0	0	0	1	0	0	0	0	0	0	0	0	0	0	0	0	0	0	0	0
	ko:K00046	1	0	0	1	0	0	1	0	2	2	0	0	0	0	0	1	0	0	0	0	1	2	0	0	0	0	0	0	0	0	0	0	1	1	0	0	0	2	0	0	0	0	0	0	1	4	0	0
	ko:K00048	0	0	0	0	0	0	0	0	1	0	0	0	0	0	0	0	0	0	0	0	0	0	0	0	0	0	0	0	0	0	0	0	0	0	0	0	0	0	0	0	0	0	0	0	0	0	0	0
	ko:K00049	0	0	0	0	0	0	0	0	0	0	0	0	0	0	0	0	0	0	0	0	0	0	0	0	0	0	0	0	0	0	0	0	0	0	0	0	0	0	0	0	0	0	0	0	0	0	0	0
	ko:K00050	2	1	0	1	0	0	0	0	1	0	0	0	0	1	0	0	0	0	0	0	0	0	0	0	0	0	0	0	0	0	0	0	0	0	0	0	1	0	0	0	0	0	0	2	0	0	0	0
	ko:K00051	0	0	0	0	0	0	0	0	0	0	0	0	0	0	0	0	0	0	0	0	0	0	0	0	0	0	0	0	0	0	0	0	0	0	0	0	0	0	0	0	0	0	0	0	0	0	0	0
	ko:K00052	1	1	1	1	1	1	1	0	1	1	1	0	0	1	1	1	1	1	1	1	1	1	1	1	0	0	1	1	0	1	1	3	1	1	1	0	1	2	2	0	0	1	0	1	1	1	0	0
	ko:K00053	1	1	1	1	0	1	1	0	1	1	2	0	0	1	1	1	1	1	0	1	1	1	1	0	0	1	0	1	1	0	1	1	2	0	1	0	2	1	1	0	0	0	0	0	1	1	0	1
	ko:K00054	0	1	0	0	0	0	0	0	0	1	0	1	0	0	0	0	0	0	1	0	0	0	1	1	0	1	1	0	0	1	0	0	0	0	0	0	0	0	0	0	0	1	0	0	0	0	0	0
	ko:K00055	0	0	0	0	0	0	0	0	0	0	0	0	0	0	0	0	0	0	0	0	1	0	0	0	0	0	0	0	0	0	0	0	0	0	0	0	0	0	0	0	0	0	0	0	0	0	0	0
	ko:K00057	1	1	1	1	1	1	1	1	2	1	1	1	1	1	1	1	1	0	1	2	1	1	1	1	0	0	1	1	1	1	1	1	1	1	1	1	1	1	1	1	1	1	0	1	0	1	0	1
	ko:K00058	5	2	1	1	1	0	1	1	7	2	2	0	2	0	3	3	1	1	1	5	1	1	1	1	2	3	1	5	3	3	1	1	8	2	1	2	1	1	2	2	2	1	2	0	4	3	0	0
	ko:K00059	22	11	6	6	11	4	7	1	34	6	3	1	3	7	19	17	3	4	4	7	11	10	3	2	3	7	3	16	5	5	7	6	12	11	6	3	8	11	17	3	2	5	4	2	23	9	1	3
	ko:K00060	0	0	0	0	0	0	0	0	0	0	0	0	0	0	0	0	0	0	0	0	0	0	0	0	0	0	1	0	0	0	0	0	0	0	0	0	0	1	1	0	0	0	0	0	0	0	0	0
	ko:K00061	0	0	0	0	0	0	0	0	0	0	0	0	0	0	0	0	0	0	0	0	0	0	0	0	0	0	0	0	0	0	0	0	0	0	0	0	0	0	0	0	0	0	0	0	0	0	0	0
	ko:K00062	0	0	0	0	0	0	0	0	0	0	0	0	0	0	0	0	0	0	0	0	0	0	0	0	0	0	0	0	0	0	0	0	0	0	0	0	0	0	0	0	0	0	0	0	0	0	0	0
	ko:K00064	0	0	0	0	1	0	0	0	2	0	0	0	0	0	0	0	0	0	0	0	0	0	0	0	0	0	0	1	0	0	0	0	0	0	0	0	0	0	0	0	0	0	0	0	0	0	0	0
	ko:K00065	0	0	0	0	0	0	0	0	1	0	0	0	0	0	1	2	0	0	0	0	0	0	0	0	0	0	0	1	0	0	0	1	1	0	0	0	0	1	0	0	0	0	0	0	0	0	0	0
	ko:K00066	0	0	0	0	0	0	0	0	0	0	0	0	0	0	0	0	0	0	0	0	0	0	0	0	0	0	0	0	0	0	0	0	0	0	0	0	0	0	0	0	0	0	0	0	0	0	0	0
	ko:K00067	1	1	1	2	1	0	0	0	2	3	0	0	1	0	0	2	0	0	0	0	1	1	3	0	1	2	0	0	1	0	0	0	0	1	1	1	2	0	0	1	1	0	2	0	1	2	0	0
	ko:K00068	0	0	0	0	0	0	0	0	0	0	0	0	0	0	0	0	0	0	0	0	0	0	0	0	0	0	0	0	0	0	0	0	0	0	0	0	0	0	1	0	0	0	0	0	0	0	0	0
	ko:K00069	0	0	0	0	0	0	0	0	0	0	0	0	0	0	0	0	0	0	0	0	0	0	0	0	0	0	0	0	0	0	0	0	0	0	0	0	0	0	0	0	0	0	0	0	0	0	0	0
	ko:K00070	0	0	0	0	0	0	0	0	0	0	0	0	0	0	0	0	0	0	0	0	0	0	0	0	0	0	0	0	0	0	0	0	0	0	0	0	0	0	0	0	0	0	0	0	0	0	0	0
	ko:K00071	0	0	0	0	0	0	0	0	0	0	0	0	0	0	0	0	0	0	0	0	0	0	0	0	0	0	0	0	0	0	0	0	0	0	0	0	0	0	0	0	0	0	0	0	0	0	0	0
	ko:K00072	0	0	0	0	0	0	0	0	0	0	0	0	0	0	0	0	0	0	0	0	0	0	0	0	0	0	0	0	0	0	0	0	0	0	0	0	0	0	0	0	0	0	0	0	0	0	0	0
	ko:K00073	1	0	0	0	0	0	0	0	0	0	0	0	0	0	0	0	0	0	0	0	0	0	0	0	0	0	0	3	0	0	0	0	0	0	1	0	0	0	1	0	0	0	0	0	0	0	0	0
	ko:K00074	0	1	0	1	3	0	0	0	2	1	0	0	2	0	0	1	0	0	2	0	0	0	0	1	3	1	2	0	1	2	1	0	0	1	0	2	0	0	0	2	2	3	3	0	0	1	0	0
	ko:K00075	2	1	1	1	1	1	1	1	1	1	1	1	2	1	0	1	1	1	0	1	1	1	1	0	1	1	0	0	1	0	1	1	0	1	1	1	1	0	0	1	1	0	2	1	1	2	0	1
	ko:K00076	0	1	0	0	0	0	0	1	0	0	0	0	0	0	0	0	0	1	0	0	0	0	0	0	0	0	0	0	0	0	0	0	0	0	0	0	0	0	0	0	0	0	0	0	0	0	0	0
	ko:K00077	3	0	1	0	1	0	0	0	0	0	0	0	0	0	2	0	0	0	1	1	1	0	0	1	0	0	1	2	0	1	0	2	1	0	0	0	2	1	0	0	0	1	0	0	1	0	0	0
	ko:K00078	0	0	0	1	0	0	1	0	1	1	0	0	0	0	1	0	0	1	0	1	0	1	0	0	0	0	0	1	0	0	0	0	0	1	0	0	0	0	0	0	0	0	0	0	0	0	0	0
	ko:K00079	0	1	0	0	0	0	0	0	0	0	0	0	0	0	0	0	0	0	0	0	0	0	0	0	0	0	0	0	0	0	0	0	0	0	0	0	0	0	0	0	0	0	0	0	0	0	0	0
	ko:K00082	0	0	0	0	0	0	1	0	0	0	0	0	0	0	0	0	0	0	0	0	0	0	0	0	0	0	0	0	0	0	0	0	0	0	0	0	0	0	0	0	0	0	0	0	0	0	0	0
	ko:K00083	0	0	0	0	0	0	0	0	0	0	0	0	0	0	0	0	0	0	0	0	0	0	0	0	0	0	0	0	0	0	0	0	0	0	0	0	0	0	0	0	0	0	0	0	0	0	0	0
	ko:K00084	0	0	0	0	0	0	0	0	0	0	0	0	0	0	0	0	0	0	0	0	0	0	0	0	0	0	0	0	0	0	0	0	0	0	0	0	0	0	0	0	0	0	0	0	0	0	0	0
	ko:K00087	1	0	0	0	1	0	0	0	0	0	0	0	0	0	4	0	0	0	1	0	0	0	0	1	0	0	1	1	0	1	0	0	3	0	0	0	0	0	4	0	0	1	0	0	1	0	0	0
	ko:K00088	1	1	1	1	1	2	3	2	2	1	1	0	1	1	1	2	1	0	0	1	1	1	1	0	1	1	1	1	1	1	2	1	0	0	1	0	3	2	1	2	1	1	1	1	3	3	0	3
	ko:K00090	0	0	0	0	0	0	0	0	1	0	0	0	0	0	0	0	0	0	0	0	0	0	0	0	0	0	0	0	0	0	0	0	0	1	0	0	0	0	1	0	0	0	0	0	0	0	1	0
	ko:K00091	0	1	0	1	1	1	0	0	4	1	0	0	1	1	0	0	0	1	1	0	0	0	1	2	1	1	1	0	1	0	0	0	1	0	0	0	0	0	0	1	1	1	2	1	0	2	0	1
	ko:K00094	0	0	0	0	0	0	0	0	0	0	0	0	0	0	0	0	0	0	0	0	0	0	0	0	0	0	0	0	0	0	0	0	0	0	0	0	0	0	1	0	0	0	0	0	0	0	0	0
	ko:K00096	0	0	0	0	0	0	0	0	0	0	1	0	0	0	0	0	0	0	0	2	0	0	0	0	0	0	0	0	0	0	0	0	0	0	0	0	0	0	0	0	0	0	0	0	0	0	0	0
	ko:K00097	1	1	1	1	1	1	0	0	4	1	0	0	1	1	1	1	1	1	0	1	2	1	1	0	1	0	0	1	0	0	1	1	0	1	1	1	1	0	1	1	2	0	1	1	0	0	0	1
	ko:K00098	1	0	0	0	0	0	1	0	1	0	0	0	0	0	0	0	0	0	0	0	0	0	0	0	0	0	0	0	0	0	0	0	0	0	0	0	0	0	0	0	0	0	0	0	0	0	0	0
	ko:K00099	1	1	1	1	1	1	0	0	1	0	0	0	1	1	1	1	1	1	0	1	1	1	0	0	1	0	0	1	1	0	1	1	1	1	1	0	1	1	1	1	1	0	1	1	1	1	0	1
	ko:K00100	0	4	1	2	1	1	2	1	10	4	0	0	0	0	1	0	1	1	1	4	1	3	1	2	0	2	2	1	0	1	2	3	1	5	0	0	4	9	1	0	0	1	0	1	2	4	0	0
	ko:K00101	3	1	0	0	2	1	1	0	1	1	0	0	0	0	2	1	1	0	0	0	0	2	0	0	0	0	0	1	0	0	1	1	0	0	0	0	0	1	2	0	0	0	0	1	1	2	0	1
	ko:K00102	3	1	0	0	0	0	0	0	2	0	1	0	0	1	0	3	0	0	0	1	0	0	0	0	0	1	0	0	0	0	2	3	0	1	0	0	1	0	0	0	0	0	0	2	0	0	0	0
	ko:K00103	0	0	0	0	0	0	3	0	0	0	0	0	0	0	0	0	1	0	0	0	0	1	0	0	0	0	0	0	0	0	0	0	0	0	0	0	0	0	0	0	0	0	0	0	1	0	0	0
	ko:K00104	0	1	0	0	2	0	1	0	2	0	0	0	2	0	0	2	0	0	0	0	2	1	0	1	1	0	0	0	1	0	0	2	0	0	0	0	0	1	1	1	1	0	1	0	1	0	0	0
	ko:K00106	0	0	0	0	0	0	0	0	0	0	0	0	0	0	0	0	0	0	0	0	0	0	0	0	0	0	0	0	0	0	0	0	0	0	0	0	0	0	0	0	0	0	0	0	0	0	0	0
	ko:K00107	0	0	0	0	0	0	0	0	0	0	0	0	0	0	0	0	0	0	0	0	0	0	0	0	0	0	0	0	0	0	0	0	0	0	0	0	0	0	0	0	0	0	0	0	0	0	0	0
	ko:K00108	5	0	0	0	0	0	1	0	6	0	0	0	0	0	5	4	0	0	0	0	0	1	0	0	0	0	0	3	0	0	1	5	3	1	1	0	0	0	0	0	0	0	0	0	0	0	0	0
	ko:K00109	1	0	0	0	0	0	0	0	0	0	0	0	0	0	0	0	0	0	0	0	0	0	0	0	0	0	0	0	0	0	0	0	0	0	0	0	0	0	0	0	0	0	0	0	0	0	0	0
	ko:K00111	1	1	0	1	0	0	1	1	5	1	0	0	0	0	0	0	0	0	0	2	0	2	0	0	0	2	0	1	0	0	0	2	0	0	0	0	1	0	0	0	0	0	0	0	2	0	0	0
	ko:K00112	0	0	0	0	0	0	0	0	0	0	0	0	0	0	0	0	0	0	0	0	0	0	0	0	0	0	0	0	0	0	0	0	0	0	0	0	0	0	0	0	0	0	0	0	0	0	0	0
	ko:K00113	0	0	0	0	0	1	0	0	0	0	0	0	0	0	0	2	0	0	0	0	1	0	0	0	0	0	0	0	0	0	0	0	0	0	0	0	0	0	0	0	0	0	0	1	0	0	0	2
	ko:K00114	0	0	0	0	1	2	0	1	0	0	0	0	0	0	0	0	0	2	0	0	2	19	0	0	0	0	0	0	0	0	0	0	0	1	0	0	0	7	0	0	0	0	0	0	0	1	0	2
	ko:K00116	0	0	1	0	0	0	1	0	0	0	0	0	0	0	0	0	0	0	0	0	0	0	0	0	0	0	0	0	0	0	0	0	0	0	0	0	2	0	0	0	0	0	0	0	0	0	0	0
	ko:K00117	1	0	0	1	4	1	2	0	1	2	0	0	2	0	0	1	2	2	0	1	0	41	0	0	3	2	0	0	1	0	2	0	0	1	1	0	1	11	0	0	0	1	0	1	0	0	0	1
	ko:K00118	0	0	0	0	0	0	0	0	2	0	0	0	0	0	0	0	0	0	0	0	0	0	1	0	1	0	0	0	0	0	0	0	0	0	0	0	0	3	0	0	0	0	0	0	0	0	0	0
	ko:K00119	0	0	0	0	0	0	1	0	4	0	0	0	0	0	0	0	0	0	0	0	0	0	0	0	0	0	0	0	0	0	0	0	0	0	0	0	0	0	0	0	0	0	0	0	0	0	0	0
	ko:K00121	2	1	1	0	1	0	2	0	2	1	0	0	0	0	2	1	0	0	0	1	2	1	0	0	0	0	0	2	0	0	1	1	0	0	0	0	1	0	2	0	0	0	0	0	4	2	0	0
	ko:K00122	0	0	0	0	0	0	0	0	0	0	0	0	0	0	0	1	0	0	0	0	0	0	0	0	0	0	0	1	0	0	1	0	0	0	1	0	0	0	0	0	0	0	0	0	0	0	0	0
	ko:K00123	0	0	0	0	2	1	2	0	1	0	0	0	0	0	1	1	0	0	0	1	1	1	0	1	0	0	1	3	0	1	1	2	1	0	0	0	0	1	4	0	0	1	0	1	2	1	0	1
	ko:K00124	0	0	0	0	0	1	0	0	0	0	0	0	0	0	0	1	0	0	0	0	0	1	0	0	0	0	0	0	0	0	0	0	0	0	0	0	0	0	0	0	0	0	0	0	0	0	0	1
	ko:K00125	0	0	0	0	0	0	0	0	0	0	0	0	0	0	0	0	0	0	0	0	0	0	0	0	0	0	0	0	0	0	0	0	0	0	0	0	0	0	0	0	0	0	0	0	0	0	0	0
	ko:K00126	0	0	0	0	0	0	0	0	1	0	0	0	0	0	0	1	0	0	0	0	0	1	0	0	0	0	0	0	0	0	0	0	0	0	0	0	0	0	0	0	0	0	0	0	0	0	0	0
	ko:K00127	1	0	0	0	0	0	0	0	1	0	0	0	0	0	0	1	0	0	0	0	0	1	0	0	0	0	0	0	0	0	0	0	0	0	0	0	0	0	0	0	0	0	0	0	0	0	0	0
	ko:K00128	0	1	1	4	2	1	1	1	5	1	1	0	2	0	0	2	1	1	2	0	2	0	2	3	2	0	1	0	2	2	1	5	0	1	0	0	1	3	0	1	1	2	2	2	1	3	0	1
	ko:K00129	0	0	0	0	0	0	1	0	0	0	0	0	0	0	0	0	0	0	0	0	0	0	0	0	0	0	0	0	0	0	0	0	0	0	0	0	0	0	0	0	0	0	0	0	0	0	0	0
	ko:K00130	0	0	0	0	0	0	1	0	3	0	0	0	0	0	0	0	0	0	0	0	0	0	0	0	0	0	1	0	0	0	1	3	0	0	0	0	0	0	0	0	0	0	1	0	0	0	0	0
	ko:K00131	0	0	0	0	0	0	0	0	0	1	0	0	0	0	0	0	0	0	0	0	0	1	0	0	1	0	0	0	0	0	0	0	0	0	0	0	1	1	0	0	0	0	0	0	0	0	0	0
	ko:K00133	1	1	1	1	0	1	2	1	1	1	1	1	1	2	1	1	1	1	1	2	1	0	1	1	1	1	1	1	0	0	2	1	0	1	1	1	1	1	1	1	1	1	1	0	0	1	0	0
	ko:K00134	2	1	1	1	1	1	1	1	2	1	1	1	1	1	1	2	0	1	0	1	3	1	1	0	1	0	0	1	2	0	1	4	1	2	1	1	1	2	1	2	2	0	2	0	1	1	1	1
	ko:K00135	1	2	1	1	1	1	3	0	7	0	1	1	0	0	0	2	1	0	0	1	1	1	0	0	0	0	0	0	0	0	2	1	0	1	0	0	2	0	0	0	0	0	0	2	1	0	0	0
	ko:K00137	0	0	0	0	0	0	0	0	0	0	0	0	0	0	0	0	0	0	0	1	0	0	0	0	0	0	0	0	0	0	0	0	0	0	0	0	0	0	0	0	0	0	0	0	0	0	0	0
	ko:K00138	0	0	0	0	0	0	0	0	0	0	0	0	0	0	0	0	0	0	0	0	0	0	0	0	0	0	0	0	0	0	0	0	0	0	0	0	0	0	0	0	0	0	0	0	0	0	0	0
	ko:K00139	0	0	0	0	0	0	0	0	0	0	0	0	0	0	0	0	0	0	0	0	0	0	0	0	0	0	0	0	0	0	0	0	0	0	0	0	0	0	0	0	0	0	0	0	0	0	0	0
	ko:K00140	0	1	0	0	1	2	2	0	1	1	1	0	0	0	0	1	1	0	0	1	0	1	0	0	0	0	0	0	0	0	1	1	0	2	1	0	0	0	0	0	0	0	1	1	1	0	0	1
	ko:K00141	0	0	0	0	0	0	0	0	0	0	0	0	0	0	0	0	0	0	0	0	0	0	0	0	0	0	0	0	0	0	0	0	0	0	0	0	0	0	0	0	0	0	0	0	0	0	0	0
	ko:K00142	0	0	0	0	0	0	0	0	0	0	0	0	0	0	0	0	0	0	0	0	0	0	0	0	0	0	0	0	0	0	0	0	0	0	0	0	0	1	0	0	0	0	0	0	0	0	0	0
	ko:K00143	0	0	0	0	0	1	0	0	0	0	0	0	0	0	0	0	0	0	0	0	0	0	0	0	0	0	0	0	0	0	0	0	0	0	0	0	0	0	0	0	0	0	0	0	0	0	0	0
	ko:K00145	1	1	1	1	0	1	1	0	1	1	1	0	0	2	0	1	1	1	0	1	1	1	0	0	0	1	0	1	0	0	1	1	0	2	1	0	1	1	1	0	0	0	1	0	0	1	0	1
	ko:K00146	0	0	0	0	0	0	1	0	0	0	0	0	0	0	0	0	0	0	0	1	0	0	0	0	0	0	0	0	0	0	0	0	0	0	0	0	0	0	0	0	0	0	0	0	0	0	0	1
	ko:K00147	1	1	1	0	1	1	1	0	1	0	1	0	0	1	1	1	1	1	0	1	1	2	0	0	0	0	0	1	0	0	1	1	1	1	1	0	1	1	1	0	0	0	0	1	1	1	0	1
	ko:K00148	0	0	0	0	0	0	0	0	1	0	0	0	0	0	0	0	0	0	0	0	0	0	0	0	0	0	0	0	0	0	0	0	0	0	0	0	0	0	0	0	0	0	0	0	0	0	0	0
	ko:K00149	0	0	0	0	0	0	0	0	0	0	0	0	0	0	0	0	0	0	0	0	0	0	0	0	0	0	0	0	0	0	0	0	0	0	0	0	0	0	0	0	0	0	0	0	0	0	0	0
	ko:K00150	0	0	0	0	0	0	0	0	1	0	0	0	0	0	0	0	0	0	1	0	0	0	0	1	0	0	1	0	1	1	0	0	0	0	0	0	0	0	0	0	0	1	0	0	0	0	0	0
	ko:K00151	0	0	0	0	0	0	0	0	0	0	0	0	1	0	0	0	0	0	1	0	1	1	0	0	1	0	0	0	1	1	0	1	0	0	0	1	0	0	0	1	1	1	1	0	1	0	0	0
	ko:K00153	0	0	0	0	0	0	0	0	0	0	0	0	0	0	1	0	0	0	0	0	0	0	0	0	0	0	0	0	0	0	0	0	1	0	0	0	0	0	0	0	0	0	0	0	2	0	0	0
	ko:K00154	0	0	0	0	0	0	0	0	0	0	0	0	0	0	0	0	0	1	0	0	0	0	0	0	0	0	0	0	0	1	1	0	0	0	0	0	1	0	0	0	0	0	0	0	0	1	0	0
	ko:K00155	0	0	0	0	0	0	0	0	0	0	0	0	0	0	0	0	0	0	0	0	0	0	0	0	0	0	0	0	0	0	0	0	0	0	0	0	0	0	0	0	0	0	0	0	0	1	0	0
	ko:K00156	0	0	0	0	0	0	0	0	2	0	0	0	0	0	0	0	0	0	0	0	0	0	0	0	0	0	0	0	0	0	0	0	0	0	0	0	0	0	0	0	0	0	0	0	0	0	0	0
	ko:K00157	0	0	0	0	0	0	0	0	0	0	0	0	0	0	0	0	0	0	0	0	0	0	0	0	0	0	0	0	0	0	0	0	0	0	0	0	0	0	0	0	0	0	0	0	0	0	0	0
	ko:K00158	0	0	0	0	0	0	0	0	0	0	0	0	0	0	0	0	0	0	0	0	0	0	0	0	0	0	0	0	0	0	0	0	0	0	0	0	0	0	1	0	0	0	0	0	0	0	0	0
	ko:K00161	1	1	1	1	4	0	1	1	2	1	1	1	1	0	2	2	0	0	0	3	0	0	1	0	1	1	0	3	0	1	0	0	0	0	0	0	0	2	2	0	0	0	0	1	0	0	0	0
	ko:K00162	1	1	1	2	3	0	0	1	2	1	1	1	2	0	2	2	0	0	1	3	0	0	2	0	2	2	1	3	0	1	0	1	0	0	0	1	0	2	2	1	1	1	1	1	0	0	0	0
	ko:K00163	0	1	0	0	0	0	1	0	0	0	0	1	0	0	0	1	1	0	1	0	1	1	0	1	0	0	1	0	1	1	1	0	0	0	2	0	1	0	1	0	0	2	0	0	0	1	0	0
	ko:K00164	1	1	2	1	1	0	0	2	2	1	2	1	1	0	0	1	2	0	0	1	1	0	1	0	1	0	0	0	0	0	1	2	0	0	2	1	1	1	1	1	1	0	1	0	0	1	0	0
	ko:K00166	0	0	0	0	0	0	0	0	0	0	0	0	0	0	1	0	0	0	1	0	0	0	0	1	0	0	1	0	0	1	0	0	0	0	0	0	0	0	0	0	0	1	0	0	0	0	0	0
	ko:K00167	0	0	0	0	0	0	0	0	0	1	0	0	1	0	1	0	0	0	1	0	0	0	2	1	0	0	1	0	0	1	0	0	0	0	0	0	0	1	0	0	0	1	1	0	0	0	0	0
	ko:K00169	0	0	0	0	0	0	0	0	0	0	0	0	0	0	0	0	0	0	0	0	0	0	0	0	0	0	0	0	0	0	0	0	0	0	0	0	0	0	0	0	0	0	0	0	0	0	0	0
	ko:K00170	0	0	0	0	0	0	0	0	0	0	0	0	0	0	0	0	0	0	0	0	0	0	0	0	0	0	0	0	0	0	0	0	0	0	0	0	0	0	0	0	0	0	0	0	0	0	0	0
	ko:K00171	0	0	0	0	0	0	0	0	0	0	0	0	0	0	0	0	0	0	0	0	0	0	0	0	0	0	0	0	0	0	0	0	0	0	0	0	0	0	0	0	0	0	0	0	0	0	0	0
	ko:K00172	0	0	0	0	0	0	0	0	0	0	0	0	0	0	0	0	0	0	0	0	0	0	0	0	0	0	0	0	0	0	0	0	0	0	0	0	0	0	0	0	0	0	0	0	0	0	0	0
	ko:K00174	0	0	0	0	0	0	0	0	0	0	0	0	0	1	1	1	0	1	1	0	0	2	0	1	0	0	1	1	1	2	0	0	0	1	0	0	0	1	0	0	0	1	0	0	2	0	0	0
	ko:K00175	1	0	0	0	0	0	0	0	0	0	0	0	0	1	1	1	0	1	1	0	0	2	0	1	0	0	1	1	1	1	0	0	1	0	0	0	0	0	0	0	0	1	0	0	1	0	0	0
	ko:K00176	0	0	0	0	0	0	0	0	0	0	0	0	0	0	0	0	0	0	0	0	0	0	0	0	0	0	0	0	0	0	0	0	0	0	0	0	0	0	0	0	0	0	0	0	0	0	0	0
	ko:K00177	0	0	0	0	0	0	0	0	0	0	0	0	0	0	0	0	0	0	0	0	0	0	0	0	0	0	0	0	0	0	0	0	0	0	0	0	0	0	0	0	0	0	0	0	0	0	0	0
	ko:K00179	0	0	0	0	0	0	0	0	1	0	0	0	0	0	0	1	0	0	0	0	0	0	0	0	0	0	0	0	0	0	0	1	0	0	0	0	0	0	0	0	0	0	0	0	0	0	0	0
	ko:K00180	0	0	0	0	0	0	0	0	0	0	0	0	0	0	0	0	0	0	0	0	0	0	0	0	0	0	0	0	0	0	0	1	0	0	0	0	0	0	0	0	0	0	0	0	0	0	0	0
	ko:K00181	0	0	0	0	0	0	0	0	0	0	0	0	0	0	0	0	0	0	0	0	0	0	0	0	0	0	0	0	0	0	0	0	0	0	0	0	0	0	0	0	0	0	0	0	0	0	0	0
	ko:K00182	0	0	0	0	0	0	0	0	0	0	0	0	0	0	0	0	0	0	0	0	0	0	0	0	0	0	0	0	0	0	0	0	0	0	0	0	0	0	0	0	0	0	0	0	0	0	0	0
	ko:K00183	0	0	0	0	0	0	0	0	0	0	0	0	0	0	0	0	0	0	0	0	0	0	0	0	0	0	0	0	0	0	0	0	0	0	0	0	0	0	0	0	0	0	0	0	0	0	0	0
	ko:K00184	0	0	1	1	1	0	0	0	0	1	0	0	1	1	2	0	0	0	0	0	0	0	1	0	1	2	0	1	2	0	0	0	0	0	0	1	0	1	1	0	1	0	1	0	0	0	0	0
	ko:K00185	0	0	2	3	3	0	0	0	0	3	0	0	1	3	2	0	0	0	0	0	0	0	3	0	3	3	0	2	2	0	0	0	0	0	0	3	0	2	2	0	1	0	2	0	0	0	0	0
	ko:K00186	0	0	0	0	0	0	0	0	0	0	0	0	0	0	0	0	0	0	0	0	0	0	0	0	0	0	0	0	0	1	0	0	0	0	0	0	0	0	0	0	0	0	0	0	0	0	0	0
	ko:K00192	0	0	0	0	0	0	0	0	0	0	0	0	0	0	0	0	0	0	0	0	0	0	0	0	0	0	0	0	0	0	0	0	0	0	0	0	0	0	0	0	0	0	0	0	0	0	0	0
	ko:K00193	0	0	0	0	0	0	0	0	0	0	0	0	0	0	0	0	0	0	0	0	0	0	0	0	0	0	0	0	0	0	0	0	0	0	0	0	0	0	0	0	0	0	0	0	0	0	0	0
	ko:K00194	0	0	0	0	0	0	0	0	0	0	0	0	0	0	0	0	0	0	0	0	0	0	0	0	0	0	0	0	0	0	0	0	0	0	0	0	0	0	0	0	0	0	0	0	0	0	0	0
	ko:K00196	0	0	0	0	0	0	0	0	0	0	0	0	0	0	0	0	0	0	0	0	0	0	0	0	0	0	0	0	0	0	0	0	0	0	0	0	0	0	0	0	0	0	0	0	0	0	0	0
	ko:K00197	0	0	0	0	0	0	0	0	0	0	0	0	0	0	0	0	0	0	0	0	0	0	0	0	0	0	0	0	0	0	0	0	0	0	0	0	0	0	0	0	0	0	0	0	0	0	0	0
	ko:K00198	0	0	0	0	0	0	0	0	0	0	0	0	0	0	0	0	0	0	0	0	0	0	0	0	0	0	0	0	0	0	1	0	0	0	0	0	0	0	0	0	0	0	0	0	0	0	0	0
	ko:K00200	0	0	0	0	0	1	0	0	0	0	0	0	0	0	0	0	0	0	0	0	0	0	0	0	0	0	0	0	0	0	0	0	0	0	0	0	0	0	0	0	0	0	0	1	0	0	0	0
	ko:K00201	0	0	0	0	0	1	0	0	0	0	0	0	0	0	0	0	0	0	0	0	0	0	0	0	0	0	0	0	0	0	0	0	0	0	0	0	0	0	0	0	0	0	0	0	0	0	0	1
	ko:K00202	0	0	0	0	0	1	0	0	0	0	0	0	0	0	0	0	0	0	1	2	0	0	0	0	0	0	1	0	0	1	0	0	0	0	0	0	0	0	0	0	0	0	0	0	0	2	0	1
	ko:K00203	0	0	0	0	0	1	0	0	0	0	0	0	0	0	0	0	0	0	0	0	0	0	0	0	0	0	0	0	0	0	0	0	0	0	0	0	0	0	0	0	0	0	0	0	0	0	0	1
	ko:K00204	0	0	0	0	0	0	0	0	0	0	0	0	0	0	0	0	0	0	0	0	0	0	0	0	0	0	0	0	0	0	0	0	0	0	0	0	0	0	0	0	0	0	0	0	0	0	0	0
	ko:K00205	0	0	0	0	0	0	0	0	0	0	0	0	0	0	0	0	0	0	0	1	0	0	0	0	0	0	0	0	0	0	0	0	0	0	0	0	0	0	0	0	0	0	0	0	0	0	0	0
	ko:K00207	0	0	0	0	0	0	0	0	0	0	0	0	0	0	0	0	0	0	0	0	0	0	0	0	0	0	0	0	0	0	0	0	0	0	0	0	0	0	0	0	0	0	0	0	0	0	0	0
	ko:K00208	2	3	1	1	1	1	0	3	2	1	2	1	1	0	1	1	1	1	1	2	0	1	1	1	1	1	1	1	1	1	1	2	1	1	1	1	1	0	1	1	1	1	1	1	1	2	0	1
	ko:K00209	0	0	1	0	0	0	0	0	0	0	0	0	0	0	0	0	0	0	0	0	1	0	0	0	0	0	0	0	0	0	0	0	0	0	0	0	0	1	0	0	0	0	0	0	0	0	0	0
	ko:K00210	0	0	0	0	0	0	0	0	0	0	0	0	0	0	0	0	0	0	0	0	0	0	0	0	0	0	0	0	0	0	0	0	0	0	0	0	0	0	0	0	0	0	0	0	0	0	0	0
	ko:K00211	0	0	0	0	0	0	0	0	0	0	0	0	0	0	0	0	0	0	0	0	0	0	0	0	0	0	0	0	0	0	0	0	0	0	0	0	0	0	0	0	0	0	0	0	0	0	0	0
	ko:K00213	0	0	0	0	0	0	0	0	0	0	0	0	0	0	0	0	0	0	0	0	0	0	0	0	0	0	0	0	0	0	0	0	0	0	0	0	0	0	0	0	0	0	0	0	0	0	0	0
	ko:K00214	0	0	0	0	0	0	0	0	1	0	0	0	0	0	0	0	0	0	0	0	0	0	0	0	0	0	0	0	0	0	0	0	0	0	0	0	0	0	1	0	0	0	0	0	0	0	0	0
	ko:K00215	1	1	1	1	0	1	1	0	2	1	1	1	1	1	2	1	1	1	0	0	1	1	1	0	1	1	0	1	0	0	1	1	0	1	1	1	1	1	1	1	1	0	1	2	0	1	0	1
	ko:K00216	0	0	0	0	0	0	1	0	1	0	0	0	0	0	0	0	0	0	0	0	0	0	0	0	0	0	0	0	0	0	0	0	0	0	0	0	0	0	0	0	0	0	0	0	1	0	0	0
	ko:K00217	0	0	0	0	0	0	0	0	0	0	0	0	0	0	0	0	0	0	0	0	0	0	0	0	0	0	0	0	0	0	0	0	0	0	0	0	0	0	0	0	0	0	0	0	0	0	0	0
	ko:K00218	0	0	0	0	0	0	0	0	0	0	0	0	0	0	0	0	0	0	0	0	0	0	0	0	0	0	0	0	0	0	0	0	0	0	0	0	0	0	0	0	0	0	0	0	0	0	0	0
	ko:K00219	0	0	0	0	1	0	1	0	1	0	0	0	1	0	0	2	0	0	0	0	1	0	0	0	1	0	0	0	0	0	1	0	0	0	0	0	1	0	0	0	0	0	0	0	1	1	0	0
	ko:K00220	1	1	0	0	0	0	0	0	0	0	0	0	0	0	0	1	1	0	0	1	0	0	0	0	0	0	0	1	0	0	0	2	0	0	0	0	0	0	0	0	0	0	0	1	0	0	0	1
	ko:K00221	0	0	0	0	0	0	1	0	0	0	0	0	0	0	0	0	0	0	0	0	0	0	0	0	0	0	0	0	0	0	0	0	0	0	0	0	0	0	0	0	0	0	0	0	0	0	0	0
	ko:K00222	0	0	0	0	0	0	0	0	1	0	1	0	1	0	0	0	0	0	0	0	0	0	0	0	1	1	0	0	0	0	0	0	0	0	0	0	0	0	0	0	0	0	0	0	0	0	0	0
	ko:K00223	0	0	0	0	0	0	0	0	0	0	0	0	0	0	0	0	0	0	0	0	0	0	0	0	0	0	0	0	0	0	0	0	0	0	0	0	0	0	0	0	0	0	0	0	0	0	0	0
	ko:K00224	0	0	0	0	0	0	0	0	0	0	0	0	0	0	0	0	0	0	0	0	0	0	0	0	0	0	0	0	0	0	0	0	0	0	0	0	0	0	0	0	0	0	0	0	0	0	0	0
	ko:K00225	0	0	0	0	0	0	0	0	0	0	0	0	0	0	0	0	0	0	0	0	0	0	0	0	0	0	0	0	0	0	0	0	0	0	0	0	0	0	0	0	0	0	0	0	0	0	0	0
	ko:K00226	1	1	1	1	1	1	1	2	1	1	1	0	1	1	1	1	1	1	1	0	1	1	1	1	1	1	1	1	1	1	2	2	1	1	0	0	1	1	2	1	0	2	1	1	0	1	0	1
	ko:K00227	0	0	0	0	0	0	0	0	0	0	0	0	0	0	0	0	0	0	1	1	0	0	0	1	0	0	0	0	0	0	0	0	0	0	0	0	0	0	0	0	0	0	0	0	0	0	0	0
	ko:K00228	1	1	1	1	0	1	0	1	1	1	1	1	0	0	0	1	1	0	0	1	1	1	1	1	1	0	1	0	0	0	1	1	0	0	1	0	1	0	0	0	0	1	0	1	0	2	0	2
	ko:K00230	0	0	0	0	0	0	0	0	0	0	0	0	0	0	0	0	0	0	0	1	0	0	0	0	0	0	0	0	0	0	0	0	0	0	0	0	0	0	0	0	0	0	0	0	0	0	0	0
	ko:K00231	0	0	1	1	2	0	1	0	0	0	0	0	0	1	0	0	0	0	1	1	0	0	0	1	0	0	0	1	0	1	0	0	0	0	0	0	0	1	0	0	0	1	0	0	2	0	0	0
	ko:K00232	0	0	0	0	0	0	1	0	0	0	0	0	0	0	0	0	0	0	0	0	0	0	0	0	0	0	0	0	0	0	0	0	0	0	0	0	0	0	0	0	0	0	0	0	0	0	0	0
	ko:K00234	0	0	0	0	0	0	0	0	0	0	0	0	0	0	0	0	0	0	0	0	0	0	0	0	0	0	0	0	0	0	0	0	0	0	0	0	0	0	0	0	0	0	0	0	0	0	0	0
	ko:K00235	0	0	0	0	0	0	0	0	0	0	0	0	0	0	0	0	0	0	0	0	0	0	0	0	0	0	0	0	0	0	0	0	0	0	0	0	0	0	0	0	0	0	0	0	0	0	0	0
	ko:K00236	0	0	0	0	0	0	0	0	0	0	0	0	0	0	0	0	0	0	0	0	0	0	0	0	0	0	0	0	0	0	0	0	0	0	0	0	0	0	0	0	0	0	0	0	0	0	0	0
	ko:K00237	0	0	0	0	0	0	0	0	0	0	0	0	0	0	0	0	0	0	0	0	0	0	0	0	0	0	0	0	0	0	0	0	0	0	0	0	0	0	0	0	0	0	0	0	0	0	0	0
	ko:K00239	1	1	1	1	1	1	1	1	2	1	1	1	1	1	1	1	1	1	1	1	1	1	1	1	1	2	1	2	1	1	2	1	0	1	1	1	2	0	1	1	2	1	1	1	1	1	0	0
	ko:K00240	1	1	1	1	1	1	1	1	1	1	1	1	1	1	1	1	1	1	1	1	1	0	1	1	1	1	1	1	1	1	1	1	1	1	1	1	1	1	1	1	1	1	1	1	1	1	0	1
	ko:K00241	3	1	1	1	0	1	1	1	1	1	1	1	1	1	0	1	1	1	0	1	1	1	1	0	1	1	0	0	1	0	1	1	0	0	1	2	1	1	0	1	2	0	1	1	1	1	0	0
	ko:K00242	1	1	0	0	0	1	1	1	1	0	1	1	0	0	0	1	1	1	0	0	1	1	0	0	0	0	0	0	0	0	1	1	0	0	1	0	1	0	0	0	0	0	0	1	0	1	0	0
	ko:K00243	0	0	1	0	0	0	0	0	0	0	0	0	0	0	0	0	0	0	0	0	1	0	2	0	0	0	0	0	0	0	0	0	0	0	0	0	1	0	0	0	0	0	0	0	0	0	0	0
	ko:K00244	0	0	0	0	0	0	1	0	1	0	0	0	0	0	0	10	0	0	1	0	1	0	0	1	0	0	3	0	1	1	0	1	0	0	0	0	1	0	1	0	0	1	0	0	1	0	0	0
	ko:K00245	0	0	0	0	0	0	0	0	0	0	0	0	0	0	0	0	0	0	0	0	0	0	0	0	0	0	0	0	0	0	0	0	0	0	0	0	0	0	0	0	0	0	0	0	0	0	0	0
	ko:K00246	0	0	0	0	0	0	0	0	0	0	0	0	0	0	0	0	0	0	0	0	0	0	0	0	0	0	0	0	0	0	0	0	0	0	0	0	0	0	0	0	0	0	0	0	0	0	0	0
	ko:K00247	0	0	0	0	0	0	0	0	0	0	0	0	0	0	0	0	0	0	0	0	0	0	0	0	0	0	0	0	0	0	0	0	0	0	0	0	0	0	0	0	0	0	0	0	0	0	0	0
	ko:K00248	0	0	0	0	0	0	0	0	0	0	0	0	2	0	3	0	0	0	1	0	2	0	1	0	1	0	0	0	2	1	2	0	0	0	0	1	0	0	0	1	2	1	1	0	0	2	0	0
	ko:K00249	2	1	0	0	0	0	3	0	1	0	0	0	0	0	1	2	0	2	1	0	6	5	0	1	0	1	1	0	0	1	2	2	1	3	0	0	1	0	0	0	0	1	1	0	5	4	0	0
	ko:K00251	0	0	0	0	0	0	0	0	0	0	0	0	0	0	0	0	0	0	0	0	0	0	0	0	0	0	0	0	0	0	0	0	0	0	0	0	0	0	0	0	0	0	0	0	0	0	0	0
	ko:K00252	1	1	0	1	1	0	1	1	3	0	0	0	2	0	1	1	0	1	1	0	0	1	1	1	1	0	1	0	1	1	1	0	1	1	0	1	0	0	0	1	1	1	0	0	2	1	0	0
	ko:K00253	1	1	0	0	0	0	0	0	0	0	0	1	0	0	0	0	0	0	1	0	2	0	0	0	0	0	1	0	0	1	0	1	0	1	0	0	0	0	1	0	0	1	0	0	0	0	0	0
	ko:K00254	0	0	0	0	0	0	0	0	0	0	0	0	0	0	0	0	0	0	0	1	0	0	0	0	0	0	0	0	0	0	0	0	0	0	0	0	0	0	0	0	0	0	0	0	0	0	0	0
	ko:K00255	0	0	0	0	0	0	0	0	0	0	0	0	0	0	0	0	0	0	0	0	0	0	0	0	0	0	0	0	0	0	0	0	0	0	0	0	0	0	0	0	0	0	0	0	0	0	0	0
	ko:K00256	0	0	0	0	0	0	0	0	0	0	0	0	0	0	0	0	0	0	0	0	0	0	0	0	0	0	0	0	0	0	0	0	0	0	0	0	0	0	0	0	0	0	0	0	0	0	0	0
	ko:K00257	2	4	0	1	1	0	2	2	12	2	2	1	1	1	6	5	0	13	0	1	6	7	1	1	2	2	1	4	1	1	1	2	2	10	1	0	5	1	0	0	0	0	0	0	24	5	0	0
	ko:K00258	1	0	0	0	1	0	0	0	0	0	0	0	1	0	0	0	0	0	0	0	0	2	0	0	1	1	0	0	0	0	0	0	0	0	0	0	0	0	0	0	0	0	0	0	0	0	0	0
	ko:K00259	0	2	0	2	2	0	1	1	1	0	1	1	1	0	0	1	0	0	0	0	1	1	2	0	1	1	0	0	1	0	0	0	0	0	1	2	1	1	1	1	0	0	2	0	0	1	0	0
	ko:K00260	0	0	0	0	0	0	0	0	0	0	0	0	0	0	0	0	0	0	0	0	0	0	0	0	0	0	0	0	0	0	0	0	0	0	0	0	0	0	0	0	0	0	0	0	0	0	0	0
	ko:K00261	1	0	0	1	0	0	0	1	0	0	0	0	1	2	0	0	0	0	0	1	0	0	0	0	1	0	0	0	0	1	0	0	0	0	0	1	0	0	1	1	1	0	1	0	1	0	0	0
	ko:K00262	0	0	0	0	0	1	0	0	0	1	1	0	1	0	0	1	0	0	3	0	0	0	1	0	1	1	1	0	2	1	0	0	0	0	0	0	1	0	0	2	1	1	1	0	0	2	0	1
	ko:K00263	0	0	0	1	1	0	0	0	0	0	0	1	0	0	1	0	0	0	0	1	0	0	0	0	0	0	0	0	1	0	0	0	0	0	0	1	0	0	0	1	1	0	1	0	0	0	0	0
	ko:K00264	1	0	0	0	1	1	0	0	1	1	0	0	0	0	0	0	0	0	0	0	0	0	1	0	0	0	0	1	0	0	0	0	1	0	0	0	0	1	0	0	1	0	0	0	0	0	0	1
	ko:K00265	1	1	1	0	0	0	2	0	0	0	1	0	0	0	0	1	1	2	0	1	1	1	0	1	0	1	0	0	0	0	2	1	0	2	3	0	1	1	0	0	0	1	0	1	0	2	0	0
	ko:K00266	1	1	0	0	1	1	1	0	3	1	1	1	0	0	1	1	1	1	1	1	2	3	1	0	0	1	1	1	0	0	1	3	1	2	1	0	1	2	0	0	0	0	0	2	0	2	0	1
	ko:K00272	0	0	0	0	0	0	0	0	0	0	0	0	0	0	0	0	0	0	0	0	0	0	0	0	0	0	0	0	0	0	0	0	0	0	0	0	0	0	0	0	0	0	0	0	0	0	0	0
	ko:K00273	0	0	0	0	1	0	0	0	0	0	0	1	0	0	0	1	0	0	0	0	0	2	0	0	0	0	0	0	0	0	0	0	0	1	0	0	1	0	0	0	0	0	0	0	0	0	0	0
	ko:K00274	0	0	0	0	0	0	1	0	0	0	0	1	0	0	0	0	1	0	1	0	0	2	0	3	0	0	2	0	0	3	0	1	0	0	0	0	0	0	0	0	0	3	0	0	0	0	0	0
	ko:K00275	1	1	1	1	1	0	0	0	1	1	1	0	1	1	0	2	0	1	0	1	0	0	1	0	1	1	1	0	1	0	1	1	0	0	0	1	1	1	0	1	1	0	1	2	0	1	0	1
	ko:K00276	0	0	0	0	0	0	0	0	0	0	0	0	0	0	0	0	0	0	0	0	0	0	0	0	0	0	0	2	0	0	0	0	0	0	0	0	0	0	0	0	0	0	0	0	1	0	0	0
	ko:K00277	0	0	0	0	0	0	0	0	0	0	0	0	0	0	0	0	0	0	0	0	0	0	0	0	0	0	0	0	0	0	0	0	0	0	0	0	0	0	0	0	0	0	0	0	0	0	0	0
	ko:K00278	0	0	1	1	0	1	1	0	2	1	0	1	0	1	0	0	0	0	1	0	1	2	0	1	0	0	0	0	0	1	2	1	0	0	0	0	1	2	0	0	0	1	0	1	0	2	0	1
	ko:K00279	0	1	0	0	0	0	0	0	0	0	0	0	0	0	0	0	0	0	0	0	0	0	0	1	0	0	0	0	0	0	0	0	0	0	0	0	0	0	0	0	0	0	0	0	0	0	0	0
	ko:K00280	0	0	0	0	0	0	0	0	0	0	0	0	1	0	0	0	0	0	0	0	0	0	0	0	1	0	0	0	0	0	0	0	0	0	0	0	0	0	0	0	0	0	0	0	0	0	0	0
	ko:K00281	0	0	1	1	1	0	2	0	1	1	0	0	1	1	0	0	1	0	0	0	0	1	1	0	1	2	0	0	0	0	2	1	0	2	1	1	1	1	0	2	1	0	1	0	1	0	0	0
	ko:K00282	0	0	0	0	0	0	0	1	0	0	1	0	0	0	1	1	0	0	0	0	1	0	0	1	0	0	1	1	1	1	0	0	0	0	0	0	0	0	1	0	0	1	0	0	0	0	0	0
	ko:K00283	0	0	0	0	0	0	0	1	0	0	1	0	0	0	1	1	0	0	0	0	1	0	0	1	0	0	1	1	1	1	0	0	0	0	0	0	0	0	2	0	0	2	0	0	0	0	0	0
	ko:K00284	0	0	0	1	0	0	0	0	1	0	2	0	0	0	0	0	0	0	0	0	2	1	0	0	0	1	0	0	0	0	0	0	0	0	0	0	1	0	0	0	0	0	0	0	0	0	0	0
	ko:K00285	2	0	0	1	1	0	0	0	2	0	1	0	2	0	2	0	1	0	0	0	0	1	0	0	2	0	0	1	0	0	2	1	0	1	1	0	1	1	1	0	0	0	0	0	0	2	0	0
	ko:K00286	1	3	1	1	0	1	1	0	3	1	1	0	0	1	3	1	0	1	0	1	1	0	0	0	1	1	0	1	0	0	1	2	1	1	2	1	1	1	0	0	0	0	0	1	1	1	0	1
	ko:K00287	1	0	1	1	0	1	0	1	1	1	0	0	1	0	0	0	0	1	1	0	0	1	0	1	1	1	1	0	1	1	1	1	0	1	0	1	1	2	0	1	1	2	1	0	0	2	1	1
	ko:K00288	0	0	0	0	0	0	0	0	0	0	0	0	0	0	0	0	0	0	0	0	0	0	0	0	0	0	0	0	0	0	0	0	0	0	0	0	0	0	0	0	0	0	0	0	0	0	0	0
	ko:K00289	0	0	0	0	0	0	0	0	0	0	0	0	0	0	0	0	0	0	0	0	0	0	0	0	0	0	0	0	0	0	0	0	0	0	0	0	0	0	0	0	0	0	0	0	0	0	0	0
	ko:K00290	1	0	1	0	0	0	0	1	3	0	1	0	0	0	0	0	0	2	0	0	0	0	0	1	0	1	0	0	1	1	3	0	0	1	0	0	1	2	0	0	1	1	1	0	0	0	0	0
	ko:K00292	0	0	0	0	0	0	0	0	0	0	0	0	0	0	0	0	0	0	0	0	0	1	0	0	0	0	0	0	0	0	0	0	0	1	0	0	0	0	0	0	0	0	0	0	0	0	0	0
	ko:K00293	0	0	0	0	0	0	0	0	0	0	0	0	1	0	0	0	0	0	0	0	0	0	0	0	1	0	0	0	0	0	0	0	0	1	0	0	0	0	0	0	0	0	0	0	0	0	0	0
	ko:K00294	0	0	0	1	1	0	0	0	0	0	0	0	1	0	0	0	0	0	1	0	0	0	1	1	1	1	1	0	1	1	0	0	0	0	0	1	0	0	0	1	1	1	2	0	0	0	0	0
	ko:K00295	0	0	0	0	0	0	0	0	0	0	0	0	0	0	0	0	0	0	0	0	0	0	0	0	0	0	0	0	0	0	0	0	0	0	0	0	0	0	0	0	0	0	0	0	0	0	0	0
	ko:K00297	1	0	1	1	0	1	1	1	1	0	1	0	0	0	1	2	0	1	0	1	1	0	0	0	0	1	0	1	0	0	1	1	1	1	0	0	1	1	1	1	1	0	1	0	0	2	0	0
	ko:K00298	0	0	0	0	0	0	0	0	0	0	0	0	0	0	0	0	0	0	0	0	0	0	0	0	0	0	0	0	0	0	0	0	0	0	0	0	0	0	0	0	0	0	0	0	0	0	0	0
	ko:K00299	0	0	0	0	0	0	2	0	1	0	0	0	0	0	0	0	0	0	1	0	0	0	0	0	0	0	0	0	1	0	0	0	0	0	0	0	1	1	0	1	0	1	0	0	0	1	0	0
	ko:K00300	0	0	0	0	0	0	0	0	0	0	0	0	0	0	0	0	0	0	0	0	0	0	0	0	0	0	0	0	0	0	0	0	0	0	0	0	0	0	0	0	0	0	0	0	0	0	0	0
	ko:K00301	0	1	0	0	1	0	0	0	1	0	0	0	0	0	0	0	0	0	0	0	0	0	0	0	0	0	0	1	0	0	0	0	0	0	0	0	0	0	1	0	0	0	0	0	0	0	0	0
	ko:K00302	1	0	0	0	0	0	0	0	3	1	0	0	0	0	0	1	0	0	0	1	0	0	0	0	0	0	0	0	0	0	0	2	0	0	0	0	0	0	0	0	0	0	0	0	1	1	0	0
	ko:K00303	1	0	0	1	1	0	0	0	3	0	0	0	0	0	1	1	0	0	0	3	0	0	0	0	0	0	0	0	0	0	0	3	0	0	1	0	0	0	0	0	0	0	0	0	1	2	0	0
	ko:K00304	1	0	0	0	0	0	0	0	1	0	0	0	0	0	0	1	0	0	0	2	0	0	0	0	0	0	0	0	0	0	0	2	0	0	1	0	0	0	0	0	0	0	0	0	0	1	0	0
	ko:K00305	1	0	0	0	0	0	0	0	1	0	0	0	0	0	0	1	0	0	0	1	0	0	0	0	0	0	0	0	0	0	0	1	0	0	0	0	0	0	0	0	0	0	0	0	0	0	0	0
	ko:K00306	0	0	0	0	0	0	0	0	0	0	0	0	0	0	0	0	0	0	0	0	0	0	0	0	0	0	0	0	0	0	0	0	0	0	0	0	0	0	0	0	0	0	0	0	0	0	0	0
	ko:K00308	0	0	0	0	0	0	0	0	0	0	0	0	0	0	0	0	0	0	0	0	0	0	0	0	0	0	0	0	0	0	0	0	0	0	0	0	0	0	0	0	0	0	0	0	0	0	0	0
	ko:K00309	0	0	0	0	0	0	0	0	0	0	0	0	0	0	0	0	0	0	0	0	0	0	0	0	0	0	0	0	0	0	0	0	0	0	0	0	0	0	0	0	0	0	0	0	0	0	0	0
	ko:K00311	1	1	0	0	1	0	0	1	2	0	1	1	0	0	0	1	0	0	0	1	1	1	0	0	0	0	0	0	1	0	1	0	0	1	0	0	2	0	0	0	0	0	0	1	1	1	0	1
	ko:K00312	0	0	0	0	0	0	0	0	0	0	0	0	0	0	0	0	0	0	0	0	0	0	0	0	0	0	0	0	0	0	0	0	0	0	0	0	0	0	0	0	0	0	0	0	0	0	0	0
	ko:K00313	0	0	0	1	0	0	0	0	0	0	0	0	0	0	1	0	0	0	2	0	0	0	0	2	0	0	2	0	0	1	0	0	0	0	0	0	0	0	0	0	0	1	0	0	0	0	0	0
	ko:K00314	0	0	0	0	0	0	0	0	0	0	0	0	0	0	0	0	0	0	0	1	0	0	0	0	0	0	0	0	0	0	0	0	0	0	0	0	0	0	0	0	0	0	0	0	0	2	0	0
	ko:K00315	1	0	0	0	0	0	0	0	1	0	0	0	0	0	0	1	0	0	0	0	0	0	0	0	0	0	0	1	0	0	0	5	0	0	0	0	0	0	0	0	0	0	0	0	1	0	0	0
	ko:K00316	0	0	0	0	0	0	0	0	0	0	0	0	0	0	0	0	0	0	0	0	0	2	0	0	0	0	0	0	0	0	0	0	0	0	0	0	0	0	0	0	0	0	0	0	0	0	0	0
	ko:K00317	0	0	0	0	0	0	0	0	0	0	0	0	0	0	0	0	0	0	0	0	0	0	0	0	0	0	0	0	0	0	0	0	1	0	0	0	0	0	0	0	0	0	0	0	0	0	0	0
	ko:K00318	0	1	0	1	1	0	0	0	0	0	0	0	1	0	0	0	0	0	1	0	0	0	1	1	1	1	1	0	1	1	0	0	0	0	0	1	0	0	1	1	0	1	1	0	0	0	0	0
	ko:K00320	0	0	0	0	0	0	1	0	0	0	0	0	0	3	1	1	0	0	0	0	0	0	0	0	0	0	0	0	0	0	0	0	2	0	0	0	0	0	1	0	0	0	0	0	14	5	0	1
	ko:K00321	0	0	0	0	0	0	0	0	0	0	0	0	0	0	0	0	0	0	0	0	0	0	0	0	0	0	0	0	0	0	0	0	0	0	0	0	0	0	0	0	0	0	0	0	0	0	0	0
	ko:K00322	0	0	0	0	0	0	0	0	1	0	0	0	0	0	0	1	0	0	0	0	1	0	0	0	0	0	0	0	0	0	1	0	0	0	0	0	1	0	0	0	0	0	0	0	0	0	0	0
	ko:K00323	0	0	0	0	0	0	0	0	0	0	0	0	0	0	0	0	0	0	0	0	0	0	0	0	0	0	0	0	0	0	0	0	0	0	0	0	0	0	0	0	0	0	0	0	0	0	0	0
	ko:K00324	1	2	0	2	1	1	1	2	3	0	2	0	0	0	0	2	2	2	0	2	0	2	0	2	0	0	2	1	2	2	0	1	0	2	0	0	2	1	0	0	0	2	0	2	0	0	0	0
	ko:K00325	1	1	0	1	1	2	1	1	1	0	2	0	0	0	0	1	1	1	0	1	0	1	0	1	0	0	1	1	1	1	1	0	0	1	0	0	2	1	0	1	1	1	0	1	0	1	0	0
	ko:K00326	0	0	0	0	0	0	0	0	0	0	0	0	0	0	0	0	0	0	0	0	0	0	0	0	0	0	0	0	0	0	0	0	0	0	0	0	0	0	0	0	0	0	0	0	0	0	0	0
	ko:K00327	0	0	0	0	0	0	0	0	0	0	0	0	0	0	0	0	0	0	0	0	0	0	0	0	0	0	0	0	0	0	0	0	0	0	0	0	1	0	0	0	0	0	0	0	0	0	0	0
	ko:K00328	0	0	0	0	0	0	0	0	0	0	0	0	0	0	0	0	0	0	0	0	0	0	0	0	0	0	0	0	0	0	0	0	0	0	0	0	0	0	0	0	0	0	0	0	0	0	0	0
	ko:K00329	0	0	0	0	0	0	0	0	0	0	0	0	0	0	0	0	0	0	1	0	0	0	0	0	0	0	0	0	0	0	0	0	0	0	0	0	0	0	0	0	0	0	0	0	0	0	0	0
	ko:K00330	1	1	1	0	1	0	0	1	1	0	1	0	0	1	2	1	0	0	1	1	0	1	0	1	0	0	1	1	0	1	1	1	2	0	0	0	0	0	1	0	0	1	0	1	1	1	0	0
	ko:K00331	1	1	1	0	1	0	0	1	1	0	1	1	0	1	2	1	0	0	1	1	0	1	0	1	0	0	1	1	0	1	1	1	2	0	1	0	0	1	1	0	0	1	0	1	1	1	0	0
	ko:K00332	1	1	1	0	1	1	0	1	1	0	1	1	0	0	2	1	0	0	1	1	0	0	0	1	0	0	1	2	0	1	0	1	1	0	1	0	0	1	2	0	0	1	0	1	1	1	0	0
	ko:K00333	1	2	1	0	1	1	0	2	1	0	1	1	0	1	2	1	1	0	1	1	0	0	0	1	0	0	1	1	0	1	0	1	2	0	1	0	0	1	1	0	0	1	0	1	1	1	0	0
	ko:K00334	1	1	1	0	1	1	0	1	1	0	1	1	0	0	1	1	1	0	0	1	1	1	0	0	0	0	1	0	0	0	1	1	1	0	1	0	0	1	1	0	0	1	0	1	0	0	0	0
	ko:K00335	1	2	1	0	2	2	0	1	2	0	1	1	0	0	1	2	1	0	0	2	3	1	0	1	0	0	0	1	1	1	1	2	2	0	1	0	0	1	2	0	0	0	0	2	1	2	0	1
	ko:K00336	1	1	1	0	1	3	0	1	2	0	1	1	0	0	0	1	1	0	0	1	0	1	0	0	0	0	0	0	0	0	2	1	0	0	0	0	0	1	0	0	0	0	0	1	0	1	0	0
	ko:K00337	1	1	1	0	2	1	0	1	1	0	1	1	0	1	2	1	1	0	1	1	0	1	0	1	0	0	1	1	0	1	1	2	2	0	1	0	0	1	1	0	0	1	0	1	1	1	0	0
	ko:K00338	1	1	1	0	1	1	0	1	2	0	1	1	0	1	2	1	1	0	1	1	0	2	0	1	0	0	1	1	0	1	1	1	2	0	1	0	0	1	1	0	0	1	0	1	1	2	0	0
	ko:K00339	1	1	1	0	1	1	0	1	1	0	1	1	0	1	2	1	1	0	1	1	0	1	0	1	0	0	1	1	0	1	1	1	2	0	1	0	0	1	1	0	0	1	0	1	1	1	0	0
	ko:K00340	1	1	1	0	1	1	0	1	1	0	1	1	0	1	2	0	1	0	1	1	0	1	0	1	0	0	1	2	0	1	1	1	2	0	1	0	0	1	1	0	0	1	0	1	1	1	0	0
	ko:K00341	1	2	1	0	1	1	0	1	1	0	1	1	0	1	3	1	1	0	2	1	0	1	1	1	0	0	1	1	1	1	1	1	2	0	1	0	0	3	1	0	0	1	0	1	2	1	0	0
	ko:K00342	2	1	1	0	1	1	0	1	1	0	1	1	0	1	2	1	1	0	1	1	0	1	0	1	0	0	1	1	0	1	2	2	1	0	1	0	0	1	1	0	0	1	0	1	1	1	1	0
	ko:K00343	1	1	1	0	2	1	0	2	2	0	1	1	0	1	2	2	1	0	1	1	1	2	0	2	0	0	2	1	1	1	1	1	1	0	1	0	0	1	1	0	1	2	0	1	2	1	0	1
	ko:K00344	5	2	0	0	2	1	4	1	7	0	2	0	0	1	3	9	1	2	1	3	0	5	0	1	0	0	0	0	1	0	2	1	0	3	1	0	1	0	1	0	0	1	0	2	2	6	0	0
	ko:K00346	0	0	0	1	0	0	0	0	1	1	0	0	1	0	0	0	0	0	0	0	1	0	1	0	1	1	0	0	1	0	1	0	0	1	0	1	1	0	0	1	1	0	1	0	0	0	0	0
	ko:K00347	0	0	0	1	0	0	0	0	1	1	0	0	1	0	0	0	0	0	0	0	1	0	1	0	1	1	0	0	1	0	2	0	0	1	0	1	1	0	0	1	1	0	1	0	0	0	0	0
	ko:K00348	0	0	0	2	0	0	0	0	1	1	0	0	1	0	0	0	0	0	0	0	1	0	1	0	1	1	0	0	1	0	1	0	0	1	0	1	1	0	0	1	1	0	1	0	0	0	0	0
	ko:K00349	0	0	0	1	0	0	0	0	1	1	0	0	1	0	0	0	0	0	0	0	1	0	1	0	1	1	0	0	1	0	1	0	0	2	0	1	1	0	0	1	1	0	1	0	0	0	0	0
	ko:K00350	0	0	0	1	0	0	0	0	1	1	0	0	1	0	0	0	0	0	0	0	1	0	1	0	2	1	0	0	1	0	1	0	0	1	0	1	1	0	0	1	1	0	1	0	0	0	0	0
	ko:K00351	0	0	0	1	0	0	0	0	1	1	0	0	1	0	0	0	0	0	0	0	2	0	1	0	1	3	0	0	1	0	1	0	0	1	0	1	1	0	0	1	1	0	1	0	0	0	0	0
	ko:K00354	1	0	0	0	0	0	0	0	0	0	0	0	0	0	0	0	0	0	0	0	0	0	0	0	0	0	0	0	0	0	1	0	0	0	0	0	0	0	0	0	0	0	0	0	0	0	0	0
	ko:K00355	0	0	0	0	0	0	0	0	2	0	0	0	0	0	0	1	1	0	0	0	0	0	0	0	0	0	0	0	0	0	0	0	0	0	0	0	0	0	0	0	0	0	0	0	0	0	0	0
	ko:K00356	3	3	2	0	0	1	0	2	3	0	1	0	0	0	1	2	2	0	0	3	0	1	0	0	0	0	0	1	0	0	0	1	0	0	1	0	1	0	0	0	0	0	0	1	0	4	0	0
	ko:K00357	0	0	0	0	0	0	0	0	0	0	0	0	0	0	0	0	0	0	0	0	0	0	0	0	0	0	0	0	0	0	0	0	0	0	0	0	0	0	0	0	0	0	0	0	0	0	0	0
	ko:K00358	0	0	0	0	0	0	0	0	0	0	0	0	0	0	0	0	0	0	0	1	0	0	0	0	0	0	0	0	0	0	0	0	0	0	0	0	0	0	0	0	0	0	0	0	0	0	0	0
	ko:K00359	0	0	0	0	0	0	3	0	0	0	0	0	0	0	0	1	0	0	0	0	0	0	0	0	0	0	0	0	0	0	0	0	0	0	0	0	0	0	0	0	0	0	0	0	0	0	0	0
	ko:K00360	0	0	0	0	0	0	0	0	0	0	0	0	0	0	0	0	0	0	0	0	0	0	0	0	0	0	0	0	0	0	0	0	0	0	0	0	0	0	0	0	0	0	0	0	0	0	0	0
	ko:K00362	1	0	0	0	0	0	2	0	1	0	0	0	0	0	0	0	0	0	0	0	2	0	0	0	0	0	0	0	0	0	1	0	0	0	0	0	2	0	0	1	0	0	0	0	0	0	0	0
	ko:K00363	0	0	0	0	0	0	0	0	1	0	0	0	0	0	0	0	0	0	0	0	1	0	0	0	0	0	0	0	0	0	0	0	0	0	0	0	1	0	0	0	0	0	0	0	0	0	0	0
	ko:K00364	0	0	0	0	0	0	0	1	0	0	0	0	0	0	1	0	0	0	0	0	0	0	0	0	0	0	0	1	0	0	0	0	1	0	0	0	0	0	0	0	0	0	0	0	0	0	0	0
	ko:K00365	0	0	0	0	0	0	0	0	0	0	0	0	0	0	0	0	0	0	0	0	0	0	0	0	0	0	0	0	0	0	0	0	0	0	0	0	0	0	0	0	0	0	0	0	0	0	0	0
	ko:K00366	0	0	0	0	0	0	0	0	0	0	0	0	0	0	0	0	0	0	0	0	0	0	0	0	0	0	0	0	0	0	0	0	0	0	0	0	0	0	0	0	0	0	0	0	0	0	0	0
	ko:K00367	0	0	0	0	0	0	0	0	0	0	0	0	0	0	0	0	0	0	0	0	0	0	0	0	0	0	0	0	0	0	0	0	0	0	0	0	0	0	0	0	0	0	0	0	0	0	0	0
	ko:K00368	0	0	0	0	0	0	1	0	1	3	0	0	0	0	0	0	0	0	0	0	0	0	0	0	0	2	0	0	0	0	0	0	0	0	0	1	0	3	0	1	1	0	0	0	0	0	0	0
	ko:K00370	0	0	0	0	0	0	0	0	1	0	0	0	0	0	0	0	0	0	0	0	0	0	0	0	0	0	0	0	0	0	0	0	0	0	0	0	0	0	0	0	0	0	0	0	0	0	0	0
	ko:K00371	0	0	0	0	0	0	0	0	1	0	0	0	0	0	0	0	0	0	0	0	0	0	0	0	0	0	0	0	0	0	0	0	0	0	0	0	0	0	0	0	0	0	0	0	0	0	0	0
	ko:K00372	0	0	0	0	0	0	0	0	0	0	0	0	0	0	0	0	0	0	0	0	0	0	0	0	0	0	0	0	0	0	1	0	0	0	0	0	0	1	0	0	0	0	0	0	0	0	0	0
	ko:K00373	0	0	0	0	0	0	0	0	2	0	0	0	0	0	0	0	0	0	0	0	0	0	0	0	0	0	0	0	0	0	0	0	0	0	0	0	0	0	0	0	0	0	1	0	0	0	0	0
	ko:K00374	0	0	0	0	0	0	0	0	1	0	0	0	0	0	0	0	0	0	0	0	0	0	0	0	0	0	0	0	0	0	0	0	0	0	0	0	0	0	0	0	0	0	0	0	0	0	0	0
	ko:K00375	0	0	0	1	0	0	3	0	6	0	0	0	0	0	0	0	0	0	0	0	0	0	0	1	0	0	0	0	0	0	0	1	0	0	0	0	0	0	0	0	0	0	0	0	0	0	0	0
	ko:K00376	0	0	0	0	0	0	0	0	0	0	0	0	0	1	0	0	0	0	0	0	0	0	0	0	0	0	0	0	0	0	0	0	0	0	0	0	0	0	0	0	0	0	0	0	0	0	0	0
	ko:K00380	0	0	1	0	1	0	0	0	1	0	0	0	1	0	0	0	0	0	3	0	0	0	0	4	0	1	3	0	0	3	1	0	0	0	0	0	2	5	0	0	0	4	0	0	0	0	0	0
	ko:K00381	0	0	1	0	0	1	0	0	2	0	1	0	0	1	0	0	0	0	0	0	1	0	0	0	1	0	0	0	0	0	1	0	0	1	0	0	1	1	0	0	0	0	0	2	0	0	0	0
	ko:K00382	2	3	3	1	1	1	6	2	3	3	2	1	2	1	1	3	1	1	1	1	2	1	1	1	2	1	2	1	3	1	2	2	0	1	1	1	1	1	1	1	1	1	2	0	3	2	0	1
	ko:K00383	1	2	0	0	0	1	0	0	1	0	0	0	0	0	0	1	0	0	0	0	1	1	0	0	0	0	0	0	0	0	0	1	0	0	0	0	1	0	0	0	0	0	0	1	1	2	0	1
	ko:K00384	1	3	1	3	3	1	1	4	3	3	2	1	1	1	2	1	0	1	1	3	1	1	2	1	2	3	1	1	1	0	0	1	1	2	3	2	1	2	1	2	4	1	3	1	2	2	0	0
	ko:K00385	0	0	0	0	0	0	0	0	0	0	0	0	0	0	0	0	0	0	0	0	0	0	0	0	0	0	0	0	0	0	0	0	0	0	0	0	0	0	0	0	0	0	0	0	0	0	0	0
	ko:K00387	0	0	0	0	0	0	0	0	0	0	0	0	0	0	0	0	0	0	0	0	0	0	0	0	0	0	0	0	0	0	0	0	0	0	0	0	0	0	0	0	0	0	0	0	0	0	0	0
	ko:K00389	0	0	0	0	0	0	0	0	2	0	0	0	0	0	0	0	0	0	0	0	0	0	0	0	0	0	0	0	0	0	0	0	0	0	0	0	0	0	0	0	0	0	0	0	0	0	0	0
	ko:K00390	0	0	1	0	0	2	0	0	1	0	1	0	1	1	0	0	0	0	1	0	2	1	0	0	0	1	0	0	0	0	2	0	0	0	0	0	2	1	0	0	0	0	0	1	0	0	0	1
	ko:K00392	0	0	0	0	0	0	0	0	0	0	0	0	0	0	1	1	0	0	0	0	0	0	0	0	0	0	0	0	0	0	0	0	0	0	0	0	0	0	0	0	0	0	0	0	0	0	0	0
	ko:K00394	0	0	0	0	0	0	0	0	0	0	0	0	0	0	0	0	0	0	0	0	0	0	0	0	0	0	0	0	0	0	0	0	0	0	0	0	0	0	0	0	0	0	0	0	0	0	0	0
	ko:K00395	0	0	0	0	0	0	0	0	0	0	0	0	0	0	0	0	0	0	0	0	0	0	0	0	0	0	0	0	0	0	0	0	0	0	0	0	0	0	0	0	0	0	0	0	0	0	0	0
	ko:K00397	0	0	0	0	0	0	0	0	0	0	0	0	0	0	0	0	0	0	0	0	0	1	0	0	0	0	0	0	0	0	0	0	0	0	0	0	0	0	0	0	0	0	0	0	0	1	0	0
	ko:K00400	0	0	0	0	0	0	0	0	0	0	0	0	0	0	0	0	0	0	0	0	0	0	0	0	0	0	0	0	0	0	0	0	0	0	0	0	0	0	0	0	0	0	0	0	0	0	0	0
	ko:K00404	0	0	1	0	0	0	0	0	0	0	1	0	0	0	0	0	0	0	0	0	1	0	0	0	0	0	0	0	0	0	1	0	0	0	0	0	1	1	0	0	0	0	0	0	0	0	0	0
	ko:K00405	0	0	1	0	0	0	0	0	0	0	1	0	0	0	0	0	0	0	0	0	1	0	0	0	0	0	0	0	0	0	1	0	0	0	0	0	1	1	0	0	0	0	0	0	0	0	0	0
	ko:K00406	0	0	0	0	1	1	0	0	1	1	1	0	1	1	1	0	0	0	0	0	3	8	1	0	1	0	0	1	1	0	2	0	0	0	0	0	1	2	1	0	0	0	0	0	2	0	0	1
	ko:K00407	0	0	0	0	0	0	0	0	0	0	0	0	0	1	0	0	0	0	0	0	1	0	0	0	0	0	0	0	0	0	1	0	0	0	0	0	0	0	0	0	0	0	0	0	0	0	0	0
	ko:K00410	0	0	0	0	0	0	0	0	0	0	0	0	0	0	0	0	0	0	0	0	0	0	0	0	0	0	0	0	0	0	0	0	0	0	0	0	0	0	0	0	0	0	0	0	0	0	0	0
	ko:K00411	1	1	0	0	0	1	0	1	1	0	1	1	0	0	0	1	1	1	0	1	1	1	0	0	0	0	1	0	0	0	1	1	0	1	1	0	1	0	0	0	0	1	0	1	0	1	0	1
	ko:K00412	2	1	0	0	2	1	0	1	1	0	0	1	0	0	0	1	1	1	0	1	1	1	0	0	0	0	0	0	0	0	1	1	0	2	1	0	1	1	0	0	0	0	0	1	2	1	0	1
	ko:K00413	1	1	0	0	0	1	0	0	1	0	0	1	0	0	0	1	1	1	0	1	0	0	1	0	0	0	0	0	0	0	1	1	0	2	1	0	1	0	0	0	0	0	1	1	0	1	0	1
	ko:K00415	0	0	0	0	0	0	0	0	0	0	0	0	0	0	0	0	0	0	0	0	0	0	0	0	0	0	0	0	0	0	0	0	0	0	0	0	0	0	0	0	0	0	0	0	0	0	0	0
	ko:K00416	0	0	0	0	1	0	0	0	0	0	0	0	0	0	0	0	0	0	0	0	0	0	0	0	0	0	0	0	0	0	0	0	0	0	0	0	0	2	0	0	0	0	0	0	0	0	0	0
	ko:K00417	0	0	0	0	0	0	0	0	0	0	0	0	0	0	0	0	0	0	0	0	0	0	0	0	0	0	0	0	0	0	0	0	0	0	0	0	0	0	0	0	0	0	0	0	0	0	0	0
	ko:K00419	0	0	0	0	0	0	0	0	0	0	0	0	0	0	0	0	0	0	0	0	0	0	0	0	0	0	0	0	0	0	0	0	0	0	0	0	0	0	0	0	0	0	0	0	0	0	0	0
	ko:K00421	0	0	0	0	0	0	0	0	0	0	0	0	0	0	0	0	0	0	0	0	0	0	0	0	0	0	0	0	0	0	0	0	0	0	0	0	0	0	0	0	0	0	0	0	0	0	0	0
	ko:K00422	0	0	0	0	0	0	0	0	0	0	0	0	0	0	0	0	0	0	0	0	0	0	0	0	0	0	0	0	0	0	0	0	0	0	0	0	0	0	0	0	0	0	0	0	0	0	0	0
	ko:K00423	0	1	0	0	0	0	0	1	0	0	1	0	0	0	0	0	0	0	0	0	0	0	0	0	0	0	0	0	0	0	0	0	0	0	0	0	0	0	0	0	0	0	0	0	0	0	0	0
	ko:K00425	0	2	0	0	0	0	1	1	1	0	0	1	0	0	0	0	0	0	0	0	0	0	0	0	0	0	1	0	0	0	2	0	0	0	0	0	1	0	0	0	0	0	0	0	0	0	0	0
	ko:K00426	0	3	0	0	0	0	2	1	2	0	1	1	0	0	0	0	0	0	0	0	0	0	0	0	0	0	0	0	0	0	2	0	0	0	0	0	2	0	0	0	0	0	0	0	0	0	0	0
	ko:K00427	0	0	0	0	0	0	0	0	0	0	0	0	0	0	0	0	0	0	0	0	0	0	0	0	0	0	0	0	0	0	0	0	0	0	0	0	0	0	0	0	0	0	0	0	0	0	0	0
	ko:K00428	0	0	1	0	1	0	0	0	0	0	0	0	1	0	0	0	0	0	0	0	0	4	0	0	2	0	0	0	0	0	0	0	0	0	0	1	3	2	0	1	1	0	1	0	0	0	0	0
	ko:K00430	0	0	0	0	0	0	0	0	2	0	0	0	0	0	0	0	0	0	0	0	0	0	0	0	0	0	0	0	0	0	0	0	0	0	0	0	0	0	0	0	0	0	0	0	0	0	0	0
	ko:K00431	0	0	0	0	0	0	0	0	0	0	0	0	0	0	0	0	0	0	1	0	0	0	0	0	0	0	0	0	0	1	0	0	0	0	0	0	0	0	0	0	0	0	0	0	0	0	0	0
	ko:K00432	1	0	0	1	1	1	1	0	1	1	0	0	1	1	0	0	1	2	0	1	1	0	1	0	1	1	1	0	1	0	0	1	0	0	1	0	1	0	0	1	1	1	1	0	0	0	0	0
	ko:K00433	0	0	0	0	0	0	1	0	4	0	0	0	0	0	1	1	0	0	1	0	2	2	0	0	0	0	0	1	1	0	0	1	0	0	0	0	0	0	0	0	0	0	0	0	2	0	0	0
	ko:K00434	0	0	0	0	0	0	0	0	0	0	0	0	0	0	0	0	0	0	0	0	0	0	0	0	0	0	0	0	0	0	0	0	0	0	0	0	0	0	0	0	0	0	0	0	0	0	0	0
	ko:K00435	0	1	0	0	0	1	0	0	0	0	0	0	0	0	0	1	0	1	0	0	1	0	0	0	0	0	0	0	0	0	0	1	0	1	0	0	0	0	0	0	0	0	0	1	2	2	0	1
	ko:K00438	0	0	0	0	1	0	0	0	0	0	0	0	0	0	0	0	0	0	0	0	0	0	0	0	0	0	0	0	0	0	0	0	0	0	0	0	0	0	0	0	0	0	0	0	0	0	0	0
	ko:K00440	0	0	0	0	0	0	0	0	0	0	0	0	0	0	0	0	0	0	0	0	0	0	0	0	0	0	0	0	0	0	0	0	0	0	0	0	0	0	0	0	0	0	0	0	0	0	0	0
	ko:K00441	0	0	0	0	0	0	0	0	0	0	0	0	0	0	0	0	0	0	0	0	0	0	0	0	0	0	0	0	0	0	0	0	0	0	0	0	0	0	0	0	0	0	0	0	0	1	0	0
	ko:K00442	0	0	0	0	0	0	0	0	0	0	0	0	0	0	0	0	0	0	0	0	0	0	0	0	0	0	0	0	0	0	0	0	0	0	0	0	0	0	0	0	0	0	0	0	0	0	0	0
	ko:K00443	0	0	0	0	0	0	0	0	0	0	0	0	0	0	0	0	0	0	0	0	0	0	0	0	0	0	0	0	0	0	0	0	0	0	0	0	0	0	0	0	0	0	0	0	0	0	0	0
	ko:K00444	0	0	0	0	0	0	0	0	0	0	0	0	0	0	0	0	0	0	0	0	0	0	0	0	0	0	0	0	0	0	0	0	0	0	0	0	0	0	0	0	0	0	0	0	0	0	0	0
	ko:K00445	0	0	0	0	0	0	0	0	0	0	0	0	0	0	0	0	0	0	0	0	0	0	0	0	0	0	0	0	0	0	0	0	0	0	0	0	0	0	0	0	0	0	0	0	0	0	0	0
	ko:K00446	1	0	0	0	0	0	1	0	2	0	0	0	0	0	1	0	0	0	0	0	2	0	0	0	0	0	0	0	0	0	0	1	0	0	0	0	0	0	0	0	0	0	0	0	0	0	0	0
	ko:K00448	1	0	0	0	0	0	0	0	1	0	1	0	0	0	0	0	0	0	0	0	0	0	0	0	0	0	0	0	0	0	0	0	0	0	0	0	0	0	0	0	0	0	0	0	0	0	0	0
	ko:K00449	1	0	0	0	0	0	0	0	1	0	0	0	0	0	0	0	0	0	0	0	0	0	0	0	0	0	0	0	0	1	0	0	0	0	0	0	0	1	0	1	0	0	1	0	0	0	0	0
	ko:K00450	2	0	0	0	0	0	0	0	0	0	0	0	0	0	0	0	0	0	0	0	0	0	0	0	0	0	0	0	0	0	0	1	0	0	0	0	0	0	0	0	0	0	0	0	0	0	0	0
	ko:K00451	0	0	0	0	0	0	0	0	0	0	0	0	1	0	0	0	0	0	0	0	0	0	0	0	1	0	0	0	1	0	0	0	0	0	0	1	0	0	0	1	0	0	1	0	1	0	0	0
	ko:K00452	0	0	0	0	1	0	0	0	0	0	0	0	1	0	0	0	0	0	0	0	0	0	0	1	2	0	1	0	1	1	0	0	0	0	0	0	0	0	0	1	1	1	1	0	0	0	0	0
	ko:K00453	0	0	0	0	1	0	0	0	0	0	0	0	1	0	0	0	0	0	1	0	0	0	0	1	0	0	1	0	1	0	0	0	0	0	0	1	0	0	0	1	1	1	1	0	0	0	0	0
	ko:K00454	0	0	0	0	0	0	0	0	0	0	0	0	0	0	0	0	0	0	0	0	0	0	0	0	0	0	0	0	0	0	0	0	0	0	0	0	0	0	0	0	0	0	0	0	0	0	0	0
	ko:K00455	0	0	0	0	0	0	0	0	0	0	0	0	0	0	0	0	0	0	1	0	0	0	0	1	0	0	0	0	0	0	0	0	0	0	0	0	0	0	0	0	0	0	0	0	0	0	0	0
	ko:K00456	0	0	0	0	0	0	0	0	0	0	0	0	0	0	0	0	0	0	1	0	0	0	0	0	0	0	0	0	0	1	0	0	0	0	0	0	0	0	0	0	0	0	0	0	0	0	0	0
	ko:K00457	0	0	0	0	0	0	0	0	1	0	0	0	0	0	0	0	0	0	0	0	0	0	0	0	1	0	0	0	1	0	0	1	0	0	0	1	0	0	0	1	0	0	2	0	0	1	0	0
	ko:K00458	0	0	0	0	0	0	0	0	0	0	0	0	0	0	0	0	0	0	0	0	0	0	0	0	0	0	0	0	0	0	0	0	0	0	0	0	0	0	0	0	0	0	0	0	0	0	0	0
	ko:K00459	1	0	0	0	1	0	0	0	2	1	1	0	0	0	0	1	0	2	0	0	0	2	1	0	0	1	0	1	0	0	1	1	0	1	0	0	2	0	0	0	0	0	0	1	0	0	0	0
	ko:K00461	0	0	0	0	0	0	0	0	0	0	0	0	0	0	0	0	0	0	0	0	0	0	0	0	0	0	0	0	0	0	0	0	0	0	0	0	0	0	0	0	0	0	0	0	0	0	0	0
	ko:K00462	0	0	0	0	0	0	0	0	0	0	0	0	0	0	1	0	0	1	0	0	0	1	0	0	0	0	0	0	0	0	0	1	0	0	0	0	0	0	0	0	0	0	0	0	0	0	0	0
	ko:K00463	0	0	0	1	0	0	0	0	0	0	0	0	0	0	0	0	0	0	0	0	0	0	0	0	0	2	0	0	0	0	0	0	0	0	0	0	0	0	0	0	0	0	0	0	0	0	0	0
	ko:K00464	0	0	0	0	0	0	0	0	0	0	0	0	0	0	0	0	0	0	0	0	0	0	0	0	0	0	0	0	0	0	0	0	0	0	0	0	0	0	0	0	0	0	0	0	0	0	0	0
	ko:K00466	0	0	0	0	0	0	0	0	0	0	0	0	0	0	0	0	0	0	0	0	0	0	0	0	0	0	0	0	0	0	0	0	0	0	0	0	0	0	0	0	0	0	0	0	0	0	0	0
	ko:K00467	0	0	0	0	0	0	0	0	0	0	0	0	0	0	0	0	0	0	0	0	0	0	0	0	0	0	0	0	0	0	0	0	0	0	0	0	0	0	0	0	0	0	0	0	0	0	0	0
	ko:K00469	0	0	0	0	0	0	0	0	0	0	0	0	0	0	0	0	0	1	0	0	0	0	0	0	0	0	0	0	0	0	0	0	0	0	0	0	0	1	0	0	0	0	0	0	0	0	0	0
	ko:K00470	0	0	0	0	0	0	0	0	0	0	0	0	0	0	0	0	0	0	0	0	1	0	0	0	0	0	0	0	0	0	0	0	0	0	0	0	0	0	0	0	0	0	0	0	0	0	0	0
	ko:K00471	0	0	0	0	0	0	1	0	0	0	0	0	0	0	0	1	0	1	0	0	0	0	0	0	0	0	0	0	0	0	0	2	1	0	0	0	0	0	0	0	0	0	0	0	0	0	0	0
	ko:K00472	0	0	0	0	0	0	0	0	0	0	0	0	0	0	0	0	0	0	0	0	0	1	0	0	0	0	0	0	0	0	0	0	0	1	0	0	0	0	0	0	0	0	0	0	0	0	0	0
	ko:K00473	0	0	0	0	0	0	0	0	0	0	0	0	0	0	0	0	0	0	0	0	0	0	0	0	0	0	0	0	0	0	0	0	0	0	0	0	0	0	0	0	0	0	0	0	0	0	0	0
	ko:K00474	0	0	0	0	0	0	0	0	0	0	0	0	0	0	0	0	0	0	0	0	0	0	0	0	0	0	0	0	0	0	0	1	0	0	0	0	0	0	0	0	0	0	0	0	0	0	0	0
	ko:K00475	0	0	0	0	0	0	0	0	0	0	0	0	0	0	0	0	0	0	0	0	0	0	0	0	0	0	0	0	0	0	0	0	0	0	0	0	0	0	0	0	0	0	0	0	0	0	0	0
	ko:K00476	0	0	0	0	0	0	0	0	1	0	0	0	0	0	0	0	0	0	0	0	0	0	0	0	0	0	0	0	0	0	0	0	0	0	0	0	0	2	0	0	0	2	0	0	0	0	0	0
	ko:K00477	2	0	0	0	0	0	0	0	0	0	0	0	0	0	0	1	0	3	0	0	0	0	0	0	0	1	0	0	0	0	0	1	0	1	0	0	0	1	0	0	0	0	0	0	3	0	0	0
	ko:K00478	0	0	0	0	0	0	0	0	0	0	0	0	0	0	0	0	0	0	0	0	0	0	0	0	0	0	0	0	0	0	0	0	0	0	0	0	0	0	0	0	0	0	0	0	0	0	0	0
	ko:K00479	0	0	0	0	2	0	0	0	2	1	0	0	0	0	0	0	0	0	0	2	1	2	0	0	0	0	0	0	0	0	0	3	0	1	0	0	0	0	0	0	0	0	0	0	1	1	0	0
	ko:K00480	1	0	0	0	0	0	0	0	3	0	0	0	0	0	0	0	1	2	0	0	0	0	0	0	0	0	0	0	0	0	0	1	0	2	1	0	0	1	0	0	0	0	0	0	1	1	0	0
	ko:K00481	1	0	0	0	0	0	1	0	0	0	0	0	0	0	0	0	0	0	0	0	0	0	0	0	0	0	0	0	0	0	0	1	0	0	0	0	0	0	0	0	0	0	0	0	0	0	0	0
	ko:K00483	0	0	0	0	0	0	0	0	0	0	0	0	0	0	0	0	0	0	0	0	0	0	0	0	0	0	0	0	0	0	0	0	0	0	0	0	0	0	0	0	0	0	0	0	1	0	0	0
	ko:K00484	0	0	0	0	0	0	0	0	1	0	0	0	0	0	0	0	0	0	0	0	0	0	0	0	0	0	0	0	0	0	0	0	0	0	0	0	0	0	0	0	0	0	0	0	0	0	0	0
	ko:K00485	0	0	0	0	0	0	0	0	1	0	1	0	0	0	0	0	0	0	0	1	0	0	0	0	0	0	0	0	0	0	0	0	0	0	0	0	0	0	0	0	0	0	0	0	0	0	0	0
	ko:K00486	0	0	0	0	0	0	0	0	0	0	0	0	1	0	0	0	0	0	0	0	0	0	0	0	1	0	0	0	1	0	0	0	0	0	0	0	0	0	0	1	1	0	2	0	0	0	0	0
	ko:K00487	0	0	0	0	0	0	0	0	0	0	0	0	0	0	0	0	0	0	0	0	0	0	0	0	0	0	0	0	0	0	0	0	0	0	0	0	0	0	0	0	0	0	0	0	0	0	0	0
	ko:K00488	0	0	0	0	0	0	0	0	0	0	0	0	0	0	0	0	0	0	0	0	0	0	0	0	0	0	0	0	0	0	0	0	0	0	0	0	0	0	0	0	0	0	0	0	0	0	0	0
	ko:K00489	0	0	0	0	0	0	0	0	0	0	0	0	0	0	0	0	0	0	0	0	0	0	0	0	0	0	0	0	0	0	0	0	0	0	0	0	0	0	0	0	0	0	0	0	0	0	0	0
	ko:K00490	0	0	0	0	0	0	0	0	0	0	0	0	0	0	0	0	0	0	0	0	0	0	0	0	0	0	0	0	0	0	0	0	0	0	0	0	0	0	0	0	0	0	0	0	0	0	0	0
	ko:K00491	0	0	0	1	0	0	0	0	0	0	0	0	1	0	0	0	0	0	0	0	0	0	0	0	1	0	0	0	0	0	0	0	0	0	0	0	0	1	0	0	0	0	0	0	0	0	0	0
	ko:K00492	0	1	0	0	1	0	1	0	2	0	0	0	2	0	1	1	0	0	0	1	3	1	1	0	1	0	0	1	1	0	0	1	1	0	0	0	1	1	1	0	0	0	0	0	2	0	0	0
	ko:K00493	0	0	0	0	0	0	0	0	0	0	0	0	0	0	0	0	0	0	0	0	0	0	0	0	0	0	0	0	0	0	0	0	0	0	0	0	0	0	0	0	0	0	0	0	0	0	0	0
	ko:K00494	0	0	0	0	0	0	0	0	0	0	0	0	0	0	0	0	0	0	0	0	0	0	0	0	0	0	0	0	0	0	0	0	0	0	0	0	0	0	0	0	0	0	0	0	1	0	0	0
	ko:K00495	0	0	0	0	0	0	1	0	0	0	0	0	0	0	1	1	0	0	0	0	0	0	0	0	0	0	0	0	0	0	0	0	0	0	0	0	0	0	0	0	0	0	0	0	0	2	0	0
	ko:K00496	0	0	0	1	1	0	0	0	0	1	0	0	1	0	0	0	0	0	2	0	2	0	1	0	1	1	1	0	1	1	0	0	0	0	0	0	2	0	0	0	0	1	0	0	0	1	0	0
	ko:K00499	0	0	0	1	0	0	0	0	0	0	0	0	0	0	0	0	0	0	1	0	0	0	0	1	0	0	0	0	1	0	0	0	0	0	0	0	0	0	0	0	0	1	1	0	0	0	0	0
	ko:K00500	0	0	0	2	0	0	0	1	0	0	0	1	0	0	0	0	0	0	0	0	0	0	0	0	1	0	0	0	1	0	0	0	0	0	0	0	0	0	0	0	0	0	0	0	0	0	0	0
	ko:K00501	0	0	0	0	0	0	0	0	0	0	0	0	0	0	0	0	0	0	0	0	0	0	0	0	0	0	0	0	0	0	0	0	0	0	0	0	0	0	0	0	0	0	0	0	0	0	0	0
	ko:K00502	0	0	0	0	0	0	0	0	0	0	0	0	0	0	0	0	0	0	0	0	0	0	0	0	0	0	0	0	0	0	0	0	0	0	0	0	0	0	0	0	0	0	0	0	0	0	0	0
	ko:K00503	0	0	0	0	0	0	0	0	0	0	0	0	0	0	0	0	0	0	0	0	0	0	0	0	0	0	0	0	0	0	0	0	0	0	0	0	0	0	0	0	0	0	0	0	0	0	0	0
	ko:K00504	0	0	0	0	0	0	0	0	0	0	0	0	0	0	0	0	0	0	0	0	0	1	0	0	0	1	0	0	0	0	0	0	0	0	0	0	0	1	0	0	0	0	0	0	0	0	0	0
	ko:K00505	0	0	0	0	0	0	1	0	0	0	0	0	0	0	0	0	0	0	0	0	0	0	0	0	0	0	0	0	0	0	0	0	0	0	0	0	0	1	0	0	0	0	0	0	0	0	0	0
	ko:K00506	0	0	0	0	0	0	0	0	0	0	0	0	0	0	0	0	0	0	0	0	0	0	0	0	0	0	0	0	0	0	0	0	0	0	0	0	0	0	0	0	0	0	0	0	0	0	0	0
	ko:K00507	0	0	2	0	2	1	0	0	0	0	0	1	0	0	0	0	0	0	0	0	0	1	0	1	0	0	2	0	1	1	1	0	0	0	0	1	2	0	0	1	1	0	0	0	0	0	0	2
	ko:K00508	0	0	0	1	0	0	1	0	0	1	0	0	1	0	0	0	0	0	0	0	0	0	0	0	2	0	0	0	0	0	1	0	0	0	0	0	3	0	0	0	0	1	0	0	0	0	0	0
	ko:K00510	0	0	0	0	0	0	1	0	0	0	0	0	0	0	0	0	0	0	0	0	0	0	0	0	0	0	0	0	0	0	0	0	0	0	0	0	0	0	0	0	0	1	0	0	0	0	0	0
	ko:K00511	0	0	0	0	0	0	0	0	0	0	0	0	0	0	0	0	0	0	0	0	0	0	0	0	0	0	0	0	0	0	0	0	0	0	0	0	0	0	0	0	0	0	0	0	0	0	0	0
	ko:K00512	0	0	0	0	0	0	0	0	0	0	0	0	0	0	0	0	0	0	0	0	0	0	0	0	0	0	0	0	0	0	0	0	0	0	0	0	0	0	0	0	0	0	0	0	0	0	0	0
	ko:K00514	0	0	0	0	0	0	0	0	0	0	0	0	0	0	1	0	0	0	0	0	0	0	0	0	0	0	0	0	0	0	0	0	1	0	0	0	0	0	0	0	0	0	0	0	0	0	0	0
	ko:K00515	0	0	0	0	0	0	0	0	0	0	0	0	0	0	0	0	0	0	0	0	0	0	0	0	0	0	0	0	0	0	0	0	0	0	0	0	0	0	0	0	0	0	0	0	0	0	0	0
	ko:K00517	1	0	0	2	0	0	2	0	1	0	0	0	1	0	1	0	0	0	0	1	1	1	0	0	1	0	0	0	0	0	1	5	1	3	0	0	0	1	0	0	0	0	0	0	8	0	0	0
	ko:K00518	0	0	1	0	0	0	0	0	0	0	0	0	0	0	1	1	0	0	0	0	0	0	0	1	0	0	1	1	0	1	0	0	1	0	0	0	0	0	0	0	0	1	0	0	0	0	0	0
	ko:K00520	1	3	0	0	0	0	1	0	1	0	1	1	0	0	0	2	1	0	0	1	0	1	0	0	0	0	0	0	0	1	3	2	0	0	0	0	0	0	0	0	0	1	0	0	0	1	0	0
	ko:K00521	0	0	0	0	0	0	0	0	0	0	0	0	0	0	0	0	0	0	0	0	0	0	0	0	0	0	0	0	0	0	0	0	0	0	0	0	0	0	0	0	0	0	0	0	0	0	0	0
	ko:K00522	0	0	0	0	0	0	0	0	0	0	0	0	0	0	0	0	0	0	0	0	0	0	0	0	0	0	0	0	0	0	0	0	0	0	0	0	0	0	0	0	0	0	0	0	0	0	0	0
	ko:K00523	0	0	0	0	0	1	0	0	1	0	0	0	0	0	0	0	0	0	0	0	2	0	0	0	0	0	0	0	0	0	0	0	0	0	0	0	2	0	0	0	0	0	0	0	0	0	0	1
	ko:K00524	0	0	0	0	0	0	0	0	0	0	0	0	0	0	0	0	0	0	0	0	0	0	0	0	0	0	0	0	0	0	2	0	0	0	0	0	0	0	0	0	0	0	0	0	0	0	0	0
	ko:K00525	1	3	1	1	1	1	1	1	1	2	2	1	1	1	1	1	2	1	1	1	2	1	1	1	0	0	1	1	2	0	1	2	1	1	2	1	1	2	1	1	1	2	0	1	2	2	1	0
	ko:K00526	0	2	1	0	0	1	1	1	1	0	1	1	0	2	0	0	1	1	0	0	0	1	0	0	0	0	0	0	0	0	1	0	0	1	0	0	1	1	0	0	0	0	0	1	2	1	0	0
	ko:K00527	0	0	0	0	0	0	1	0	0	0	0	0	0	0	0	0	0	0	0	0	0	0	1	0	0	0	0	0	0	0	0	0	0	0	0	1	0	0	0	1	1	0	0	0	0	3	0	0
	ko:K00528	1	0	0	0	0	1	1	0	2	0	0	0	0	0	1	1	0	0	0	0	0	3	0	0	0	0	0	1	0	0	2	0	0	0	0	0	1	0	1	0	0	0	0	1	0	0	0	1
	ko:K00529	1	0	0	0	0	0	0	0	1	0	0	0	0	0	0	0	0	1	0	0	1	1	0	0	0	0	0	0	0	0	0	1	0	1	0	0	0	0	0	0	0	0	0	0	1	0	0	0
	ko:K00532	0	0	0	0	0	0	0	0	0	0	0	0	0	0	0	0	0	0	0	0	0	0	0	0	0	0	0	0	0	0	0	0	0	0	0	0	0	0	0	0	0	0	0	0	0	0	0	0
	ko:K00533	0	0	0	0	0	0	0	0	0	0	0	0	0	0	0	0	0	0	0	0	0	0	0	0	0	0	0	0	0	0	0	0	0	0	0	0	0	0	0	0	0	0	0	0	0	0	0	0
	ko:K00534	0	0	0	0	0	0	0	0	0	0	0	0	0	0	0	0	0	0	0	0	0	0	0	0	0	0	0	0	0	0	0	0	0	0	0	0	0	0	0	0	0	0	0	0	0	0	0	0
	ko:K00535	0	0	0	0	0	0	0	0	0	0	0	0	0	0	0	0	0	0	0	0	0	0	0	0	0	0	0	0	0	0	0	0	0	0	0	0	0	0	0	0	0	0	0	0	0	0	0	0
	ko:K00537	1	2	1	0	2	2	0	1	2	2	2	0	1	0	0	1	0	1	0	0	1	1	2	1	1	1	1	0	0	1	1	1	0	0	0	1	2	1	0	1	0	1	1	0	1	1	0	2
	ko:K00540	4	4	0	2	5	2	11	1	21	7	1	1	6	2	6	3	3	3	1	6	6	8	3	0	6	3	0	3	2	1	6	3	1	4	1	0	9	9	4	2	0	1	1	0	18	7	0	2
	ko:K00541	0	0	0	0	0	0	0	0	0	0	0	0	0	0	0	0	0	0	0	0	0	0	0	0	0	0	0	0	0	0	0	0	0	0	0	0	0	0	0	0	0	0	0	0	0	0	0	0
	ko:K00542	0	0	0	0	0	0	0	0	0	0	0	0	0	0	0	0	0	0	0	0	0	0	0	0	0	0	0	0	0	0	0	0	0	0	0	0	0	0	0	0	0	0	0	0	0	0	0	0
	ko:K00543	0	0	0	0	0	0	0	0	0	0	0	0	0	0	0	0	0	0	0	0	0	0	0	0	0	0	0	0	0	0	0	0	0	0	0	0	0	0	0	0	0	0	0	0	0	0	0	0
	ko:K00544	0	0	0	0	0	0	0	0	0	0	0	0	0	0	0	0	0	0	0	0	0	0	0	0	0	0	0	0	0	0	0	0	0	0	0	0	0	0	0	0	0	0	0	0	0	0	0	0
	ko:K00545	0	0	0	0	0	0	0	0	0	0	0	0	0	0	0	0	0	0	0	0	0	0	0	0	0	0	0	0	0	0	0	0	0	0	0	0	0	0	0	0	0	0	0	0	0	1	0	0
	ko:K00546	0	0	0	0	0	0	0	0	0	0	0	0	0	0	0	0	0	0	0	0	0	0	0	0	0	0	0	0	0	0	0	0	0	0	0	0	0	0	0	0	0	0	0	0	0	0	0	0
	ko:K00547	1	0	0	0	2	0	0	0	0	0	0	0	0	1	1	1	0	1	0	1	0	1	0	0	0	0	0	0	0	0	0	0	1	1	0	0	0	0	2	0	0	0	0	0	0	0	0	0
	ko:K00548	0	0	2	2	1	1	0	0	1	3	1	0	0	1	2	4	0	0	0	0	2	0	0	0	0	2	0	3	0	0	1	4	2	1	0	0	1	3	2	1	1	0	1	2	3	1	0	1
	ko:K00549	0	1	0	0	0	0	2	0	1	0	1	0	0	0	0	0	0	0	0	1	0	0	0	0	0	0	0	0	0	0	0	1	0	1	0	0	1	2	0	1	0	0	0	0	0	0	0	0
	ko:K00550	0	0	0	0	0	0	0	0	0	0	0	0	0	0	0	0	0	0	0	0	0	0	0	0	0	0	0	0	0	0	0	0	0	0	0	0	0	0	0	0	0	0	0	0	0	0	0	0
	ko:K00551	0	0	0	0	0	0	0	0	0	0	0	0	0	0	0	0	0	0	0	0	0	0	0	0	0	0	0	0	0	0	0	0	0	0	0	0	0	0	0	0	0	0	0	0	0	0	0	0
	ko:K00552	0	0	0	0	0	0	0	0	0	0	0	0	0	0	0	0	0	0	0	0	0	0	0	0	0	0	0	0	0	0	0	1	0	0	0	0	0	0	0	0	0	0	0	0	0	0	0	0
	ko:K00553	0	0	0	0	0	0	0	0	0	0	0	0	0	0	0	0	0	0	0	0	0	0	0	0	0	0	0	0	0	0	0	0	0	0	0	0	0	0	0	0	0	0	0	0	0	0	0	0
	ko:K00554	1	1	0	0	1	1	2	1	1	1	1	1	1	1	2	1	1	0	0	1	1	1	1	0	0	1	0	1	1	0	1	1	1	1	1	1	1	1	1	1	1	0	1	1	1	1	1	1
	ko:K00555	0	0	0	0	0	0	0	0	0	0	0	0	0	0	0	0	0	0	1	0	0	0	0	1	0	0	1	0	0	0	0	0	0	0	0	0	0	0	0	0	0	0	0	0	0	0	0	0
	ko:K00556	0	0	0	2	0	0	0	1	0	0	0	0	1	0	0	0	0	0	0	0	0	0	0	0	0	0	0	0	0	0	0	0	0	0	0	1	1	0	0	1	1	0	1	0	0	0	0	0
	ko:K00557	0	0	0	0	0	0	0	0	0	0	0	0	0	0	0	0	0	1	0	0	0	0	0	0	0	0	0	0	0	0	0	0	0	1	0	0	1	0	0	0	0	0	0	0	0	0	0	0
	ko:K00558	0	2	0	0	0	0	1	1	2	0	2	0	0	1	0	2	0	0	2	0	1	0	0	0	0	0	0	0	0	1	2	0	0	0	2	0	0	0	0	1	0	0	0	0	0	0	2	0
	ko:K00559	1	0	0	0	1	0	0	0	0	0	0	0	0	0	0	0	0	0	0	0	0	1	0	0	0	0	0	0	0	1	0	0	0	0	0	0	0	0	0	0	1	0	0	0	0	1	0	0
	ko:K00560	1	0	1	1	0	1	0	1	2	1	0	1	1	0	0	0	0	1	1	0	1	1	1	1	1	1	1	0	1	1	1	1	0	1	0	1	0	1	0	1	1	1	1	0	0	2	1	1
	ko:K00563	0	0	0	0	0	0	0	0	0	0	1	0	0	0	0	1	1	0	0	0	1	0	0	0	0	0	1	0	0	1	1	0	0	0	0	0	1	0	0	0	0	0	0	1	1	0	0	0
	ko:K00564	0	0	0	0	0	0	2	1	2	0	0	0	0	0	0	0	0	0	0	1	0	0	0	0	0	0	0	0	0	0	1	0	0	0	0	0	1	0	0	0	0	0	0	1	0	0	0	0
	ko:K00565	0	0	0	0	0	0	0	0	0	0	0	0	0	0	0	0	0	0	0	0	0	0	0	0	0	0	0	0	0	0	0	0	0	0	0	0	0	0	0	0	0	0	0	0	0	0	0	0
	ko:K00566	0	1	1	1	2	1	1	1	1	1	1	1	1	1	1	2	1	0	0	2	2	1	2	0	1	1	0	1	1	0	1	1	1	2	1	1	1	1	1	1	1	0	1	1	1	1	1	1
	ko:K00567	0	1	0	1	1	0	1	1	1	0	1	0	1	0	1	1	0	1	0	0	1	1	0	0	0	0	0	1	0	0	1	1	0	1	0	0	0	0	1	0	0	0	0	0	1	2	1	0
	ko:K00568	1	3	1	2	0	2	1	1	4	1	1	1	0	0	0	6	2	1	0	1	1	1	1	0	0	0	0	0	2	1	1	2	1	1	2	1	3	1	0	1	2	0	1	1	1	3	0	2
	ko:K00569	0	0	1	0	0	0	0	0	0	0	0	0	0	0	0	0	0	0	0	0	1	0	0	0	0	0	0	0	1	1	2	0	0	0	0	0	1	1	0	1	1	1	1	0	0	0	0	0
	ko:K00570	0	0	1	0	0	0	0	0	0	0	0	0	0	0	0	0	0	0	0	0	0	0	0	0	0	0	0	0	0	0	0	0	0	1	0	0	0	0	1	0	0	0	0	0	1	0	0	0
	ko:K00571	0	0	0	0	0	0	0	0	0	0	1	0	0	0	0	0	0	0	0	0	0	0	0	0	0	0	0	0	0	0	0	0	0	0	0	0	1	0	0	0	0	0	0	0	0	1	0	0
	ko:K00573	2	2	0	1	1	1	0	2	2	1	1	0	1	0	0	2	0	1	1	1	1	3	1	1	1	0	0	0	0	1	0	0	0	1	0	1	1	1	1	1	1	1	1	1	1	1	1	1
	ko:K00574	3	3	2	1	4	4	1	1	3	0	1	1	0	1	2	3	4	1	0	4	2	2	0	0	0	0	0	0	2	0	2	2	2	0	3	0	1	2	3	0	0	0	0	3	1	2	0	2
	ko:K00575	0	1	0	0	0	0	0	0	0	0	1	0	1	0	0	0	0	0	0	0	0	0	0	0	0	0	0	0	0	0	1	0	0	0	0	0	3	0	0	0	0	0	0	0	0	0	0	1
	ko:K00577	0	0	0	0	0	0	0	0	0	0	0	0	0	0	0	0	0	0	0	0	0	0	0	0	0	0	0	0	0	0	0	0	0	0	0	0	0	0	0	0	0	0	0	0	0	0	0	0
	ko:K00579	0	0	0	0	0	0	0	0	0	0	0	0	0	0	0	0	0	0	0	0	0	0	0	0	0	0	0	0	0	0	0	0	0	0	0	0	0	0	0	0	0	0	0	0	0	0	0	0
	ko:K00580	0	0	0	0	0	0	0	0	0	0	0	0	0	0	0	0	0	0	0	0	0	0	0	0	0	0	0	0	0	0	0	0	0	0	0	0	0	0	0	0	0	0	0	0	0	0	0	0
	ko:K00584	0	0	0	0	0	0	0	0	0	0	0	0	0	0	0	0	0	0	0	0	0	0	0	0	0	0	0	0	0	0	0	0	0	0	0	0	0	0	0	0	0	0	0	0	0	0	0	0
	ko:K00586	0	0	0	0	0	0	0	0	0	0	0	0	0	0	0	0	0	0	1	0	0	0	0	1	0	0	1	0	0	1	0	0	0	0	0	0	0	0	0	0	0	0	0	0	0	0	0	0
	ko:K00587	0	0	0	0	0	0	1	0	1	0	1	0	0	0	0	0	0	0	0	0	0	0	0	0	0	0	0	0	1	0	1	0	0	0	0	0	1	0	0	1	1	0	1	0	0	0	0	0
	ko:K00588	0	0	0	0	0	0	0	0	0	1	0	0	1	0	0	0	0	0	0	0	0	0	1	0	1	1	0	0	1	0	0	0	0	0	0	1	0	0	0	1	0	0	1	0	0	0	0	0
	ko:K00589	0	0	0	0	0	0	0	0	0	0	0	0	0	0	0	0	0	0	0	0	0	0	0	0	0	0	0	0	0	0	0	0	0	0	0	0	0	0	0	0	0	0	0	0	0	0	0	0
	ko:K00590	0	0	0	0	0	0	0	0	0	0	0	0	0	0	0	0	0	0	0	0	0	0	0	0	0	0	0	0	0	0	0	0	0	0	0	0	0	0	0	0	0	0	0	0	0	0	0	0
	ko:K00591	0	0	0	0	0	0	0	0	0	0	0	0	0	0	0	0	0	1	0	0	0	0	0	0	0	0	0	0	1	0	0	0	0	0	0	0	0	0	0	0	0	0	0	0	0	0	0	0
	ko:K00592	0	0	0	0	0	0	0	0	0	0	0	0	0	0	0	0	0	0	0	0	0	0	0	0	0	0	0	0	0	0	0	0	0	0	0	0	0	0	0	0	0	0	0	0	0	0	0	0
	ko:K00594	0	0	0	0	0	0	0	0	0	0	0	0	0	0	0	0	0	0	0	0	0	0	0	0	0	0	0	0	0	0	0	0	0	0	0	0	0	0	0	0	0	0	0	0	0	0	0	0
	ko:K00595	0	1	0	0	1	0	0	0	0	0	0	0	0	0	1	0	0	0	0	0	0	0	0	0	0	0	0	0	0	0	0	1	0	0	0	0	0	0	0	0	0	0	0	0	0	0	0	0
	ko:K00596	0	0	0	0	0	0	0	0	0	0	0	0	0	0	0	0	0	0	0	0	0	0	0	0	0	0	0	0	0	0	0	0	0	0	0	0	0	0	0	0	0	0	0	0	0	0	0	0
	ko:K00597	0	0	0	0	0	0	0	0	0	0	0	0	0	0	0	0	0	0	0	0	0	0	0	0	0	0	0	0	0	0	0	0	0	0	0	0	0	0	0	0	0	0	0	0	0	0	0	0
	ko:K00598	0	1	0	0	0	0	0	0	0	1	0	0	0	0	0	1	0	0	0	0	0	0	0	1	0	0	1	1	0	0	0	0	0	0	0	0	0	2	0	0	0	1	0	0	0	1	0	0
	ko:K00599	2	4	0	2	1	2	4	1	3	0	1	0	0	0	0	1	0	0	0	1	2	0	0	1	0	0	0	0	0	0	1	1	0	1	0	0	1	1	0	1	2	0	1	0	1	4	1	2
	ko:K00600	1	1	1	1	1	1	1	1	1	1	1	1	1	1	1	1	1	1	1	1	1	1	1	1	0	0	1	1	1	1	1	1	1	0	1	0	1	1	1	1	1	1	1	0	1	1	1	0
	ko:K00601	0	0	0	0	0	0	0	0	0	0	0	0	0	0	0	0	0	0	0	0	0	0	0	0	0	0	0	0	0	0	0	0	0	0	0	0	0	0	0	0	0	0	0	0	0	0	0	0
	ko:K00602	1	1	1	1	1	1	0	1	1	1	1	0	1	1	1	1	0	1	1	1	1	1	1	1	1	1	2	1	1	1	1	1	1	1	1	1	1	1	1	1	1	1	2	0	0	1	0	1
	ko:K00603	0	0	0	0	1	0	0	0	0	0	0	0	1	0	0	0	0	0	2	0	0	0	1	1	1	0	2	0	1	1	0	0	0	0	0	1	0	0	0	1	1	1	1	0	0	0	0	0
	ko:K00604	3	1	1	1	2	1	1	1	1	1	2	1	1	1	1	3	1	2	1	5	1	1	1	0	1	2	0	2	1	1	0	1	3	2	1	1	1	0	1	1	2	0	4	2	1	1	2	0
	ko:K00605	2	0	1	1	3	0	4	1	1	1	1	0	1	1	1	2	1	1	1	2	1	5	1	1	1	0	1	1	1	1	1	3	0	1	3	1	1	1	1	1	0	1	1	0	2	0	0	0
	ko:K00606	0	1	1	1	0	1	0	0	0	1	1	0	0	1	1	0	1	0	0	2	1	1	1	1	0	1	1	1	1	0	1	1	0	0	1	0	1	1	0	1	1	1	1	1	0	1	0	1
	ko:K00607	0	0	0	0	0	0	0	0	0	0	0	0	0	0	0	0	0	0	0	0	0	0	0	0	0	0	0	0	0	0	0	0	0	0	0	0	0	0	0	0	0	0	0	0	0	0	0	0
	ko:K00609	1	1	1	1	1	1	2	1	1	1	1	0	1	1	1	1	1	0	1	1	1	0	1	1	1	1	1	1	1	1	1	1	1	1	1	1	1	1	1	1	1	1	1	0	1	0	0	1
	ko:K00610	0	0	0	0	0	0	0	0	0	0	0	0	0	0	0	0	0	0	1	0	0	0	0	1	0	0	1	0	0	1	0	0	0	0	0	0	0	0	0	0	0	1	0	0	0	0	0	0
	ko:K00611	1	1	1	1	1	1	1	0	3	1	1	0	0	2	1	1	0	1	0	1	1	0	0	1	0	0	1	2	1	1	1	1	1	1	1	1	1	1	1	0	0	1	0	0	0	0	0	1
	ko:K00612	3	0	0	3	0	0	0	0	0	0	0	0	0	0	1	0	0	1	0	0	1	1	0	0	0	0	0	0	0	0	0	0	0	1	1	0	0	0	1	1	1	0	0	2	0	0	0	0
	ko:K00613	0	0	0	0	0	0	0	0	0	0	0	0	0	0	0	0	0	0	0	0	0	0	0	0	0	0	0	0	0	0	0	0	0	0	0	0	0	0	0	1	0	0	1	0	0	0	0	0
	ko:K00614	0	0	0	0	0	0	0	0	0	0	0	0	0	0	0	0	0	0	1	0	1	0	0	0	0	0	1	0	0	0	0	0	0	0	0	0	0	0	0	0	0	0	0	0	0	0	0	0
	ko:K00615	2	1	1	1	3	2	1	1	5	2	2	1	3	2	2	3	1	0	2	3	2	0	2	2	2	2	2	1	1	2	2	1	0	2	4	2	1	1	5	2	2	2	2	2	2	2	2	1
	ko:K00616	1	1	1	1	1	1	2	1	1	1	1	0	1	1	0	1	1	1	0	1	0	0	1	1	1	1	1	3	0	2	1	1	2	0	0	0	2	0	1	0	0	1	0	0	1	0	0	0
	ko:K00618	0	0	0	0	0	0	0	0	0	0	0	0	0	0	0	0	0	0	0	0	0	0	0	0	0	0	0	0	0	0	0	0	0	0	0	0	0	0	0	0	0	0	0	0	0	0	0	0
	ko:K00619	0	0	0	0	0	0	0	0	0	0	0	0	0	0	0	0	0	1	1	0	0	0	0	0	0	0	0	0	1	0	0	0	0	0	0	0	0	1	0	0	0	0	0	0	0	0	0	0
	ko:K00620	1	1	1	0	0	1	1	0	1	0	1	0	0	1	1	1	1	1	0	0	1	1	0	0	0	0	0	1	0	0	1	1	1	1	1	0	1	0	1	0	0	0	0	1	1	1	0	0
	ko:K00621	0	0	0	0	0	0	0	0	0	0	0	0	0	0	0	0	0	0	0	0	0	0	0	0	0	0	0	0	0	0	0	0	0	1	0	0	0	0	0	0	0	0	0	0	0	0	0	0
	ko:K00622	0	0	0	0	0	0	0	0	0	0	0	0	0	0	0	0	0	0	0	0	0	0	0	0	0	0	0	0	0	0	0	0	0	0	0	0	0	0	0	0	0	0	0	0	0	0	0	0
	ko:K00623	0	0	0	0	0	0	0	0	0	0	0	0	0	0	0	0	0	0	0	0	0	0	0	0	0	0	0	0	0	0	0	0	0	0	0	0	0	0	0	0	0	0	0	0	0	0	0	0
	ko:K00624	0	0	0	0	0	0	0	0	0	0	0	0	0	0	0	0	0	0	0	0	0	0	0	0	0	0	0	0	0	0	0	0	0	0	0	0	0	0	0	0	0	0	0	0	0	0	0	0
	ko:K00625	0	1	1	1	0	0	0	1	1	0	1	0	0	0	0	0	0	0	0	0	2	0	0	0	0	0	0	0	2	0	0	1	0	0	1	0	1	1	0	0	0	0	0	1	0	0	0	0
	ko:K00626	1	2	0	1	2	0	1	1	7	0	1	1	1	4	5	2	1	2	2	1	6	5	2	2	1	2	3	1	1	2	4	3	2	4	0	1	3	0	1	1	1	4	1	1	8	4	0	0
	ko:K00627	2	2	1	1	1	0	5	2	2	1	1	2	1	0	2	2	1	1	1	2	3	3	1	2	2	1	2	4	1	0	1	1	1	2	2	0	2	1	2	1	0	0	1	0	1	2	1	1
	ko:K00629	0	0	0	0	0	0	0	0	0	0	0	0	0	0	0	0	0	0	0	0	0	0	0	0	0	0	0	0	0	0	0	0	0	0	0	0	0	0	0	0	0	0	0	0	0	0	0	0
	ko:K00630	0	0	0	0	0	0	0	0	0	0	0	0	0	0	0	0	0	0	0	0	0	0	0	0	0	0	0	0	0	0	0	0	0	0	0	0	0	0	0	0	0	0	0	0	0	0	0	0
	ko:K00631	0	0	0	0	0	0	0	0	0	0	0	0	0	0	0	0	0	1	0	0	1	0	0	0	0	0	0	0	0	0	1	0	0	1	0	0	1	0	0	0	0	0	0	0	0	0	0	0
	ko:K00632	0	1	0	0	1	0	2	1	1	1	1	0	1	0	0	1	0	0	1	0	1	1	1	1	1	0	0	0	1	1	1	0	0	0	0	0	1	0	0	0	0	0	0	0	1	0	0	0
	ko:K00633	0	0	0	1	1	0	0	0	0	0	0	0	0	0	0	0	0	0	0	0	0	0	0	0	1	0	0	0	0	0	0	0	0	0	0	0	0	0	0	1	0	0	0	0	0	0	0	0
	ko:K00634	0	0	0	0	0	0	0	0	0	0	0	0	0	0	0	0	0	0	0	0	0	0	0	0	0	0	0	0	0	0	0	0	0	0	0	0	0	0	0	0	0	0	0	0	0	0	0	0
	ko:K00635	0	0	0	0	0	0	0	0	0	0	0	0	0	0	0	0	0	0	0	0	0	0	0	0	0	0	0	0	0	0	1	0	0	0	0	0	0	0	0	0	0	0	0	0	0	0	0	0
	ko:K00637	0	0	0	0	0	0	0	0	0	0	0	0	0	0	0	0	0	0	0	0	0	0	0	0	0	0	0	0	0	0	0	0	0	0	0	0	0	0	0	0	0	0	0	0	0	0	0	0
	ko:K00638	1	1	0	0	0	0	0	0	1	0	1	0	0	0	0	0	0	0	0	0	0	0	0	0	0	0	0	0	0	0	0	0	0	0	0	0	0	0	0	0	0	0	0	0	0	0	0	0
	ko:K00639	0	0	0	2	2	0	0	0	0	1	0	0	1	1	0	0	0	0	1	0	0	0	2	1	1	1	1	0	0	1	0	0	0	0	0	0	0	1	0	1	1	1	2	0	0	2	0	0
	ko:K00640	0	1	2	0	0	1	0	1	1	0	0	0	0	1	0	1	0	0	0	1	2	1	0	0	0	0	1	0	0	0	0	2	0	1	0	0	1	1	0	1	0	1	0	1	0	1	0	0
	ko:K00641	0	1	1	1	0	2	2	0	0	1	2	0	0	0	0	2	1	2	0	3	1	2	0	0	0	0	0	1	0	0	3	0	0	2	1	0	2	1	1	0	0	0	0	1	0	2	0	1
	ko:K00643	1	1	0	0	0	0	0	1	2	0	0	0	0	0	0	1	0	0	0	1	0	0	0	0	0	0	0	0	0	0	0	1	0	1	0	0	0	0	0	0	0	0	0	1	0	0	0	0
	ko:K00645	1	1	1	1	1	1	2	1	2	1	1	0	1	0	1	1	0	1	0	1	1	1	0	0	1	1	0	1	1	0	1	1	1	1	1	1	2	1	1	1	1	0	2	1	1	2	0	1
	ko:K00646	0	0	0	0	0	0	0	0	0	0	0	0	0	0	0	0	0	0	0	0	0	0	0	0	0	0	0	0	0	0	0	0	0	0	0	0	0	0	0	0	0	0	0	0	0	0	0	0
	ko:K00647	1	1	1	0	0	1	0	1	1	0	0	0	0	0	0	0	1	1	0	1	1	1	0	0	0	0	0	0	0	0	1	1	0	1	1	0	1	0	0	0	0	0	0	0	0	0	0	1
	ko:K00648	0	1	4	1	2	1	1	1	1	2	1	1	1	1	0	1	0	1	0	0	1	1	3	0	2	1	2	0	3	0	0	1	1	1	0	0	0	1	0	1	2	2	1	0	1	1	0	1
	ko:K00649	0	0	0	0	0	0	0	0	0	0	0	0	0	0	0	0	0	0	0	0	0	0	0	0	0	0	0	0	0	0	0	0	0	0	0	0	0	0	0	0	0	0	0	0	0	0	0	0
	ko:K00650	0	0	0	0	0	0	0	0	0	0	0	0	0	0	0	0	0	0	0	0	0	0	0	0	0	0	0	0	0	0	0	0	0	0	0	0	0	0	0	0	0	0	0	0	0	0	0	0
	ko:K00651	1	0	0	0	0	0	0	0	1	0	0	0	0	0	0	0	0	0	0	0	0	0	0	0	0	0	0	0	0	0	0	1	1	0	0	0	0	0	0	0	0	0	0	0	0	0	0	0
	ko:K00652	0	1	0	0	0	1	0	0	0	0	1	0	1	0	0	0	0	0	0	0	2	0	1	0	1	0	0	0	0	0	0	0	0	0	0	0	1	1	0	0	0	0	0	2	0	1	0	1
	ko:K00653	0	0	0	0	0	0	0	0	0	0	0	0	0	0	0	0	0	0	0	0	0	0	0	0	0	0	0	0	0	0	0	0	0	0	0	0	0	0	0	0	0	0	0	0	0	0	0	0
	ko:K00654	0	0	0	0	0	0	0	0	0	0	0	0	0	0	0	0	0	0	0	0	0	0	0	0	0	0	0	0	0	0	0	0	0	0	0	0	0	0	0	0	0	0	0	0	0	0	0	0
	ko:K00655	2	4	1	3	3	1	5	3	3	2	3	1	6	2	1	2	1	2	2	1	1	2	0	1	2	2	1	1	1	1	1	1	1	2	0	1	2	1	1	1	1	2	2	2	3	1	0	1
	ko:K00656	0	0	0	0	0	0	1	0	0	0	0	0	0	0	0	0	0	0	0	0	0	0	0	0	0	0	0	0	0	0	0	0	0	0	0	0	0	0	0	0	0	0	0	0	0	0	0	0
	ko:K00657	0	0	0	0	0	0	0	0	1	2	3	0	2	0	0	0	0	0	0	0	1	1	0	0	2	2	0	1	0	0	0	0	0	0	0	1	0	0	0	1	2	0	2	0	1	0	0	0
	ko:K00658	1	2	1	1	2	1	4	1	2	2	1	1	2	0	0	1	2	0	0	1	1	1	2	0	2	1	1	0	2	1	1	1	0	0	1	2	1	3	1	2	2	1	2	0	0	1	0	0
	ko:K00659	0	0	0	0	0	0	0	0	0	0	0	0	0	0	0	0	0	0	0	0	0	0	0	0	0	0	0	0	0	0	0	0	0	0	0	0	0	0	0	0	0	0	0	0	0	0	0	0
	ko:K00661	2	0	0	0	0	0	0	1	0	0	0	0	0	0	0	1	0	1	0	0	1	0	0	0	0	2	2	0	1	1	0	0	0	1	0	1	0	0	0	0	1	1	0	0	1	3	1	0
	ko:K00662	0	0	0	0	0	0	0	0	0	0	0	0	0	0	0	1	0	0	0	0	0	0	0	0	0	0	0	0	0	0	0	0	0	0	0	0	0	0	0	0	0	0	0	0	0	0	0	0
	ko:K00663	0	0	0	0	0	0	0	0	0	0	0	0	0	0	0	0	0	0	0	0	0	0	0	0	0	0	0	0	0	0	0	0	0	0	0	0	0	0	0	0	0	0	0	0	0	0	0	0
	ko:K00665	0	0	0	0	0	0	0	0	0	0	0	0	0	0	0	0	0	0	0	0	0	0	0	0	0	0	0	0	0	0	0	0	0	0	0	0	0	0	0	0	0	0	0	0	0	0	0	0
	ko:K00666	1	2	0	0	0	0	1	0	2	0	0	0	0	0	2	3	0	2	0	2	5	7	0	0	0	0	0	0	0	0	6	1	1	5	2	0	4	0	1	0	0	0	0	0	13	6	0	1
	ko:K00667	0	0	0	0	0	0	0	0	0	0	0	0	0	0	0	0	0	0	0	0	0	0	0	0	0	0	0	0	0	0	0	0	0	0	0	0	0	0	0	0	0	0	0	0	0	0	0	0
	ko:K00668	0	0	0	0	0	0	1	0	0	0	0	0	0	0	0	0	0	0	0	0	0	0	0	0	0	0	0	0	0	0	1	0	1	0	0	0	0	0	0	0	0	0	0	0	1	0	0	0
	ko:K00669	0	0	0	0	0	0	0	0	0	0	0	0	0	0	0	0	0	0	0	0	0	0	0	0	0	0	0	0	0	0	0	0	0	0	0	0	0	0	0	0	0	0	0	0	0	0	0	0
	ko:K00670	0	0	0	0	0	0	1	0	0	0	1	0	0	0	0	0	0	0	0	0	0	0	0	0	0	0	0	0	0	0	0	0	0	0	1	0	0	0	0	0	1	0	0	1	0	0	0	0
	ko:K00671	0	0	0	0	0	0	0	0	0	0	0	0	0	0	0	0	0	0	0	0	0	0	0	0	0	0	0	0	0	0	0	0	0	0	0	0	0	0	0	0	0	0	0	0	0	0	0	0
	ko:K00672	0	0	0	0	0	1	0	0	0	0	0	0	0	0	0	0	0	0	0	0	0	0	0	0	0	0	0	0	0	0	0	0	0	0	0	0	0	0	0	0	0	0	0	0	0	0	0	1
	ko:K00673	0	0	0	0	0	0	0	0	0	0	0	0	0	0	0	0	0	0	0	0	0	1	0	0	0	0	0	0	0	0	0	0	0	0	0	0	0	0	0	0	0	0	0	0	0	0	0	0
	ko:K00674	1	1	0	1	1	1	1	0	1	1	1	1	1	0	0	1	1	1	0	1	1	1	1	0	1	1	0	0	1	0	0	2	0	0	1	1	1	0	0	1	1	0	1	1	1	1	0	1
	ko:K00675	0	0	0	0	0	0	0	0	0	0	0	0	0	0	0	0	0	0	0	0	0	0	0	0	0	0	0	0	0	0	0	0	0	0	0	0	0	0	0	0	0	0	0	0	0	0	0	0
	ko:K00676	0	2	0	0	0	0	2	1	3	0	3	1	0	0	0	0	0	0	0	0	1	0	0	0	0	0	0	0	0	0	1	0	0	0	0	0	0	0	1	0	0	0	0	0	1	0	0	0
	ko:K00677	1	1	1	0	1	1	0	1	1	2	0	1	1	0	0	1	1	1	1	1	1	1	1	0	1	1	0	0	1	0	1	1	0	1	1	1	1	1	0	1	0	0	1	1	0	0	0	0
	ko:K00678	0	0	0	0	0	0	0	0	0	0	0	0	0	0	0	0	0	0	0	0	0	0	0	0	0	0	0	0	1	0	1	0	0	0	0	0	0	0	0	0	0	0	0	0	0	0	0	0
	ko:K00679	0	0	0	0	0	0	0	0	0	0	0	0	0	0	0	0	0	0	0	0	0	0	0	0	0	0	0	0	0	0	0	0	0	0	0	0	0	0	0	0	0	0	0	0	0	0	0	0
	ko:K00680	0	3	0	0	1	0	5	2	5	1	1	1	4	0	1	1	0	0	0	0	1	2	2	1	2	3	0	1	0	1	2	3	2	1	1	3	2	2	3	1	2	1	2	0	0	2	1	0
	ko:K00681	3	3	0	3	8	2	0	1	2	0	1	0	0	0	4	1	0	2	0	1	1	3	0	0	0	3	0	2	1	0	0	1	3	2	0	0	1	2	6	0	0	0	1	3	2	1	0	0
	ko:K00682	0	0	0	0	0	0	0	0	1	0	0	0	0	0	0	0	0	0	0	0	0	0	0	0	0	0	0	0	0	0	0	0	0	0	0	0	0	0	0	0	0	1	0	0	0	0	0	0
	ko:K00683	0	0	0	0	0	0	0	0	0	1	0	0	0	0	0	0	0	0	1	0	0	1	1	0	0	0	0	0	1	1	0	0	0	0	0	0	0	1	0	0	0	0	0	0	0	0	0	0
	ko:K00684	1	1	0	0	0	1	0	1	1	0	0	0	1	0	0	0	0	0	0	0	1	1	0	0	1	0	0	0	0	0	0	1	0	1	0	0	1	1	0	0	0	0	0	1	0	1	0	1
	ko:K00685	1	1	0	0	0	0	0	0	1	0	0	0	1	0	0	1	0	0	0	0	1	0	0	0	1	0	0	0	0	0	0	1	0	0	0	0	1	1	0	0	0	0	0	1	0	0	1	0
	ko:K00686	0	0	0	0	0	0	0	0	0	0	0	0	0	0	0	0	0	0	0	0	0	0	0	0	0	0	0	0	0	0	0	0	0	0	0	0	0	0	0	0	0	0	0	0	0	0	0	0
	ko:K00687	0	0	0	0	0	0	0	0	0	0	0	0	0	0	0	0	0	0	0	0	0	0	0	0	0	0	0	0	0	0	0	0	0	0	0	0	0	0	0	0	0	0	0	0	0	0	0	0
	ko:K00688	0	0	1	1	0	0	1	1	3	0	0	0	0	0	0	0	0	0	1	0	0	0	0	1	0	0	2	0	0	0	0	0	0	0	0	0	0	0	0	0	0	0	1	0	0	0	0	0
	ko:K00689	0	0	0	0	0	0	0	0	0	0	0	0	0	0	0	0	0	0	0	0	0	0	0	0	0	0	0	0	0	0	0	1	0	0	0	0	0	0	0	0	0	0	0	0	0	0	0	0
	ko:K00690	0	1	1	0	0	0	1	0	1	0	0	0	0	2	0	0	0	0	0	0	0	0	0	0	0	0	0	0	0	0	0	0	0	0	0	1	2	0	0	1	0	0	0	0	1	0	0	0
	ko:K00691	0	0	0	0	0	0	0	0	0	0	0	0	1	0	0	0	0	0	0	0	0	0	1	0	1	1	0	0	0	0	0	0	0	0	0	0	0	0	0	2	0	0	0	0	0	0	0	0
	ko:K00692	0	0	0	0	0	0	0	0	0	0	0	0	0	0	0	0	0	0	0	0	0	0	0	0	0	0	0	0	0	0	0	0	0	0	0	0	0	0	0	0	0	0	0	0	0	0	0	0
	ko:K00693	0	0	0	0	0	0	0	0	0	0	0	0	0	0	0	0	0	0	0	0	0	0	0	0	0	0	0	0	0	0	0	0	0	0	0	0	0	0	0	0	0	0	0	0	0	0	0	0
	ko:K00694	0	0	0	1	0	0	0	0	1	0	0	0	0	0	0	0	0	0	0	0	0	0	0	0	0	0	0	0	0	0	1	0	0	0	0	0	0	0	0	0	0	0	0	0	0	0	0	0
	ko:K00695	0	1	0	0	0	0	0	0	0	0	0	0	0	0	0	0	0	0	0	0	0	0	1	0	0	0	0	0	0	0	0	0	0	0	0	0	0	0	0	1	0	0	0	0	0	0	0	0
	ko:K00696	0	0	0	0	0	0	0	0	1	0	0	0	0	0	0	0	0	0	0	0	0	0	0	0	0	0	0	0	0	0	0	1	0	0	0	0	0	1	0	0	1	1	0	0	0	1	0	0
	ko:K00697	0	0	0	0	0	0	1	0	1	0	0	0	0	0	0	0	0	0	0	0	0	0	0	0	0	1	0	0	0	0	0	0	0	0	0	0	0	0	0	0	0	0	0	0	0	0	0	0
	ko:K00698	0	0	0	0	0	0	0	0	0	0	0	0	0	0	0	0	0	0	0	0	0	0	0	0	0	0	0	0	0	0	0	0	1	0	0	0	0	0	0	0	0	0	0	0	0	0	0	0
	ko:K00699	0	0	0	0	0	0	2	0	0	0	0	0	1	0	0	0	0	0	0	0	0	0	0	0	0	0	0	0	0	0	0	0	0	0	0	0	0	0	0	0	0	0	0	0	0	0	0	0
	ko:K00700	0	0	1	2	0	0	1	0	2	0	0	0	2	0	0	0	0	0	0	0	0	0	0	0	1	0	0	0	1	0	0	0	0	0	0	0	0	0	0	0	0	0	1	0	0	0	0	0
	ko:K00701	0	0	0	0	0	0	0	0	0	0	0	0	0	0	0	0	0	0	0	0	0	0	0	0	0	0	0	0	0	0	0	0	0	0	0	0	0	0	0	0	0	0	0	0	0	0	0	0
	ko:K00702	0	0	0	0	0	0	0	0	0	0	0	0	0	0	0	0	0	0	0	0	0	0	0	0	0	0	0	0	0	0	0	0	0	0	0	0	0	0	0	0	0	0	0	0	0	0	0	0
	ko:K00703	0	0	1	3	0	0	0	0	3	1	0	0	1	0	0	0	0	0	0	0	0	0	1	0	1	1	0	0	2	0	0	0	0	0	0	1	0	0	0	1	0	0	1	0	0	0	0	0
	ko:K00705	0	0	2	1	0	0	0	0	0	0	0	0	0	0	0	0	0	0	1	0	0	0	0	1	0	0	2	0	0	0	0	0	0	0	0	0	0	0	0	0	0	0	1	0	0	0	0	0
	ko:K00706	0	0	0	0	0	0	0	0	0	0	0	0	0	0	0	0	0	0	0	0	0	0	0	0	0	0	0	0	0	0	0	0	1	0	0	0	0	0	0	0	0	0	0	0	0	0	0	0
	ko:K00709	0	0	0	0	0	0	0	0	0	0	0	0	0	0	0	0	0	0	0	0	0	0	0	0	0	0	0	0	0	0	0	0	0	0	0	0	0	0	0	0	0	0	0	0	0	0	0	0
	ko:K00710	0	0	0	0	0	0	0	0	0	0	0	0	0	0	0	0	0	0	0	0	0	0	0	0	0	0	0	0	0	0	0	0	0	0	0	0	0	0	0	0	0	0	0	0	0	0	0	0
	ko:K00712	0	0	0	0	0	0	0	0	0	0	0	0	0	0	0	0	0	0	0	0	0	0	2	0	0	0	0	0	0	0	0	0	0	0	0	0	0	1	0	0	0	0	0	0	0	1	0	0
	ko:K00713	0	0	0	0	0	0	0	0	0	0	0	0	0	0	0	0	0	0	0	0	0	0	0	0	0	0	0	0	0	0	0	0	0	0	0	0	0	0	0	0	0	0	1	0	0	0	0	0
	ko:K00714	0	0	0	0	0	0	0	0	0	0	0	0	0	0	0	0	0	0	0	0	0	0	0	0	0	0	0	0	0	0	0	0	0	0	0	0	0	0	0	0	0	0	0	0	0	0	0	0
	ko:K00715	0	0	0	0	0	0	0	0	0	0	0	0	0	0	0	0	0	0	0	0	0	0	0	0	0	0	0	0	0	0	0	0	0	0	0	0	0	0	0	0	0	0	0	0	0	0	0	0
	ko:K00717	0	0	0	0	0	0	0	0	0	0	0	0	0	0	0	0	0	0	0	0	0	0	0	0	0	0	0	0	0	0	0	0	0	0	0	0	0	0	0	0	0	0	0	0	0	0	0	0
	ko:K00718	0	0	0	0	0	0	0	0	0	0	0	0	0	0	0	0	0	0	0	0	0	0	0	0	0	0	0	0	0	0	0	0	0	0	0	0	0	0	0	0	0	0	0	0	0	0	0	0
	ko:K00719	0	0	0	0	0	0	0	0	0	0	0	0	0	0	0	0	0	0	0	0	0	0	0	0	0	0	0	0	0	0	0	0	0	0	0	0	0	0	0	0	0	0	0	0	0	0	0	0
	ko:K00720	0	0	0	0	0	1	0	0	0	0	0	0	0	0	0	0	0	0	0	0	0	0	0	0	0	0	0	0	0	0	0	0	0	0	0	0	0	0	0	0	0	0	0	0	0	0	0	1
	ko:K00721	4	3	1	2	3	3	1	1	3	3	2	0	4	0	0	1	1	0	3	3	4	0	2	6	1	2	6	0	2	3	0	1	0	0	5	2	3	0	2	3	1	3	2	1	1	1	2	2
	ko:K00725	0	0	0	0	0	0	0	0	0	0	0	0	0	0	0	0	0	0	0	0	0	0	0	0	0	0	0	0	0	0	0	0	0	0	0	0	0	0	0	0	0	0	0	0	0	0	0	0
	ko:K00726	0	0	0	0	0	0	0	0	0	0	0	0	0	0	0	0	0	0	0	0	0	0	0	0	0	0	0	0	0	0	0	0	0	0	0	0	0	0	0	0	0	0	0	0	0	0	0	0
	ko:K00728	0	0	0	0	0	0	2	0	0	0	0	0	0	0	0	0	0	0	0	0	0	0	0	0	0	0	0	0	0	0	0	0	1	0	0	0	0	0	0	0	0	0	0	0	0	0	0	0
	ko:K00729	0	0	0	0	0	0	0	0	0	0	0	0	0	0	2	0	0	0	0	0	0	0	0	0	0	0	0	0	0	0	0	0	1	0	0	0	0	0	0	0	0	0	0	0	2	0	0	0
	ko:K00731	0	0	0	0	0	0	0	0	0	0	0	0	0	0	0	0	0	0	0	0	0	0	0	0	0	0	0	0	0	0	0	0	0	0	0	0	0	0	0	0	0	0	0	0	0	0	0	0
	ko:K00733	0	0	0	0	0	0	0	0	0	0	0	0	0	0	0	0	0	0	0	0	0	0	0	0	0	0	0	0	0	0	0	0	0	0	0	0	0	0	0	0	0	0	0	0	0	0	0	0
	ko:K00734	0	0	0	0	0	0	0	0	0	0	0	0	0	0	0	0	0	0	0	0	0	0	0	0	0	0	0	0	0	0	0	0	0	0	0	0	0	0	0	0	0	0	0	0	0	0	0	0
	ko:K00736	0	0	0	0	0	0	0	0	0	0	0	0	0	0	0	0	0	0	0	0	0	0	0	0	0	0	0	0	0	0	0	0	0	0	0	0	0	0	0	0	0	0	0	0	0	0	0	0
	ko:K00737	0	0	0	0	0	0	0	0	0	0	0	0	0	0	0	0	1	0	0	0	0	0	0	0	0	0	0	0	0	0	0	0	0	0	2	0	0	0	0	0	0	0	0	1	0	1	0	0
	ko:K00738	0	0	0	0	0	0	0	0	0	0	0	0	0	0	0	0	0	0	0	0	0	0	0	0	0	0	0	0	0	0	0	0	0	0	0	0	0	0	0	0	0	0	0	0	0	0	0	0
	ko:K00739	0	0	0	0	0	0	0	0	0	0	0	0	0	0	0	0	0	0	0	0	0	0	0	0	0	0	0	0	0	0	0	0	0	0	0	0	0	0	0	0	0	0	0	0	0	0	0	0
	ko:K00741	0	0	0	0	0	0	0	0	0	0	0	0	0	0	0	0	0	0	0	0	0	0	0	0	0	0	0	0	0	0	0	0	0	0	0	0	0	0	0	0	0	0	0	0	0	0	0	0
	ko:K00742	0	0	0	0	0	0	0	0	0	0	0	0	0	0	0	0	0	0	0	0	0	0	0	0	0	0	0	0	0	0	0	0	0	0	0	0	0	0	0	0	0	0	0	0	0	0	0	0
	ko:K00743	0	0	0	0	0	0	0	0	0	0	0	0	0	0	0	0	0	0	0	0	0	0	0	0	0	0	0	0	0	0	0	0	0	0	0	0	0	0	0	0	0	0	0	0	0	0	0	0
	ko:K00744	0	0	0	0	0	0	0	0	0	0	0	0	0	0	0	0	0	0	0	0	0	0	0	0	0	0	0	0	0	0	0	0	0	0	0	0	0	0	0	0	0	0	0	0	0	0	0	0
	ko:K00745	0	0	0	0	0	0	0	0	0	0	0	0	0	0	0	0	0	0	0	0	0	0	0	0	0	0	0	0	0	0	0	0	0	0	0	0	0	0	0	0	0	0	0	0	0	0	0	0
	ko:K00746	0	0	0	0	0	0	0	0	0	0	0	0	0	0	0	0	0	0	0	0	0	0	0	0	0	0	0	0	0	0	0	0	0	0	0	0	0	0	0	0	0	0	0	0	0	0	0	0
	ko:K00747	0	0	0	0	0	0	0	0	0	0	0	0	0	0	0	0	0	0	0	0	0	0	0	0	0	0	0	0	0	0	0	0	0	0	0	0	0	0	0	0	0	0	0	0	0	0	0	0
	ko:K00748	1	3	1	0	1	1	0	1	1	1	0	1	1	0	0	1	1	1	0	2	1	1	1	0	1	1	0	0	1	0	1	1	0	1	1	2	1	1	0	1	1	0	1	2	0	1	0	0
	ko:K00749	0	0	0	0	0	0	0	0	0	0	0	0	0	0	0	0	0	0	0	0	0	0	0	0	0	0	0	0	0	0	0	0	0	0	0	0	0	0	0	0	0	0	1	0	0	0	0	0
	ko:K00750	0	0	0	0	0	0	0	0	1	0	0	0	0	0	0	0	0	0	0	0	0	0	0	0	0	0	0	0	0	0	0	0	0	0	0	0	0	0	0	0	0	0	0	0	0	0	0	0
	ko:K00752	0	0	0	0	0	0	0	0	0	0	0	0	0	0	0	0	0	0	0	0	0	0	0	0	0	0	0	0	0	0	0	0	0	0	0	0	0	0	0	0	0	0	0	0	0	0	0	0
	ko:K00753	0	0	0	0	0	0	0	0	0	0	0	0	0	0	0	0	0	0	0	0	0	0	0	0	0	0	0	0	0	0	0	0	0	0	0	0	0	0	0	0	0	0	0	0	0	0	0	0
	ko:K00754	3	4	0	1	2	3	1	0	4	1	1	0	1	0	0	2	3	0	0	3	1	0	3	0	1	1	0	0	1	1	0	0	1	1	0	2	2	2	3	7	1	1	1	3	0	3	2	4
	ko:K00756	0	0	2	1	0	0	1	0	0	0	0	0	0	0	0	0	0	0	1	0	0	0	0	0	0	0	0	0	1	0	0	0	0	0	0	0	0	0	0	0	0	1	0	0	0	0	0	0
	ko:K00757	0	0	0	0	0	0	1	0	1	0	0	0	0	0	0	0	0	0	0	0	0	0	1	0	0	0	0	0	0	0	0	0	0	0	0	1	0	0	0	1	1	0	1	0	0	0	0	0
	ko:K00758	0	0	0	0	0	0	0	0	1	0	0	0	1	0	0	1	0	0	0	0	0	0	0	1	0	0	1	0	0	1	0	0	0	0	0	0	0	1	0	0	0	1	0	0	0	0	0	0
	ko:K00759	0	1	0	1	0	1	2	0	2	0	0	0	0	1	1	1	0	1	2	1	0	0	0	1	0	0	1	1	0	1	1	1	2	0	1	0	0	1	1	0	1	1	0	0	0	0	0	1
	ko:K00760	1	0	1	1	1	1	1	0	1	0	0	0	0	0	1	1	0	0	0	0	1	1	0	0	0	0	0	1	2	0	1	1	0	0	0	0	1	2	1	1	1	0	1	0	1	1	0	0
	ko:K00761	0	1	1	1	0	0	1	0	1	0	0	0	1	0	0	1	0	0	0	0	0	0	0	0	0	0	0	0	0	0	1	1	0	0	0	0	0	1	0	1	0	0	1	0	1	0	0	0
	ko:K00762	1	1	1	1	1	1	1	1	2	1	1	0	1	1	1	1	1	0	2	1	1	1	1	2	1	1	2	0	1	1	1	1	1	1	1	1	1	2	0	1	1	2	1	1	1	1	0	1
	ko:K00763	1	1	0	0	0	0	1	0	1	0	0	0	0	0	0	1	0	0	0	1	0	0	0	0	0	0	0	1	0	0	1	1	1	0	0	0	1	0	3	0	0	0	1	0	1	0	0	0
	ko:K00764	1	1	1	1	1	1	1	1	1	1	1	0	1	1	1	1	1	1	1	1	2	0	1	1	2	2	1	1	1	1	1	1	1	1	1	1	1	1	1	0	1	1	1	2	1	1	0	1
	ko:K00765	1	2	1	1	0	1	1	0	1	1	1	0	0	1	1	1	1	1	0	1	1	1	0	0	0	1	0	0	0	0	1	1	1	2	1	0	1	1	1	0	0	0	0	1	1	1	0	1
	ko:K00766	1	1	1	1	1	1	1	0	1	1	1	0	0	1	1	0	1	1	0	1	1	1	1	1	0	1	0	1	0	0	1	1	1	0	1	0	2	1	1	0	0	0	0	1	1	1	0	1
	ko:K00767	0	0	1	1	1	1	1	1	1	1	1	0	1	1	1	0	1	0	1	0	1	1	0	1	1	0	1	1	1	1	1	0	1	0	0	0	1	1	1	1	1	1	1	1	0	1	0	1
	ko:K00768	0	0	0	0	0	0	0	0	1	0	0	0	0	0	1	0	0	0	0	0	0	0	0	0	0	0	2	0	0	0	0	1	0	0	0	0	1	0	0	0	0	0	0	0	1	0	0	0
	ko:K00769	1	1	0	0	0	0	0	1	1	0	0	0	0	0	0	0	0	0	0	0	0	0	0	0	0	1	0	0	0	0	0	0	0	0	0	0	0	0	0	0	0	0	0	0	0	0	0	0
	ko:K00771	0	0	0	0	0	0	0	0	0	0	0	0	0	0	0	0	0	0	0	0	0	0	0	0	0	0	0	0	0	0	0	0	0	0	0	0	0	0	0	0	0	0	0	0	0	0	0	0
	ko:K00772	0	0	0	0	0	1	0	0	0	0	1	0	0	1	1	1	0	0	0	0	1	1	0	0	0	0	1	0	0	0	0	0	0	0	2	0	1	1	0	0	0	1	0	1	1	1	0	0
	ko:K00773	1	1	1	1	1	1	0	1	2	1	1	1	0	1	1	0	1	1	1	1	1	1	1	1	0	1	1	0	1	1	1	0	0	1	2	0	2	1	1	1	0	1	1	1	1	1	1	0
	ko:K00774	0	0	0	0	0	0	0	0	0	0	0	0	0	0	0	0	0	0	0	0	0	0	0	0	0	0	0	0	0	0	0	0	0	0	0	0	0	0	0	0	0	0	0	0	0	0	0	0
	ko:K00777	1	0	0	0	0	0	0	0	0	0	0	0	0	0	0	0	0	0	0	1	0	0	0	0	0	0	0	0	0	0	0	0	0	0	0	0	0	0	0	0	0	0	0	1	0	0	0	0
	ko:K00778	0	0	0	0	0	0	0	0	0	0	0	0	0	0	0	0	0	0	0	0	0	0	0	0	0	0	0	0	0	0	0	0	0	0	0	0	0	0	0	0	0	0	0	0	0	0	0	0
	ko:K00779	0	0	0	0	0	0	0	1	0	0	0	0	0	0	0	0	0	0	0	0	0	0	0	0	0	0	0	0	0	0	0	0	0	0	0	0	0	0	0	0	0	0	0	0	0	0	0	0
	ko:K00780	0	0	0	0	0	0	0	0	0	0	0	0	0	0	0	0	0	0	0	0	0	0	0	0	0	0	0	0	1	0	0	0	0	0	0	0	0	0	0	0	0	0	0	0	0	0	0	0
	ko:K00781	0	0	0	0	0	0	0	0	0	0	0	0	0	0	0	0	0	0	0	0	0	0	0	0	0	0	0	0	0	0	0	0	0	0	0	0	0	0	0	0	0	0	0	0	0	0	0	0
	ko:K00782	0	0	0	0	1	0	0	0	0	1	0	0	0	0	0	0	0	0	0	0	0	0	1	0	0	1	0	0	0	0	0	0	0	0	0	0	0	0	0	0	0	0	0	0	0	0	0	0
	ko:K00783	1	1	1	0	1	1	0	1	1	0	1	1	1	0	0	1	0	1	1	0	1	1	1	1	1	1	2	0	0	1	1	1	0	0	0	0	1	1	0	1	1	1	1	1	0	1	0	1
	ko:K00784	1	1	0	2	2	1	0	0	0	1	0	0	1	0	1	0	0	1	4	0	0	2	1	2	1	2	2	1	1	2	1	0	1	3	0	1	0	0	2	1	1	4	1	0	0	0	1	0
	ko:K00786	0	1	0	0	0	0	0	0	1	0	0	0	1	0	0	2	0	0	0	0	0	0	0	0	0	0	0	0	1	0	0	0	0	0	1	0	0	1	0	0	0	0	0	0	1	2	0	1
	ko:K00787	0	0	0	0	0	0	0	0	0	0	0	0	0	0	0	0	0	0	0	0	0	0	0	0	0	0	0	0	0	0	0	0	0	0	0	0	0	0	0	0	0	0	0	0	0	0	0	0
	ko:K00788	1	2	0	0	2	1	0	0	2	0	2	0	0	1	2	2	2	1	0	0	1	0	0	0	0	0	0	2	0	0	1	0	2	0	2	0	1	1	2	0	0	0	0	0	0	1	0	1
	ko:K00789	1	1	1	2	1	1	1	1	1	1	1	1	0	1	1	1	1	0	1	1	1	0	2	1	1	0	1	0	1	1	1	1	1	1	1	1	1	1	1	1	1	1	1	1	1	1	0	0
	ko:K00790	1	1	1	2	1	1	1	2	1	1	1	1	1	1	0	1	1	1	0	1	2	2	1	0	1	1	0	0	1	0	1	1	0	3	1	1	1	1	0	1	1	0	1	1	1	1	1	1
	ko:K00791	1	1	1	1	1	1	1	1	1	1	1	1	1	1	0	1	1	0	0	1	1	1	1	0	1	0	0	1	1	0	1	2	1	1	1	1	1	2	1	1	1	1	1	1	0	1	1	2
	ko:K00793	0	1	1	1	1	1	1	1	1	1	1	0	1	1	1	1	1	0	1	1	1	1	1	1	1	0	1	1	1	0	1	1	2	1	1	1	2	1	1	1	2	1	1	0	0	1	0	1
	ko:K00794	0	1	1	2	1	1	0	0	1	1	1	0	1	1	1	1	1	1	1	1	1	1	1	1	2	1	0	1	1	0	1	1	1	1	1	0	2	1	1	1	0	1	1	0	1	1	0	1
	ko:K00795	0	1	0	0	1	1	0	1	1	0	1	1	0	0	0	1	0	2	0	1	1	1	0	0	0	0	0	0	0	0	0	1	0	1	1	0	1	1	0	0	0	0	0	1	0	0	0	1
	ko:K00796	1	1	1	1	0	2	1	0	1	1	1	1	1	1	1	0	1	0	1	0	0	1	1	1	1	1	1	1	2	1	1	1	1	0	1	1	1	2	0	1	1	0	1	2	2	1	0	1
	ko:K00797	0	1	1	0	2	0	1	0	1	0	2	0	0	0	1	1	0	0	0	0	0	1	1	0	0	0	0	0	0	0	0	1	1	0	1	0	1	3	0	0	0	0	0	0	0	0	0	0
	ko:K00798	1	0	1	1	1	1	0	0	1	1	0	0	1	1	2	1	0	0	1	0	0	1	0	1	1	1	1	1	1	1	1	2	1	1	0	1	1	1	1	1	1	1	1	1	2	1	1	2
	ko:K00799	5	6	0	0	0	1	0	2	13	0	1	1	0	1	0	11	0	4	0	0	5	7	0	1	0	0	1	0	1	1	4	5	0	5	1	0	4	0	0	0	0	1	0	2	0	5	0	1
	ko:K00800	1	1	1	1	1	1	1	0	2	1	0	1	1	1	1	1	1	1	1	1	1	0	1	1	1	1	1	1	1	1	1	1	1	1	1	0	2	2	1	1	1	1	1	1	1	1	0	1
	ko:K00801	0	0	0	0	0	1	0	0	0	0	0	0	0	0	0	0	0	0	0	0	0	0	0	0	0	0	0	0	0	0	0	0	0	0	0	0	0	0	0	0	0	0	0	0	0	1	0	1
	ko:K00802	0	0	0	0	0	0	0	0	0	0	0	0	0	0	0	0	0	0	0	0	0	0	0	0	0	0	0	0	0	0	0	0	0	0	0	0	0	0	0	0	0	0	0	0	0	0	0	0
	ko:K00803	0	0	0	0	0	0	0	0	0	0	0	0	0	0	0	0	0	1	0	0	0	0	0	0	0	0	0	0	0	0	0	0	0	0	0	0	0	0	0	0	0	0	0	0	0	0	0	0
	ko:K00804	0	0	0	0	0	0	0	0	0	0	0	0	0	0	0	0	0	0	0	0	0	0	0	0	0	0	0	0	0	0	0	0	0	0	0	0	0	0	0	0	0	0	0	0	0	0	0	0
	ko:K00805	0	0	0	0	0	0	1	0	0	0	0	0	0	0	0	0	0	0	0	0	0	0	0	0	0	0	0	0	0	0	0	0	1	0	0	0	0	0	0	0	0	0	0	0	1	0	0	0
	ko:K00806	1	1	1	1	1	1	1	1	1	1	0	1	2	1	1	1	1	1	1	1	1	1	0	1	1	1	1	1	1	2	1	0	1	1	1	1	1	1	1	1	1	1	1	1	2	1	0	0
	ko:K00807	0	0	0	0	0	0	0	0	0	0	0	0	0	0	0	0	0	0	0	0	0	0	0	0	0	0	0	0	0	0	0	0	0	0	0	0	0	0	0	0	0	0	0	0	0	0	0	0
	ko:K00808	0	0	0	0	0	0	0	0	1	0	0	0	0	0	0	0	0	0	0	0	0	0	0	0	0	0	0	0	0	0	0	0	0	0	0	0	0	0	0	0	0	0	0	0	0	0	0	0
	ko:K00809	0	0	0	1	1	0	0	0	0	0	0	0	1	1	0	0	1	0	2	0	0	0	0	1	0	0	2	0	0	1	0	0	0	0	1	0	0	0	0	0	0	2	0	0	0	0	0	0
	ko:K00810	0	0	0	0	0	0	0	0	0	0	0	0	0	1	0	0	0	0	0	0	0	0	0	1	0	0	0	0	0	0	0	0	0	0	0	0	0	0	0	0	0	0	1	0	0	0	0	0
	ko:K00812	4	3	1	1	4	1	1	1	4	2	2	1	2	3	1	2	2	0	2	3	2	4	2	1	2	1	1	1	1	2	1	1	1	0	2	2	1	2	2	2	1	1	3	2	2	1	0	1
	ko:K00813	0	0	0	0	0	0	0	0	0	0	0	0	0	0	0	0	0	0	0	0	0	1	0	0	0	0	0	1	0	0	0	0	0	0	0	0	0	0	0	0	0	0	0	0	0	1	0	0
	ko:K00814	0	0	0	0	0	0	0	0	0	0	0	0	0	0	0	0	0	0	0	0	0	0	0	0	0	0	0	0	0	0	0	0	0	0	0	0	0	0	0	0	0	0	0	0	0	0	0	0
	ko:K00815	0	0	0	0	0	0	0	0	0	0	0	0	0	0	0	0	0	0	0	0	0	0	0	0	0	0	0	0	0	0	0	0	0	0	0	0	0	0	0	0	0	0	0	0	0	0	0	0
	ko:K00816	0	0	0	0	0	0	0	0	0	0	0	0	0	0	0	0	0	0	0	0	0	0	0	0	0	0	0	0	0	0	0	0	0	0	0	0	0	0	0	0	0	0	0	0	0	0	0	0
	ko:K00817	1	1	2	2	2	1	3	0	2	2	1	0	0	2	2	1	1	1	0	1	2	3	0	0	0	2	0	1	1	0	2	0	2	1	0	0	2	1	1	0	0	1	1	1	1	2	0	1
	ko:K00818	0	0	0	3	0	1	1	0	0	1	0	0	1	1	0	0	0	0	0	0	1	0	0	0	1	2	0	0	0	0	1	0	0	0	0	0	1	0	0	0	0	0	0	0	0	0	0	0
	ko:K00819	0	0	0	0	0	0	1	0	0	1	1	0	1	0	0	0	0	0	0	0	0	0	1	0	1	2	0	0	1	0	0	0	0	0	0	1	0	0	0	1	1	0	1	0	0	0	0	0
	ko:K00820	1	1	0	1	1	1	1	1	4	1	1	1	1	1	2	1	1	1	1	3	1	1	1	1	1	0	1	1	1	2	1	0	1	1	1	1	1	0	1	1	0	0	1	1	2	2	0	1
	ko:K00821	1	1	1	0	0	0	0	0	2	2	1	0	0	0	1	1	0	0	0	1	0	1	0	0	0	0	0	2	0	0	0	1	1	2	1	1	0	1	1	1	0	0	0	0	0	0	0	0
	ko:K00822	1	1	0	0	0	0	0	0	2	0	0	0	0	0	0	1	0	1	0	1	0	1	0	0	0	0	0	1	0	0	0	1	0	1	1	0	0	0	0	0	0	0	0	0	2	0	0	0
	ko:K00823	0	0	0	0	1	0	0	0	0	0	0	2	0	0	0	0	0	0	0	0	0	0	0	0	0	0	0	0	0	0	0	0	0	0	0	0	0	0	0	0	0	0	1	0	0	0	0	0
	ko:K00824	0	1	0	0	1	1	0	0	1	0	1	1	0	0	0	1	0	0	0	1	1	1	0	0	0	0	0	0	0	0	0	1	0	0	0	0	0	0	0	0	0	0	0	1	0	1	0	2
	ko:K00825	0	0	0	0	0	0	0	0	0	0	0	0	0	0	0	0	0	0	0	0	0	0	0	0	0	0	0	0	0	0	0	0	0	0	0	0	0	0	0	0	0	0	0	0	0	0	0	0
	ko:K00826	2	1	2	3	1	1	2	1	2	2	3	0	2	2	1	3	1	1	1	1	1	0	2	0	3	1	3	1	3	2	0	1	2	2	1	2	2	2	3	1	2	1	2	1	1	4	0	1
	ko:K00827	0	0	0	0	1	0	0	0	0	0	0	0	0	0	0	0	0	1	0	0	0	0	0	0	0	0	0	0	0	0	0	0	0	0	0	0	0	0	0	0	0	0	0	0	1	0	0	0
	ko:K00830	1	1	0	0	1	1	1	0	1	0	0	0	0	1	3	0	0	0	1	1	1	1	0	1	0	0	1	2	1	2	1	1	2	0	0	0	0	2	0	0	0	1	0	2	2	0	0	0
	ko:K00831	1	1	2	1	0	0	1	1	2	1	1	1	1	0	0	1	0	1	0	1	1	1	1	0	1	0	0	0	0	0	1	1	0	0	0	1	2	0	0	1	1	0	1	1	1	1	0	0
	ko:K00832	0	0	0	0	1	0	0	0	0	0	0	0	0	0	0	0	0	0	1	0	0	0	0	1	0	0	1	0	0	0	0	0	0	0	0	0	0	0	0	0	0	1	0	0	0	0	0	0
	ko:K00833	0	0	0	0	0	1	0	0	0	0	1	0	0	1	0	0	0	0	0	0	1	0	0	0	0	0	0	0	0	0	1	0	0	0	0	1	1	1	0	0	0	0	0	1	0	1	0	1
	ko:K00835	0	0	0	0	0	1	0	0	0	0	0	0	0	0	0	0	0	0	0	0	0	0	0	0	0	0	0	0	0	0	0	0	0	0	0	0	0	1	0	0	0	0	0	0	0	0	0	1
	ko:K00836	0	0	0	0	1	0	0	0	0	0	1	0	0	0	0	0	0	0	1	0	2	0	0	1	0	0	1	0	0	1	0	0	0	0	0	0	2	0	0	0	0	1	0	0	0	0	0	0
	ko:K00837	0	1	0	1	2	0	0	0	2	0	1	0	0	0	0	0	0	0	1	0	0	0	0	1	0	0	1	0	0	1	0	1	0	0	0	0	0	0	0	0	0	1	0	0	2	1	0	0
	ko:K00838	0	0	0	0	0	0	0	0	0	0	0	0	0	0	0	0	0	0	0	0	0	0	0	0	0	0	0	0	0	0	0	0	0	0	0	0	0	0	0	0	0	0	0	0	0	0	0	0
	ko:K00839	0	0	0	0	0	0	0	0	0	0	0	0	0	1	0	0	0	0	0	0	0	0	0	0	0	0	0	0	0	0	0	0	0	0	0	0	0	0	1	0	0	0	0	0	0	0	0	0
	ko:K00840	0	0	0	0	0	0	0	0	0	0	0	0	0	0	0	0	0	0	0	0	0	0	0	0	0	0	0	0	0	0	0	0	0	0	0	0	0	0	0	0	0	0	0	0	0	0	0	0
	ko:K00841	0	0	0	0	0	0	0	0	0	0	0	0	0	0	0	0	0	0	0	0	0	0	0	0	0	0	0	0	0	0	0	0	0	0	0	0	0	0	0	0	0	0	0	0	0	0	0	0
	ko:K00844	0	0	0	0	0	0	0	0	0	0	0	0	0	0	0	0	0	0	0	0	0	0	0	0	0	0	0	0	1	0	0	0	0	0	0	0	0	0	0	0	0	0	0	0	0	0	0	0
	ko:K00845	0	1	0	2	1	0	2	1	5	1	0	0	0	0	0	1	0	1	0	0	0	0	0	0	0	0	0	1	1	0	0	3	0	2	0	0	1	1	0	0	0	0	0	0	2	0	1	0
	ko:K00846	0	0	0	0	0	0	0	0	0	0	0	0	0	0	0	0	0	0	0	0	0	0	0	0	0	0	0	0	0	0	0	0	0	0	0	0	0	0	0	0	0	0	0	0	0	0	0	0
	ko:K00847	1	1	1	1	0	0	1	1	2	1	1	0	0	0	1	0	1	0	0	2	0	2	0	0	0	1	0	1	0	0	0	1	0	1	1	0	2	0	2	1	0	0	0	1	0	0	0	0
	ko:K00848	0	0	1	0	0	0	1	0	0	0	0	0	0	0	0	0	0	0	0	0	0	0	0	0	0	0	0	0	0	0	0	0	0	0	0	0	0	1	0	0	0	0	0	0	0	0	0	0
	ko:K00849	0	0	0	0	1	0	1	0	1	1	0	0	0	0	0	0	0	0	1	0	0	0	0	0	1	1	0	0	1	0	0	2	0	0	0	0	0	1	0	0	0	1	0	0	0	0	0	0
	ko:K00850	0	1	1	1	0	1	1	1	1	2	0	1	1	0	1	0	0	1	0	1	1	0	1	0	1	0	0	0	1	0	0	0	0	2	0	1	0	1	0	1	1	0	2	0	0	1	0	2
	ko:K00851	1	0	0	0	0	0	1	0	3	0	0	0	1	0	0	1	0	1	0	0	0	0	0	0	0	0	0	1	0	0	0	1	1	0	0	0	0	0	0	0	0	0	0	0	0	0	0	0
	ko:K00852	1	0	0	1	1	0	1	2	3	1	0	0	0	1	1	3	1	2	0	1	0	1	1	0	1	1	0	1	0	0	1	1	1	2	0	0	0	2	3	0	1	0	0	0	0	0	1	0
	ko:K00853	0	0	0	0	0	0	0	0	1	0	0	0	0	0	0	0	0	0	0	0	0	0	0	0	0	0	0	0	0	0	0	0	0	0	0	0	0	0	0	0	0	0	0	0	0	0	0	0
	ko:K00854	0	0	1	1	0	0	1	0	8	2	0	0	0	0	0	0	0	0	0	4	0	1	1	0	0	0	0	0	0	0	0	0	0	0	0	0	0	2	0	0	0	0	1	0	0	0	0	0
	ko:K00855	0	0	0	0	0	1	0	0	0	0	0	0	0	0	0	0	0	0	0	0	0	0	0	0	0	0	0	0	0	0	0	0	0	0	0	0	0	0	0	0	0	0	0	0	0	1	0	1
	ko:K00856	0	0	0	0	1	1	0	0	0	0	0	0	1	0	1	0	0	0	1	0	1	0	0	1	0	0	1	0	0	2	0	0	0	0	0	0	0	0	0	0	0	1	0	0	0	1	0	1
	ko:K00857	0	0	1	0	0	0	1	0	1	1	0	1	1	0	0	0	0	1	0	0	0	0	1	0	1	1	0	0	1	0	0	1	0	1	0	1	0	0	0	1	1	0	0	0	1	0	0	0
	ko:K00858	1	1	1	1	1	2	1	1	1	1	1	1	1	1	1	1	0	1	1	1	1	1	0	2	1	1	2	2	1	1	0	1	0	1	0	1	2	1	2	1	1	2	1	1	2	1	0	1
	ko:K00859	1	1	1	1	1	1	0	2	1	1	1	0	1	1	1	1	1	1	1	0	2	0	1	0	1	1	0	1	1	0	1	1	1	1	1	1	1	1	1	1	1	0	1	1	2	1	0	0
	ko:K00860	2	0	1	0	0	1	0	0	0	0	2	0	1	0	0	0	0	0	0	0	2	1	0	0	0	0	0	0	0	0	0	0	0	1	0	1	0	0	0	1	1	0	1	0	0	1	0	2
	ko:K00861	0	0	0	0	0	1	0	0	0	0	0	0	0	0	0	0	0	0	0	0	0	0	0	0	0	0	0	0	0	0	0	0	0	0	0	0	0	0	0	0	0	0	0	1	0	1	0	0
	ko:K00863	0	0	0	0	0	0	0	0	1	0	0	0	0	0	0	0	0	0	0	0	0	0	0	0	0	0	0	0	0	0	0	0	0	0	0	0	0	0	0	0	0	0	0	0	0	0	0	0
	ko:K00864	0	1	0	1	1	0	1	1	2	1	0	0	0	0	1	0	1	1	0	1	0	1	0	0	0	1	0	1	0	0	1	0	1	2	1	0	1	1	1	0	1	0	0	0	0	0	0	0
	ko:K00865	0	0	1	0	0	1	1	0	0	0	0	0	0	0	1	0	0	0	0	0	0	0	0	0	0	2	0	2	0	0	1	0	2	0	0	0	0	1	1	0	0	0	0	0	0	0	0	1
	ko:K00866	0	0	0	0	0	0	0	0	0	0	0	0	0	0	0	0	0	0	0	0	0	0	0	0	0	0	0	0	0	0	0	0	0	0	0	0	0	0	0	0	0	0	0	0	0	0	0	0
	ko:K00867	0	0	0	0	0	0	1	0	1	0	0	0	0	0	0	0	0	0	0	1	0	0	0	0	0	0	0	0	0	0	0	0	0	0	0	0	0	0	0	0	0	0	0	0	1	0	0	0
	ko:K00868	0	1	0	0	0	0	1	0	3	0	0	0	0	0	0	1	0	0	0	1	0	0	0	0	0	0	0	0	0	0	0	1	0	0	0	0	0	0	0	0	0	0	0	0	0	0	0	0
	ko:K00869	0	0	0	0	0	0	0	0	0	2	0	1	0	0	0	0	0	0	1	0	0	0	1	1	0	1	2	0	0	2	0	0	0	0	0	0	0	0	0	0	0	2	0	0	0	0	0	0
	ko:K00870	0	0	0	0	0	0	0	0	0	0	0	0	0	0	0	0	0	0	0	0	0	0	0	0	0	0	0	0	0	0	0	0	0	0	0	0	0	0	0	0	0	0	0	0	0	0	0	0
	ko:K00871	0	0	0	0	0	0	0	0	0	0	0	0	0	0	0	0	0	0	0	0	0	0	0	0	0	0	0	0	0	0	0	0	0	0	0	0	0	0	0	0	0	0	0	0	0	0	0	0
	ko:K00872	0	0	0	1	1	0	2	0	0	1	0	0	0	0	1	0	0	0	0	0	0	0	1	0	1	1	0	1	0	0	0	0	1	0	1	0	0	1	1	0	0	0	0	0	1	0	0	0
	ko:K00873	2	1	1	1	1	2	4	1	1	1	0	2	1	0	1	0	0	0	1	1	2	0	1	1	1	1	1	1	1	1	0	1	1	0	0	0	0	1	0	1	1	1	1	1	1	0	1	1
	ko:K00874	1	0	1	0	0	0	0	0	2	3	0	0	0	0	0	0	0	0	0	0	0	0	0	0	0	0	0	1	0	0	0	0	1	1	0	0	0	2	1	0	0	0	0	0	0	0	0	0
	ko:K00875	0	0	1	0	0	0	0	0	1	0	0	0	0	0	0	0	0	0	0	0	0	0	0	0	0	0	0	0	0	0	0	0	0	0	0	0	0	0	0	0	0	0	0	0	0	0	0	0
	ko:K00876	0	0	0	2	1	0	1	0	0	0	0	1	1	0	0	0	0	0	0	0	0	0	1	0	1	0	0	0	1	1	0	0	0	0	0	0	0	0	0	0	0	0	0	0	1	0	0	0
	ko:K00877	0	0	0	0	0	0	0	0	0	0	0	0	0	0	0	0	0	0	0	0	0	0	0	0	0	0	0	0	0	0	0	0	0	0	0	0	0	0	0	0	0	0	0	0	0	0	0	0
	ko:K00878	1	1	0	0	0	0	0	0	1	0	0	0	0	0	0	0	0	0	0	0	0	0	0	0	0	0	0	0	0	0	0	0	0	0	0	0	0	0	0	0	0	0	0	0	0	0	0	0
	ko:K00879	0	0	0	0	0	0	0	0	0	0	0	0	0	0	0	0	0	0	0	0	0	0	0	0	0	0	0	0	0	0	0	0	0	0	0	0	0	0	0	0	0	0	0	0	0	0	0	0
	ko:K00880	0	0	0	0	0	0	0	0	2	0	0	0	0	0	0	0	0	0	0	0	0	0	0	0	0	0	0	0	0	0	0	0	0	0	0	0	0	0	0	0	0	0	0	0	0	0	0	0
	ko:K00882	0	0	0	0	0	0	1	0	0	0	0	0	0	0	0	0	0	0	0	1	0	0	0	0	0	0	0	0	0	0	0	1	0	0	0	0	0	0	0	0	0	0	0	0	0	0	0	0
	ko:K00883	1	0	0	0	0	0	0	0	2	0	0	0	0	0	0	0	0	0	0	0	0	0	0	0	0	0	0	0	0	0	0	0	0	1	0	0	0	0	0	0	0	0	0	0	0	0	0	0
	ko:K00884	0	0	1	0	0	0	1	0	1	1	0	0	0	0	0	0	0	0	0	0	0	0	0	0	0	0	0	0	1	0	0	0	0	0	0	0	0	0	0	0	0	0	0	0	0	0	0	0
	ko:K00885	0	0	0	0	0	0	0	0	0	0	0	0	0	0	0	0	0	0	0	0	0	0	0	0	0	0	0	0	0	0	0	0	0	0	0	0	0	0	0	0	0	0	0	0	0	0	0	0
	ko:K00886	0	0	0	1	0	0	1	0	1	0	0	0	0	0	0	0	0	0	0	0	0	0	1	0	0	0	1	0	0	0	0	0	0	0	0	0	0	0	0	0	0	0	0	0	0	0	0	0
	ko:K00888	0	0	0	0	0	0	0	0	0	0	0	0	0	0	0	0	0	0	0	0	0	0	0	0	0	0	0	0	2	0	0	0	0	0	0	0	0	0	0	0	0	0	0	0	0	0	0	0
	ko:K00889	3	0	0	0	0	1	0	0	0	0	0	1	0	0	0	1	0	0	0	0	0	0	0	0	0	0	0	0	0	0	1	0	0	0	0	0	0	0	0	0	0	0	0	0	0	1	0	0
	ko:K00891	1	1	1	1	1	1	1	0	1	1	1	0	1	1	1	1	1	1	1	1	1	1	1	1	2	0	0	2	1	0	1	2	0	3	1	1	1	1	0	1	2	0	1	0	1	1	0	1
	ko:K00892	0	0	0	0	0	0	0	0	0	0	0	0	0	0	0	0	0	0	0	0	0	0	0	0	0	0	0	0	0	0	0	0	0	0	0	0	0	0	0	0	0	0	0	0	0	0	0	0
	ko:K00893	0	0	0	0	0	0	0	0	0	0	0	0	0	0	0	0	0	0	0	0	0	0	0	0	0	0	0	0	0	0	0	0	0	0	0	0	0	0	0	0	0	0	0	0	0	0	0	0
	ko:K00894	0	0	0	0	0	0	0	1	0	0	0	0	0	0	0	0	0	0	0	1	0	0	0	0	0	0	0	0	0	0	0	0	0	0	0	0	0	0	0	0	0	0	0	0	0	0	0	0
	ko:K00895	0	0	0	0	0	0	0	0	0	0	0	0	0	0	0	0	0	0	0	0	0	0	0	0	0	0	0	0	0	0	0	0	0	0	0	0	0	0	0	0	0	0	0	0	0	0	0	0
	ko:K00897	0	0	0	0	0	0	0	0	0	0	0	0	0	0	0	0	0	0	0	0	0	0	0	0	0	0	0	0	0	0	0	0	0	0	0	0	0	0	0	0	0	0	0	0	0	0	0	0
	ko:K00898	0	0	0	0	0	0	0	0	0	0	0	0	0	0	0	0	0	0	0	0	0	0	0	0	0	0	0	0	0	0	0	0	0	0	0	0	0	0	0	0	0	0	0	0	0	0	0	0
	ko:K00899	0	1	0	0	0	0	0	0	1	0	0	0	0	0	0	0	0	0	0	1	0	0	0	0	0	0	0	0	0	0	0	0	0	0	0	0	0	0	0	0	0	0	0	0	0	0	0	0
	ko:K00900	0	0	0	0	0	0	0	0	0	0	0	0	0	0	0	0	0	0	0	0	0	0	0	0	0	0	0	0	0	0	0	0	0	0	0	0	0	0	0	0	0	0	0	0	0	0	0	0
	ko:K00901	0	1	0	0	0	0	0	1	2	0	1	0	0	0	0	0	0	0	0	0	0	0	0	0	1	0	0	0	0	1	1	0	0	0	0	0	0	0	0	0	0	0	0	0	0	1	0	0
	ko:K00902	0	0	0	0	0	0	0	0	0	0	0	0	0	0	0	0	0	0	0	0	0	0	0	0	0	0	0	0	1	0	0	0	0	0	0	0	0	0	0	0	0	0	0	0	0	0	0	0
	ko:K00903	0	0	0	0	0	0	0	0	0	0	0	0	1	0	0	0	0	0	0	0	0	0	0	0	0	0	0	0	0	0	0	0	0	0	0	0	0	0	0	0	0	0	0	0	0	0	0	0
	ko:K00904	0	0	0	0	0	0	0	0	0	0	0	0	0	0	0	0	0	0	0	0	0	0	0	0	0	0	0	0	0	0	0	0	0	0	0	0	0	0	0	0	0	0	0	0	0	0	0	0
	ko:K00905	0	0	0	0	0	0	0	0	0	0	0	0	0	0	0	0	0	0	0	0	0	0	0	0	0	0	0	0	0	0	0	0	0	0	0	0	0	0	0	0	0	0	0	0	0	0	0	0
	ko:K00906	0	0	0	0	0	1	0	0	0	0	0	0	0	0	0	0	0	0	0	0	0	0	0	0	0	0	0	0	0	0	0	0	0	0	0	0	0	0	0	0	0	0	0	0	0	0	0	0
	ko:K00907	0	0	0	0	0	0	0	0	0	0	0	0	0	0	0	0	0	0	0	0	0	0	0	0	0	0	0	0	0	0	0	0	0	0	0	0	0	0	0	0	0	0	0	0	0	0	0	0
	ko:K00909	0	0	0	0	0	0	0	0	0	0	0	0	0	0	0	0	0	0	0	0	0	0	0	0	0	0	0	0	0	0	0	0	0	0	0	0	0	0	0	0	0	0	0	0	0	0	0	0
	ko:K00910	0	0	0	0	0	0	0	0	0	0	0	0	0	0	0	0	0	0	0	0	0	0	0	0	0	0	0	0	0	0	0	0	0	0	0	0	0	0	0	0	0	0	0	0	0	0	0	0
	ko:K00911	0	0	0	0	0	0	0	0	0	0	0	0	0	0	0	0	0	0	0	0	0	0	0	0	0	0	0	0	0	0	0	0	0	0	0	0	0	0	0	0	0	0	0	0	0	0	0	0
	ko:K00912	1	1	1	0	1	1	0	1	1	1	1	1	2	0	0	1	1	0	0	1	1	1	1	0	1	1	0	0	2	0	1	1	0	1	1	1	1	1	0	1	1	0	0	0	0	2	0	1
	ko:K00913	0	0	0	0	0	0	0	0	0	0	0	0	0	0	0	0	0	0	0	0	0	0	0	0	0	0	0	0	0	0	0	0	0	0	0	0	0	0	0	0	0	0	0	0	0	0	0	0
	ko:K00914	0	0	0	0	0	0	0	0	0	0	0	0	0	0	0	0	0	0	0	0	0	0	0	0	0	0	0	0	0	0	0	0	0	0	0	0	0	0	0	0	0	0	0	0	0	0	0	0
	ko:K00916	0	0	0	0	0	0	0	0	0	0	0	0	0	0	0	0	0	0	0	0	0	0	0	0	0	0	0	0	0	0	0	0	0	0	0	0	0	0	0	0	0	0	0	0	0	0	0	0
	ko:K00917	0	0	0	0	0	0	0	0	0	0	0	0	0	0	0	0	0	0	0	0	0	0	0	0	0	0	0	0	0	0	0	0	0	0	0	0	0	0	0	0	0	0	0	0	0	0	0	0
	ko:K00918	0	0	0	0	0	0	0	0	0	0	0	0	0	0	0	0	0	0	0	0	0	0	0	0	0	0	0	0	0	0	0	0	0	0	0	0	0	0	0	0	0	0	0	0	0	0	0	0
	ko:K00919	1	1	1	1	1	1	1	0	2	0	1	0	0	1	1	1	1	1	0	1	1	1	0	0	0	0	0	1	1	0	1	0	0	0	1	1	1	1	1	1	1	0	1	1	1	0	0	1
	ko:K00920	0	0	0	0	0	0	0	0	0	0	0	0	0	0	0	0	0	0	0	0	0	0	0	0	0	0	0	0	0	0	0	0	0	0	0	0	0	0	0	0	0	0	0	0	0	0	0	0
	ko:K00921	0	0	0	0	0	0	0	0	0	0	0	1	0	0	0	0	0	0	0	0	0	0	0	0	0	0	0	0	0	0	0	0	0	0	0	0	0	0	0	0	0	1	0	0	0	0	0	0
	ko:K00922	0	0	0	0	0	0	0	0	0	0	0	0	0	0	0	0	0	0	0	0	0	0	0	0	0	0	0	0	0	0	0	0	0	0	0	0	0	0	0	0	0	0	0	0	0	0	1	0
	ko:K00923	0	0	0	0	0	0	0	0	0	0	0	0	0	0	0	0	0	0	0	0	0	0	0	0	0	0	0	0	0	0	0	0	0	0	0	0	0	0	0	0	0	0	0	0	0	0	0	0
	ko:K00924	0	0	0	0	0	0	0	0	0	0	0	0	1	0	0	0	0	0	0	0	0	2	0	0	0	0	1	0	0	0	0	0	0	0	0	0	0	5	0	0	0	0	0	0	0	0	0	0
	ko:K00925	0	1	0	1	0	0	1	1	1	0	1	0	0	0	0	0	0	0	0	0	0	0	0	0	0	0	0	0	0	0	1	0	0	0	0	0	1	1	1	0	0	0	0	0	0	0	0	0
	ko:K00926	0	0	0	0	0	0	0	0	2	0	0	0	0	0	0	0	0	0	0	0	0	0	0	1	0	0	0	0	1	1	0	0	0	0	0	0	0	0	0	0	0	1	0	0	0	0	0	0
	ko:K00927	1	1	1	1	1	1	1	1	2	1	1	1	1	1	1	1	1	0	1	1	1	0	1	1	1	1	1	1	1	1	1	1	1	1	1	1	1	1	2	1	1	2	2	1	1	1	1	0
	ko:K00928	1	1	1	2	0	1	1	0	1	2	1	1	1	1	1	1	1	1	1	1	2	1	0	1	1	1	1	1	0	1	0	0	1	1	1	1	3	1	1	1	1	1	2	1	0	1	0	1
	ko:K00929	0	0	0	0	0	0	0	0	0	0	0	0	0	0	0	0	0	0	0	0	0	0	0	0	0	0	0	0	0	0	0	0	0	0	0	0	0	0	0	0	0	0	0	0	0	0	0	0
	ko:K00930	1	1	1	1	0	1	3	0	2	1	1	0	0	1	2	1	1	1	0	1	1	1	0	0	0	0	0	1	0	0	1	1	1	1	1	0	1	1	1	0	0	0	0	1	0	2	0	0
	ko:K00931	1	1	1	0	1	1	1	0	1	0	1	0	0	1	1	3	1	1	0	1	1	1	0	0	0	0	0	1	0	0	0	1	1	1	1	0	1	1	1	0	0	0	0	1	1	1	0	1
	ko:K00932	0	0	0	0	0	0	0	0	0	0	0	0	0	0	0	0	0	0	0	0	0	0	0	0	0	0	0	0	0	0	0	0	0	0	0	0	0	0	0	0	0	0	0	0	0	0	0	0
	ko:K00933	0	0	0	0	0	0	0	0	0	0	0	0	0	0	0	0	0	0	0	0	0	0	0	0	0	0	0	0	0	0	0	0	0	0	0	0	0	0	0	0	0	0	0	0	0	0	0	0
	ko:K00934	0	0	0	0	0	0	0	0	0	0	0	0	0	0	0	0	0	0	0	0	0	0	0	0	0	0	0	0	0	0	0	0	0	0	0	0	0	0	0	0	0	0	0	0	0	0	0	0
	ko:K00936	1	7	2	0	1	0	1	4	6	0	16	0	1	0	0	0	0	0	2	0	1	1	0	0	1	0	0	0	0	0	2	2	0	1	0	1	12	4	0	0	2	0	1	0	1	2	0	1
	ko:K00937	0	1	2	2	0	1	2	0	4	1	1	0	1	0	0	1	0	0	0	0	2	1	2	0	1	1	0	0	0	0	2	0	0	0	0	0	1	0	0	0	0	1	0	0	0	3	0	0
	ko:K00938	0	0	0	0	0	0	0	0	0	0	0	0	0	0	0	0	0	0	0	0	0	0	0	0	0	0	0	0	0	0	0	0	0	0	0	0	0	0	0	0	0	0	0	0	0	0	0	0
	ko:K00939	1	2	1	0	2	1	1	1	1	1	1	1	1	1	1	1	1	1	2	1	1	1	1	1	1	0	1	1	1	2	0	1	1	1	1	0	1	1	1	1	1	2	0	1	1	0	1	1
	ko:K00940	1	1	1	1	1	1	1	1	1	1	1	1	1	1	0	1	1	1	2	1	1	1	1	1	1	1	1	1	1	1	1	1	1	1	1	0	1	1	1	1	0	0	1	1	0	1	1	1
	ko:K00941	1	1	0	0	1	1	0	0	1	0	1	0	0	1	1	1	1	1	0	0	1	0	0	0	0	0	0	2	0	0	1	0	1	0	2	0	0	1	1	0	0	0	0	1	1	1	0	1
	ko:K00942	1	1	1	1	1	1	1	0	1	1	2	1	1	1	1	0	1	0	0	1	1	1	1	0	1	1	0	1	1	1	1	1	1	1	1	0	1	1	1	1	2	0	1	1	1	1	0	1
	ko:K00943	1	1	1	1	1	1	2	1	1	0	1	1	0	1	1	1	2	1	1	1	2	1	0	1	0	0	1	1	1	0	1	1	1	1	1	0	1	1	1	0	0	1	0	1	1	2	0	1
	ko:K00945	1	1	1	1	1	1	1	1	1	1	1	1	1	1	1	1	1	1	1	0	1	1	1	1	1	1	1	1	1	0	1	1	2	1	1	1	1	1	1	1	1	1	1	2	0	1	0	1
	ko:K00946	0	1	1	1	2	1	1	0	0	1	1	0	1	1	1	1	0	1	0	1	1	1	1	0	1	1	0	1	0	0	1	0	1	1	0	1	1	1	1	1	1	0	1	0	0	0	0	1
	ko:K00947	0	1	0	0	0	0	0	0	0	0	0	0	0	0	0	0	0	0	0	0	0	0	0	0	0	0	0	0	0	0	1	0	0	0	0	0	0	0	0	0	0	0	0	0	0	0	0	0
	ko:K00948	1	1	2	1	1	1	1	1	1	1	1	1	1	1	1	1	1	1	1	1	1	1	1	2	1	1	1	1	1	1	0	1	1	1	1	0	1	1	1	0	1	0	1	1	1	1	0	1
	ko:K00949	0	2	0	1	0	0	0	0	1	0	0	0	0	0	0	0	0	0	1	0	0	0	0	1	0	0	1	0	1	1	0	0	0	0	0	0	0	0	0	0	0	1	0	0	2	0	0	0
	ko:K00950	1	1	1	1	0	2	1	0	1	1	1	1	1	1	1	1	1	0	0	0	1	2	1	0	1	1	0	1	1	0	1	1	1	0	1	1	3	1	0	1	1	0	1	2	1	2	0	2
	ko:K00951	1	1	1	1	2	0	2	1	1	1	1	1	1	1	1	1	1	0	0	1	0	0	1	0	0	1	0	1	1	0	2	1	1	0	2	1	2	0	1	1	1	0	1	1	1	0	0	0
	ko:K00952	1	0	0	0	0	0	0	0	0	0	0	0	0	0	0	0	0	1	0	0	0	0	0	1	0	0	1	0	0	1	0	0	0	1	1	0	0	0	0	0	0	1	0	0	0	0	0	0
	ko:K00953	0	0	0	0	0	0	0	0	0	0	0	0	0	0	0	0	0	0	0	0	0	0	0	0	0	0	0	0	0	0	0	0	0	0	0	0	0	0	0	0	0	0	0	0	0	0	0	0
	ko:K00954	1	1	1	1	1	1	1	1	1	1	1	0	1	1	1	1	1	1	0	1	1	0	1	0	1	1	0	2	1	0	2	1	2	0	1	1	1	1	1	1	1	0	1	0	2	2	0	0
	ko:K00955	0	1	1	0	0	0	0	1	1	0	1	0	0	0	0	1	0	0	0	1	0	0	0	1	0	0	0	0	0	0	0	0	0	0	0	0	0	0	0	0	0	0	1	1	0	0	0	0
	ko:K00956	0	0	0	0	0	0	0	0	0	0	0	0	1	1	0	0	0	0	0	0	1	1	0	0	0	0	0	0	0	0	0	0	0	1	0	1	2	0	0	1	0	0	0	0	0	0	0	0
	ko:K00957	0	1	2	0	0	0	0	1	1	0	1	0	1	1	0	1	0	0	0	1	1	1	0	1	0	0	0	0	0	0	0	0	0	0	0	0	1	0	0	0	0	0	1	1	0	0	0	0
	ko:K00958	0	0	0	0	0	1	0	0	1	0	0	0	0	0	0	0	0	0	0	0	0	0	0	0	0	0	0	0	1	0	1	0	0	0	0	0	0	0	0	0	0	0	0	0	0	1	0	0
	ko:K00960	0	0	0	0	0	0	0	0	0	0	0	0	0	0	0	0	0	0	0	0	0	0	0	0	0	0	0	0	0	0	0	0	0	0	0	0	0	0	0	0	0	0	0	0	0	0	0	0
	ko:K00961	0	0	0	0	0	0	0	0	0	0	0	0	0	0	0	0	0	0	0	0	0	0	0	0	0	0	0	0	0	0	0	0	0	0	0	0	0	0	0	0	0	0	0	0	0	0	0	0
	ko:K00962	2	1	2	1	1	1	1	1	1	2	1	1	1	1	1	1	1	1	0	1	1	1	1	0	1	1	0	1	1	1	1	2	1	1	1	1	1	2	1	1	0	0	0	1	1	0	2	1
	ko:K00963	1	1	0	2	0	0	1	1	2	0	1	0	0	0	1	1	1	0	0	1	1	0	1	1	0	0	1	1	0	0	0	1	1	0	1	0	1	2	1	0	1	1	1	1	0	1	0	0
	ko:K00965	0	0	0	0	0	0	1	0	1	2	0	0	0	0	0	0	0	0	0	0	0	0	0	0	0	0	0	0	0	0	0	1	0	0	0	0	0	0	0	0	0	0	0	0	0	0	0	0
	ko:K00966	3	1	0	0	0	0	0	1	1	0	0	1	0	1	0	1	2	1	1	1	1	1	0	1	0	0	1	0	0	0	1	0	0	0	0	0	0	1	0	0	1	1	0	0	1	1	1	0
	ko:K00967	0	0	0	0	0	0	0	0	0	0	0	0	0	0	0	0	0	0	0	0	0	0	0	0	0	0	0	0	0	0	0	0	0	0	0	0	0	0	1	0	0	0	0	0	0	0	0	0
	ko:K00968	0	0	0	0	0	0	0	0	0	0	0	0	0	0	0	0	0	0	0	0	0	0	0	0	0	0	0	0	0	0	0	0	0	0	0	0	0	0	0	0	0	0	0	0	0	0	0	0
	ko:K00969	1	1	1	1	1	1	1	1	1	1	1	1	1	1	3	1	1	1	0	1	1	1	1	0	1	1	0	1	1	0	1	1	2	1	1	0	1	1	1	2	2	0	1	1	0	1	0	1
	ko:K00970	1	1	0	1	0	1	0	1	1	1	1	1	1	0	1	1	1	0	0	0	0	1	2	0	1	1	0	0	1	0	1	1	0	1	1	1	1	0	1	1	1	0	1	1	2	1	0	1
	ko:K00971	1	1	1	1	2	0	1	1	1	0	1	0	1	0	0	0	0	0	0	0	1	1	0	0	1	1	0	0	0	0	0	1	1	1	0	1	1	1	0	1	1	0	1	1	0	0	1	0
	ko:K00972	0	0	1	0	0	0	0	0	0	0	0	0	0	0	0	0	0	0	0	1	0	0	0	0	0	0	0	0	0	0	0	0	0	0	0	0	0	0	0	0	0	0	0	0	0	0	0	0
	ko:K00973	2	1	0	2	3	1	0	0	1	2	0	0	2	0	0	0	1	0	1	1	1	0	1	2	2	2	1	0	2	0	0	0	0	1	0	1	0	0	0	2	2	1	1	0	0	2	1	1
	ko:K00974	0	1	2	0	2	1	0	0	1	0	0	1	0	1	1	0	0	0	1	1	1	1	0	1	0	0	1	1	0	1	1	0	1	1	0	0	1	2	1	0	0	1	0	0	0	1	1	0
	ko:K00975	0	0	0	1	0	0	1	0	2	1	0	0	0	0	0	0	0	0	0	1	0	0	0	0	0	0	0	0	0	0	0	0	0	0	0	0	0	0	0	0	0	0	0	0	0	0	0	0
	ko:K00976	0	0	0	0	0	0	0	0	0	0	0	0	0	0	0	0	0	0	0	0	0	0	0	0	0	0	0	0	0	0	0	0	0	0	0	0	0	0	0	0	0	0	0	0	0	0	0	0
	ko:K00977	0	0	0	0	0	0	0	0	0	0	0	0	0	0	0	0	0	0	0	0	0	0	0	0	0	0	0	0	0	0	0	0	0	0	0	0	0	0	0	0	0	0	0	0	0	0	0	0
	ko:K00978	1	1	0	1	0	0	0	0	0	0	0	0	0	0	0	1	1	1	1	0	1	0	0	0	0	0	0	0	1	0	0	0	0	1	1	0	0	0	1	0	0	0	0	0	0	2	0	0
	ko:K00979	1	1	1	1	1	1	0	1	1	1	2	0	1	0	0	2	0	1	0	1	1	1	1	0	1	2	0	0	0	2	1	1	0	1	1	1	1	1	0	1	1	0	2	0	0	2	0	1
	ko:K00980	0	0	0	0	0	0	0	0	0	0	0	0	0	0	0	0	0	0	0	0	0	0	0	0	0	0	0	0	0	1	0	0	0	0	1	1	0	2	0	0	0	0	1	0	0	0	0	0
	ko:K00981	1	2	1	1	1	0	1	1	2	1	0	2	3	1	1	1	1	1	2	1	1	1	1	1	1	2	1	1	1	1	1	0	1	1	1	1	1	2	1	1	0	1	1	1	1	1	0	0
	ko:K00982	1	1	0	0	0	0	1	0	1	0	0	0	0	0	0	1	0	0	0	1	1	0	0	0	0	0	0	0	0	0	1	1	0	0	0	0	1	0	0	0	0	0	0	0	0	0	0	0
	ko:K00983	4	0	0	0	0	2	0	0	0	0	0	0	0	0	0	4	2	0	0	1	1	0	0	0	0	1	1	0	1	2	0	0	0	2	2	0	0	0	2	0	1	0	1	0	0	0	0	1
	ko:K00984	0	0	0	0	0	0	0	0	1	0	0	0	0	0	0	0	0	0	0	0	0	0	0	0	0	0	0	0	0	0	0	0	0	0	0	0	1	0	0	0	0	0	0	0	0	0	0	0
	ko:K00985	0	0	0	0	0	0	0	0	1	0	0	0	0	0	0	0	0	0	0	0	0	0	0	0	0	0	0	0	0	0	0	0	0	0	0	0	0	0	0	0	0	0	0	0	0	0	0	0
	ko:K00986	0	0	0	0	0	0	1	0	0	0	0	0	0	0	0	0	0	0	0	0	1	0	0	0	0	0	0	0	0	0	0	0	0	0	0	0	1	0	0	0	0	0	0	0	0	1	0	0
	ko:K00987	0	0	0	0	0	0	0	0	0	0	0	0	0	0	0	0	0	0	0	0	0	0	0	0	0	0	0	0	0	0	0	0	0	0	0	0	0	0	0	0	0	0	0	0	0	0	0	0
	ko:K00988	0	0	0	0	0	0	0	0	0	0	0	0	0	0	0	0	0	0	0	0	0	0	0	0	0	0	0	0	0	0	0	0	0	0	0	0	0	0	0	0	0	0	0	0	0	0	0	0
	ko:K00989	1	1	1	0	1	1	1	1	1	0	1	1	0	0	0	1	0	0	1	0	1	1	0	2	0	0	1	1	0	1	1	1	0	0	0	0	1	1	1	0	0	1	0	1	1	1	0	1
	ko:K00990	1	1	1	0	0	1	0	0	1	0	0	0	0	1	0	1	0	1	0	1	2	1	0	0	0	0	0	0	0	0	1	1	0	0	0	0	1	2	0	0	0	0	0	1	1	1	0	1
	ko:K00991	0	0	1	1	1	1	0	0	0	0	0	0	0	1	0	0	0	1	0	0	1	1	0	0	1	0	0	0	1	0	1	0	1	0	0	1	1	0	1	1	1	0	0	0	0	1	0	1
	ko:K00992	0	0	0	0	0	1	0	0	1	0	0	0	0	0	0	0	0	0	0	0	0	0	0	0	0	0	0	0	0	0	0	0	0	0	0	0	1	0	0	0	0	0	0	0	0	0	0	0
	ko:K00993	0	0	0	0	0	0	0	0	0	0	0	0	0	0	0	0	0	0	0	0	0	0	0	0	0	0	0	0	0	0	0	0	0	0	0	0	0	0	0	0	0	0	0	0	0	0	0	0
	ko:K00994	0	0	0	0	0	0	0	0	0	0	0	0	0	0	0	0	0	0	0	0	0	0	0	0	0	0	0	0	0	0	0	0	0	0	0	0	0	0	0	0	0	0	0	0	0	0	0	0
	ko:K00995	1	2	1	2	3	4	1	1	3	0	1	3	2	3	2	1	1	1	1	1	1	3	0	1	0	1	1	2	2	1	0	1	1	2	2	0	1	0	1	0	0	2	0	1	3	0	0	1
	ko:K00996	0	0	0	0	0	0	0	0	0	0	0	0	0	0	0	0	0	0	0	0	0	0	0	0	0	0	0	0	1	0	0	0	0	0	0	0	0	1	0	0	0	0	0	0	0	0	0	0
	ko:K00997	1	1	0	0	0	0	0	1	1	0	1	0	0	1	1	1	1	1	0	1	0	0	0	0	0	0	0	1	1	0	0	1	1	1	1	0	1	1	1	0	0	0	0	0	1	1	0	0
	ko:K00998	0	0	0	0	0	0	0	0	0	0	0	0	0	0	0	0	0	0	0	0	0	0	0	0	0	0	0	0	0	0	0	0	0	0	0	0	0	0	0	0	0	0	0	0	0	0	0	0
	ko:K00999	0	0	0	0	0	0	0	0	0	0	0	0	0	0	0	0	0	0	0	0	0	0	0	0	0	0	0	0	0	0	0	0	0	0	0	0	0	0	0	0	0	0	0	0	0	0	0	0
	ko:K01000	1	1	1	1	1	1	1	1	2	1	1	1	1	1	0	1	1	1	0	1	2	1	1	0	3	1	0	0	2	0	1	1	0	1	1	1	1	1	0	1	0	0	2	1	2	2	1	1
	ko:K01001	0	0	0	0	0	0	0	0	1	0	0	0	0	0	0	0	0	0	0	0	0	0	0	0	0	0	0	0	0	0	0	0	0	0	0	0	0	0	0	0	0	0	0	0	0	0	0	0
	ko:K01002	0	0	0	0	0	0	0	0	0	0	0	0	0	0	0	0	0	0	0	0	0	0	0	0	0	0	0	0	0	0	0	0	0	0	0	0	0	0	0	1	0	0	0	0	0	0	0	0
	ko:K01003	0	0	0	0	0	0	0	0	0	0	0	0	0	0	0	0	0	0	0	0	0	0	0	0	0	0	0	0	0	0	0	0	0	0	0	0	0	0	0	0	0	0	0	0	0	0	0	0
	ko:K01004	0	0	0	0	0	0	0	0	1	0	0	0	0	0	0	0	0	0	0	0	0	0	0	0	0	0	0	0	0	0	0	0	0	0	0	0	0	0	1	0	0	0	0	0	0	0	0	0
	ko:K01005	0	0	0	0	0	0	0	0	0	0	0	0	0	0	0	0	0	0	0	0	0	0	0	0	0	0	0	0	1	0	0	0	0	0	0	0	0	0	0	0	0	0	0	0	0	0	0	0
	ko:K01006	0	1	1	0	0	0	0	1	2	0	1	0	0	2	0	1	1	0	1	0	0	1	0	0	0	0	0	0	1	0	0	2	0	0	0	0	0	1	0	0	0	0	0	0	1	0	0	0
	ko:K01007	0	0	0	0	0	0	1	0	0	0	0	0	0	0	0	0	0	0	0	0	1	1	1	0	0	0	0	0	0	0	1	0	0	0	0	0	1	2	2	0	0	0	0	0	1	1	0	0
	ko:K01008	1	0	0	0	1	0	0	0	0	0	0	0	1	0	1	0	0	0	0	1	0	1	0	0	1	0	0	0	1	0	0	0	1	0	0	0	1	1	1	0	0	0	0	0	1	1	0	0
	ko:K01011	2	2	0	1	1	2	0	0	2	0	0	0	1	1	4	2	1	0	0	0	1	2	0	0	0	0	0	2	0	0	0	0	1	1	1	0	1	1	1	0	0	0	0	1	3	0	0	1
	ko:K01012	0	0	0	0	0	2	0	0	1	0	1	0	0	1	0	0	0	0	0	0	1	0	0	0	0	0	0	0	0	0	1	0	0	0	0	0	1	1	0	0	0	1	0	1	0	1	0	1
	ko:K01013	0	0	0	0	0	0	0	0	0	0	0	0	0	0	0	0	0	0	0	0	0	0	0	0	0	0	0	0	0	0	0	0	0	0	0	0	0	0	0	0	0	0	0	0	0	0	0	0
	ko:K01014	0	0	0	0	0	0	0	0	0	0	0	0	0	0	0	0	0	0	0	0	0	0	0	0	0	0	0	0	0	0	0	0	0	0	0	0	0	0	0	0	0	0	0	2	0	0	0	0
	ko:K01015	1	0	0	0	0	0	0	0	0	0	0	0	0	0	0	0	0	0	0	0	0	0	0	0	0	0	0	0	0	0	0	0	0	0	0	1	0	0	0	0	0	0	0	0	0	0	0	0
	ko:K01016	0	0	0	0	0	0	0	0	0	0	0	0	0	0	0	0	0	0	0	0	0	0	0	0	0	0	0	0	0	0	0	0	0	0	0	0	0	0	0	0	0	0	0	0	0	0	0	0
	ko:K01017	0	0	0	0	0	0	0	0	0	0	0	0	0	0	0	0	0	0	0	0	0	0	0	0	0	0	0	0	0	0	0	0	0	0	0	1	0	0	0	0	0	0	0	0	0	0	0	0
	ko:K01019	0	0	0	0	0	0	0	0	0	0	0	0	0	0	0	0	0	0	0	0	0	0	0	0	0	0	0	0	0	0	0	0	0	0	0	0	0	0	0	0	0	0	0	0	0	0	0	0
	ko:K01020	0	0	0	0	0	0	0	0	0	0	0	0	0	0	0	0	0	0	0	0	0	0	0	0	0	0	0	0	0	0	0	0	0	0	0	0	0	0	0	0	0	0	0	0	0	0	0	0
	ko:K01021	0	1	0	0	0	0	0	0	0	0	1	0	0	0	0	1	0	1	0	0	0	0	0	0	0	0	0	0	0	0	0	0	0	1	0	0	0	0	0	0	0	0	0	1	0	1	1	0
	ko:K01022	0	1	0	0	0	0	0	0	0	0	0	0	0	0	0	0	0	0	0	0	0	0	0	0	0	0	0	0	0	0	0	0	0	0	0	0	0	0	0	0	0	0	0	0	0	0	0	0
	ko:K01023	0	0	0	0	1	0	0	0	0	0	0	0	0	0	1	0	0	0	0	0	0	0	0	0	0	0	0	0	1	0	0	0	0	0	0	0	0	0	1	0	0	0	0	0	0	0	0	0
	ko:K01024	0	0	0	0	0	0	0	0	0	0	0	0	0	0	0	0	0	0	0	0	0	0	0	0	0	0	0	0	0	0	0	0	0	0	0	1	0	0	0	0	0	0	0	0	0	0	0	0
	ko:K01025	0	1	0	0	0	0	0	1	0	0	0	0	0	0	0	0	0	0	0	0	0	1	0	0	0	0	0	0	0	0	0	0	0	0	0	1	0	0	0	0	0	0	0	0	0	0	0	0
	ko:K01026	0	1	0	0	0	0	0	0	1	0	0	0	0	0	0	0	0	0	0	0	0	0	0	0	0	0	0	0	0	0	0	0	0	0	0	0	0	0	0	0	0	0	0	0	0	0	0	0
	ko:K01027	0	0	0	0	0	0	0	0	0	0	0	0	0	0	0	0	0	0	0	0	0	0	0	0	0	0	0	0	0	0	0	0	0	0	0	0	0	0	0	0	0	0	0	0	0	1	0	0
	ko:K01028	0	1	0	0	0	0	1	0	1	0	1	0	1	0	2	0	0	0	0	0	1	0	1	0	1	0	0	0	0	1	1	0	1	0	0	1	0	0	0	1	1	0	1	0	0	0	0	0
	ko:K01029	0	1	0	0	0	0	1	0	1	0	1	0	1	0	2	0	0	0	0	0	1	0	1	0	1	0	0	1	0	1	1	0	1	0	0	1	0	0	0	1	1	0	1	0	0	0	0	0
	ko:K01031	0	0	0	0	0	0	0	0	1	0	0	0	0	0	1	0	0	0	0	0	0	0	0	0	0	0	0	1	0	0	0	0	0	0	0	0	0	0	0	1	0	0	0	0	0	0	0	0
	ko:K01032	0	1	0	0	0	0	0	0	3	0	0	0	0	0	0	0	0	0	0	0	0	0	0	0	0	0	0	0	0	0	0	0	0	0	0	0	0	0	0	1	0	0	0	0	0	0	0	0
	ko:K01034	0	0	0	0	0	0	0	0	0	0	0	0	0	0	0	0	0	0	0	0	0	0	0	0	0	0	0	0	0	0	0	0	0	0	0	0	0	0	0	0	0	0	0	0	0	0	0	0
	ko:K01035	0	0	0	0	0	0	0	0	0	0	0	0	0	0	0	0	0	0	0	0	0	0	0	0	0	0	0	0	0	0	0	0	0	0	0	0	0	0	0	0	0	0	0	0	0	0	0	0
	ko:K01039	1	0	0	0	0	0	0	0	0	0	0	0	0	0	0	0	0	0	0	0	0	0	0	0	0	0	0	0	0	0	0	1	0	0	0	0	0	0	0	0	0	0	0	0	0	0	0	0
	ko:K01040	1	0	0	0	0	0	0	0	0	0	0	0	0	0	0	0	0	0	0	0	0	0	0	0	0	0	0	0	0	0	0	1	0	0	0	0	0	0	0	0	0	0	0	0	0	0	0	0
	ko:K01041	0	0	0	0	0	0	0	0	0	0	0	0	0	0	0	0	0	0	0	0	1	0	0	0	0	0	0	0	0	0	0	0	0	0	0	0	0	0	0	0	0	0	0	0	0	0	0	0
	ko:K01042	0	0	0	0	1	0	0	0	1	1	0	0	0	0	1	0	0	0	0	0	0	1	0	0	0	0	0	2	1	0	0	0	2	1	0	0	0	2	7	0	0	0	0	0	0	1	0	0
	ko:K01043	0	0	0	4	0	0	0	0	0	1	0	0	2	0	1	0	0	0	0	1	1	0	1	0	1	1	0	0	0	0	0	0	0	0	0	0	0	0	0	1	1	0	1	0	0	0	0	0
	ko:K01044	0	0	0	0	0	0	0	0	0	0	0	0	0	0	0	0	0	0	0	0	0	0	0	0	0	0	0	0	0	0	0	0	0	0	0	0	0	0	0	0	0	0	0	0	0	0	0	0
	ko:K01045	0	0	0	0	0	0	0	0	0	0	0	0	0	0	0	0	0	0	0	0	0	0	0	0	0	0	0	0	0	0	0	0	0	0	0	0	0	0	0	0	0	0	0	0	0	0	0	0
	ko:K01046	0	0	0	1	2	0	1	0	1	0	1	0	0	0	0	0	0	0	0	0	0	1	0	0	0	0	0	1	1	0	5	0	0	0	0	0	7	0	0	0	0	0	0	0	0	0	0	0
	ko:K01047	0	0	0	0	0	0	0	0	0	0	0	0	0	0	0	0	0	0	0	0	0	0	0	0	0	0	0	0	0	0	0	0	0	0	0	0	0	0	0	0	0	0	0	0	0	0	0	0
	ko:K01048	0	2	0	0	0	0	1	1	1	0	0	0	0	0	0	0	0	1	0	0	0	1	0	0	0	0	0	0	0	0	0	1	0	1	0	0	1	0	0	0	0	0	0	0	0	0	0	0
	ko:K01049	0	0	0	0	0	0	0	0	0	0	0	0	0	0	0	0	0	0	0	0	0	0	0	0	0	0	0	0	0	0	0	0	0	0	0	0	0	0	0	0	0	0	0	0	0	0	0	0
	ko:K01050	0	0	0	0	0	0	0	0	0	0	0	0	0	0	0	0	0	0	0	0	0	0	0	0	0	0	0	0	0	0	0	0	0	0	0	0	0	0	0	0	0	0	0	0	0	0	0	0
	ko:K01051	0	0	0	0	0	0	0	0	0	1	0	0	0	0	0	0	0	0	0	0	0	0	0	0	0	0	0	0	2	0	0	0	0	0	0	0	0	0	0	0	0	0	0	0	0	0	0	0
	ko:K01052	0	0	0	0	0	0	0	0	0	0	0	0	0	0	0	0	0	0	0	0	0	0	0	0	0	0	0	0	0	0	0	0	0	0	0	0	0	0	0	0	0	0	0	0	0	0	0	0
	ko:K01053	0	0	2	0	0	0	0	0	3	2	0	0	0	0	4	0	0	1	0	1	0	2	0	0	0	0	0	3	0	0	0	1	1	0	0	0	0	5	0	0	0	0	0	0	5	1	0	0
	ko:K01054	0	2	0	0	0	0	1	0	0	0	0	0	0	0	0	0	0	0	0	0	1	0	0	0	0	0	0	0	0	1	0	0	0	0	0	0	1	1	0	0	0	0	0	1	1	0	0	0
	ko:K01055	3	2	0	0	0	0	4	0	3	1	0	0	1	1	5	3	0	1	0	0	0	2	0	0	1	0	0	0	0	0	2	1	0	1	0	0	1	0	1	0	0	0	0	0	5	1	0	0
	ko:K01056	1	1	1	1	1	1	0	1	1	1	1	1	1	1	1	1	1	1	0	1	1	1	1	0	1	1	0	1	1	0	0	1	1	1	1	1	1	1	1	1	1	0	1	1	1	1	1	0
	ko:K01057	0	0	0	0	0	0	1	0	1	0	0	0	0	0	0	0	0	0	0	0	0	1	0	0	0	0	0	0	0	0	0	0	0	0	0	0	1	0	0	0	0	0	0	0	1	0	1	0
	ko:K01058	0	0	0	0	0	0	0	0	0	0	0	0	0	0	0	0	0	0	0	0	1	0	0	0	0	0	0	0	0	0	0	0	0	0	0	0	1	0	0	0	0	0	0	0	0	0	0	0
	ko:K01060	0	0	0	0	0	0	1	0	0	0	0	0	0	0	1	0	0	0	0	0	0	0	0	0	0	1	0	0	0	0	0	0	0	0	0	0	0	3	0	0	0	0	1	0	0	0	0	0
	ko:K01061	1	1	0	0	2	0	0	1	1	0	0	0	0	0	3	5	0	1	0	0	0	3	0	0	0	0	0	0	0	0	2	1	2	0	0	0	0	1	0	0	0	0	0	0	2	2	0	0
	ko:K01062	0	0	0	0	0	0	0	1	2	0	0	0	0	0	0	0	0	0	0	0	0	1	0	0	0	0	0	0	1	0	0	0	0	0	0	0	1	1	0	0	0	0	0	0	0	0	0	0
	ko:K01063	0	0	0	0	0	0	0	0	0	0	0	0	0	0	0	0	0	0	0	0	0	0	0	0	0	0	0	0	0	0	0	0	0	0	0	0	0	0	0	0	0	0	0	0	0	0	0	0
	ko:K01065	0	0	0	0	0	0	0	0	0	0	0	0	0	0	0	0	0	0	0	0	0	0	0	0	0	0	0	0	0	0	0	0	0	0	0	0	0	0	0	0	0	0	0	0	0	0	0	0
	ko:K01066	3	1	0	1	0	0	1	0	2	1	0	1	0	0	1	0	0	2	0	0	2	4	0	0	1	0	0	1	0	0	2	1	1	2	0	0	1	1	0	0	0	0	0	0	2	3	0	0
	ko:K01067	0	0	0	0	0	0	0	0	0	0	0	0	0	0	0	1	0	0	0	0	0	0	0	0	0	0	0	0	0	0	0	0	0	0	0	0	2	0	0	0	0	0	0	0	2	1	0	0
	ko:K01068	0	0	0	0	0	0	0	0	0	0	0	0	0	0	0	0	0	0	0	0	0	0	0	0	0	0	0	0	0	0	0	0	0	0	0	0	0	0	0	0	0	0	0	0	0	0	0	0
	ko:K01069	1	1	2	1	3	1	0	1	3	1	2	0	4	2	3	3	1	0	1	1	2	7	1	3	1	1	3	1	1	2	4	3	1	3	1	0	1	2	1	0	1	2	1	1	3	3	0	2
	ko:K01070	0	1	0	0	0	0	0	0	2	0	0	0	0	0	0	1	0	0	0	0	0	2	0	0	0	0	0	0	0	0	0	1	0	1	0	0	1	1	0	0	0	0	0	0	0	1	0	0
	ko:K01071	0	0	0	1	0	0	0	0	0	0	0	0	0	0	0	0	0	0	0	0	0	0	0	0	0	0	0	0	0	0	0	0	0	0	0	0	0	0	0	0	0	0	0	0	0	0	0	0
	ko:K01072	0	0	0	0	0	0	0	0	0	0	0	0	0	0	0	0	0	0	0	0	0	0	0	0	0	0	0	0	0	0	0	0	0	0	0	0	0	0	0	0	0	0	0	0	0	0	0	0
	ko:K01073	0	0	0	0	0	0	0	0	0	0	0	0	0	0	0	0	0	0	1	0	0	1	0	1	0	0	0	0	0	1	0	0	0	0	0	0	0	0	0	0	0	1	0	0	0	0	0	0
	ko:K01074	0	0	0	0	0	0	0	0	0	0	0	0	0	0	0	0	0	0	0	0	0	0	0	0	0	0	0	0	0	0	0	0	0	0	0	0	0	0	0	0	0	0	0	0	0	0	0	0
	ko:K01075	0	0	0	0	0	0	0	0	2	0	0	0	0	0	0	0	0	0	1	0	0	1	0	0	0	0	0	0	0	0	0	0	0	0	0	0	0	0	0	0	0	0	0	0	0	1	0	0
	ko:K01076	0	0	0	1	1	0	0	0	1	0	0	0	1	0	0	0	0	0	0	0	0	0	0	0	1	0	0	0	1	0	2	0	0	0	0	0	1	1	0	0	0	0	0	0	0	0	0	0
	ko:K01077	0	0	1	2	0	0	1	0	3	1	2	0	0	0	0	0	0	1	1	0	0	1	1	0	0	1	0	1	1	0	0	0	0	0	0	0	4	0	0	0	0	0	0	0	0	0	0	0
	ko:K01078	0	0	0	1	0	0	0	0	0	1	0	1	0	0	0	0	0	0	1	0	0	0	0	0	0	1	0	0	1	0	0	0	0	0	0	0	0	1	0	0	0	0	0	0	0	0	0	0
	ko:K01079	1	2	1	0	0	0	1	0	1	0	1	0	0	0	0	1	0	0	1	0	1	0	0	3	0	0	3	0	1	2	0	1	0	0	0	0	1	0	0	0	0	1	0	0	1	0	0	0
	ko:K01080	0	0	0	0	0	0	0	0	0	0	0	0	0	0	0	0	0	0	0	0	0	0	0	0	0	0	0	0	0	0	0	0	0	0	0	1	0	0	0	0	0	0	0	0	1	0	0	0
	ko:K01081	0	0	0	0	0	0	1	1	1	0	0	2	0	0	0	0	0	2	1	0	1	1	2	0	0	1	0	0	2	0	1	1	0	1	0	1	1	1	0	2	2	0	3	0	0	1	0	0
	ko:K01082	0	2	0	0	0	1	0	1	1	0	1	0	2	0	0	1	1	1	0	1	1	1	0	0	2	0	0	0	1	0	0	0	0	0	1	1	0	1	0	1	1	0	1	1	1	1	0	0
	ko:K01083	0	0	0	0	0	0	0	0	1	0	0	0	1	0	0	0	0	0	0	0	0	0	0	0	0	0	0	0	0	0	0	0	0	0	0	0	1	0	0	0	0	0	0	0	0	0	0	1
	ko:K01084	0	0	0	0	0	0	0	0	0	0	0	0	0	0	0	0	0	0	0	0	0	0	0	0	0	0	0	0	0	0	0	0	0	0	0	0	0	0	0	0	0	0	0	0	0	0	0	0
	ko:K01085	0	0	0	0	0	0	0	0	0	0	0	0	0	0	0	0	0	0	0	0	0	0	0	0	0	0	0	0	0	0	0	0	0	0	0	0	0	0	0	0	0	0	0	0	0	0	0	0
	ko:K01087	0	0	0	0	0	0	1	1	1	0	0	0	0	0	0	0	0	0	0	0	0	0	0	0	0	0	0	0	0	0	0	0	0	0	0	0	0	0	0	0	0	0	0	0	0	0	0	0
	ko:K01089	0	0	0	0	0	0	0	0	0	1	0	0	0	0	0	0	0	0	0	0	0	0	0	0	0	0	0	0	0	0	0	1	0	0	0	0	0	0	0	0	0	0	0	0	0	0	0	0
	ko:K01090	0	0	1	0	0	2	4	0	0	0	0	0	0	0	1	0	0	0	0	0	2	0	0	0	0	0	0	0	0	0	1	0	1	0	0	0	3	2	1	0	0	0	0	0	1	0	0	1
	ko:K01091	1	3	3	1	2	1	2	1	5	0	1	2	0	0	0	2	1	1	0	0	3	2	0	0	0	0	0	0	2	1	2	1	0	1	1	0	3	3	0	0	0	0	1	1	1	1	0	0
	ko:K01092	1	2	1	1	0	1	1	2	11	0	2	1	0	0	2	3	1	1	0	3	1	2	0	0	0	0	0	2	0	0	1	3	1	0	1	0	2	1	1	0	0	0	0	0	1	1	0	0
	ko:K01093	0	0	0	0	0	0	0	0	0	0	0	0	0	0	0	0	0	0	0	0	0	0	0	0	0	0	0	0	0	0	0	0	0	0	0	0	0	0	0	0	0	0	0	0	0	0	0	0
	ko:K01095	1	0	1	1	0	1	0	0	0	0	1	1	0	1	1	1	1	1	0	0	1	1	0	0	0	0	0	1	1	0	1	1	0	1	1	0	1	0	0	0	0	0	0	1	0	0	0	1
	ko:K01096	0	0	0	0	0	0	0	0	2	0	0	1	0	0	0	0	0	0	0	1	0	0	0	0	0	0	0	0	1	0	0	0	0	0	0	0	2	0	0	1	0	0	0	1	0	0	0	0
	ko:K01097	0	0	0	0	0	0	0	0	0	0	0	0	0	0	0	0	0	0	0	0	0	0	0	0	0	0	0	0	0	0	0	0	0	0	0	0	0	0	0	0	0	0	0	0	0	0	0	0
	ko:K01098	0	0	0	0	0	0	0	0	0	0	0	0	0	0	0	0	0	0	0	0	0	0	0	0	0	0	0	0	0	0	0	0	0	0	0	0	0	0	0	0	0	0	0	0	0	0	0	0
	ko:K01099	0	0	0	0	0	0	0	0	0	0	0	0	0	0	0	0	0	0	0	0	0	0	1	0	0	0	0	0	0	0	0	0	0	0	0	0	0	0	0	0	0	0	0	0	0	0	0	0
	ko:K01101	0	0	0	1	0	0	1	1	0	0	0	0	0	1	0	0	0	0	0	1	0	0	0	1	0	0	1	0	0	1	0	0	0	0	0	0	0	0	0	0	0	1	0	0	1	0	0	0
	ko:K01102	0	0	0	0	0	0	0	0	0	0	0	0	0	0	0	0	0	0	0	0	0	0	0	0	0	0	0	0	0	0	0	0	0	0	0	0	0	0	0	0	0	0	0	0	0	0	0	0
	ko:K01103	0	0	0	0	0	0	0	0	0	0	0	0	0	0	0	0	0	0	0	0	0	0	0	0	0	0	0	0	0	0	1	0	0	0	0	0	0	0	0	0	0	0	0	0	0	0	0	0
	ko:K01104	0	2	2	2	2	0	5	0	2	0	0	0	1	0	1	2	0	0	0	0	2	0	0	0	1	2	0	1	1	0	2	2	1	0	0	2	1	2	0	2	2	0	2	0	2	0	0	0
	ko:K01106	0	0	0	0	0	0	0	0	0	0	0	0	0	0	0	0	0	0	0	0	0	0	0	0	0	0	0	0	0	0	0	0	0	0	0	0	0	0	0	0	0	0	0	0	0	0	0	0
	ko:K01108	0	0	0	0	0	0	0	0	0	0	0	0	0	0	0	0	0	0	0	0	0	0	0	0	0	0	0	0	0	0	0	0	0	0	0	0	0	0	0	0	0	0	0	0	0	0	0	0
	ko:K01109	0	0	0	0	0	0	0	0	0	0	0	0	0	0	0	0	0	0	0	0	0	0	0	0	0	0	0	0	0	0	0	0	0	0	0	0	0	0	0	0	0	0	0	0	0	0	0	0
	ko:K01110	0	0	0	0	0	0	0	0	0	0	0	0	0	0	0	0	0	0	0	0	0	0	0	0	0	0	0	0	0	0	0	0	0	0	0	0	0	0	0	0	0	0	0	0	0	0	0	0
	ko:K01111	0	0	0	0	0	0	0	0	0	0	0	0	0	0	0	0	0	0	0	0	0	0	0	0	0	0	0	0	0	0	0	0	0	0	0	0	0	0	0	0	0	0	0	0	0	0	0	0
	ko:K01112	1	2	0	0	0	0	0	0	0	0	0	0	0	0	0	0	0	0	0	0	0	0	0	0	0	0	0	0	0	1	0	0	0	0	0	0	0	0	0	0	0	1	0	0	0	1	0	0
	ko:K01113	0	0	2	0	1	0	0	0	1	2	0	0	2	0	0	0	0	1	0	0	0	1	0	0	2	0	0	0	0	0	0	0	0	0	0	1	2	6	0	1	2	0	1	0	0	0	0	0
	ko:K01114	0	0	0	0	0	0	1	0	0	0	0	0	0	0	0	0	0	0	0	0	0	0	0	0	0	0	0	0	0	0	0	0	0	0	0	0	0	1	0	0	0	0	0	0	0	0	0	0
	ko:K01115	0	1	0	0	0	0	0	0	0	0	0	0	0	0	0	0	0	0	0	0	0	0	0	1	0	0	1	0	0	0	0	0	0	0	0	0	0	0	0	0	0	0	0	0	0	0	0	0
	ko:K01116	0	0	0	0	0	0	0	0	0	0	0	0	0	0	0	0	0	0	0	0	0	0	0	0	0	0	0	0	0	0	0	0	0	0	0	0	0	0	0	0	0	0	0	0	0	0	0	0
	ko:K01117	0	0	0	0	0	0	0	0	0	0	0	0	0	0	0	0	0	0	0	0	0	0	0	0	0	0	0	0	0	0	0	0	0	0	0	0	0	0	0	0	0	0	0	0	0	0	0	0
	ko:K01118	0	1	0	0	0	0	0	0	0	0	0	0	0	0	0	0	0	0	0	0	1	0	0	0	0	0	0	0	0	0	0	1	0	0	0	0	1	0	0	0	0	0	0	0	0	2	0	0
	ko:K01119	0	0	0	0	0	0	0	0	1	0	0	0	0	0	0	0	0	0	0	0	0	0	0	0	0	1	0	0	0	0	0	0	0	1	0	1	0	1	0	0	0	0	0	0	0	0	0	0
	ko:K01120	0	1	0	0	1	0	0	0	0	0	1	0	0	0	0	0	0	0	0	0	0	0	0	0	0	0	0	0	0	0	0	0	0	0	0	0	0	0	0	0	0	0	0	0	0	0	0	0
	ko:K01121	0	0	0	0	0	0	0	0	0	0	0	0	0	0	0	0	0	0	0	0	0	0	0	0	0	0	0	0	0	0	0	0	0	0	0	0	0	0	0	0	0	0	0	0	0	0	0	0
	ko:K01122	0	0	0	0	0	0	0	0	0	0	0	0	0	0	0	0	0	0	0	0	0	0	0	0	0	0	0	0	0	0	0	0	0	0	0	0	0	0	0	0	0	0	0	0	0	0	0	0
	ko:K01124	0	0	0	0	0	0	0	0	0	0	0	0	0	0	0	0	0	0	0	0	0	0	0	0	0	0	0	0	0	0	0	0	0	0	0	0	0	0	0	0	0	0	0	0	0	0	0	0
	ko:K01125	0	0	0	1	1	0	0	0	0	0	0	1	0	0	0	0	0	0	0	0	0	0	0	0	0	0	0	0	0	0	0	0	0	0	0	0	0	1	0	0	0	0	0	0	0	0	0	0
	ko:K01126	0	2	0	1	2	0	4	2	6	1	2	0	0	0	0	2	0	2	2	0	1	1	1	1	0	0	0	2	2	0	2	0	0	3	0	0	3	0	1	0	0	1	0	0	2	0	0	0
	ko:K01127	0	0	0	0	0	0	0	0	0	0	0	0	0	0	0	0	0	0	0	0	0	1	0	0	0	0	0	0	0	1	0	0	0	0	0	1	0	0	0	0	0	0	0	0	0	0	0	0
	ko:K01128	0	0	0	0	0	0	0	0	0	0	0	0	0	0	0	0	0	0	0	0	0	0	0	0	0	0	0	0	0	0	0	0	0	0	0	0	0	0	0	0	0	0	0	0	0	0	0	0
	ko:K01129	1	2	1	0	0	1	1	1	2	1	1	0	0	2	1	1	1	0	0	1	0	0	1	0	0	0	0	1	0	0	1	1	1	0	1	0	1	1	0	0	0	0	0	1	0	0	0	1
	ko:K01130	0	1	8	1	1	0	0	0	0	10	0	0	0	0	0	0	0	0	0	0	0	3	1	0	0	3	1	1	0	0	0	0	0	0	0	0	0	29	0	0	0	0	0	0	2	1	0	0
	ko:K01131	0	0	2	0	1	0	0	0	0	6	0	0	0	0	0	0	0	0	0	0	0	1	0	0	0	1	0	0	0	0	0	0	0	0	0	0	0	7	0	0	0	0	0	0	0	0	0	0
	ko:K01132	0	0	1	0	0	0	0	0	0	0	0	0	0	0	0	0	0	0	0	0	0	0	1	0	0	0	0	0	0	0	0	0	0	0	0	0	0	3	0	0	0	0	0	0	0	0	0	0
	ko:K01133	3	0	4	1	0	0	0	0	15	2	0	0	3	0	1	0	0	0	0	0	0	1	0	0	2	0	0	1	0	0	0	2	0	1	0	0	0	9	0	0	0	0	0	0	1	0	0	0
	ko:K01134	0	0	4	0	0	0	0	0	0	2	0	0	0	0	0	0	0	0	0	0	0	0	1	0	0	0	0	0	0	0	0	0	0	0	0	0	0	14	0	0	0	0	0	0	0	0	0	0
	ko:K01135	0	0	0	0	0	0	0	0	0	0	0	0	0	0	0	0	0	0	0	0	0	0	0	0	0	0	0	0	0	0	0	0	0	0	0	0	0	0	0	0	0	0	0	0	0	0	0	0
	ko:K01136	0	0	13	2	0	0	0	0	0	6	0	0	0	0	0	0	0	0	0	0	0	0	5	0	1	1	0	0	0	0	0	0	0	0	0	0	0	9	0	0	0	0	0	0	0	0	0	0
	ko:K01137	0	0	1	0	0	0	0	0	0	1	0	0	0	0	0	0	0	0	0	0	0	0	1	0	0	0	0	0	0	0	0	0	0	0	0	0	0	5	1	0	0	0	0	0	0	0	0	0
	ko:K01138	0	0	6	0	0	0	0	0	4	4	0	0	0	0	0	0	0	0	0	0	1	1	0	0	0	1	0	2	1	0	0	1	0	0	0	1	0	5	0	1	1	0	1	0	0	0	0	0
	ko:K01139	0	0	0	0	0	1	0	0	0	0	0	1	0	0	0	0	0	0	0	0	0	2	0	0	0	1	0	0	0	0	0	0	0	2	0	0	0	0	0	0	0	0	0	0	0	2	0	1
	ko:K01141	1	0	0	0	0	1	0	0	0	0	0	1	0	0	0	0	1	1	0	1	1	0	0	0	0	0	0	0	1	1	0	0	0	1	0	0	1	0	0	0	0	1	0	1	0	0	0	0
	ko:K01142	2	2	1	1	0	2	2	2	2	2	3	1	1	1	1	2	1	1	1	1	2	0	1	1	1	1	1	1	1	1	1	2	1	1	1	1	2	1	1	1	1	2	1	2	1	2	1	2
	ko:K01143	0	0	0	0	0	0	0	0	0	0	0	0	0	0	0	0	0	0	0	0	0	0	0	0	0	0	0	0	0	0	0	0	0	0	0	0	0	0	0	0	0	0	0	0	0	0	0	0
	ko:K01144	0	0	0	0	0	0	0	0	0	0	0	0	0	0	0	0	0	0	0	0	0	0	0	0	0	0	0	0	0	0	0	0	0	0	0	0	0	0	0	0	0	0	0	0	0	0	0	0
	ko:K01145	0	0	0	0	0	0	0	0	0	0	0	0	0	0	0	0	0	0	0	0	0	0	0	0	0	0	0	0	0	0	1	0	0	0	0	0	0	0	0	0	0	0	0	0	0	0	0	0
	ko:K01146	0	0	0	0	0	0	0	0	0	0	0	0	0	0	0	0	0	0	0	0	0	0	0	0	0	0	0	0	0	0	0	0	0	0	0	0	1	1	0	0	0	0	0	0	0	0	0	0
	ko:K01147	0	0	0	0	0	0	0	0	0	0	0	0	0	0	0	0	0	0	0	0	0	0	0	0	0	0	0	0	0	0	0	0	0	0	0	0	1	0	0	0	0	0	0	0	0	0	0	0
	ko:K01148	0	0	0	0	0	0	0	0	0	0	0	0	0	0	0	0	0	0	0	0	0	0	0	0	0	0	0	0	0	0	0	0	0	0	0	0	0	0	0	0	0	0	0	0	0	0	0	0
	ko:K01150	0	0	0	0	0	1	0	0	0	0	1	0	0	0	0	0	0	0	0	0	0	0	0	0	0	0	0	0	1	0	0	0	0	0	0	0	0	0	0	0	0	0	0	0	0	0	0	1
	ko:K01151	0	0	0	0	1	0	0	0	0	0	0	0	0	0	1	0	0	0	1	0	0	0	0	1	0	0	0	0	0	1	0	0	0	0	0	0	0	0	0	0	0	1	0	0	0	0	0	0
	ko:K01153	0	0	0	0	0	0	2	3	2	0	0	0	1	0	0	0	0	0	0	0	4	0	0	0	1	0	0	1	0	0	1	1	1	0	0	0	3	1	0	0	0	0	0	0	0	0	1	0
	ko:K01154	0	1	0	0	0	0	1	1	1	0	0	1	0	0	0	0	0	0	0	1	4	0	0	0	0	0	0	0	0	0	0	0	0	0	0	0	2	0	0	0	0	0	0	0	0	0	0	0
	ko:K01155	0	0	0	0	0	0	0	0	0	0	0	0	0	0	0	0	0	0	0	0	0	0	0	0	0	0	0	0	0	0	1	0	0	0	0	0	0	0	0	0	0	0	0	0	0	0	0	0
	ko:K01156	0	0	0	0	0	0	0	0	0	1	0	0	0	0	0	0	0	0	0	0	0	0	0	0	0	0	0	0	0	0	0	0	0	0	0	0	1	0	0	0	0	0	0	0	0	0	0	0
	ko:K01157	1	1	1	1	0	1	1	1	1	0	0	0	0	1	1	1	0	0	0	1	0	0	0	0	0	0	0	0	0	0	0	1	1	0	1	0	0	1	1	0	0	0	0	1	1	0	0	1
	ko:K01158	0	0	0	0	0	0	0	0	0	0	0	0	0	0	0	0	0	0	0	0	0	0	0	0	0	0	0	0	0	0	0	0	0	0	0	0	0	0	0	0	0	0	0	0	0	0	0	0
	ko:K01159	0	1	0	1	1	0	2	1	1	1	3	1	1	0	1	1	1	0	0	0	1	1	1	0	1	1	0	1	1	0	1	0	0	0	1	1	0	1	0	1	1	0	2	1	1	2	1	1
	ko:K01160	0	1	0	0	0	0	0	0	0	0	0	0	0	0	0	0	0	0	0	0	0	0	0	0	0	0	0	0	0	0	0	0	0	0	0	0	0	0	0	0	0	0	0	0	0	0	0	0
	ko:K01161	0	0	0	0	0	0	0	0	0	0	0	0	0	0	0	0	0	0	0	0	0	0	0	0	0	0	0	0	0	0	0	0	0	0	0	0	0	0	0	0	0	0	0	0	0	0	0	0
	ko:K01163	0	0	0	0	0	0	0	0	0	0	0	0	0	0	0	0	0	0	0	0	0	0	0	0	0	0	0	0	0	0	0	0	1	0	0	0	0	0	0	0	0	0	0	0	0	0	1	0
	ko:K01164	0	0	0	0	0	0	0	0	0	0	0	0	0	0	0	0	0	0	0	0	0	0	0	0	0	0	0	0	0	0	0	0	0	0	0	0	0	0	0	0	0	0	0	0	0	0	0	0
	ko:K01165	0	0	0	0	0	0	0	0	0	0	1	0	0	0	0	0	0	0	0	0	0	0	0	0	0	0	0	0	0	0	0	0	0	0	0	0	0	0	0	0	0	0	0	0	0	0	0	0
	ko:K01166	0	0	0	0	0	0	0	0	1	0	0	0	1	0	0	0	0	0	0	0	0	0	0	0	0	0	0	0	0	0	1	0	0	0	0	0	0	0	0	0	0	0	0	0	0	0	0	0
	ko:K01169	0	0	0	0	0	0	0	0	0	0	0	0	0	0	0	0	0	0	0	0	0	0	0	0	0	0	0	0	0	0	0	0	0	0	0	0	0	0	0	0	0	0	0	0	0	0	0	0
	ko:K01170	0	0	0	0	0	0	0	0	0	0	0	0	0	0	0	0	0	0	1	0	0	0	0	1	0	0	1	0	0	0	0	0	0	0	0	0	0	0	0	0	0	1	0	0	0	0	0	0
	ko:K01173	0	0	0	1	0	0	0	0	0	0	0	0	0	0	0	0	0	0	0	0	0	2	0	0	0	0	0	0	1	1	1	0	0	0	0	0	0	0	0	0	0	0	0	0	0	0	0	0
	ko:K01174	0	1	0	0	0	0	0	0	1	0	0	0	0	1	0	0	1	1	0	1	1	0	0	0	0	0	0	0	0	0	0	0	0	0	0	0	0	1	1	0	0	0	0	0	0	0	1	0
	ko:K01175	2	3	2	3	0	0	3	1	2	2	1	0	4	0	1	2	0	1	0	0	2	1	4	0	1	1	0	0	0	1	2	0	4	2	0	1	4	3	2	1	2	0	2	0	8	1	0	1
	ko:K01176	0	0	3	2	0	0	1	0	1	0	0	0	2	0	0	0	0	0	1	0	0	0	3	1	2	0	1	0	0	0	0	0	0	0	0	0	0	1	0	2	0	0	0	0	0	0	0	0
	ko:K01177	0	0	0	0	0	0	0	0	0	0	0	0	0	0	0	0	0	0	0	0	0	0	0	0	0	0	0	0	0	0	0	0	0	0	0	0	0	0	0	0	0	0	0	0	0	0	0	0
	ko:K01178	0	1	0	0	0	0	1	0	2	0	0	0	0	0	0	0	0	0	0	0	0	0	0	0	0	1	0	0	1	0	0	0	0	0	0	0	0	0	0	0	0	0	0	0	0	0	0	0
	ko:K01179	0	1	2	5	3	0	2	0	1	1	0	0	0	1	1	0	0	0	0	0	0	0	3	0	1	0	0	2	2	0	0	0	0	2	0	1	0	4	1	4	4	0	5	0	0	2	0	0
	ko:K01180	0	0	0	1	0	0	0	0	0	0	0	0	0	0	0	0	0	0	0	0	0	0	0	0	0	0	0	0	0	0	0	0	0	0	0	0	0	0	0	0	0	0	0	0	0	0	0	0
	ko:K01181	0	0	4	3	0	0	0	0	0	1	0	0	0	0	1	0	0	0	1	0	0	0	3	0	0	2	1	0	0	0	1	0	0	0	0	0	0	3	0	0	0	0	0	0	0	0	0	0
	ko:K01182	0	0	0	1	0	0	0	0	0	0	0	0	0	0	0	0	0	0	0	0	0	0	0	0	0	0	0	0	0	0	0	0	0	0	0	0	0	0	0	0	0	0	0	0	0	0	0	0
	ko:K01183	0	2	1	0	0	1	2	0	0	0	0	0	3	0	1	0	0	1	1	0	0	0	1	5	3	1	2	0	4	1	0	0	0	0	0	3	1	0	0	2	1	1	0	0	0	0	1	0
	ko:K01184	0	0	0	0	0	0	0	0	0	0	0	0	0	0	0	0	0	0	0	0	0	0	0	0	0	0	0	0	0	0	0	0	0	0	0	0	0	0	0	0	0	0	0	0	0	0	0	0
	ko:K01185	0	0	0	0	0	0	0	0	2	0	1	0	0	0	0	0	0	0	0	0	1	0	0	0	0	0	0	0	0	0	0	0	0	0	0	0	0	1	0	0	0	0	0	0	0	0	0	0
	ko:K01186	0	0	0	0	0	0	1	0	0	1	0	0	1	0	0	0	0	0	0	0	0	0	0	0	1	0	0	0	0	0	0	0	0	0	0	0	0	9	0	1	1	0	1	0	0	0	2	0
	ko:K01187	0	2	0	0	0	0	2	1	2	1	0	0	0	0	0	0	0	0	0	0	0	0	2	1	0	0	0	0	1	0	0	1	0	1	0	0	1	0	0	1	0	0	1	0	0	0	0	0
	ko:K01188	0	0	0	0	0	0	0	0	0	0	0	0	0	0	0	0	0	0	0	0	0	0	0	0	0	0	0	0	0	0	0	0	0	0	0	0	0	0	0	0	0	0	0	0	0	0	0	0
	ko:K01190	0	0	5	0	0	0	0	0	1	1	0	0	1	0	0	0	0	0	0	0	0	0	0	0	1	2	0	0	1	0	0	0	0	0	0	0	1	0	0	0	0	0	1	0	0	0	0	0
	ko:K01191	0	0	0	0	0	0	0	0	0	0	0	0	0	0	0	0	0	0	1	0	0	0	0	0	0	0	0	0	0	0	0	0	0	0	0	0	0	0	0	0	0	0	0	0	0	0	0	0
	ko:K01192	0	0	0	0	0	0	0	0	1	0	0	0	1	0	0	1	0	0	0	0	0	0	1	0	1	0	0	0	0	0	0	0	0	0	0	0	0	0	0	0	0	0	0	0	1	0	0	0
	ko:K01193	0	0	0	0	0	0	0	0	1	0	0	0	0	0	0	0	0	0	1	0	1	0	0	0	0	0	0	1	0	0	0	0	0	0	0	0	0	0	0	0	0	0	0	0	0	0	0	0
	ko:K01194	0	0	0	0	0	0	0	0	0	0	0	0	0	0	0	0	0	0	0	0	0	0	0	0	0	0	0	0	0	0	0	0	0	0	0	0	0	0	0	0	0	0	0	0	0	0	0	0
	ko:K01195	0	0	1	1	1	0	0	0	0	0	0	0	0	0	0	0	0	0	0	0	0	0	0	0	0	0	0	0	1	0	0	0	0	0	0	0	0	0	0	1	0	0	1	0	0	0	0	0
	ko:K01196	0	0	0	0	0	0	0	0	1	0	0	0	0	0	0	0	0	0	0	0	0	0	0	0	0	0	0	0	0	0	0	0	0	0	0	0	0	0	0	0	0	0	0	0	0	0	0	0
	ko:K01197	1	0	0	0	0	0	0	0	0	0	0	0	0	0	0	0	0	1	0	0	0	0	0	0	0	0	0	0	0	0	0	0	0	1	0	0	0	1	0	0	0	0	0	0	0	0	0	0
	ko:K01198	0	0	0	0	0	0	0	0	1	1	0	0	0	0	0	0	0	0	0	0	0	0	0	0	0	0	0	0	0	0	0	0	0	0	0	0	0	1	0	0	0	0	0	0	0	0	0	0
	ko:K01199	0	0	1	2	0	0	0	0	0	0	0	0	3	0	0	0	0	0	0	0	0	0	2	1	2	1	0	0	3	0	0	0	0	0	0	0	0	1	0	1	0	0	2	0	0	0	0	0
	ko:K01200	0	0	1	0	0	0	0	0	0	0	0	0	0	0	0	0	0	0	0	0	0	0	0	0	0	0	0	0	0	0	0	0	0	0	0	0	0	0	0	0	0	0	0	0	0	0	0	0
	ko:K01201	0	0	0	0	0	0	0	0	0	0	0	0	2	0	0	0	0	0	0	0	0	0	2	0	1	0	0	0	0	0	0	0	0	0	0	0	0	0	0	0	0	0	0	0	0	0	0	0
	ko:K01202	0	0	0	0	0	0	0	0	0	0	0	0	0	0	0	0	0	0	0	0	0	0	0	0	0	0	0	0	0	0	0	0	0	0	0	0	0	0	0	0	0	0	0	0	0	0	0	0
	ko:K01204	0	0	0	0	0	0	0	0	0	0	0	0	0	0	0	0	0	0	0	0	0	0	0	0	0	0	0	0	0	0	0	0	0	0	0	0	0	0	0	0	0	0	0	0	0	0	0	0
	ko:K01205	0	0	0	0	0	0	0	0	0	0	0	0	0	0	0	0	0	0	0	0	0	0	0	0	0	0	0	0	0	0	0	0	0	0	0	0	0	0	0	0	0	0	0	0	0	0	0	0
	ko:K01206	0	0	2	0	0	0	0	0	0	0	0	0	1	0	0	0	0	0	0	0	0	0	0	0	1	0	0	0	0	0	0	0	0	0	0	0	0	0	0	0	0	0	1	0	0	0	0	0
	ko:K01207	0	2	0	2	2	1	2	1	2	1	1	1	1	1	0	1	1	0	0	2	1	1	0	0	1	0	0	0	1	0	1	0	0	0	1	1	1	0	0	1	1	0	1	1	0	1	0	1
	ko:K01208	0	0	0	0	0	0	0	0	0	0	0	0	0	0	0	0	0	0	0	0	0	0	0	0	0	0	0	0	0	0	0	0	0	0	0	0	0	0	0	0	0	0	0	0	0	0	0	0
	ko:K01209	0	0	1	1	0	0	1	0	1	0	0	0	0	0	0	0	0	0	0	0	0	0	2	0	0	0	0	0	0	0	0	0	0	0	0	0	0	1	0	1	0	0	0	0	1	0	0	0
	ko:K01210	0	1	0	1	0	0	0	1	0	0	0	0	4	0	0	0	0	0	0	0	0	0	1	0	0	0	0	0	0	0	0	0	0	0	0	0	0	0	0	0	0	1	1	0	0	0	0	0
	ko:K01212	0	0	0	0	0	0	0	0	0	1	0	0	0	0	0	0	0	0	0	0	0	0	0	0	0	0	0	0	0	0	0	0	0	0	0	0	0	1	0	0	0	0	0	0	0	0	0	0
	ko:K01213	0	0	0	0	0	0	0	0	0	0	0	0	0	0	0	0	0	0	0	0	0	0	0	0	0	0	0	0	0	0	0	0	0	0	0	0	0	0	0	0	0	0	0	0	0	0	0	0
	ko:K01216	0	0	0	0	0	0	0	0	0	0	0	0	0	0	0	0	0	0	0	0	0	0	2	0	0	0	0	0	0	0	0	0	0	0	0	0	0	0	0	0	0	0	0	0	0	0	0	0
	ko:K01217	0	0	0	0	0	0	0	0	0	0	0	0	0	0	0	0	0	0	0	0	0	0	0	0	0	0	0	0	0	0	0	0	0	0	0	0	0	0	0	0	0	0	0	0	0	0	0	0
	ko:K01218	0	0	0	0	0	0	0	0	0	0	0	0	0	0	0	0	0	0	0	0	0	0	0	0	0	0	0	0	2	1	0	0	1	0	0	0	0	0	0	0	0	0	0	0	0	1	0	0
	ko:K01219	0	0	2	1	1	0	0	0	0	0	0	0	0	0	0	1	0	0	0	0	0	0	0	0	0	0	0	0	0	0	0	0	0	0	0	0	0	0	0	0	0	0	0	0	0	0	0	0
	ko:K01220	0	0	0	0	0	0	0	0	0	0	0	0	0	0	0	0	0	0	0	0	0	0	0	0	0	0	0	0	0	0	0	0	0	0	0	0	0	0	0	0	0	0	0	0	0	0	0	0
	ko:K01222	0	0	0	0	0	0	0	0	0	0	0	0	0	0	0	0	0	0	0	0	0	0	0	0	0	0	0	0	0	0	0	0	0	0	0	0	0	0	0	0	0	0	0	0	0	0	0	0
	ko:K01223	0	0	0	0	0	0	0	0	0	0	0	0	0	0	0	0	0	0	0	0	0	0	0	0	0	0	0	0	0	0	0	0	0	0	0	0	0	0	0	0	0	0	0	0	0	0	0	0
	ko:K01224	0	0	0	12	0	0	0	0	0	0	0	0	3	0	0	1	0	0	0	0	0	0	1	0	0	0	0	0	4	0	0	0	0	0	0	0	0	0	0	0	1	0	0	0	0	0	0	0
	ko:K01225	0	0	0	0	0	0	0	0	0	1	0	0	0	0	0	0	0	0	0	0	0	0	0	0	0	0	0	0	0	0	0	0	0	0	0	0	0	0	0	0	0	0	0	0	0	0	0	0
	ko:K01226	0	0	0	0	0	0	0	0	0	0	0	0	0	0	0	0	0	0	0	0	0	0	0	0	0	0	0	0	0	0	0	0	0	0	0	0	0	0	0	0	0	0	0	0	0	0	0	0
	ko:K01227	0	0	0	0	0	0	0	0	0	0	0	0	0	0	0	0	0	0	0	0	1	0	0	0	0	0	0	0	0	0	0	0	0	0	0	0	0	0	0	1	0	0	0	0	0	0	0	0
	ko:K01228	0	0	0	0	0	0	0	0	1	0	0	0	0	0	0	0	0	0	0	0	0	0	0	0	0	0	0	0	0	0	0	0	0	0	0	0	0	0	0	0	0	0	0	0	0	0	0	0
	ko:K01229	0	0	0	0	0	0	0	0	0	0	0	0	0	0	0	0	0	0	0	0	0	0	0	0	0	0	0	0	0	0	0	0	0	0	0	0	0	0	0	0	0	0	0	0	0	0	0	0
	ko:K01230	0	0	0	0	0	0	0	0	0	0	0	0	0	0	0	0	0	0	0	0	0	0	0	0	0	0	0	0	0	0	0	0	0	0	0	0	0	0	0	0	0	0	0	0	0	0	0	0
	ko:K01231	0	0	0	0	0	0	0	0	0	0	0	0	0	0	0	0	0	0	0	0	0	0	0	0	0	0	0	0	0	0	0	0	0	0	0	0	0	0	0	1	0	0	0	0	0	0	0	0
	ko:K01233	0	0	0	0	0	0	0	0	0	0	0	0	0	0	0	0	0	0	0	0	0	0	0	0	0	0	0	0	0	0	0	0	0	0	0	0	0	0	0	0	0	0	0	0	0	0	0	0
	ko:K01234	0	0	0	0	0	0	0	0	0	0	0	0	0	0	0	0	0	0	0	0	0	0	0	0	0	0	0	0	0	0	0	0	0	0	0	0	0	2	0	0	0	0	0	0	0	0	0	0
	ko:K01235	0	0	0	0	0	0	0	0	0	0	0	0	0	0	0	0	0	0	0	0	0	0	0	0	0	0	0	0	0	0	0	0	0	0	0	0	0	0	0	0	0	0	0	0	0	0	0	0
	ko:K01236	0	0	0	1	0	0	1	0	0	0	0	0	2	0	0	0	0	0	0	0	0	0	0	0	2	0	0	0	0	0	0	0	0	0	0	0	0	0	0	1	0	0	0	0	0	0	0	0
	ko:K01238	0	0	0	1	0	1	0	0	1	2	0	0	9	0	0	0	0	0	0	0	1	0	3	0	10	2	0	0	0	0	0	0	0	1	0	6	2	1	0	7	10	0	6	0	0	0	0	0
	ko:K01239	0	0	0	0	0	0	1	0	0	0	0	0	0	0	0	0	0	0	0	0	0	0	0	0	0	0	0	0	0	0	0	2	1	1	0	0	0	0	1	0	0	0	0	0	1	0	0	0
	ko:K01240	0	0	0	0	0	0	0	0	1	0	0	0	0	0	0	0	0	0	0	0	0	0	0	0	0	0	0	0	0	0	0	0	0	0	0	0	0	0	0	0	0	0	0	0	0	0	0	0
	ko:K01241	0	0	0	1	0	0	0	1	1	0	0	0	0	0	0	0	0	0	0	0	0	0	0	0	0	0	0	0	0	0	0	0	0	1	0	0	0	0	0	0	0	0	0	0	0	0	0	0
	ko:K01242	0	0	0	0	0	0	0	0	0	0	0	0	0	0	0	0	0	0	0	0	0	0	0	0	0	0	0	0	0	0	0	0	0	0	0	0	0	0	0	0	0	0	0	0	0	0	0	0
	ko:K01243	0	2	0	0	0	1	1	0	1	0	0	0	0	0	0	0	0	0	0	0	0	0	0	0	0	0	0	0	0	0	0	0	0	0	0	1	0	0	1	1	1	0	1	1	0	1	0	0
	ko:K01244	0	0	0	0	0	0	0	0	0	0	0	0	0	0	0	0	0	0	0	0	0	0	0	0	0	0	0	0	0	0	0	0	0	0	0	0	0	0	0	0	0	0	0	0	0	0	0	0
	ko:K01245	0	0	0	0	0	0	0	0	0	0	0	0	0	0	0	0	0	0	0	0	0	0	0	0	0	0	0	0	0	0	0	0	0	0	0	0	0	0	0	0	0	0	0	0	0	0	0	0
	ko:K01246	0	1	0	0	0	0	1	1	1	1	2	0	0	0	0	0	0	0	0	0	1	2	0	0	0	1	0	0	0	0	0	0	0	0	0	0	2	0	0	1	1	0	1	0	1	0	0	0
	ko:K01247	1	1	0	1	1	0	0	0	1	0	0	0	0	1	1	1	1	1	1	1	0	0	0	1	1	0	1	1	0	1	1	1	0	1	1	0	0	0	1	0	0	1	0	1	0	1	0	0
	ko:K01249	0	0	0	0	0	0	0	0	0	0	0	0	0	0	0	0	0	0	0	0	0	0	0	0	0	0	0	0	1	0	0	0	0	0	0	0	0	0	1	0	0	0	0	0	0	0	0	0
	ko:K01250	0	0	0	0	0	0	0	1	1	0	0	0	0	0	0	1	0	0	0	0	0	0	0	0	0	0	0	0	0	0	0	1	0	0	0	0	0	0	0	0	0	0	0	0	1	0	0	0
	ko:K01251	1	1	1	2	1	1	1	1	2	1	1	0	1	1	1	2	1	0	1	1	1	0	1	1	1	1	1	0	1	1	1	1	1	1	0	2	1	0	2	1	1	1	1	1	3	0	1	0
	ko:K01252	0	0	0	0	0	0	0	0	0	0	0	0	0	0	0	0	0	0	0	0	0	0	0	0	0	0	0	0	0	0	0	0	0	0	0	0	0	0	0	0	0	0	0	0	0	0	0	0
	ko:K01253	1	0	0	0	1	0	0	0	0	0	0	0	0	0	0	0	0	0	0	0	0	3	0	0	0	0	0	0	0	0	0	0	0	0	0	0	0	0	0	0	0	0	0	0	2	1	0	0
	ko:K01254	0	0	0	1	1	0	0	0	0	1	0	0	2	0	0	0	0	0	0	0	0	0	1	0	2	0	0	0	0	0	0	0	0	0	0	0	0	0	0	0	0	0	0	0	0	0	0	0
	ko:K01255	2	2	0	0	1	2	1	2	2	0	1	2	0	1	1	2	2	1	1	2	1	1	0	1	0	0	1	1	1	0	1	2	0	0	2	1	3	0	1	1	3	1	1	2	1	1	0	2
	ko:K01256	1	2	0	1	1	0	1	1	1	0	0	1	1	0	0	0	0	0	0	0	1	2	0	1	1	0	0	0	0	0	1	1	0	0	0	0	1	2	0	2	2	0	2	0	0	2	0	0
	ko:K01257	0	0	0	0	0	0	0	0	0	0	0	0	0	0	0	0	0	0	0	0	0	0	0	0	0	0	0	0	0	0	0	0	0	0	0	0	0	0	0	0	0	0	0	0	0	0	0	0
	ko:K01258	0	0	0	0	0	0	0	0	0	0	0	0	0	1	0	0	0	0	0	0	0	0	1	0	0	0	0	0	0	0	0	0	1	0	0	0	0	0	0	0	0	0	0	0	0	0	0	0
	ko:K01259	2	1	0	0	1	3	0	1	2	0	0	0	2	0	1	1	0	2	0	0	2	3	0	1	0	0	1	0	1	1	0	2	0	2	0	0	0	0	1	0	0	1	0	1	0	1	0	3
	ko:K01260	0	0	0	0	0	0	0	0	0	0	0	0	0	0	0	0	0	0	0	0	0	0	0	0	1	0	0	0	0	0	0	0	0	0	0	0	0	0	0	0	0	0	0	0	0	0	0	0
	ko:K01261	0	0	0	0	0	0	0	0	0	0	0	0	0	0	0	0	0	0	0	0	0	0	0	0	0	0	0	0	0	0	0	0	0	0	0	0	0	0	0	0	0	0	0	0	0	0	0	0
	ko:K01262	1	1	1	1	4	1	1	1	4	2	2	2	1	1	2	3	1	1	2	2	3	2	1	2	0	2	3	1	1	2	1	2	1	0	1	1	1	1	3	1	2	2	1	1	2	1	0	1
	ko:K01263	0	0	0	0	0	0	0	0	0	0	0	0	0	0	0	0	0	0	0	0	0	0	0	0	0	0	0	0	0	0	0	0	0	0	0	0	0	0	0	0	0	0	0	0	0	0	0	0
	ko:K01264	0	0	0	0	1	0	0	0	0	0	0	0	0	0	0	0	0	0	0	0	0	0	0	0	0	0	0	0	0	0	0	0	0	0	0	0	0	0	0	0	0	0	0	0	0	0	0	0
	ko:K01265	1	2	1	1	1	1	3	1	3	1	2	1	1	1	2	1	0	1	1	1	1	1	0	1	2	1	1	1	1	0	1	1	1	0	1	1	1	1	1	1	1	1	1	1	1	1	1	1
	ko:K01266	0	0	0	0	2	0	0	0	0	0	0	0	0	0	1	0	0	0	0	0	0	1	0	0	0	0	0	0	0	0	0	0	0	0	0	0	0	0	3	0	0	0	0	0	0	0	0	0
	ko:K01267	0	0	0	0	0	0	0	0	0	0	0	0	0	0	0	0	0	0	0	0	1	0	0	0	0	0	0	0	0	0	0	0	0	0	0	0	0	0	0	0	0	0	0	0	1	1	0	0
	ko:K01268	0	0	0	0	0	0	0	0	0	0	0	0	0	0	0	0	0	0	0	0	0	0	0	0	0	0	0	0	0	0	0	0	0	0	0	0	0	0	0	0	0	0	0	0	0	0	0	0
	ko:K01269	0	1	2	3	3	0	0	0	2	0	0	0	4	0	1	0	0	1	1	0	0	3	2	0	2	4	2	0	0	3	0	0	0	1	0	1	0	1	0	3	2	1	2	0	1	0	0	0
	ko:K01270	0	0	0	0	0	0	0	0	0	0	0	0	1	0	0	0	0	0	0	0	0	0	0	0	1	0	0	0	0	0	0	0	0	0	0	0	0	0	0	0	0	0	0	0	0	0	0	0
	ko:K01271	0	0	0	0	1	0	0	0	1	0	0	0	1	0	0	0	0	0	0	0	0	1	0	0	1	0	0	0	0	0	0	0	1	0	0	0	2	0	0	1	1	0	0	0	0	0	0	0
	ko:K01273	0	0	0	1	2	0	0	0	2	1	1	0	0	1	0	1	0	1	0	1	0	1	0	0	0	2	0	0	0	0	0	1	0	1	0	0	1	0	6	0	0	0	0	0	0	0	0	0
	ko:K01274	0	0	0	1	0	0	0	0	0	0	0	0	0	0	0	0	0	0	0	0	0	0	0	0	0	0	0	0	0	0	0	0	0	0	0	0	0	0	0	0	0	0	0	0	0	0	0	0
	ko:K01275	0	0	0	0	0	0	0	0	0	0	0	0	0	0	0	0	0	0	0	0	0	0	0	0	0	0	0	0	0	0	0	0	0	0	0	0	0	0	0	0	0	0	0	0	0	0	0	0
	ko:K01276	0	0	0	0	0	0	0	0	0	0	0	0	0	0	0	0	0	0	0	0	0	0	0	0	0	0	0	0	0	0	0	0	0	0	0	0	0	0	0	0	0	0	0	0	0	0	0	0
	ko:K01277	0	0	0	0	0	0	0	0	0	0	0	0	1	0	0	0	0	0	0	0	0	0	0	0	0	0	0	0	0	0	0	0	0	0	0	0	0	0	0	0	0	0	0	0	0	0	0	0
	ko:K01278	0	0	0	3	7	0	0	0	0	0	0	0	1	0	0	0	0	0	0	0	0	2	1	0	2	2	0	0	0	0	1	0	1	0	0	0	1	5	0	1	2	0	1	0	1	0	0	1
	ko:K01279	0	0	0	0	0	0	0	0	0	0	0	0	0	0	0	0	0	0	0	0	0	0	0	0	0	0	0	0	0	0	0	0	0	0	0	0	0	0	0	0	0	0	0	0	0	0	0	0
	ko:K01280	0	0	0	0	0	0	0	0	0	0	0	0	0	0	0	0	0	0	0	0	0	0	0	0	0	0	0	0	0	0	0	0	0	0	0	0	0	0	0	0	0	0	0	0	0	0	0	0
	ko:K01281	0	0	0	0	0	0	0	0	0	0	0	0	0	0	0	0	0	0	0	0	0	0	0	1	0	0	1	0	0	2	0	0	0	0	0	0	0	0	0	0	0	0	0	0	0	0	0	0
	ko:K01282	0	0	0	0	0	0	0	0	0	0	0	0	0	0	0	0	0	0	0	0	0	1	0	0	0	0	0	0	0	0	0	0	0	0	0	0	0	0	0	0	0	0	0	0	0	0	0	0
	ko:K01283	0	0	0	0	0	0	0	0	0	0	0	0	0	0	0	0	0	0	0	0	0	0	0	0	0	0	0	0	0	0	0	0	0	0	0	0	0	0	0	0	0	0	0	0	0	0	0	0
	ko:K01284	0	0	0	0	0	0	1	1	1	1	0	0	0	0	0	0	0	1	0	0	0	1	0	0	0	0	0	0	0	0	0	0	0	2	0	0	0	0	0	0	0	0	0	0	0	0	0	0
	ko:K01285	0	0	0	0	0	0	0	0	0	0	0	0	0	0	0	0	0	0	0	0	0	0	0	0	0	0	0	0	0	0	0	0	0	0	0	0	0	0	0	0	0	0	0	0	0	0	0	0
	ko:K01286	1	1	0	0	1	0	3	0	2	1	2	0	0	0	1	0	0	0	0	0	0	0	0	0	0	1	0	1	1	0	0	0	0	0	0	0	0	1	0	0	0	0	0	0	0	0	1	0
	ko:K01288	0	0	0	0	0	0	0	0	0	0	0	0	0	0	0	0	0	0	0	0	0	0	0	0	0	0	0	0	0	0	0	0	0	0	0	0	0	0	0	0	0	0	0	0	0	0	0	0
	ko:K01289	0	0	0	0	0	0	0	0	0	0	0	0	0	0	0	0	0	0	0	0	0	0	0	0	0	0	0	0	0	0	0	0	0	0	0	0	0	0	0	0	0	0	0	0	0	0	0	0
	ko:K01290	0	0	0	0	0	0	0	0	0	0	0	0	0	0	0	0	0	0	1	0	0	0	0	0	0	0	0	0	0	0	0	0	0	0	0	0	0	0	0	0	0	0	0	0	0	0	0	0
	ko:K01291	0	0	0	0	0	0	0	0	0	0	0	0	0	0	0	0	0	0	0	0	0	0	0	1	0	0	0	0	0	1	0	0	0	0	0	0	0	0	0	0	0	1	0	0	0	0	0	0
	ko:K01292	0	0	0	0	0	0	0	0	0	0	0	0	0	0	0	0	0	0	0	0	0	0	0	0	0	0	0	0	0	0	0	0	0	0	0	0	0	0	0	0	0	0	0	0	0	0	0	0
	ko:K01293	0	0	0	0	0	0	0	0	0	0	0	0	0	0	0	0	0	0	0	0	0	0	0	0	0	0	0	0	0	0	0	0	0	0	0	0	0	0	0	0	0	0	0	0	0	0	0	0
	ko:K01294	0	0	0	0	0	0	0	0	0	0	0	0	0	0	0	0	0	0	0	0	0	0	0	0	0	0	0	0	0	0	0	0	0	0	0	0	0	0	0	0	0	0	0	0	0	0	0	0
	ko:K01295	0	0	0	0	0	0	0	0	0	0	0	0	0	0	0	0	0	0	0	0	0	3	0	0	0	1	0	0	0	0	0	0	0	0	0	0	0	0	1	0	0	0	0	0	0	0	0	0
	ko:K01296	0	0	0	0	1	0	0	0	0	0	0	0	0	0	0	0	0	0	0	0	0	0	0	0	0	0	0	0	0	0	0	0	0	0	0	0	0	0	0	0	0	0	0	0	0	0	0	0
	ko:K01297	0	0	0	1	0	0	0	1	1	0	1	0	1	0	0	0	0	0	0	0	0	0	1	0	1	0	0	0	0	0	1	0	0	0	0	1	0	0	1	1	1	0	1	0	0	0	0	0
	ko:K01298	0	0	0	0	0	0	0	0	0	0	0	0	0	0	0	0	0	0	0	0	0	0	0	0	0	0	0	0	0	0	0	0	0	0	0	0	0	0	0	0	0	0	0	0	0	0	0	0
	ko:K01299	0	1	0	0	1	0	0	0	0	0	1	0	0	0	0	0	0	0	1	0	0	0	0	1	0	0	1	0	0	1	0	1	0	0	0	0	0	1	0	1	0	1	0	1	0	0	0	0
	ko:K01300	0	0	0	0	0	0	0	0	0	0	0	0	0	0	0	0	0	0	0	0	0	0	0	0	0	0	0	0	0	0	0	0	0	0	0	0	0	0	0	0	0	0	0	0	0	0	0	0
	ko:K01301	0	0	0	1	1	0	0	0	0	1	0	0	0	0	0	0	0	0	1	0	0	0	0	2	0	0	3	0	0	0	0	0	0	0	0	0	0	0	0	0	0	1	0	0	0	0	0	0
	ko:K01303	0	0	0	0	6	0	0	0	0	0	0	0	0	0	0	0	0	1	0	0	0	2	0	1	0	2	0	0	1	0	0	0	0	0	0	0	0	0	1	0	0	0	0	0	0	0	0	0
	ko:K01304	0	0	0	0	0	0	1	0	0	0	0	0	0	0	0	0	0	0	0	0	0	0	0	0	0	0	0	0	0	0	0	0	0	0	0	0	0	0	1	0	0	0	0	0	0	0	0	0
	ko:K01305	0	0	0	0	0	0	0	0	0	0	0	0	0	0	0	0	0	0	0	0	0	0	0	0	0	0	0	0	0	0	0	0	0	0	0	0	0	0	0	0	0	0	0	0	0	1	0	0
	ko:K01306	0	0	0	0	0	0	0	0	0	0	0	0	0	0	0	0	0	0	0	0	0	0	0	0	0	0	0	0	0	0	0	0	0	0	0	0	0	0	0	0	0	0	0	0	0	0	0	0
	ko:K01307	0	0	0	0	0	0	0	0	0	0	0	0	0	0	0	0	0	0	0	0	0	0	0	0	0	0	0	0	0	0	0	0	0	0	0	0	0	0	0	0	0	0	0	0	0	0	0	0
	ko:K01308	0	0	0	0	0	0	0	0	0	0	0	0	0	0	0	0	0	0	0	0	0	0	0	0	0	0	0	0	0	0	0	0	0	0	0	0	0	0	0	0	0	0	0	0	0	0	1	0
	ko:K01310	0	0	0	0	0	0	0	0	0	0	0	0	0	0	0	0	0	0	1	0	0	0	0	0	0	0	0	0	0	0	0	0	0	0	0	0	0	0	0	0	0	0	0	0	0	0	0	0
	ko:K01311	0	0	0	0	0	0	0	0	0	0	0	0	0	0	0	0	0	0	0	0	0	0	0	0	0	0	0	0	0	0	0	0	0	0	0	0	0	0	0	0	0	0	0	0	0	0	0	0
	ko:K01312	0	0	0	0	0	0	0	0	0	0	0	0	0	0	0	0	0	0	0	0	0	0	0	0	0	0	0	0	0	0	0	0	0	0	0	0	0	0	0	0	0	0	0	0	0	0	0	0
	ko:K01313	0	0	0	0	0	0	0	0	0	0	0	0	0	0	0	0	0	0	0	0	0	0	0	0	0	0	0	0	0	0	0	0	0	0	0	0	0	0	0	0	0	0	0	0	0	0	0	0
	ko:K01314	0	0	0	0	0	0	0	0	0	0	0	0	0	0	0	0	0	0	0	0	0	0	0	0	0	0	0	0	0	0	0	0	0	0	0	0	0	0	0	0	0	0	0	0	0	0	0	0
	ko:K01315	0	0	0	0	0	0	0	0	0	0	0	0	0	0	0	0	0	0	0	0	0	0	0	0	0	0	0	0	0	0	0	0	0	0	0	0	0	0	0	0	0	0	0	0	0	0	0	0
	ko:K01316	0	0	0	0	0	0	0	0	0	0	0	0	0	0	0	0	0	0	0	0	0	0	0	0	0	0	0	0	0	0	0	0	0	0	0	0	0	0	0	1	0	0	0	0	0	0	0	0
	ko:K01317	0	0	0	0	0	1	0	0	0	0	1	0	0	0	0	0	0	0	0	0	0	0	0	0	0	0	0	0	0	0	0	0	0	0	0	0	0	1	0	0	0	0	0	0	0	0	0	0
	ko:K01318	0	0	0	0	0	0	0	0	0	0	0	0	0	0	0	0	0	0	0	0	0	0	0	0	0	0	0	0	0	0	0	0	0	0	0	0	0	0	0	0	0	0	1	0	0	0	0	0
	ko:K01320	0	0	0	0	0	0	0	0	0	0	0	0	0	0	0	0	0	0	0	0	0	0	0	0	0	0	0	0	0	0	0	0	0	0	0	0	0	0	0	0	0	0	0	0	0	0	0	0
	ko:K01321	0	0	0	0	0	0	0	0	0	0	0	0	0	0	0	0	0	0	0	0	0	0	0	0	0	0	0	0	0	0	0	0	0	0	0	0	0	0	0	0	0	0	0	0	0	0	0	0
	ko:K01322	0	0	0	0	0	0	1	0	1	0	0	0	1	0	0	0	0	2	1	0	0	0	1	0	1	1	0	0	0	0	1	0	0	0	0	0	0	1	0	0	0	0	0	0	0	0	0	0
	ko:K01324	0	0	0	0	0	0	0	0	0	0	0	0	0	0	0	0	0	0	0	0	0	0	0	0	0	0	0	0	0	0	0	0	0	0	0	0	0	0	0	0	0	0	0	0	0	0	0	0
	ko:K01325	0	0	0	0	0	0	0	0	0	0	0	0	0	0	0	0	0	0	0	0	0	0	0	0	0	0	0	0	0	0	0	0	0	0	0	0	0	0	0	0	0	0	0	0	0	0	0	0
	ko:K01326	0	0	0	0	0	0	0	0	0	0	0	0	0	0	0	0	0	0	0	0	0	0	0	0	0	0	0	0	0	0	0	0	0	0	0	0	0	0	0	0	0	0	0	0	0	0	0	0
	ko:K01327	0	0	0	0	0	0	0	0	0	0	0	0	0	0	0	0	0	0	0	0	0	0	0	0	0	0	0	0	0	0	0	0	0	0	0	0	0	0	0	0	0	0	0	0	0	0	0	0
	ko:K01328	0	0	0	0	0	0	0	0	0	0	0	0	0	0	0	0	0	0	0	0	0	0	0	0	0	0	0	0	0	0	0	0	0	0	0	0	0	0	0	0	0	0	0	0	0	0	0	0
	ko:K01330	0	0	0	0	0	0	0	0	0	0	0	0	0	0	0	0	0	0	0	0	0	0	0	0	0	0	0	0	0	0	0	0	0	0	0	0	0	0	0	0	0	0	0	0	0	0	0	0
	ko:K01331	0	0	0	0	0	0	0	0	0	0	0	0	0	0	0	0	0	0	0	0	0	0	0	0	0	0	0	0	0	0	0	0	0	0	0	0	0	0	0	0	0	0	0	0	0	0	0	0
	ko:K01332	0	0	0	0	0	0	0	0	0	0	0	0	0	0	0	0	0	0	0	0	0	0	0	0	0	0	0	0	0	0	0	0	0	0	0	0	0	0	0	0	0	0	0	0	0	0	0	0
	ko:K01333	0	0	0	0	0	0	0	0	0	0	0	0	0	0	0	0	0	0	0	0	0	0	0	0	0	0	0	0	0	0	0	0	0	0	0	0	0	0	0	0	0	0	0	0	0	0	0	0
	ko:K01335	0	0	0	0	0	0	0	0	0	0	0	0	0	0	0	0	0	0	0	0	0	0	0	0	0	0	0	0	0	0	0	0	0	0	0	0	0	0	0	0	0	0	0	0	0	0	0	0
	ko:K01336	0	0	0	0	0	0	0	0	0	0	0	0	0	0	0	0	0	0	0	0	0	0	0	0	0	0	0	0	0	0	0	0	0	0	0	0	0	0	0	1	0	0	0	0	0	0	0	0
	ko:K01337	0	0	0	1	0	0	0	0	0	0	0	0	4	0	0	0	0	0	0	0	0	0	0	0	2	0	0	0	0	0	0	0	0	0	0	0	0	2	0	0	0	0	0	0	0	0	0	0
	ko:K01338	1	1	0	1	2	1	0	1	1	2	1	0	1	1	0	2	1	1	0	1	1	1	1	0	1	1	0	0	1	0	1	1	0	1	1	1	2	1	0	1	3	0	1	1	0	2	0	1
	ko:K01340	0	0	0	0	0	0	0	0	0	0	0	0	0	0	0	0	0	0	0	0	0	0	0	0	0	0	0	0	0	0	0	0	0	0	0	0	0	0	0	0	0	0	0	0	0	0	0	0
	ko:K01341	0	0	0	0	0	0	0	0	0	0	0	0	0	0	0	0	0	0	0	0	0	0	0	0	0	0	0	0	0	0	0	0	0	0	0	0	0	0	0	0	0	0	0	0	0	0	0	0
	ko:K01342	0	0	0	0	0	0	0	0	0	0	0	0	0	0	0	0	0	0	1	0	0	0	0	0	0	0	0	0	2	1	0	0	0	0	0	0	0	0	0	0	0	0	0	0	0	0	0	0
	ko:K01343	0	0	0	0	0	0	0	0	0	0	0	0	0	0	0	0	0	0	0	0	0	0	0	0	0	0	0	0	0	0	0	0	0	0	0	0	0	0	0	0	0	0	0	0	0	0	0	0
	ko:K01344	0	0	0	0	0	0	0	0	0	0	0	0	0	0	0	0	0	0	0	0	0	0	0	0	0	0	0	0	0	0	0	0	0	0	0	0	0	0	0	0	0	0	0	0	0	0	0	0
	ko:K01345	0	0	0	0	0	0	0	0	0	0	0	0	0	0	0	0	0	0	0	0	0	0	0	0	0	0	0	0	0	0	0	0	0	0	0	0	0	0	0	0	0	0	0	0	0	0	0	0
	ko:K01346	0	0	0	0	0	0	0	0	0	0	0	0	0	0	0	0	0	0	0	0	0	0	0	0	0	0	0	0	0	0	0	0	0	0	0	0	0	0	0	0	0	0	0	0	0	0	0	0
	ko:K01347	0	0	0	0	0	0	0	0	0	0	0	0	0	0	0	0	0	0	0	0	0	0	0	0	0	0	0	0	0	0	0	0	0	0	0	0	0	0	0	0	0	0	0	0	0	0	0	0
	ko:K01348	0	0	0	0	0	0	0	0	0	0	0	0	0	0	0	0	0	0	0	0	0	0	0	0	0	0	0	0	0	0	0	0	0	0	0	0	0	0	0	0	0	0	0	0	0	0	0	0
	ko:K01349	0	0	0	0	0	0	0	0	0	0	0	0	0	0	0	0	0	0	0	0	0	0	0	1	0	0	0	0	0	0	0	0	0	0	0	0	0	0	0	0	0	0	0	0	0	0	0	0
	ko:K01350	0	0	0	0	0	0	0	0	0	0	0	0	0	0	0	0	0	0	0	0	0	0	0	0	0	0	0	0	0	0	0	0	0	0	0	0	0	0	0	0	0	0	0	0	0	0	0	0
	ko:K01354	0	0	0	0	0	0	1	0	1	1	0	0	1	0	0	0	1	1	0	0	0	0	1	0	1	1	0	0	0	1	0	0	0	1	0	0	0	2	0	0	0	0	0	0	0	0	0	0
	ko:K01355	0	0	0	0	0	0	0	0	0	0	0	0	0	0	0	0	0	0	0	0	0	0	0	0	0	0	0	0	0	0	0	0	0	0	0	0	0	0	0	0	0	0	0	0	0	0	0	0
	ko:K01356	1	1	1	1	2	1	1	1	3	0	2	1	0	0	0	1	1	2	0	1	0	0	0	0	0	0	0	1	0	0	0	2	1	1	1	0	1	1	1	0	0	0	0	1	0	1	1	1
	ko:K01358	1	1	2	1	1	1	2	1	2	1	1	0	1	1	1	1	1	1	0	1	1	1	1	0	1	1	0	1	1	1	1	0	1	0	1	0	1	1	1	1	1	0	1	2	2	2	1	2
	ko:K01359	0	0	0	0	0	0	0	0	0	0	0	0	0	0	0	0	0	0	0	0	0	0	0	0	0	0	0	0	0	0	0	0	0	0	0	0	0	0	0	0	0	0	0	0	0	0	0	0
	ko:K01360	0	0	0	0	0	0	0	0	0	0	0	0	0	0	0	0	0	0	1	0	0	0	0	0	0	0	0	0	0	0	0	0	0	0	0	0	0	0	0	0	0	1	0	0	0	0	0	0
	ko:K01361	0	0	0	0	0	0	0	0	0	0	0	0	0	0	0	0	0	0	0	0	0	0	1	0	0	0	0	0	1	0	0	0	0	0	0	0	0	4	0	0	0	0	0	0	0	1	0	0
	ko:K01362	3	2	1	7	3	1	2	6	4	0	3	0	2	1	0	4	1	1	0	2	4	6	3	0	1	1	0	1	3	0	2	2	2	1	1	0	3	15	3	0	0	0	3	1	2	2	2	1
	ko:K01363	0	0	0	0	0	0	0	0	0	0	0	0	0	0	0	0	0	0	0	0	0	0	0	0	0	0	0	0	0	0	0	0	0	0	0	0	0	0	0	0	0	0	0	0	0	0	0	0
	ko:K01364	0	0	0	0	0	0	0	0	0	0	0	0	0	0	0	0	0	0	0	0	0	0	0	0	0	0	0	0	1	0	0	0	0	0	0	0	0	0	0	0	0	0	0	0	0	0	0	0
	ko:K01365	0	0	0	0	0	0	0	0	0	0	0	0	0	0	0	0	0	0	0	0	0	0	0	0	0	0	0	0	0	0	0	0	0	0	0	0	0	0	0	0	0	0	0	0	0	0	0	0
	ko:K01366	0	0	0	0	0	0	0	0	0	0	0	0	1	0	0	0	0	0	0	0	0	0	0	0	1	0	0	0	0	0	0	0	0	0	0	0	0	0	0	0	0	0	0	0	0	0	0	0
	ko:K01367	0	0	0	0	0	0	0	0	0	0	0	0	0	0	0	0	0	0	0	0	0	0	0	0	0	0	0	0	0	0	0	0	0	0	0	0	0	0	0	0	0	0	0	0	0	0	0	0
	ko:K01369	0	0	0	0	0	0	0	0	0	0	0	0	0	0	0	0	0	0	0	0	0	0	0	0	0	0	0	0	0	0	0	0	0	0	0	0	0	0	0	0	0	0	0	0	0	0	0	0
	ko:K01371	0	0	0	0	0	0	0	0	0	0	0	0	0	0	0	0	0	0	0	0	0	0	0	0	0	0	0	0	0	0	0	0	0	0	0	0	0	0	0	0	0	0	0	0	0	0	0	0
	ko:K01372	0	0	0	0	0	0	0	0	0	0	0	0	1	0	0	0	0	0	0	0	0	0	0	0	0	0	0	0	1	0	0	0	0	0	0	0	0	0	0	0	1	0	1	0	0	0	0	0
	ko:K01373	0	0	0	0	0	0	0	0	0	0	0	0	0	0	0	0	0	0	0	0	0	0	0	0	0	0	0	0	0	0	0	0	0	0	0	0	0	0	0	0	0	0	0	0	0	0	0	0
	ko:K01374	0	0	0	0	0	0	0	0	0	0	0	0	0	0	0	0	0	0	0	0	0	0	0	0	0	0	0	0	0	0	0	0	0	0	0	0	0	0	0	0	0	0	0	0	0	0	0	0
	ko:K01376	0	0	0	0	2	0	0	0	0	0	0	0	1	0	0	0	0	0	1	0	0	0	0	0	2	0	1	0	0	0	0	0	0	1	0	0	0	3	0	0	1	0	0	0	0	0	0	0
	ko:K01377	0	0	0	0	0	0	0	0	0	0	0	0	0	0	0	0	0	0	0	0	0	0	0	0	0	0	0	0	0	0	0	0	0	0	0	0	0	0	0	0	0	0	0	0	0	0	0	0
	ko:K01379	0	0	0	0	0	0	0	0	0	0	0	0	0	0	0	0	0	0	0	0	0	0	0	0	0	0	0	0	0	0	0	0	0	0	0	0	0	0	0	0	0	0	0	0	0	0	0	0
	ko:K01380	0	0	0	0	0	0	0	0	0	0	0	0	0	0	0	0	0	0	0	0	0	0	0	0	0	0	0	0	0	0	0	0	0	0	0	0	0	0	0	0	0	0	0	0	0	0	0	0
	ko:K01381	0	0	0	0	0	0	0	0	0	0	0	0	0	0	0	0	0	0	0	0	0	0	0	0	0	0	0	0	0	0	0	0	0	0	0	0	0	0	0	0	0	0	0	0	0	0	0	0
	ko:K01382	0	0	0	0	0	0	0	0	0	0	0	0	0	0	0	0	0	0	0	0	0	0	0	0	0	0	0	0	0	0	0	0	0	0	0	0	0	0	0	0	0	0	0	0	0	0	0	0
	ko:K01385	0	0	0	0	0	0	0	0	0	0	0	0	0	0	0	0	0	0	0	0	0	0	0	0	0	0	0	0	0	0	0	0	0	0	0	0	0	0	0	0	0	0	0	0	0	0	0	0
	ko:K01386	0	0	0	0	0	0	0	0	0	0	0	0	0	0	0	0	0	0	0	0	0	0	0	0	0	0	0	0	0	0	0	0	0	0	0	0	0	0	0	0	0	0	0	0	0	0	0	0
	ko:K01387	0	0	1	1	0	0	0	0	0	0	0	0	2	0	0	0	0	0	9	0	0	0	2	2	4	0	3	0	0	5	0	0	0	0	0	4	4	1	0	5	2	5	4	0	0	0	1	0
	ko:K01388	0	0	0	0	0	0	0	1	0	0	0	0	0	0	0	0	0	0	0	0	0	0	0	0	0	0	0	0	0	0	0	0	0	0	0	0	0	0	0	0	0	0	0	0	0	0	0	0
	ko:K01389	0	0	0	0	0	0	0	0	0	0	0	0	0	0	0	0	0	0	0	0	0	0	0	0	0	0	0	0	0	0	0	0	0	0	0	0	0	0	0	0	0	0	0	0	0	0	0	0
	ko:K01390	0	0	0	0	0	0	0	0	0	0	0	0	0	0	0	0	0	0	0	0	0	0	0	0	0	0	0	0	0	0	0	0	0	0	0	0	0	0	0	0	0	0	0	0	0	0	0	0
	ko:K01392	0	0	0	0	0	0	0	0	0	0	0	0	0	0	0	0	0	0	0	0	0	0	0	0	0	0	0	0	0	0	0	0	0	0	0	0	0	0	0	0	0	0	0	0	0	0	0	0
	ko:K01393	0	0	0	0	0	0	0	0	0	0	0	0	0	0	0	0	0	0	0	0	0	0	0	0	0	0	0	0	0	0	0	0	0	0	0	0	0	0	0	0	0	0	0	0	0	0	0	0
	ko:K01394	0	0	0	0	0	0	0	0	0	0	0	0	0	0	0	0	0	0	0	0	0	0	0	0	0	0	0	0	0	0	0	0	0	0	0	0	0	0	0	0	0	0	0	0	0	0	0	0
	ko:K01395	0	0	0	0	0	0	0	0	0	0	0	0	0	0	0	0	0	0	0	0	0	0	0	0	0	0	0	0	0	0	0	0	0	0	0	0	0	0	0	0	0	0	0	0	0	0	0	0
	ko:K01396	0	0	0	0	0	0	0	0	0	0	0	0	0	0	0	0	0	0	0	0	0	0	0	0	0	0	0	0	0	0	0	0	0	0	0	0	0	0	0	0	0	0	0	0	0	0	0	0
	ko:K01397	0	0	0	0	0	0	0	0	0	0	0	0	0	0	0	0	0	0	0	0	0	0	0	0	0	0	0	0	0	0	0	0	0	0	0	0	0	0	0	0	0	0	0	0	0	0	0	0
	ko:K01398	0	0	0	0	0	0	0	0	0	0	0	0	0	0	0	0	0	0	0	0	0	0	0	0	0	0	0	0	0	0	0	0	0	0	0	0	0	0	0	0	0	0	0	0	0	0	0	0
	ko:K01399	0	0	0	0	0	0	0	0	0	0	0	0	0	0	0	0	0	0	0	0	0	0	0	0	0	0	0	0	0	0	0	0	0	0	0	0	0	0	0	0	0	0	0	0	0	0	0	0
	ko:K01400	0	0	0	0	0	0	0	0	0	0	0	0	0	0	0	0	0	0	0	0	0	0	0	0	0	0	0	0	0	0	0	0	0	0	0	1	0	0	0	0	2	0	2	0	0	1	0	0
	ko:K01401	0	0	0	0	0	0	0	0	0	0	0	0	0	0	0	0	0	0	0	0	0	0	0	0	0	0	0	0	0	0	0	0	0	0	0	0	0	0	0	0	0	0	0	0	0	0	0	0
	ko:K01402	0	0	0	0	0	0	0	0	0	0	0	0	0	0	0	0	0	0	0	0	0	0	0	0	0	0	0	0	0	0	0	0	0	0	0	0	0	0	0	0	0	0	0	0	0	0	0	0
	ko:K01403	0	0	0	0	0	0	0	0	0	0	0	0	0	0	0	0	0	0	0	0	0	0	0	1	0	0	1	0	0	0	0	0	0	0	0	0	0	0	0	0	0	0	0	0	0	0	0	0
	ko:K01404	0	0	0	0	0	0	0	0	0	0	0	0	0	0	0	0	0	0	0	0	0	0	0	0	0	0	0	0	0	0	0	0	0	0	0	0	0	0	0	0	0	0	0	0	0	0	0	0
	ko:K01405	0	0	0	0	0	0	0	0	0	0	0	0	0	0	0	0	0	0	0	0	0	0	0	0	0	0	0	0	0	0	0	0	0	0	0	0	0	0	0	0	0	0	0	0	0	0	0	0
	ko:K01406	0	1	0	0	0	0	0	0	0	0	0	0	0	0	0	0	0	0	0	0	0	0	0	0	0	0	0	0	0	0	0	0	0	0	0	0	1	0	0	0	0	0	0	0	0	1	0	0
	ko:K01407	0	0	0	0	0	0	0	0	0	0	0	0	0	0	0	0	0	0	0	0	0	0	0	0	0	0	0	0	0	0	0	0	0	0	0	0	0	0	0	0	0	0	0	0	0	0	0	0
	ko:K01408	0	0	0	0	0	0	0	0	0	0	0	1	0	0	0	0	0	0	0	0	0	0	0	0	0	0	0	0	0	0	0	0	0	0	0	0	0	0	0	0	0	0	0	0	0	0	0	0
	ko:K01409	2	1	1	1	1	1	1	1	1	1	1	2	1	0	1	1	1	0	0	1	1	1	1	0	1	0	0	2	1	0	0	1	1	1	2	1	1	1	1	1	2	0	1	1	0	1	1	1
	ko:K01410	0	0	0	0	0	0	0	0	0	0	0	0	0	0	0	0	0	0	0	0	0	0	0	0	0	0	0	0	0	0	0	0	0	0	0	0	0	0	0	0	0	0	0	0	0	0	0	0
	ko:K01411	0	2	0	0	0	0	0	0	0	0	0	0	0	0	0	0	0	0	0	0	0	0	0	0	0	0	0	0	0	0	0	0	0	0	0	0	0	0	0	0	0	0	0	0	0	0	0	0
	ko:K01412	0	0	0	0	0	0	0	0	0	0	0	0	0	0	0	0	0	0	0	0	0	0	0	0	0	0	0	0	0	0	0	0	0	0	0	0	0	0	0	0	0	0	0	0	0	0	0	0
	ko:K01413	0	0	0	0	0	0	0	0	0	0	0	0	0	0	0	0	0	0	0	0	0	0	0	0	0	0	0	0	0	0	0	0	0	0	0	0	0	0	0	0	0	0	0	0	0	0	0	0
	ko:K01414	0	0	1	0	1	1	0	0	0	0	0	0	0	0	0	0	0	0	0	0	1	0	0	0	0	0	0	0	1	0	2	0	0	0	1	0	2	1	0	1	0	0	0	0	0	0	0	1
	ko:K01415	0	0	0	0	0	0	0	0	0	0	0	0	0	0	0	0	0	0	0	0	0	0	0	0	0	0	0	0	0	0	0	0	0	0	0	0	0	0	0	0	0	0	0	0	0	0	0	0
	ko:K01417	2	4	0	3	3	2	3	3	2	4	4	2	2	0	0	3	1	2	2	0	3	2	1	1	2	1	1	0	1	1	0	2	0	2	1	3	2	0	0	2	5	1	2	2	1	1	3	2
	ko:K01419	0	1	0	1	1	0	0	1	1	0	1	1	0	0	0	1	1	0	0	0	1	1	0	0	0	0	0	0	0	0	0	0	0	0	1	0	1	0	0	0	0	0	0	0	0	0	0	0
	ko:K01420	2	3	0	0	0	0	0	1	5	0	2	0	0	0	0	0	0	0	0	0	4	0	0	0	0	0	0	0	0	0	1	2	0	0	0	0	1	0	0	0	0	0	0	2	0	0	0	0
	ko:K01421	2	0	0	0	0	0	2	0	0	0	1	0	0	0	0	0	0	0	0	0	1	0	1	0	0	0	0	0	2	0	1	0	1	0	0	0	0	0	0	0	0	0	0	0	0	0	1	0
	ko:K01422	1	2	0	0	0	0	0	0	0	0	0	0	1	0	1	0	0	0	0	0	0	0	0	0	0	0	0	0	0	0	0	0	0	0	0	0	0	0	0	0	0	0	0	0	0	0	1	0
	ko:K01423	1	0	0	5	3	1	2	0	0	1	0	1	1	0	0	0	0	0	0	0	0	0	2	0	2	0	0	1	0	0	3	0	0	1	0	0	0	1	2	0	1	0	0	0	1	0	0	1
	ko:K01424	0	1	0	1	3	0	1	1	2	0	0	0	1	0	0	0	0	0	1	0	0	0	1	1	0	0	0	0	0	0	1	1	0	0	0	1	0	0	0	1	1	0	0	0	1	0	0	0
	ko:K01425	0	1	0	0	0	0	0	0	1	0	0	0	0	0	0	0	0	0	0	0	0	0	0	0	0	0	0	0	0	0	3	0	0	0	0	0	0	0	0	0	0	0	0	0	0	0	0	0
	ko:K01426	2	0	0	2	4	0	1	0	1	0	0	0	0	0	0	0	0	0	0	0	0	4	1	0	0	1	0	2	0	0	1	1	1	1	0	0	1	1	1	0	0	0	0	0	6	0	0	0
	ko:K01427	0	0	0	0	0	0	0	0	0	0	0	0	0	0	0	0	0	0	0	0	0	0	0	0	0	0	0	0	0	0	0	0	0	0	0	0	0	0	0	0	0	0	0	0	0	0	0	0
	ko:K01428	0	0	0	0	0	0	0	0	2	0	0	0	0	0	0	0	0	0	0	0	0	0	0	0	0	0	0	0	0	0	0	0	0	0	0	0	1	0	0	0	0	0	0	0	0	0	0	0
	ko:K01429	0	0	0	0	0	0	0	0	2	0	0	0	0	0	0	0	0	0	0	0	0	0	0	0	0	0	0	0	0	0	0	0	0	0	0	0	1	0	0	0	0	0	0	0	0	0	0	0
	ko:K01430	0	0	0	0	0	0	0	0	2	0	0	0	0	0	0	0	0	0	0	0	0	0	0	0	0	0	0	0	0	0	1	0	0	0	0	0	1	0	0	0	0	0	0	0	0	0	0	0
	ko:K01431	0	0	0	0	0	0	0	0	0	0	0	0	0	0	0	0	0	0	0	0	0	0	0	0	0	0	0	0	0	0	0	0	0	0	0	0	0	0	0	0	0	0	0	0	0	0	0	0
	ko:K01432	0	0	0	0	0	0	0	0	2	0	0	0	0	0	0	0	0	0	0	0	0	1	0	0	0	0	0	0	0	0	1	1	0	0	0	0	0	2	1	0	0	0	0	0	0	0	0	0
	ko:K01433	0	1	1	0	0	0	2	0	1	1	1	0	0	0	0	0	0	0	0	0	1	1	0	0	1	0	0	0	1	1	2	0	0	0	0	0	1	1	1	0	0	0	0	0	0	0	0	0
	ko:K01434	0	2	0	2	1	0	2	0	0	0	0	1	1	0	0	0	0	0	0	0	0	1	0	0	1	0	0	2	1	0	0	0	0	2	0	0	0	0	3	0	0	0	0	0	1	0	0	0
	ko:K01435	0	0	0	0	0	0	0	0	0	0	0	0	0	0	0	0	0	0	0	0	0	0	0	0	0	0	0	0	0	0	0	0	0	0	0	0	0	0	0	0	0	0	0	0	0	0	0	0
	ko:K01436	0	0	1	2	1	0	0	0	1	1	0	0	1	0	0	0	0	0	0	0	0	0	2	0	1	2	0	0	0	0	0	0	0	0	0	1	0	1	2	2	1	0	2	0	0	0	0	0
	ko:K01437	0	1	0	0	0	0	0	0	0	0	0	0	0	0	0	0	0	0	0	0	0	0	0	0	0	0	0	0	0	0	0	0	0	0	0	0	0	0	0	0	0	0	0	0	0	0	0	0
	ko:K01438	0	0	0	1	2	0	0	0	3	1	1	0	0	0	0	1	0	0	0	0	1	1	0	0	0	0	0	0	0	0	1	1	0	0	0	0	1	1	2	0	0	0	0	1	1	1	0	0
	ko:K01439	2	1	0	0	2	2	2	0	1	0	1	1	0	0	0	1	1	1	1	1	1	3	0	0	0	1	0	1	0	0	0	2	0	2	1	0	1	0	0	0	1	0	1	1	4	0	0	2
	ko:K01441	0	0	0	0	0	0	0	0	0	0	0	0	0	0	0	0	0	0	0	0	0	0	0	0	0	0	0	0	0	0	0	0	0	0	0	0	0	0	0	0	0	0	0	0	0	0	0	0
	ko:K01442	0	0	0	0	0	0	0	0	5	0	0	0	0	0	0	0	0	0	0	0	0	0	1	0	0	0	0	0	0	0	0	0	0	0	0	0	0	0	0	0	0	0	0	0	0	0	0	0
	ko:K01443	0	0	0	2	1	0	0	0	1	0	0	0	1	0	0	0	0	0	0	0	0	1	0	0	2	1	0	0	0	0	0	0	0	0	0	0	0	1	0	1	1	0	0	0	0	0	0	0
	ko:K01444	0	0	0	0	0	0	0	0	0	0	0	0	0	0	0	0	0	0	0	0	0	0	0	0	0	0	0	0	0	0	0	0	0	0	0	0	0	0	0	0	0	0	1	0	0	0	0	0
	ko:K01446	1	0	0	0	0	0	0	0	1	0	1	0	0	0	0	0	0	0	0	0	0	0	0	0	0	0	0	0	0	0	0	0	0	0	0	0	0	0	0	0	0	0	0	0	0	0	0	0
	ko:K01447	1	0	0	0	1	0	0	0	0	0	1	0	0	0	0	0	0	0	0	0	0	0	0	0	0	0	0	0	0	0	0	0	0	0	0	0	0	1	0	0	0	0	0	0	0	0	0	0
	ko:K01448	1	1	1	2	1	2	1	2	1	2	0	1	2	0	1	1	0	0	0	0	2	2	1	0	1	0	0	0	1	1	0	1	0	0	0	0	1	4	0	2	3	0	2	2	1	1	0	2
	ko:K01449	0	1	0	0	0	0	0	1	2	0	0	0	0	0	0	0	0	1	0	0	0	0	0	0	0	0	0	0	0	0	0	0	0	0	0	0	0	0	0	0	0	0	0	0	0	0	1	0
	ko:K01451	1	2	0	1	1	0	0	0	1	0	0	0	1	0	1	0	0	1	0	0	0	1	0	0	1	0	0	1	1	0	0	2	0	2	0	0	1	0	0	0	0	0	0	0	0	1	0	0
	ko:K01452	0	0	0	0	1	0	0	0	1	0	0	0	0	0	0	0	0	0	0	0	0	0	0	0	0	0	0	0	0	0	0	0	0	0	0	0	0	1	0	0	0	0	0	0	1	0	0	0
	ko:K01453	2	1	0	0	4	0	0	0	0	1	0	0	0	0	1	0	0	2	0	0	0	3	1	0	1	1	0	0	0	0	0	1	0	2	0	0	0	1	0	0	0	0	1	0	0	1	0	0
	ko:K01454	0	1	0	0	0	0	0	0	0	0	0	0	0	0	0	1	0	0	0	1	1	0	0	0	0	0	0	0	0	0	0	0	0	0	1	0	1	1	0	0	0	0	0	0	0	0	0	0
	ko:K01455	0	0	0	0	0	0	0	0	1	0	0	0	0	0	0	0	0	0	0	0	0	1	0	0	0	0	0	0	0	0	0	0	0	0	0	0	2	0	0	0	0	0	0	0	0	0	0	0
	ko:K01456	0	0	0	0	0	0	0	0	0	0	0	0	1	0	0	0	0	0	0	0	0	0	0	0	0	0	0	0	0	0	0	0	0	0	0	0	0	0	0	0	0	0	0	0	0	0	0	0
	ko:K01457	0	0	0	0	0	0	2	0	0	0	0	0	0	0	0	0	0	0	0	0	0	0	0	0	0	0	0	0	0	0	0	0	0	0	0	0	1	0	0	0	0	0	0	0	0	0	0	0
	ko:K01458	1	0	0	0	0	0	0	3	2	0	0	0	0	0	0	1	0	0	0	0	0	0	0	0	0	0	0	0	0	0	0	1	0	0	0	0	0	0	0	0	0	0	0	0	0	0	0	0
	ko:K01459	0	0	0	0	0	0	0	0	0	0	0	0	0	0	0	0	0	0	0	0	0	0	0	0	0	0	0	0	0	0	0	0	0	0	0	0	0	0	0	0	0	0	0	0	0	0	0	0
	ko:K01460	0	0	0	0	0	0	0	0	0	0	0	0	0	0	0	0	0	0	0	0	0	0	0	0	0	0	0	0	0	0	0	0	0	0	0	0	0	0	0	0	0	0	0	0	0	0	0	0
	ko:K01461	0	0	0	0	0	0	0	0	0	0	0	0	0	0	0	0	0	0	0	0	0	0	0	0	0	0	0	0	0	0	0	0	0	0	0	0	0	0	0	0	0	0	0	0	0	0	0	0
	ko:K01462	1	2	0	1	1	1	2	1	1	1	2	1	1	1	1	2	1	1	0	1	1	1	1	0	1	0	0	1	1	0	1	1	1	1	1	1	2	1	1	1	1	0	1	1	1	1	2	1
	ko:K01463	1	1	1	0	0	0	1	2	3	1	1	1	1	0	1	5	1	1	0	1	0	1	1	0	0	0	0	1	0	0	0	1	1	0	1	1	0	0	0	2	2	0	2	0	2	1	0	0
	ko:K01464	1	0	0	0	1	0	1	1	2	0	0	0	0	0	1	0	0	0	0	0	0	0	0	0	0	0	0	0	0	0	0	1	0	0	0	0	0	0	1	0	0	0	0	0	1	0	0	0
	ko:K01465	3	2	1	1	2	2	1	1	3	3	1	0	2	1	3	2	1	1	1	1	2	3	2	1	2	3	1	1	2	1	2	2	1	3	1	1	2	2	1	2	2	1	2	1	0	2	0	1
	ko:K01466	0	0	1	0	0	0	1	0	0	0	0	0	0	0	0	0	0	0	0	0	0	0	0	0	0	0	0	0	0	0	0	0	0	0	0	0	0	0	0	0	0	0	0	0	0	0	0	0
	ko:K01467	0	0	0	2	8	1	2	0	7	1	0	0	0	0	1	1	0	0	0	0	0	5	0	0	0	2	0	0	0	0	0	1	1	2	0	0	0	2	5	0	1	0	0	1	0	1	0	1
	ko:K01468	0	0	0	0	2	0	0	0	1	0	0	0	2	0	0	0	0	0	1	0	0	2	1	1	1	1	1	0	1	1	1	0	0	0	0	1	0	1	0	1	1	1	1	0	0	0	0	0
	ko:K01469	1	1	0	0	0	0	0	0	0	0	0	0	0	0	1	1	0	0	0	0	0	0	0	0	0	0	0	0	0	0	0	1	0	0	0	0	1	1	0	0	0	0	0	0	1	3	0	0
	ko:K01470	0	1	0	0	10	0	0	0	3	2	0	0	0	0	0	0	0	0	0	0	0	3	0	0	0	0	0	1	0	0	0	0	0	0	0	0	1	0	1	0	0	0	0	0	0	0	0	0
	ko:K01473	1	0	0	0	1	0	0	0	4	0	0	0	0	0	1	5	0	0	0	0	1	1	0	0	0	0	1	0	0	0	0	1	0	0	0	0	0	0	0	0	0	0	0	0	2	5	0	0
	ko:K01474	1	0	0	0	1	0	0	0	4	0	0	0	0	0	0	4	0	0	0	0	0	0	0	0	0	0	0	0	0	0	0	2	0	0	0	0	0	0	0	0	0	0	0	0	1	5	0	0
	ko:K01476	0	0	0	0	0	0	1	0	1	0	1	1	0	0	0	0	0	0	0	0	0	0	0	0	0	0	0	0	0	0	0	0	0	0	0	0	0	0	0	0	0	0	0	0	0	0	0	0
	ko:K01477	1	0	0	0	0	0	0	0	1	0	0	0	0	0	0	0	0	0	0	0	0	0	0	0	0	0	0	0	0	0	0	0	0	0	0	0	0	0	0	0	0	0	0	0	0	0	0	0
	ko:K01478	0	0	0	1	1	0	0	0	3	0	0	0	1	0	0	0	0	0	0	0	0	0	0	0	1	0	0	0	1	0	0	0	0	0	0	0	0	0	1	0	0	0	0	0	0	0	0	0
	ko:K01479	0	1	0	0	0	0	0	0	1	1	0	0	1	0	0	0	0	0	0	0	0	0	0	0	1	1	0	0	0	0	1	0	0	0	0	1	0	0	0	1	1	0	1	0	0	0	0	0
	ko:K01480	1	0	0	0	1	0	0	0	1	0	0	0	0	1	1	0	1	0	1	0	0	2	0	1	0	0	1	0	0	1	0	3	0	0	0	0	0	1	4	0	0	1	0	0	0	0	0	0
	ko:K01481	0	0	0	0	0	0	0	0	0	0	0	0	0	0	0	0	0	0	0	0	0	0	0	0	0	0	0	0	0	0	0	0	0	0	0	0	0	0	0	0	0	0	0	0	0	0	0	0
	ko:K01482	0	0	0	1	0	0	1	0	0	0	0	0	0	0	0	0	0	0	1	0	0	1	0	1	0	0	1	0	0	1	0	0	0	0	0	0	0	0	0	0	0	1	0	0	0	0	0	0
	ko:K01483	1	0	0	0	1	0	0	0	1	0	0	0	0	0	0	2	0	0	0	0	0	0	0	0	0	0	0	0	0	0	0	1	0	0	0	0	0	0	0	0	0	0	0	0	0	0	0	0
	ko:K01484	0	0	0	0	0	0	0	0	0	0	0	0	0	0	0	0	0	0	0	0	0	1	0	0	0	0	0	0	0	0	0	0	0	0	0	0	0	0	0	0	0	0	0	0	0	0	0	0
	ko:K01485	0	1	0	0	0	0	0	0	3	0	0	0	0	0	0	0	0	0	0	0	0	0	0	0	0	0	0	0	0	0	0	0	0	0	0	0	0	0	0	0	0	0	0	0	0	0	0	0
	ko:K01486	0	0	0	0	0	0	1	0	2	0	0	0	0	0	0	0	0	0	0	0	0	0	0	0	0	0	0	0	0	0	0	0	0	1	0	0	0	0	0	0	0	0	0	0	0	0	0	0
	ko:K01487	0	0	0	0	0	0	0	0	1	0	0	0	0	0	0	0	0	0	0	0	0	0	0	0	0	0	1	0	0	0	0	2	0	0	0	0	0	0	1	0	0	0	0	0	0	0	0	0
	ko:K01488	0	1	1	0	1	0	6	0	1	0	1	0	1	0	0	0	0	0	0	0	0	0	0	0	1	0	1	0	0	0	1	0	0	0	0	0	0	0	0	0	0	0	0	0	0	0	0	0
	ko:K01489	0	0	1	1	0	0	1	0	1	0	0	1	1	0	0	1	0	0	0	0	0	0	1	0	0	0	0	0	1	0	0	1	0	0	0	0	0	1	0	1	0	0	1	0	0	0	0	0
	ko:K01490	0	0	0	0	0	0	0	0	0	0	0	0	0	0	0	0	0	0	0	0	0	0	0	0	0	0	0	0	0	0	0	0	0	0	0	0	0	0	0	0	0	0	0	0	0	0	0	0
	ko:K01491	1	1	1	1	1	0	1	1	1	0	1	1	1	1	1	1	1	0	1	1	1	1	1	1	1	1	1	1	1	0	0	2	1	1	1	1	1	1	1	1	1	1	2	1	0	1	1	0
	ko:K01493	0	2	1	0	1	0	0	1	2	1	0	0	1	0	0	0	0	0	1	0	0	0	1	2	1	0	1	0	0	1	0	0	0	0	0	0	0	1	0	1	1	1	1	0	0	0	1	0
	ko:K01494	1	1	0	1	1	1	0	1	1	0	1	1	0	1	1	1	1	1	0	1	1	0	0	0	0	0	0	1	1	0	1	1	1	1	1	0	0	0	0	0	0	0	0	1	1	1	0	1
	ko:K01495	1	1	0	1	1	0	1	0	1	2	1	1	0	1	1	1	1	0	1	0	1	1	2	1	1	1	1	1	1	1	1	1	0	0	1	0	1	0	0	1	1	1	0	1	1	2	0	1
	ko:K01496	1	1	1	1	0	1	1	0	1	0	1	0	0	0	0	1	1	0	0	1	1	1	0	0	0	0	0	0	0	0	0	0	0	2	1	0	1	1	0	0	0	0	0	1	0	1	0	0
	ko:K01497	0	1	0	0	0	0	0	0	0	0	0	0	0	0	0	0	0	0	2	1	0	1	0	1	0	0	1	0	0	1	1	0	0	1	0	0	1	0	0	0	0	2	0	0	0	0	0	0
	ko:K01499	0	0	0	0	0	1	0	0	0	0	0	0	0	0	0	0	0	0	0	0	0	0	0	0	0	0	0	0	0	0	0	0	0	0	0	0	0	0	0	0	0	0	0	1	0	0	0	1
	ko:K01500	0	0	0	0	0	0	0	0	0	0	0	0	0	0	0	0	0	0	0	0	0	0	0	0	0	0	0	0	0	0	0	0	0	0	0	0	0	0	0	0	0	0	0	0	0	0	0	0
	ko:K01501	2	1	0	0	1	1	0	0	4	0	0	0	0	0	0	1	0	0	0	1	2	0	0	0	0	0	0	0	0	0	1	1	0	0	1	0	1	0	0	0	0	0	0	1	0	1	0	1
	ko:K01502	0	0	0	0	0	0	0	0	0	0	0	0	0	0	0	0	0	0	0	0	0	0	0	0	0	0	0	0	0	0	0	0	0	0	0	0	0	0	0	0	0	0	0	0	0	0	0	0
	ko:K01505	0	0	0	0	0	0	0	0	0	1	0	0	0	0	0	0	0	0	0	0	0	1	1	0	0	1	0	0	0	0	0	0	0	0	0	1	1	0	0	1	2	0	1	0	0	0	0	0
	ko:K01506	0	1	0	1	0	0	0	0	2	0	0	0	0	0	0	0	0	0	0	0	0	0	2	0	0	0	0	0	0	0	0	0	0	1	0	0	0	0	0	0	0	0	2	0	0	0	0	0
	ko:K01507	0	1	0	0	0	0	1	1	1	0	1	1	0	0	0	0	0	0	0	0	1	1	0	0	0	0	0	0	0	0	0	0	0	0	0	0	1	0	0	0	0	0	0	0	0	0	1	0
	ko:K01509	0	0	0	0	0	0	0	0	0	0	0	0	0	0	0	0	0	0	0	0	0	0	0	0	0	1	0	0	0	0	0	0	0	0	0	0	0	0	0	0	0	0	0	0	0	0	0	0
	ko:K01510	0	0	0	0	0	0	0	0	0	0	0	0	0	0	0	0	0	0	0	0	0	0	0	0	0	0	0	0	0	0	0	0	0	0	0	0	0	0	0	0	0	0	0	0	0	0	0	0
	ko:K01511	0	0	0	0	0	0	0	0	0	0	0	0	0	0	0	0	0	0	0	0	0	0	0	0	0	0	0	0	0	0	0	0	0	0	0	0	0	0	0	0	0	0	0	0	0	0	0	0
	ko:K01512	0	1	1	0	0	1	0	0	0	0	0	1	0	0	0	1	0	0	0	0	0	0	0	0	0	0	0	0	0	0	0	0	0	0	0	0	0	1	0	0	0	0	0	1	0	0	1	1
	ko:K01513	0	0	0	0	1	0	0	0	0	0	0	0	0	0	0	0	0	0	0	0	0	0	0	0	0	0	0	0	0	0	0	0	0	0	0	0	0	0	0	0	0	0	0	0	0	0	0	0
	ko:K01514	0	0	0	0	0	0	0	0	0	0	0	0	0	0	0	0	0	0	0	0	0	0	0	0	0	0	0	0	0	0	0	0	0	0	0	0	0	0	0	0	0	0	0	0	0	0	0	0
	ko:K01515	0	1	1	2	0	0	3	0	1	0	0	0	0	1	1	1	0	1	0	0	0	0	0	0	0	0	0	1	0	0	0	0	0	1	0	0	2	1	1	0	0	1	0	0	1	0	0	0
	ko:K01517	0	0	0	0	0	0	0	0	0	1	0	0	0	0	0	0	0	0	0	0	0	0	0	0	0	0	0	0	0	0	0	0	0	0	0	0	0	1	0	0	0	0	0	0	0	0	0	0
	ko:K01518	0	0	1	0	0	0	1	0	0	0	0	0	0	0	0	0	0	0	0	0	0	1	0	1	0	0	0	0	0	1	0	0	0	0	0	0	0	0	0	0	0	0	0	0	1	0	0	0
	ko:K01519	0	0	0	0	0	0	0	0	0	0	0	0	0	0	0	0	0	0	0	0	0	0	0	0	0	0	0	0	0	0	0	0	0	0	0	0	0	0	0	0	0	0	0	0	0	0	0	0
	ko:K01520	1	1	1	1	1	2	1	1	1	1	1	1	1	0	1	1	1	0	1	0	1	0	1	1	1	1	1	0	1	0	0	0	0	0	1	0	1	0	0	1	1	1	1	1	1	2	1	2
	ko:K01521	0	0	0	0	0	0	0	0	0	0	0	0	0	0	0	0	0	0	0	0	0	0	0	0	0	0	0	0	0	0	0	0	0	0	0	0	0	0	0	0	0	0	0	0	0	0	0	0
	ko:K01522	0	0	0	0	0	0	0	0	0	0	1	0	0	0	0	0	0	0	0	0	0	0	0	0	0	0	0	0	0	0	0	0	0	0	0	0	1	0	0	0	0	0	0	0	0	0	1	0
	ko:K01523	1	0	0	0	0	1	1	0	0	0	1	0	0	0	0	1	0	1	0	0	1	1	0	0	0	0	0	0	0	0	0	0	0	1	0	0	1	0	0	0	0	0	0	0	0	0	0	0
	ko:K01524	0	2	1	2	0	0	2	0	2	1	1	0	2	1	0	1	0	0	0	0	2	1	0	0	2	1	0	0	0	0	1	1	0	0	0	0	1	0	0	0	0	0	0	1	2	1	0	0
	ko:K01525	0	0	0	0	0	1	0	0	0	0	0	1	0	0	0	0	0	1	0	0	0	1	0	0	0	0	0	0	0	0	1	0	0	1	0	0	1	0	0	0	0	0	0	0	0	1	0	1
	ko:K01526	0	0	0	0	0	0	0	0	0	0	0	0	0	0	0	0	0	0	0	0	0	0	0	0	0	0	0	0	0	0	0	0	0	0	0	0	0	0	0	0	0	0	0	0	0	0	0	0
	ko:K01527	0	0	0	0	0	0	0	0	0	0	0	0	0	0	0	0	0	0	0	0	0	0	0	0	0	0	0	0	0	0	0	0	0	0	0	0	0	0	0	0	0	0	0	0	0	0	0	0
	ko:K01528	0	0	0	0	0	0	1	0	0	0	0	0	0	0	0	0	0	0	0	0	0	0	0	0	0	0	0	0	0	0	0	0	0	0	0	0	0	0	0	0	0	0	0	0	0	0	0	0
	ko:K01529	0	0	0	1	1	0	1	0	0	0	1	1	1	1	1	1	0	0	0	0	1	0	0	0	0	1	0	0	0	0	0	0	0	0	0	0	0	0	0	0	0	0	0	1	0	2	0	0
	ko:K01530	0	0	0	0	0	0	0	0	0	0	0	0	0	0	0	0	0	0	0	0	0	0	0	0	0	0	0	0	0	0	0	0	0	0	0	1	0	0	0	0	0	0	0	0	0	0	0	0
	ko:K01531	0	0	0	0	0	0	0	0	0	0	0	0	0	0	0	1	0	0	0	0	0	0	0	0	0	0	0	0	0	0	0	0	0	0	0	0	0	0	0	0	0	0	0	0	0	0	0	0
	ko:K01533	0	0	0	0	0	0	5	0	1	0	1	0	0	0	0	0	0	0	0	0	1	0	0	0	0	0	0	0	0	0	1	0	0	0	0	0	1	1	0	0	0	1	0	0	0	0	2	0
	ko:K01534	0	1	0	0	0	0	6	0	3	0	0	0	0	0	0	0	0	0	0	0	0	0	0	0	0	0	2	0	0	1	1	0	0	1	0	0	2	0	0	0	0	0	0	0	0	0	0	0
	ko:K01535	0	0	0	1	0	0	0	0	1	0	0	0	0	0	0	0	0	0	0	0	1	0	0	0	0	0	0	0	0	0	0	0	0	0	0	0	0	0	0	0	0	0	0	0	0	1	0	0
	ko:K01537	0	1	0	0	0	0	2	0	0	0	0	0	0	0	0	0	0	0	1	0	1	0	0	1	0	0	1	0	0	1	0	0	0	0	0	0	0	0	0	0	0	1	0	0	0	0	0	0
	ko:K01539	0	0	0	0	0	0	0	1	0	0	0	0	0	0	0	0	0	0	0	0	0	0	0	0	0	0	0	0	0	0	0	0	0	0	0	0	0	0	0	0	0	0	0	0	0	0	0	0
	ko:K01540	1	0	0	0	0	0	0	0	0	0	0	0	0	0	0	0	0	0	0	0	0	0	0	0	0	0	0	0	0	0	0	0	0	0	0	0	0	0	0	0	0	0	0	0	0	0	0	0
	ko:K01542	0	0	0	0	0	0	0	0	0	0	0	0	0	0	0	0	0	0	0	0	0	0	0	0	0	0	0	0	0	0	0	0	0	0	0	0	0	0	0	0	0	0	0	0	0	0	0	0
	ko:K01544	0	0	0	0	0	0	0	0	0	0	0	0	0	0	0	0	0	0	0	0	0	0	0	0	0	0	0	0	0	0	0	0	0	0	0	0	0	0	0	0	0	0	0	0	0	0	0	0
	ko:K01545	0	0	0	0	0	0	0	0	0	0	0	0	0	0	0	0	0	0	0	0	0	0	0	0	0	0	0	0	0	0	0	0	0	0	0	0	0	0	0	0	0	0	0	0	0	0	0	0
	ko:K01546	0	0	0	0	0	0	0	0	0	0	0	0	0	0	0	0	0	0	0	0	0	0	0	0	0	0	0	0	0	0	0	0	0	0	0	0	0	0	0	0	0	0	0	0	0	0	0	0
	ko:K01547	0	0	0	0	0	0	0	0	0	0	0	0	0	0	0	0	0	0	0	0	0	0	0	0	0	0	0	0	0	0	0	0	0	0	0	0	0	0	0	0	0	0	0	0	0	0	0	0
	ko:K01548	0	0	0	0	0	0	0	0	0	0	0	0	0	0	0	0	0	0	0	0	0	0	0	0	0	0	0	0	0	0	0	0	0	0	0	0	0	0	0	0	0	0	0	0	0	0	0	0
	ko:K01551	0	0	0	0	0	0	0	0	0	0	0	0	0	0	0	0	0	0	1	0	0	1	0	1	0	0	1	0	0	1	1	0	0	0	0	0	0	0	0	0	0	1	0	0	0	0	0	0
	ko:K01552	0	1	0	0	1	0	4	1	1	0	0	0	0	0	0	0	0	0	0	0	1	0	0	0	0	0	0	0	1	0	0	1	0	0	0	0	0	0	0	0	0	0	0	0	0	0	0	0
	ko:K01553	0	0	0	0	0	0	0	0	0	0	0	0	0	0	0	0	0	0	0	0	0	0	0	0	0	0	0	0	0	0	0	0	0	0	0	0	0	0	0	0	0	0	0	0	0	0	0	0
	ko:K01554	0	0	0	0	0	0	0	0	0	0	0	0	0	0	0	0	0	0	0	0	0	0	0	0	0	0	0	0	0	0	0	0	0	0	0	0	0	0	0	0	0	0	0	0	0	0	0	0
	ko:K01555	0	0	0	0	0	0	0	0	0	0	0	0	1	0	0	0	0	0	0	0	0	0	0	0	0	0	0	0	1	0	0	0	0	0	0	1	0	0	0	1	0	0	1	0	0	0	0	0
	ko:K01556	0	0	0	0	1	0	1	0	0	0	0	0	1	0	0	0	0	0	0	0	0	1	1	0	1	0	0	0	1	0	0	1	0	0	0	0	0	0	0	1	2	0	1	0	1	0	0	0
	ko:K01557	0	0	0	0	1	0	0	0	0	1	0	0	0	0	0	0	0	0	0	0	0	0	1	0	0	0	0	0	0	0	1	0	0	0	0	1	1	0	0	1	1	0	1	0	0	0	0	0
	ko:K01560	2	1	0	0	0	0	0	0	0	0	1	0	0	0	2	0	1	0	0	0	0	1	0	0	0	0	0	3	0	0	1	0	4	0	1	0	0	0	2	0	0	0	0	2	0	0	0	0
	ko:K01561	2	1	0	0	0	0	2	0	0	0	0	0	0	0	1	0	1	0	0	0	0	0	0	0	0	0	0	0	0	0	0	1	0	1	0	0	0	0	0	0	0	0	0	0	1	0	0	0
	ko:K01562	0	0	0	0	0	0	0	0	0	0	0	0	0	0	0	0	0	0	0	0	0	0	0	0	0	0	0	0	0	0	0	0	0	0	0	0	0	0	0	0	0	0	0	0	0	0	0	0
	ko:K01563	1	0	1	0	0	0	2	0	1	0	1	2	0	0	0	6	0	0	0	0	0	2	0	0	0	0	0	0	0	0	0	0	0	0	0	0	3	0	0	0	0	0	0	0	2	1	0	1
	ko:K01564	0	0	0	0	0	0	0	0	0	0	0	0	0	0	0	0	0	0	0	0	0	0	0	0	0	0	0	0	0	0	0	0	0	0	0	0	0	0	0	0	0	0	0	0	0	0	0	0
	ko:K01565	0	0	0	0	0	0	0	0	1	4	0	0	0	1	0	0	0	0	0	0	0	0	0	0	0	1	0	0	0	0	0	0	0	0	0	0	0	6	0	0	0	0	0	0	0	0	0	0
	ko:K01567	1	1	0	0	0	1	1	1	0	1	0	0	0	0	2	2	0	0	0	0	2	4	0	2	1	0	2	1	0	0	0	0	0	1	0	0	3	1	0	0	0	1	1	0	1	1	0	1
	ko:K01568	0	0	0	0	0	0	0	0	0	0	0	0	0	0	0	0	0	0	0	0	0	0	0	0	0	0	0	0	0	0	0	0	0	0	0	0	0	0	0	0	0	0	0	0	0	0	0	0
	ko:K01569	0	0	0	0	0	0	1	0	0	0	0	0	0	0	0	1	0	0	0	0	0	0	0	0	0	0	0	0	0	0	0	0	1	0	0	0	0	0	0	0	0	0	0	0	0	0	0	0
	ko:K01571	0	0	0	0	0	0	0	0	0	0	0	0	0	2	0	0	0	0	0	0	1	1	0	0	0	0	0	0	0	0	0	0	1	1	0	0	1	0	0	0	0	0	0	0	0	1	0	0
	ko:K01572	0	0	0	0	0	0	0	0	0	0	0	0	0	1	0	0	0	0	0	0	1	1	0	0	0	0	0	1	1	0	0	0	1	0	0	0	1	0	0	0	0	0	0	0	0	1	0	0
	ko:K01573	0	0	0	0	0	0	0	0	0	0	0	0	0	1	0	0	0	0	0	0	1	1	0	0	0	0	0	1	0	0	0	0	0	0	0	0	1	0	0	0	0	0	0	0	0	0	0	0
	ko:K01574	0	0	0	0	0	0	0	0	0	0	0	0	0	0	0	0	0	0	0	0	0	0	0	0	0	0	0	0	0	0	0	0	0	0	0	0	0	0	0	0	0	0	0	0	0	0	0	0
	ko:K01575	0	0	0	0	0	0	2	0	0	0	0	0	0	0	0	0	0	0	0	0	0	0	0	0	0	0	0	0	0	0	0	0	0	0	0	0	0	0	0	0	0	0	0	0	0	0	0	0
	ko:K01576	0	0	0	0	0	0	0	0	0	0	0	0	0	0	1	0	0	0	0	0	0	0	0	0	0	0	0	1	0	0	0	0	1	0	0	0	0	0	2	0	0	0	0	0	0	0	0	0
	ko:K01577	0	0	0	0	0	0	0	0	0	0	0	0	0	0	0	0	0	0	0	0	0	0	0	0	0	0	0	0	0	0	0	0	0	0	0	0	0	0	0	0	0	0	0	0	0	0	0	0
	ko:K01578	1	0	0	0	0	0	0	0	0	0	0	0	0	0	0	0	0	0	0	0	0	1	0	0	0	0	0	0	0	0	0	0	1	0	0	0	0	0	0	0	0	0	0	0	0	0	0	0
	ko:K01579	0	0	1	1	0	1	0	0	0	1	1	0	2	1	0	0	0	0	0	0	1	0	1	0	1	0	0	0	1	1	0	0	0	0	0	0	1	0	0	0	0	0	0	1	0	2	0	0
	ko:K01580	0	0	0	1	0	0	0	0	1	0	0	0	0	0	0	0	0	0	1	0	0	0	0	1	0	0	1	0	0	0	0	0	0	0	0	1	0	0	0	0	1	1	1	0	0	0	0	0
	ko:K01581	0	1	0	0	0	0	1	1	1	0	0	0	0	0	0	0	1	0	0	0	0	0	0	0	0	0	0	0	0	0	1	0	0	0	2	0	1	0	0	0	0	0	0	1	0	0	0	0
	ko:K01582	0	0	0	0	0	0	0	0	0	0	0	0	0	0	0	0	0	0	0	0	0	0	0	0	0	0	0	0	0	0	0	0	0	0	0	0	0	0	0	0	0	0	0	0	0	0	0	0
	ko:K01583	0	0	0	0	0	0	0	0	0	0	0	0	0	0	0	0	0	0	0	0	0	0	0	0	0	0	0	0	0	0	0	0	0	0	0	0	0	0	0	0	0	0	0	0	0	0	0	0
	ko:K01584	0	0	0	0	0	0	0	0	0	0	0	0	0	0	0	0	0	0	0	0	0	0	0	0	0	0	0	0	0	0	0	0	0	0	0	0	0	0	0	0	0	0	0	0	0	0	0	0
	ko:K01585	1	0	2	1	0	0	0	0	0	0	0	0	0	0	0	0	0	0	0	0	0	0	0	0	0	0	0	0	0	0	0	0	0	0	0	0	0	0	0	0	0	0	0	0	0	0	0	0
	ko:K01586	1	1	1	2	1	1	1	0	2	2	1	0	0	1	1	1	0	0	0	1	1	0	0	0	0	1	0	1	0	0	1	1	1	1	0	0	1	1	1	0	0	0	0	1	1	1	0	1
	ko:K01587	0	0	0	0	0	0	0	0	0	0	0	0	0	0	0	0	0	0	0	0	0	0	0	0	0	0	0	0	0	0	0	0	0	0	0	0	0	0	0	0	0	0	0	0	0	0	0	0
	ko:K01588	1	1	0	1	1	1	0	1	1	1	1	0	1	1	1	1	1	1	1	1	1	1	2	1	1	0	1	1	1	0	1	1	1	0	0	1	1	1	1	0	1	1	1	1	1	1	0	0
	ko:K01589	1	1	1	1	0	1	0	2	1	1	1	0	1	0	1	1	1	0	0	1	0	0	1	0	1	0	0	1	0	0	1	1	1	0	0	0	1	0	0	0	0	0	0	1	0	1	0	0
	ko:K01590	0	0	0	0	0	0	0	0	0	0	0	0	0	0	0	0	0	0	0	0	0	0	0	0	0	0	0	0	0	0	0	0	0	0	0	0	0	0	0	0	0	0	0	0	0	0	0	0
	ko:K01591	1	1	1	1	1	1	1	1	1	1	1	0	1	1	1	1	1	1	0	1	1	1	1	0	1	1	0	1	1	0	1	1	0	1	1	1	1	0	1	1	1	0	1	2	1	1	0	1
	ko:K01592	0	0	0	0	0	0	0	0	0	0	0	0	0	0	0	0	0	0	0	0	0	0	0	0	0	0	0	0	0	0	0	0	0	0	0	0	0	0	0	0	0	0	0	0	0	0	0	0
	ko:K01593	0	0	0	0	1	0	0	0	0	0	0	0	0	0	0	0	0	0	0	0	0	0	0	0	0	0	0	0	0	0	0	0	0	0	0	0	1	0	0	0	0	0	0	0	1	0	0	0
	ko:K01594	0	0	0	0	0	0	0	0	0	0	0	0	0	0	0	0	0	0	0	0	0	0	0	0	0	0	0	0	0	0	0	0	0	0	0	0	0	0	0	0	0	0	0	0	0	0	0	0
	ko:K01595	0	1	0	1	0	1	2	0	0	1	0	0	2	0	0	0	0	0	0	0	1	1	1	0	1	1	0	0	0	0	2	0	0	0	0	0	1	2	0	0	0	0	0	1	0	1	0	1
	ko:K01596	0	0	0	0	0	1	1	0	0	0	0	0	0	0	0	0	0	0	0	0	0	0	0	0	0	0	0	0	0	0	0	0	0	0	0	0	0	0	0	0	0	0	0	0	1	0	0	1
	ko:K01597	0	0	0	0	0	0	0	0	0	1	0	1	0	0	0	0	0	0	0	0	0	0	1	0	0	0	0	0	0	0	0	0	0	0	0	0	0	0	0	0	0	0	0	0	0	0	0	0
	ko:K01598	0	0	0	0	0	0	0	0	0	0	0	0	0	0	0	0	0	0	0	0	0	0	0	0	0	0	0	0	0	0	0	0	0	0	0	0	0	0	0	0	0	2	1	0	0	0	0	0
	ko:K01599	1	1	1	1	1	1	1	1	1	1	1	1	1	0	0	1	1	0	0	1	1	1	2	1	2	0	1	0	0	0	0	1	0	0	2	0	1	0	0	0	0	1	0	1	1	3	0	1
	ko:K01601	0	1	0	0	0	0	0	0	2	0	0	0	0	0	0	0	0	0	0	0	0	0	0	0	0	0	0	0	0	0	0	0	0	0	0	0	0	0	0	0	0	0	0	0	0	0	0	0
	ko:K01602	0	0	0	0	0	0	0	0	0	0	0	0	0	0	0	0	0	0	0	0	0	0	0	0	0	0	0	0	0	0	0	0	0	0	0	0	0	0	0	0	0	0	0	0	0	0	0	0
	ko:K01607	2	7	0	0	1	0	0	1	8	0	0	0	0	1	4	2	0	0	0	0	0	6	0	0	0	1	0	1	0	0	0	2	2	0	0	0	0	0	0	0	0	0	0	0	3	0	0	0
	ko:K01608	0	0	0	0	0	0	0	0	0	0	0	0	0	0	0	0	0	0	0	0	0	0	0	0	0	0	0	0	0	0	0	0	1	0	0	0	0	0	0	0	0	0	0	0	0	0	0	0
	ko:K01609	1	1	1	1	1	1	1	0	1	1	1	0	0	1	1	0	1	1	0	1	1	1	0	0	0	1	0	1	0	0	1	1	1	0	1	0	1	1	1	0	1	0	0	1	0	1	0	1
	ko:K01610	1	0	0	1	1	0	0	0	1	0	0	1	1	0	1	0	0	0	1	0	1	0	0	1	1	0	1	0	1	1	0	0	0	1	0	0	1	0	0	1	1	1	1	0	0	0	0	0
	ko:K01611	0	1	0	0	0	0	0	0	0	0	0	0	0	0	2	2	0	0	1	1	0	0	0	1	0	0	1	0	0	1	0	0	1	0	1	0	1	0	0	0	0	1	0	0	0	0	0	0
	ko:K01613	1	0	1	1	1	2	0	0	1	1	1	1	1	1	0	0	1	1	1	2	2	1	1	1	1	1	1	0	1	0	1	1	0	1	0	1	2	1	0	1	0	1	1	1	0	1	0	2
	ko:K01615	0	0	0	0	0	0	0	0	0	0	0	0	0	0	0	0	0	0	0	0	0	0	0	0	0	0	0	0	0	0	0	0	0	0	0	0	0	0	0	0	0	0	0	0	0	0	0	0
	ko:K01616	0	0	0	0	0	0	2	0	0	0	0	0	0	0	0	0	0	0	0	0	0	0	0	0	0	0	0	0	0	0	0	0	0	0	0	0	0	0	0	0	0	0	0	0	0	0	0	0
	ko:K01617	1	0	0	0	0	0	0	0	0	0	0	0	0	0	0	0	0	0	0	0	0	0	0	0	0	0	0	0	0	0	0	0	0	0	0	0	0	0	0	0	0	0	0	0	0	0	0	0
	ko:K01618	0	0	0	0	0	0	0	0	0	0	0	0	0	0	0	0	0	0	0	0	0	0	0	0	0	0	0	0	0	0	0	0	0	0	0	0	0	0	0	0	0	0	0	0	0	0	0	0
	ko:K01619	0	1	1	1	0	0	2	0	1	0	0	0	0	0	0	1	0	0	1	0	0	0	0	0	0	0	0	0	0	0	0	0	0	0	0	1	0	1	0	1	1	0	2	0	0	0	0	0
	ko:K01620	1	0	0	1	1	0	1	0	1	0	0	0	1	0	1	1	0	0	1	0	0	1	1	1	1	1	1	1	1	1	0	0	1	0	0	0	0	1	3	0	0	1	0	0	1	0	0	0
	ko:K01621	0	0	0	0	0	0	0	0	1	0	0	0	0	0	0	0	0	0	0	0	0	0	0	0	0	0	0	0	0	0	0	0	0	0	0	0	0	0	0	0	0	0	0	0	0	0	0	0
	ko:K01622	0	0	0	0	0	0	0	0	0	0	0	0	0	0	1	0	0	0	0	0	0	0	0	0	0	0	0	0	0	0	0	0	1	0	0	0	0	0	0	0	0	0	0	0	0	0	0	0
	ko:K01623	0	0	0	0	1	1	0	0	0	0	0	0	0	0	0	1	1	0	1	0	0	0	0	0	0	0	0	1	1	0	1	0	0	1	1	0	0	0	1	0	0	0	0	1	0	1	1	1
	ko:K01624	0	0	1	0	0	0	1	1	1	1	0	1	1	0	0	0	0	0	0	1	2	0	1	0	1	1	0	0	0	0	1	0	0	0	0	0	1	1	0	1	1	0	3	0	0	0	0	0
	ko:K01625	1	0	1	0	0	0	0	0	1	2	0	0	0	0	0	0	0	0	0	0	0	0	0	0	0	0	0	0	0	0	0	1	0	1	0	0	1	0	0	0	0	0	0	0	0	0	0	0
	ko:K01626	1	1	0	1	0	1	1	0	2	0	1	0	0	0	1	1	1	1	0	1	1	1	0	0	0	0	0	1	1	0	1	1	1	1	1	0	1	3	1	0	0	0	0	1	1	0	1	1
	ko:K01627	1	1	0	0	1	1	0	2	1	1	1	0	1	0	0	1	1	1	0	1	1	1	1	0	0	1	0	0	0	0	1	1	0	0	1	0	2	1	0	1	0	0	1	1	0	1	0	1
	ko:K01628	0	0	0	0	0	0	0	0	2	0	0	0	0	0	0	3	0	1	0	2	1	0	0	0	0	0	0	0	0	0	0	1	0	1	1	0	0	2	0	0	0	0	0	1	1	1	0	0
	ko:K01629	0	0	1	1	0	0	0	0	1	1	0	0	0	0	0	0	0	0	0	0	0	0	0	0	0	0	0	0	0	0	0	0	0	0	0	0	0	0	0	0	0	0	0	0	1	0	0	0
	ko:K01630	1	0	0	0	0	0	0	0	1	0	0	0	0	0	1	0	0	0	0	0	0	1	0	0	0	0	0	0	0	0	0	0	1	0	0	0	0	0	1	0	0	0	0	0	0	0	0	0
	ko:K01631	1	0	0	0	0	0	0	0	1	0	0	0	0	0	0	0	0	0	0	0	0	0	0	0	0	0	0	0	0	0	0	0	0	1	0	0	0	0	0	0	0	0	0	0	0	0	0	0
	ko:K01632	0	0	0	0	0	0	0	0	0	0	0	0	0	0	0	0	0	0	0	0	0	0	0	0	0	0	0	0	0	0	0	0	0	0	0	0	0	0	0	0	0	0	0	0	0	0	0	0
	ko:K01633	1	1	1	1	0	1	1	1	1	1	1	1	1	0	0	1	1	0	1	0	1	1	1	1	0	1	1	1	1	0	1	1	1	0	1	0	1	1	0	2	1	1	1	1	1	1	0	1
	ko:K01634	0	0	0	0	0	0	0	0	0	0	0	0	0	0	0	0	0	0	0	0	0	0	0	0	0	0	0	0	0	0	0	0	0	0	0	0	0	0	0	0	0	0	0	0	0	0	0	0
	ko:K01635	0	0	0	0	0	0	0	0	0	0	0	0	0	0	0	0	0	0	0	0	0	0	0	0	0	0	0	0	0	1	0	0	0	0	0	0	0	0	0	0	0	0	0	0	0	0	0	0
	ko:K01636	0	0	0	0	0	0	0	0	0	0	0	0	0	0	0	0	0	0	0	0	0	0	0	0	0	0	0	0	0	0	0	0	0	0	0	0	0	0	0	0	0	0	0	0	0	0	0	0
	ko:K01637	0	1	0	0	0	1	1	0	1	0	0	0	0	0	0	0	0	0	0	0	1	0	0	0	0	0	0	0	0	0	0	1	0	1	0	0	1	0	0	0	0	0	0	0	0	1	0	1
	ko:K01638	1	1	0	0	0	0	2	0	1	0	0	0	0	0	1	0	0	1	0	0	2	2	0	0	0	0	0	1	0	0	1	1	1	1	1	0	1	0	1	0	0	0	0	0	0	1	0	0
	ko:K01639	0	0	0	0	0	0	0	0	1	1	0	0	0	0	0	0	0	0	0	0	0	0	0	0	0	0	0	1	0	0	0	0	0	0	0	0	0	1	0	0	0	0	0	0	0	0	0	0
	ko:K01640	2	1	0	0	0	0	0	0	1	0	0	0	1	0	1	1	0	2	0	0	1	0	1	0	1	0	0	0	0	0	0	1	0	1	0	0	0	0	0	1	0	0	2	0	1	0	0	0
	ko:K01641	0	0	0	0	0	0	0	0	0	0	0	0	0	0	1	0	0	0	1	0	0	1	0	1	0	0	2	0	0	0	0	0	0	0	0	0	0	0	0	0	0	2	0	0	1	0	0	0
	ko:K01643	0	0	0	0	0	0	0	0	0	0	0	0	0	0	0	0	0	0	0	0	0	0	0	0	0	0	0	0	0	0	0	0	0	0	0	0	0	0	0	0	0	0	0	0	0	0	0	0
	ko:K01644	0	0	0	0	0	1	0	0	2	0	0	0	0	1	2	2	0	0	0	0	1	1	0	0	0	0	0	0	0	0	2	0	1	1	0	0	0	0	1	0	0	0	0	1	1	2	0	0
	ko:K01646	0	0	0	0	0	0	0	0	0	0	0	0	0	0	0	0	0	0	0	0	0	0	0	0	0	0	0	0	0	0	0	0	0	0	0	0	0	0	0	0	0	0	0	0	0	0	0	0
	ko:K01647	1	4	1	1	1	1	3	1	2	1	1	1	1	1	1	1	1	0	1	1	3	1	1	1	0	1	1	1	1	1	2	1	0	0	1	1	1	0	2	1	1	1	2	1	1	1	0	2
	ko:K01648	0	0	0	0	0	0	0	0	0	0	0	0	0	0	0	0	0	0	0	0	0	0	0	0	0	0	0	0	0	0	0	0	0	0	0	0	0	0	0	0	0	0	0	0	0	0	0	0
	ko:K01649	1	2	2	1	1	1	1	1	2	3	2	0	0	1	1	1	2	1	1	2	3	1	2	2	0	1	1	2	0	1	0	3	2	1	4	0	3	3	1	0	0	3	0	1	2	1	0	1
	ko:K01652	4	2	0	1	1	2	2	0	5	1	1	0	0	3	12	5	2	1	0	3	2	3	1	0	0	1	1	6	0	0	1	5	6	1	1	0	2	1	7	0	0	0	0	1	4	4	0	2
	ko:K01653	2	1	1	1	0	1	2	0	1	1	1	0	0	1	1	1	1	1	0	1	1	1	1	0	0	1	0	1	0	0	1	1	1	0	1	0	1	1	1	0	0	0	0	0	1	1	0	1
	ko:K01654	3	0	0	2	0	2	0	0	0	0	0	0	0	0	0	6	3	0	0	2	1	0	1	0	0	2	1	0	1	2	0	0	0	2	2	0	0	0	1	1	4	0	2	1	0	2	0	1
	ko:K01655	0	0	0	0	0	0	0	0	0	0	0	0	0	0	0	0	0	0	0	0	0	0	0	0	0	0	0	0	0	0	0	0	0	0	0	0	0	0	0	0	0	0	0	0	0	0	0	0
	ko:K01656	0	0	0	0	0	0	0	0	0	0	0	0	0	0	0	0	0	0	0	0	0	0	0	0	0	0	0	0	0	0	0	0	0	0	0	0	0	0	0	0	0	0	0	0	0	0	0	0
	ko:K01657	1	1	1	1	0	1	0	0	0	3	1	0	0	1	1	0	1	1	0	2	3	0	1	1	0	1	0	1	1	0	1	1	1	2	1	0	1	1	1	0	0	0	0	2	0	1	0	1
	ko:K01658	0	1	1	1	0	0	0	0	0	1	1	1	0	1	0	0	1	1	0	1	0	0	0	1	0	1	0	0	1	0	0	0	1	0	1	0	0	1	1	1	0	0	0	0	0	0	0	0
	ko:K01659	0	0	0	0	0	0	0	0	0	0	0	0	0	0	0	0	0	2	0	0	1	1	0	0	0	0	0	0	0	0	0	0	0	2	0	0	1	0	0	0	0	0	0	0	0	1	0	0
	ko:K01661	0	0	1	1	1	0	1	0	0	1	0	0	1	0	0	0	0	0	0	0	1	0	1	0	1	0	0	1	1	0	0	1	0	1	0	0	0	1	1	0	0	0	0	0	2	0	0	0
	ko:K01662	1	1	1	1	1	1	1	1	1	0	1	0	1	0	0	1	0	1	0	1	1	1	0	0	1	0	0	0	1	0	1	1	0	2	2	1	1	1	0	1	1	0	1	1	1	1	0	0
	ko:K01663	0	0	0	0	0	0	0	0	0	0	0	0	0	0	0	0	0	0	0	0	0	0	0	0	0	0	0	0	0	0	0	0	0	0	0	0	0	0	0	0	0	0	0	0	0	0	0	0
	ko:K01664	1	0	0	0	0	1	1	0	0	0	0	0	1	0	1	0	1	0	0	0	1	1	1	0	1	0	0	1	0	0	2	0	0	0	0	0	1	1	0	0	1	0	1	1	0	0	0	1
	ko:K01665	0	0	1	1	0	1	1	0	0	0	1	1	1	0	0	0	0	0	0	0	0	0	1	0	1	0	0	0	1	0	1	0	0	0	0	1	1	1	0	1	1	0	0	0	0	0	0	1
	ko:K01666	0	0	0	0	0	0	0	0	2	0	0	0	0	0	0	0	1	0	0	0	2	0	0	0	0	0	0	0	0	0	0	0	0	0	0	0	0	0	0	0	0	0	0	0	0	1	0	0
	ko:K01667	0	0	0	0	0	0	0	0	0	0	0	0	0	0	0	0	0	0	0	0	0	0	0	0	0	0	0	0	0	0	0	0	0	0	0	0	0	0	0	0	0	0	0	0	0	0	0	0
	ko:K01668	0	0	0	0	0	0	0	0	0	0	0	0	0	0	0	0	0	0	0	0	0	0	0	0	0	0	0	0	0	0	0	0	0	0	0	0	0	0	0	0	0	0	0	0	0	0	0	0
	ko:K01669	2	1	2	3	1	1	1	1	1	1	1	2	3	4	1	1	3	0	1	1	1	1	3	1	3	2	2	0	2	1	1	2	1	1	1	1	3	3	1	1	1	3	0	0	1	3	0	2
	ko:K01671	0	0	0	0	0	0	0	0	0	0	0	0	0	0	0	0	0	0	0	0	0	0	0	0	0	0	0	0	0	0	0	0	0	0	0	0	0	0	0	0	0	0	0	0	0	0	0	0
	ko:K01672	0	0	0	0	0	0	0	0	0	0	0	0	0	0	0	0	0	0	0	0	0	0	0	0	0	0	0	0	0	0	0	0	0	0	0	0	0	0	0	0	0	0	0	0	0	0	0	0
	ko:K01673	1	0	0	0	1	1	1	1	2	1	2	1	1	0	0	1	0	0	1	0	1	0	1	0	1	1	0	0	0	0	0	1	0	0	0	0	1	0	0	0	0	0	0	0	1	0	0	1
	ko:K01674	0	0	0	0	0	0	0	0	0	0	0	0	0	0	0	0	0	0	0	0	0	0	0	0	0	0	0	0	0	0	0	0	0	0	0	0	0	0	0	0	0	0	0	0	0	0	0	0
	ko:K01676	1	0	0	0	0	0	0	0	0	0	0	0	0	0	0	0	0	0	0	0	2	0	0	0	0	0	0	0	0	0	0	1	0	0	0	0	2	0	0	0	0	0	0	0	0	0	0	0
	ko:K01677	0	0	0	0	0	0	0	0	1	0	0	0	0	0	0	0	0	0	0	0	0	0	0	0	0	0	0	0	0	0	0	0	0	0	0	0	0	0	0	0	0	0	0	0	0	0	0	0
	ko:K01678	0	0	0	0	0	0	0	0	1	0	0	0	0	0	0	0	0	0	0	0	0	0	0	0	0	0	0	0	0	0	0	0	0	0	0	0	0	0	0	0	0	0	0	0	0	0	0	0
	ko:K01679	1	1	1	1	1	1	1	1	1	1	1	1	1	1	1	1	1	1	1	1	0	0	1	2	1	0	2	1	1	1	1	1	1	1	1	1	1	1	1	1	1	1	1	1	1	1	0	0
	ko:K01681	0	2	1	1	2	0	2	1	2	0	1	1	0	1	2	1	0	0	1	1	1	0	0	1	0	0	1	1	0	1	0	0	0	0	2	0	3	0	1	0	0	1	0	1	1	1	0	0
	ko:K01682	1	0	0	0	0	1	0	0	0	1	0	0	2	0	0	0	0	1	0	0	1	1	2	0	1	0	0	0	0	0	0	2	0	0	0	1	0	1	0	1	1	0	1	0	0	0	0	1
	ko:K01684	8	1	1	0	0	0	0	0	7	2	0	0	0	0	4	0	0	0	0	0	0	2	0	0	0	0	0	21	0	0	0	1	2	1	0	0	0	1	2	0	0	0	0	0	0	0	0	0
	ko:K01685	1	0	0	0	0	0	0	0	4	1	0	0	0	0	0	0	0	0	0	0	0	0	0	0	0	0	0	0	0	0	0	0	0	0	0	0	0	1	0	0	0	0	0	0	0	1	0	0
	ko:K01686	0	0	0	0	0	0	0	0	2	1	0	0	0	0	0	0	0	0	0	0	0	0	0	0	0	0	0	1	0	0	0	0	0	0	0	0	0	0	0	0	0	0	0	0	0	0	0	0
	ko:K01687	3	1	1	1	1	1	1	0	4	1	1	0	0	1	1	1	1	1	0	1	1	1	1	0	0	1	1	3	0	0	1	1	1	1	1	0	2	2	1	0	0	0	0	0	3	1	0	1
	ko:K01689	1	1	1	1	1	1	1	1	1	1	1	1	1	1	1	1	1	1	1	1	1	1	1	1	1	1	1	1	1	1	1	1	1	0	1	1	1	1	1	1	1	1	1	1	0	1	1	1
	ko:K01690	0	0	0	0	0	0	0	0	1	0	0	0	0	0	0	0	0	0	0	0	0	0	0	0	0	0	0	0	0	0	0	2	0	0	0	0	1	0	0	0	0	0	0	0	0	0	0	0
	ko:K01691	0	0	0	0	0	0	0	0	0	0	0	0	0	0	0	0	0	0	0	0	0	0	0	0	0	0	0	0	0	0	0	0	0	0	0	0	0	0	0	0	0	0	0	0	0	0	0	0
	ko:K01692	2	3	0	0	0	0	3	0	5	0	0	0	0	1	3	5	0	3	1	0	4	2	0	1	0	1	1	1	1	2	2	4	6	3	0	0	0	0	2	0	0	1	0	0	15	1	0	0
	ko:K01693	1	1	1	0	0	1	1	0	1	0	1	0	0	1	1	1	1	1	0	0	1	1	0	0	0	0	0	1	0	0	0	0	1	1	1	0	1	1	1	0	0	0	0	0	1	1	0	1
	ko:K01694	0	0	0	0	0	0	0	0	0	0	0	0	0	0	0	0	0	0	0	0	0	0	0	0	0	0	0	0	0	0	0	0	0	0	0	0	0	1	0	0	0	0	0	0	0	0	0	0
	ko:K01695	1	1	1	1	1	1	2	0	4	1	1	0	0	0	1	1	1	1	0	1	1	1	0	1	0	1	0	1	0	0	1	1	0	0	1	0	1	1	1	0	0	0	0	1	1	1	0	0
	ko:K01696	1	1	1	1	1	1	1	0	4	1	1	0	0	0	1	1	1	1	0	1	2	1	0	0	0	0	0	1	0	0	1	1	1	0	1	0	1	1	1	0	0	0	0	2	1	2	0	0
	ko:K01697	0	1	0	1	1	0	0	0	0	1	0	0	1	0	0	0	0	0	0	0	0	0	2	0	1	2	0	0	1	0	0	0	0	0	0	1	0	0	0	1	1	1	1	0	2	0	0	0
	ko:K01698	1	1	1	1	1	1	0	1	1	1	1	1	1	1	1	1	1	0	0	1	1	1	1	2	1	0	3	0	0	3	1	1	0	1	1	1	1	1	0	0	0	2	0	1	0	2	0	1
	ko:K01699	0	0	0	0	0	0	0	0	0	0	0	0	0	0	0	0	0	0	0	0	0	0	0	0	0	0	0	0	0	0	0	0	0	0	0	0	0	0	0	0	0	0	0	0	0	0	0	0
	ko:K01702	0	0	0	0	0	0	0	0	0	0	0	0	0	0	0	0	0	0	0	0	0	0	0	0	0	0	0	0	0	0	0	0	0	0	0	0	0	0	0	0	0	0	0	0	0	0	0	0
	ko:K01703	1	1	1	1	0	1	1	0	2	1	1	0	0	1	1	2	1	1	1	1	1	0	1	1	0	0	1	2	0	1	1	2	2	1	1	0	1	2	1	0	0	1	0	1	1	2	0	1
	ko:K01704	1	1	1	1	0	1	1	0	2	1	1	0	0	1	1	2	1	1	0	1	1	0	1	0	0	0	0	1	0	0	1	2	1	0	1	0	1	1	1	0	0	0	0	1	2	1	0	1
	ko:K01705	0	0	0	0	0	0	0	0	0	0	0	0	0	0	0	0	0	0	0	0	0	0	0	0	0	0	0	0	0	0	0	0	0	0	0	0	0	0	0	0	0	0	0	0	0	0	0	0
	ko:K01706	0	0	0	0	0	0	0	0	0	0	0	0	0	0	0	0	0	0	0	0	0	0	0	0	0	0	0	1	0	0	0	0	0	0	0	0	0	0	0	0	0	0	0	0	0	0	0	0
	ko:K01707	0	0	0	0	0	0	0	0	1	0	0	0	0	0	0	0	0	0	0	0	0	0	0	0	0	0	0	0	0	0	0	0	0	0	0	0	0	0	0	0	0	0	0	0	0	0	0	0
	ko:K01708	0	0	0	0	0	0	0	0	0	0	0	0	0	0	0	0	0	0	0	0	0	0	0	0	0	0	0	0	0	0	0	0	0	0	0	0	0	0	0	0	0	0	0	0	0	0	0	0
	ko:K01709	2	0	0	0	0	0	0	0	0	0	0	0	0	0	0	0	0	0	0	0	1	0	0	0	0	0	0	1	1	0	0	0	0	1	0	0	0	0	0	0	0	0	0	0	0	2	0	0
	ko:K01710	5	2	2	3	3	0	0	0	1	1	0	0	2	1	2	2	2	0	1	1	2	0	2	1	2	1	0	0	2	0	0	0	0	1	2	1	0	2	0	1	2	0	1	2	2	2	0	0
	ko:K01711	1	1	0	3	0	0	0	1	1	0	1	0	1	0	0	0	0	0	0	1	1	0	0	0	1	0	0	0	0	0	0	0	0	0	2	1	1	0	1	1	1	0	0	0	1	1	0	0
	ko:K01712	0	0	0	0	1	0	0	0	2	0	0	0	1	0	0	0	0	0	1	0	0	0	2	1	2	0	1	0	1	1	1	0	0	0	0	1	0	0	0	2	1	1	1	0	0	0	0	0
	ko:K01713	0	0	0	0	0	0	0	0	0	0	0	0	0	0	0	0	0	0	0	0	0	0	0	1	0	0	0	0	0	0	0	0	0	0	0	0	0	0	0	0	0	0	0	0	0	0	0	0
	ko:K01714	5	1	1	1	1	1	1	0	9	1	1	1	1	1	2	2	2	1	0	2	3	4	1	0	1	1	0	5	0	0	1	2	1	1	1	1	1	3	4	1	1	0	1	1	1	1	0	1
	ko:K01715	0	0	0	1	3	0	0	0	3	1	0	0	1	1	4	1	0	2	1	0	1	2	1	1	1	0	1	0	1	1	3	0	2	4	0	0	0	0	0	1	1	2	1	0	4	2	0	0
	ko:K01716	1	1	0	0	0	1	0	1	1	0	0	0	0	0	0	0	1	1	0	1	1	1	0	0	0	0	0	0	0	0	0	1	0	1	1	0	0	0	0	0	0	0	0	0	0	0	0	1
	ko:K01718	0	0	0	0	0	0	0	0	0	0	0	0	0	0	0	0	0	0	0	0	0	0	0	0	0	0	0	0	0	0	0	0	0	0	0	0	0	0	0	0	0	0	0	0	0	0	0	0
	ko:K01719	0	1	0	1	1	1	0	1	1	2	1	0	1	0	0	1	1	0	0	0	1	1	1	0	1	1	0	0	0	0	0	1	0	0	1	1	1	0	0	1	1	0	0	1	0	1	0	1
	ko:K01720	0	1	0	0	0	0	1	0	0	0	0	0	0	0	3	3	0	2	0	0	1	1	0	0	0	0	0	0	0	0	1	0	1	1	1	0	0	0	1	0	0	0	0	0	0	2	0	0
	ko:K01721	3	0	0	0	0	0	0	0	0	0	0	0	0	0	0	3	0	0	0	0	0	3	0	0	0	0	0	0	0	0	0	3	0	0	0	0	0	0	0	0	0	0	0	0	3	2	0	0
	ko:K01722	0	0	0	0	0	0	0	0	0	0	0	0	0	0	0	0	0	0	0	0	0	0	0	0	0	0	0	0	0	0	0	0	0	0	0	0	0	0	0	0	0	0	0	0	0	0	0	0
	ko:K01724	1	1	0	1	2	1	0	1	1	1	0	1	1	1	1	1	0	1	1	1	1	1	1	1	1	1	1	1	0	1	2	1	0	1	1	1	1	0	0	1	1	1	1	1	1	1	1	1
	ko:K01725	0	0	0	0	0	0	0	0	0	0	0	0	0	0	0	0	0	0	0	0	1	0	0	0	0	0	0	0	0	0	0	0	0	0	0	0	1	0	0	0	0	0	0	0	0	0	0	0
	ko:K01726	0	1	0	0	0	0	0	0	2	0	0	0	0	0	1	0	0	0	0	0	0	0	0	0	0	1	0	1	0	0	0	1	0	1	0	0	0	0	0	0	0	0	0	0	4	1	0	0
	ko:K01727	0	0	0	0	0	0	0	0	0	2	0	0	0	0	0	0	0	0	0	0	0	0	0	0	0	0	0	0	0	0	0	0	0	0	0	0	0	0	0	0	0	0	0	0	0	0	0	0
	ko:K01728	0	0	1	0	0	0	0	0	0	0	0	0	0	0	0	0	0	0	0	0	0	0	0	0	0	1	0	0	0	0	0	0	0	0	0	0	0	2	0	0	0	0	0	0	0	0	0	0
	ko:K01729	0	0	0	0	0	0	0	0	0	0	0	0	0	0	0	0	0	0	0	0	0	0	0	0	0	0	0	0	0	0	0	0	0	0	0	0	0	0	0	0	0	0	1	0	0	0	0	0
	ko:K01730	0	0	0	0	0	0	0	0	0	0	0	0	0	0	0	0	0	0	0	0	0	0	0	0	0	0	0	0	0	0	0	0	0	0	0	0	0	0	0	0	0	0	0	0	0	0	0	0
	ko:K01731	0	0	0	0	0	0	0	0	0	0	0	0	0	0	0	0	0	0	0	0	0	0	0	0	0	0	0	0	0	0	0	0	0	0	0	0	0	1	0	0	0	0	0	0	0	0	0	0
	ko:K01733	2	1	1	1	2	1	1	0	1	1	1	0	0	2	4	2	1	0	0	1	1	2	1	0	1	1	0	3	0	0	0	0	4	1	0	0	1	2	2	0	0	1	0	1	0	1	0	0
	ko:K01734	0	1	0	0	0	0	0	0	0	0	0	0	1	0	0	0	0	0	0	0	0	0	0	0	1	0	0	0	0	0	0	0	0	0	0	0	0	0	0	0	0	0	0	0	0	0	0	0
	ko:K01735	1	1	1	1	1	1	1	0	1	1	2	1	1	1	1	1	1	1	0	1	1	1	1	0	1	1	0	1	1	0	1	1	0	1	1	0	1	2	1	1	1	1	1	0	1	1	0	1
	ko:K01736	1	1	1	1	1	1	1	0	1	1	1	1	1	1	1	1	0	1	1	1	1	0	1	1	1	0	1	1	1	1	1	2	1	1	0	1	1	1	1	1	1	1	1	1	1	1	0	0
	ko:K01737	0	2	1	1	2	1	0	1	1	2	1	0	1	3	0	0	0	0	1	0	1	1	1	1	1	1	1	0	2	1	1	0	0	1	0	2	1	1	0	1	2	1	1	1	0	1	0	1
	ko:K01738	1	1	1	0	0	0	0	1	3	0	1	0	0	1	1	1	0	0	0	1	1	0	0	0	0	1	0	1	1	0	0	0	0	2	1	0	1	2	1	1	0	0	0	3	1	1	0	0
	ko:K01739	0	1	1	1	0	0	0	0	0	0	0	0	1	0	0	0	0	0	0	0	0	0	0	0	1	0	0	0	0	0	0	1	0	0	0	0	0	1	0	0	0	0	0	0	1	0	1	0
	ko:K01740	2	2	1	2	0	1	2	0	1	1	0	0	0	0	0	2	0	0	0	2	0	4	0	0	0	0	0	1	0	0	0	2	1	2	1	0	0	2	0	0	0	0	0	1	3	2	0	1
	ko:K01741	0	0	0	0	0	0	0	0	0	0	0	0	0	0	0	0	0	0	0	0	0	0	0	0	0	0	0	0	0	0	0	0	0	0	0	0	0	0	0	0	0	0	0	0	0	0	0	0
	ko:K01743	0	0	0	0	0	0	0	0	0	0	0	0	0	0	0	0	0	0	0	0	0	0	0	0	0	0	0	0	0	0	0	0	0	0	0	0	0	0	0	0	0	0	0	0	0	0	0	0
	ko:K01744	0	0	0	0	0	0	1	0	0	0	0	0	0	0	0	0	0	0	0	0	0	0	0	0	0	0	0	0	0	0	1	0	0	0	0	0	0	0	0	0	0	0	0	0	0	0	0	0
	ko:K01745	0	0	0	0	1	0	0	0	2	0	0	0	1	0	0	0	0	0	1	0	0	0	2	1	1	0	1	0	1	2	1	0	0	0	0	0	0	0	0	1	1	1	1	0	0	0	0	0
	ko:K01746	0	0	0	0	0	0	0	0	0	0	0	0	0	0	0	0	0	0	1	0	0	0	0	1	0	0	0	0	0	1	0	0	0	0	0	0	0	0	0	0	0	1	0	0	0	0	0	0
	ko:K01749	1	1	1	1	2	1	1	1	1	1	1	1	1	1	1	1	1	0	0	1	1	1	1	1	2	0	2	0	0	0	0	1	0	1	1	0	1	1	0	0	0	0	0	1	1	1	0	1
	ko:K01750	0	1	0	0	2	0	0	1	3	0	0	0	0	0	0	0	0	0	0	0	0	1	0	0	0	0	0	1	0	0	0	0	0	0	0	0	0	1	2	0	0	0	0	0	1	0	0	0
	ko:K01751	0	0	0	0	0	0	0	0	0	0	0	0	0	0	0	0	0	0	0	0	0	0	0	0	0	0	0	0	0	0	0	0	0	0	0	0	0	0	0	0	0	0	0	0	0	0	0	0
	ko:K01752	0	0	0	0	0	0	0	0	1	0	0	0	0	0	0	0	0	0	0	0	0	0	0	0	0	0	0	0	1	0	1	0	0	0	0	0	0	0	0	0	0	0	0	0	0	0	0	0
	ko:K01753	0	1	0	0	0	0	0	0	0	0	0	0	0	0	0	0	0	0	0	0	0	1	0	0	0	0	0	1	0	0	0	0	1	0	0	0	0	0	1	0	0	0	0	0	0	0	0	0
	ko:K01754	2	2	1	2	4	1	2	0	3	0	1	0	0	0	0	0	0	1	0	0	0	2	0	0	0	1	0	0	0	1	1	3	0	0	0	0	2	0	2	0	0	0	0	0	2	1	0	1
	ko:K01755	1	1	2	1	1	1	1	0	2	1	1	0	0	1	0	1	0	0	0	1	1	1	0	0	0	0	0	1	0	0	1	1	1	1	0	0	1	2	1	0	0	0	0	1	1	2	0	0
	ko:K01756	1	1	1	1	1	1	1	1	1	1	1	0	1	1	1	1	1	0	1	1	1	2	1	1	1	1	1	1	1	2	1	1	2	1	1	1	1	1	1	2	1	1	1	1	1	1	0	0
	ko:K01757	0	0	0	0	0	0	0	0	0	0	0	0	0	0	0	0	0	0	0	0	0	0	0	0	0	0	0	0	0	0	0	0	0	0	0	0	0	0	0	0	0	0	0	0	0	0	0	0
	ko:K01758	0	0	0	0	0	0	0	0	0	0	0	0	0	0	0	0	0	0	0	0	0	0	0	0	0	0	0	0	0	0	0	0	0	0	0	0	0	0	0	0	0	0	0	0	0	0	0	0
	ko:K01759	1	1	1	0	0	0	0	0	6	1	0	0	0	1	5	2	0	1	0	1	1	8	0	0	0	0	0	1	0	0	0	2	4	2	0	0	2	1	0	0	0	0	0	0	4	1	0	0
	ko:K01760	2	1	0	1	2	0	0	0	1	1	1	0	0	0	0	1	1	0	0	1	0	0	2	1	0	3	0	0	1	1	0	0	0	1	1	0	0	0	0	1	2	1	1	1	0	0	0	0
	ko:K01761	0	0	0	1	0	0	0	0	1	0	0	0	1	0	0	0	0	0	1	0	0	0	0	0	1	0	1	0	0	0	0	0	0	0	0	0	0	0	0	0	0	0	0	0	0	0	0	0
	ko:K01762	0	0	0	0	1	0	0	0	0	0	0	0	0	0	0	0	0	0	0	0	0	0	0	0	0	0	0	0	0	0	0	0	0	0	0	0	0	0	0	0	0	0	0	0	0	0	0	0
	ko:K01763	0	0	0	0	0	0	0	0	0	0	0	0	0	0	0	0	0	0	0	0	0	0	0	0	0	0	0	0	0	0	0	0	0	0	0	0	0	0	0	0	0	0	0	0	0	0	0	0
	ko:K01764	0	0	0	0	0	0	0	0	0	0	0	0	0	0	0	0	0	0	0	0	0	0	0	0	0	0	0	0	0	0	0	0	0	0	0	0	0	0	0	0	0	0	0	0	0	0	0	0
	ko:K01766	0	0	0	0	0	0	0	0	0	0	0	0	0	0	0	0	0	0	0	0	0	0	0	0	0	0	0	0	0	0	0	1	0	0	0	0	0	0	0	0	0	0	0	0	0	0	0	0
	ko:K01768	1	4	0	3	2	1	4	1	1	2	0	0	1	0	0	11	0	1	1	0	0	0	1	1	2	1	1	0	4	1	1	3	1	0	0	0	4	0	0	0	0	1	2	2	2	2	0	1
	ko:K01769	0	0	0	0	0	0	0	0	0	0	0	0	0	0	0	0	0	0	0	0	0	0	0	0	0	0	0	0	0	0	1	0	0	0	0	0	0	0	0	0	0	0	0	0	0	0	0	0
	ko:K01770	0	0	1	1	1	1	1	0	0	0	0	0	1	1	0	0	1	1	0	1	1	1	0	0	1	0	0	1	1	0	1	0	1	1	1	1	1	1	2	0	1	0	0	0	0	1	0	1
	ko:K01771	0	0	0	0	0	0	0	0	0	0	0	0	0	0	0	0	0	0	0	0	0	0	0	0	0	0	0	0	0	0	0	0	0	0	0	0	0	0	0	0	0	0	0	0	0	0	0	0
	ko:K01772	1	1	1	1	1	1	1	1	0	1	1	0	1	0	0	1	1	1	1	1	1	0	1	1	1	0	0	1	0	1	1	1	1	0	1	0	2	0	1	0	0	1	0	1	1	1	0	0
	ko:K01774	0	0	0	0	0	0	0	0	0	0	0	0	0	0	0	0	0	0	0	0	0	0	0	0	0	0	0	0	0	0	0	0	0	0	0	0	0	0	0	0	0	0	0	0	0	0	0	0
	ko:K01775	2	1	1	1	1	1	3	0	1	1	1	1	1	1	1	1	0	0	0	1	1	1	2	0	1	0	0	2	1	0	1	1	0	0	0	1	1	1	2	1	1	0	0	1	1	0	1	0
	ko:K01776	0	0	0	1	0	0	1	1	1	0	0	0	1	1	0	0	0	0	0	0	0	0	0	0	1	0	0	0	1	1	1	0	0	0	0	1	1	1	0	1	1	0	1	0	0	0	0	0
	ko:K01777	0	0	0	0	1	0	0	0	0	0	0	0	0	0	0	0	0	0	0	0	0	0	0	0	0	0	0	0	0	0	0	0	0	0	0	0	0	1	0	0	0	0	0	0	0	0	0	0
	ko:K01778	1	1	1	1	1	1	1	0	1	1	1	1	1	1	0	1	0	1	0	1	1	0	1	0	1	1	0	1	1	0	0	1	1	1	1	0	1	1	1	1	1	0	1	1	0	1	0	1
	ko:K01779	0	1	0	0	0	0	0	0	1	0	0	0	0	0	0	0	0	0	0	0	0	1	0	0	0	0	0	0	0	0	1	0	0	0	1	0	0	1	0	0	0	0	0	0	0	0	0	0
	ko:K01780	0	0	0	0	1	0	0	0	0	0	0	0	0	0	0	0	0	0	0	0	0	0	0	0	0	0	0	0	0	0	0	0	0	0	0	0	0	0	0	0	0	0	0	0	0	0	0	0
	ko:K01781	1	0	0	0	0	0	0	0	0	0	0	0	0	0	0	0	0	0	0	0	0	0	0	0	0	0	0	0	0	0	0	0	0	0	0	0	0	0	0	0	0	0	0	0	0	0	0	0
	ko:K01782	0	0	0	0	1	0	0	0	0	0	0	1	0	0	0	0	0	0	0	0	0	0	0	0	0	1	0	0	0	0	1	2	0	0	0	0	0	0	0	0	0	0	0	0	1	0	0	0
	ko:K01783	0	1	1	1	1	1	1	1	1	1	1	1	1	1	0	1	0	1	1	1	1	0	0	1	1	1	1	2	1	1	0	0	1	0	1	1	1	0	1	2	2	1	0	1	1	0	1	1
	ko:K01784	10	3	1	5	2	0	3	0	8	1	2	0	1	0	2	6	6	1	3	2	4	0	0	3	1	1	5	5	2	1	0	1	4	3	4	1	0	2	1	3	2	3	4	2	3	5	1	0
	ko:K01785	0	0	2	1	0	0	1	0	4	1	0	0	0	0	0	0	0	0	0	1	0	1	0	0	0	1	0	0	0	0	0	1	0	0	0	0	0	1	0	0	0	0	0	0	0	0	0	0
	ko:K01786	0	0	1	0	0	0	0	0	1	0	0	0	0	0	0	0	0	0	0	0	0	0	0	0	0	0	0	0	0	0	0	0	0	0	0	0	0	0	0	0	0	0	0	0	0	0	0	0
	ko:K01787	0	0	0	0	0	0	0	0	0	1	0	0	0	0	0	0	0	0	0	0	0	0	0	0	0	0	0	0	0	0	0	0	0	0	0	0	0	1	0	0	0	0	0	0	0	0	0	0
	ko:K01788	0	0	0	0	0	1	0	0	2	0	0	0	0	0	0	0	0	0	0	0	0	0	0	0	0	0	0	0	0	0	0	0	0	0	0	0	0	0	0	0	0	0	0	0	0	0	0	0
	ko:K01790	2	1	0	2	1	1	0	0	1	1	0	0	1	0	0	0	1	0	0	0	1	0	2	0	1	1	0	0	2	0	0	0	0	2	2	1	0	0	1	1	1	0	2	0	0	4	0	1
	ko:K01791	1	0	0	1	1	0	0	0	1	1	0	0	0	0	1	2	1	0	0	0	2	0	1	0	1	0	1	0	1	0	0	0	0	0	0	0	0	0	0	1	0	0	1	0	0	0	0	0
	ko:K01792	0	0	0	0	0	0	0	0	0	0	0	0	0	0	0	0	0	0	0	0	0	0	0	0	0	0	0	0	0	0	0	0	0	0	0	0	1	0	0	0	0	0	0	0	0	0	0	0
	ko:K01793	0	0	0	0	0	0	0	0	0	0	0	0	0	0	0	0	0	0	0	0	0	0	0	0	0	0	0	0	0	0	0	0	0	0	0	0	0	0	0	0	0	0	0	0	0	0	0	0
	ko:K01794	0	0	0	0	0	0	0	0	0	0	0	0	0	0	0	0	0	0	0	0	0	0	0	0	0	0	0	0	0	0	0	0	0	0	0	0	0	0	0	0	0	0	0	0	0	0	0	0
	ko:K01795	0	0	0	0	0	0	0	0	0	0	0	0	0	0	0	0	0	0	0	0	0	0	0	0	0	0	0	0	0	0	0	0	0	0	0	0	0	0	0	0	0	0	0	0	0	0	0	0
	ko:K01796	1	1	0	0	0	0	0	0	0	0	0	0	0	0	0	2	0	1	0	0	0	1	0	0	0	0	0	0	0	0	2	0	0	1	0	0	0	0	0	0	0	0	0	0	2	2	0	0
	ko:K01797	0	0	0	0	0	0	0	0	0	0	0	0	0	0	0	3	0	0	0	0	0	0	0	0	0	0	0	0	0	0	0	0	0	0	0	0	0	0	0	0	0	0	0	0	0	0	0	0
	ko:K01798	0	0	0	0	0	0	0	0	0	0	0	0	0	0	0	0	0	0	0	0	0	0	0	0	0	0	0	0	0	0	0	0	0	0	0	0	0	0	0	0	0	0	0	0	0	0	0	0
	ko:K01799	0	0	0	0	0	0	0	0	1	0	0	0	0	0	0	4	0	0	0	0	0	0	0	0	0	0	0	0	0	0	0	1	0	0	0	0	0	0	0	0	0	0	0	0	0	0	0	0
	ko:K01800	0	0	0	0	0	0	0	0	0	0	0	0	0	0	0	0	0	1	0	0	0	0	0	0	0	0	0	0	0	0	0	0	0	0	0	0	0	0	0	0	0	0	0	0	0	0	0	0
	ko:K01801	0	0	0	0	0	0	0	0	0	0	0	0	0	0	0	0	0	0	0	0	0	0	0	0	0	0	0	0	0	0	0	1	0	0	0	0	0	0	0	0	0	0	0	0	0	0	0	0
	ko:K01802	1	1	0	0	3	0	3	1	2	0	2	0	0	0	0	1	1	0	0	1	0	0	0	0	0	0	0	1	0	0	0	1	0	0	1	0	0	0	0	0	0	0	0	0	2	1	1	0
	ko:K01803	1	1	1	1	1	1	1	1	2	1	1	1	1	1	0	1	1	1	1	1	1	1	1	1	1	1	1	1	1	1	0	1	1	1	1	1	1	1	1	1	2	1	1	1	1	1	1	1
	ko:K01804	0	0	0	0	0	0	0	0	1	0	0	0	0	0	0	0	0	0	0	0	0	0	0	0	0	0	0	0	0	0	0	0	0	0	0	0	0	0	0	0	0	0	0	0	0	0	0	0
	ko:K01805	0	0	2	1	0	0	0	0	1	1	0	0	0	0	0	0	0	0	0	2	0	0	0	0	0	0	0	0	0	0	0	0	0	0	0	0	0	1	0	0	0	0	0	0	0	0	0	0
	ko:K01807	0	0	0	0	1	1	0	0	1	0	0	1	0	0	0	0	0	1	1	0	1	1	0	1	0	0	1	0	0	1	1	0	0	0	0	0	2	0	0	0	0	1	0	0	0	1	0	1
	ko:K01808	1	1	1	1	0	1	1	1	1	1	1	0	0	1	1	1	1	0	0	2	0	0	1	0	1	0	0	1	1	0	0	1	1	0	1	0	0	0	1	0	1	0	0	1	1	0	2	0
	ko:K01809	0	1	1	1	1	0	1	0	1	1	0	0	0	0	0	0	0	0	0	0	0	0	1	0	1	0	0	2	0	0	0	0	0	0	0	0	0	2	0	0	0	0	0	0	0	0	0	0
	ko:K01810	1	1	1	1	1	2	1	1	1	1	1	0	1	1	0	1	1	1	0	1	1	1	1	0	1	1	0	0	0	0	2	1	0	1	1	0	1	0	1	0	0	0	0	1	0	1	0	1
	ko:K01811	0	0	1	0	0	0	1	0	0	0	0	0	0	0	0	0	0	0	0	0	0	0	0	0	0	1	0	0	0	0	0	0	0	0	1	0	0	0	0	0	0	0	0	0	0	0	0	0
	ko:K01812	0	0	0	0	0	0	0	0	1	1	0	0	0	0	0	0	0	0	0	0	0	0	0	0	0	0	0	0	0	0	0	0	0	0	0	0	0	1	0	0	0	0	0	0	0	0	0	0
	ko:K01813	0	0	0	0	0	0	0	0	0	0	0	0	0	0	0	0	0	0	0	0	0	0	0	0	0	0	0	0	0	0	0	0	0	0	0	0	0	0	0	0	0	0	0	0	0	0	0	0
	ko:K01814	1	1	0	1	0	2	1	1	2	1	1	0	1	1	1	1	0	1	0	0	1	1	0	0	0	0	0	1	1	1	1	2	1	1	2	0	1	1	1	1	0	0	1	2	1	1	0	2
	ko:K01815	0	0	0	0	0	0	0	0	1	1	0	0	0	0	0	0	0	0	0	0	0	0	0	0	0	0	0	0	0	0	0	0	0	0	0	0	0	0	0	0	0	0	0	0	0	0	0	0
	ko:K01816	0	0	0	1	0	0	0	0	5	2	0	0	0	0	0	1	0	0	0	0	0	0	0	0	0	1	0	2	0	0	0	0	1	0	0	0	1	3	1	0	0	0	0	0	0	0	0	0
	ko:K01817	1	1	1	1	1	0	0	0	1	1	1	0	0	0	1	1	1	2	0	1	1	1	0	0	0	1	0	1	1	0	0	1	1	1	0	0	1	1	1	0	0	0	0	1	1	1	0	0
	ko:K01818	0	0	1	0	0	0	0	0	0	0	0	0	0	0	0	0	0	0	0	0	0	0	0	0	0	0	0	0	0	0	0	0	0	0	0	0	0	0	0	0	0	0	0	0	0	0	0	0
	ko:K01819	0	0	0	0	0	0	0	0	0	0	0	0	0	0	0	0	0	0	0	0	0	0	0	0	0	0	0	0	0	0	0	0	0	0	0	0	0	0	0	0	0	0	0	0	0	0	0	0
	ko:K01820	1	0	0	0	0	0	0	0	1	1	0	0	0	0	0	0	0	0	0	0	1	0	0	0	0	0	0	0	0	0	0	0	0	0	0	0	0	1	0	0	0	0	0	0	0	0	0	0
	ko:K01821	1	0	0	0	0	0	0	0	2	0	0	0	0	1	0	0	0	0	0	0	1	0	0	0	0	0	0	0	0	0	0	0	0	0	0	0	0	0	0	0	0	0	0	0	0	0	0	0
	ko:K01822	1	0	0	0	0	0	0	1	1	0	0	0	0	0	0	0	0	0	0	0	0	0	0	0	0	0	0	0	0	0	0	1	0	0	0	0	0	0	0	0	0	0	0	0	0	0	0	0
	ko:K01823	0	0	1	1	0	0	1	0	0	1	0	1	1	0	0	0	0	0	0	0	0	0	1	0	1	1	0	0	0	1	0	1	0	0	0	0	0	0	0	0	0	0	0	0	1	0	0	0
	ko:K01824	0	0	0	0	0	0	0	0	0	0	0	0	0	0	0	0	0	0	0	0	0	0	0	0	0	0	0	0	0	0	0	0	0	0	0	0	0	0	0	0	0	0	0	0	0	0	0	0
	ko:K01825	0	0	0	0	1	0	0	0	0	0	0	0	0	0	0	0	0	0	0	0	0	2	0	0	0	0	0	0	0	0	1	0	0	0	0	0	1	0	0	0	0	0	0	0	0	0	0	0
	ko:K01826	0	0	0	0	0	0	0	1	0	0	0	0	0	0	0	0	0	0	0	0	0	1	0	0	0	0	0	0	0	0	0	0	0	0	0	0	0	0	0	0	0	0	0	0	1	0	0	0
	ko:K01827	0	0	0	0	0	0	0	0	0	0	0	0	0	0	0	0	0	0	0	0	0	0	0	0	0	0	0	0	0	0	0	0	0	0	0	0	0	0	0	0	0	0	0	0	0	0	0	0
	ko:K01828	0	0	0	0	0	0	1	0	1	1	0	0	0	0	1	0	0	1	0	0	0	0	0	0	0	0	0	1	0	0	0	0	1	0	0	0	0	0	1	0	0	0	0	0	0	0	0	0
	ko:K01829	0	0	0	0	0	0	1	0	1	0	0	0	0	0	0	1	0	1	0	0	0	0	0	0	0	0	0	0	0	0	1	1	0	1	0	0	0	3	0	1	1	0	1	0	0	0	0	0
	ko:K01830	0	0	0	0	0	0	0	0	0	0	0	0	0	0	0	0	0	0	0	0	0	0	0	0	0	0	0	0	0	0	0	0	0	0	0	0	0	0	0	0	0	0	0	0	0	0	0	0
	ko:K01831	0	0	0	0	0	0	0	0	0	0	0	0	0	0	0	0	0	0	0	0	0	0	0	0	0	0	0	0	0	0	0	0	0	0	0	0	0	0	0	0	0	0	0	0	0	0	0	0
	ko:K01832	0	0	0	0	0	0	0	0	0	0	0	0	0	0	0	0	0	0	0	0	0	0	0	0	0	0	0	0	0	0	0	0	0	0	0	0	0	0	0	0	0	0	0	0	0	0	0	0
	ko:K01833	0	0	0	0	0	0	0	0	0	0	0	0	0	0	0	0	0	0	0	0	0	0	0	0	0	0	0	0	0	0	0	0	0	0	0	0	0	0	0	0	0	0	0	0	0	0	0	0
	ko:K01834	0	0	0	1	0	0	1	1	1	0	0	0	0	0	0	0	1	1	1	1	0	0	0	1	0	0	1	1	1	0	0	0	1	1	0	0	0	0	1	0	0	1	0	0	0	0	0	1
	ko:K01835	0	0	1	1	0	0	2	0	1	1	0	0	1	0	1	0	0	0	0	0	0	0	1	0	1	0	0	0	0	0	0	0	1	0	0	0	1	1	1	1	1	0	1	0	0	0	0	0
	ko:K01836	0	0	0	0	0	0	0	0	0	0	0	0	0	1	0	0	0	0	0	0	0	0	0	0	0	0	0	0	0	0	0	0	0	0	0	0	0	0	0	0	0	0	0	0	0	0	0	0
	ko:K01837	0	0	0	0	0	0	0	0	0	0	0	0	0	0	0	0	0	0	0	0	0	0	0	0	0	0	0	0	0	0	0	0	0	0	0	0	0	0	0	0	0	0	0	0	0	0	0	0
	ko:K01838	0	2	1	0	0	0	1	0	1	0	0	0	1	1	1	0	0	0	0	0	0	0	1	0	1	1	0	0	1	0	0	0	0	0	0	0	0	0	0	1	0	0	0	0	0	0	0	1
	ko:K01839	0	0	0	1	0	0	0	0	1	0	0	0	0	0	0	0	0	0	0	0	0	0	0	0	0	0	0	0	0	0	0	0	0	0	0	0	0	2	0	0	0	0	0	0	0	0	0	0
	ko:K01840	1	0	0	1	1	0	1	0	1	2	0	0	1	0	0	0	0	0	0	0	0	1	1	0	1	1	0	0	1	0	1	1	0	0	0	1	1	0	0	1	0	0	0	0	2	0	0	0
	ko:K01841	0	0	0	0	0	1	0	0	0	0	0	0	0	0	0	0	1	0	0	0	0	0	0	0	0	0	0	0	0	0	0	0	0	0	1	0	0	0	0	0	0	0	0	0	0	1	0	0
	ko:K01843	0	0	1	0	0	0	0	0	1	0	1	1	0	0	0	1	0	0	0	0	1	0	0	0	0	0	0	0	0	0	1	0	0	0	0	0	1	1	0	1	0	0	0	0	0	1	1	0
	ko:K01845	1	0	1	1	2	1	1	0	0	2	0	1	1	1	3	0	0	0	0	2	2	2	1	2	1	2	1	4	0	0	1	1	2	2	0	0	2	1	1	1	1	1	0	0	1	0	0	1
	ko:K01846	0	0	0	0	0	0	0	0	0	0	0	0	0	0	0	0	0	0	0	0	0	0	0	0	0	0	0	0	1	0	0	0	0	0	0	0	0	0	0	0	0	0	0	0	0	0	0	0
	ko:K01847	1	0	0	1	0	0	0	0	1	0	0	0	1	0	0	1	0	0	0	0	0	0	0	0	1	0	0	0	0	0	0	2	0	0	0	1	0	0	0	1	1	0	1	2	2	0	0	0
	ko:K01848	0	0	0	0	2	0	0	0	0	0	0	0	0	2	2	0	0	0	1	0	0	0	0	1	0	0	2	0	2	1	0	0	0	0	0	0	0	0	0	0	0	1	1	0	1	0	0	0
	ko:K01849	0	0	0	0	1	0	0	0	0	0	0	0	0	1	1	0	0	0	1	0	0	0	0	1	0	0	1	0	1	1	0	0	0	0	0	0	0	0	0	0	0	1	0	0	1	0	0	0
	ko:K01850	0	0	0	0	0	0	0	0	0	0	0	0	0	0	0	0	0	0	0	0	0	0	0	0	0	0	0	0	0	0	0	0	0	0	0	0	0	0	0	0	0	0	0	0	0	0	0	0
	ko:K01852	0	0	0	0	0	0	0	0	0	0	0	0	0	0	0	0	0	0	0	0	0	0	0	0	0	0	0	0	0	0	0	0	0	0	0	0	0	0	0	0	0	0	0	0	0	0	0	0
	ko:K01853	0	0	0	0	0	0	0	0	0	0	0	0	0	0	0	0	0	0	0	0	0	0	0	0	0	0	0	0	0	0	0	0	0	0	0	0	0	0	0	0	0	0	0	0	0	0	0	0
	ko:K01854	1	0	0	0	0	0	0	0	0	0	0	0	0	0	0	0	0	0	0	0	0	0	0	0	0	0	0	0	0	0	0	0	0	0	0	0	0	0	0	0	0	0	0	0	1	0	0	0
	ko:K01855	0	0	0	0	0	0	0	0	0	0	0	0	0	0	0	0	0	0	0	0	0	0	0	0	0	0	0	0	0	0	0	0	0	0	0	0	0	0	0	0	0	0	0	0	0	0	0	0
	ko:K01856	0	1	0	1	0	0	0	0	2	0	0	0	0	0	0	0	0	0	0	1	0	0	0	0	0	1	0	0	0	0	0	0	0	0	0	0	0	0	0	0	0	0	0	0	0	0	0	0
	ko:K01857	0	0	0	0	0	0	1	0	1	0	0	0	0	0	0	0	0	0	0	0	0	0	0	0	0	0	0	0	0	0	0	0	0	0	0	0	0	0	0	0	0	0	0	0	0	0	0	0
	ko:K01858	0	0	0	0	1	0	0	0	0	0	0	0	0	1	1	0	0	0	0	0	0	0	0	0	0	0	0	1	0	0	0	0	2	0	0	0	0	0	2	0	0	0	0	0	1	0	0	0
	ko:K01859	0	0	0	0	0	0	0	0	0	0	0	0	0	0	0	0	0	0	0	0	0	0	0	0	0	0	0	0	0	0	0	0	0	0	0	0	0	0	0	0	0	0	0	0	0	0	0	0
	ko:K01860	0	0	0	0	0	0	0	0	0	0	0	0	0	0	0	0	0	0	0	0	0	0	0	0	0	0	0	0	0	0	0	0	0	0	0	0	0	0	0	0	0	0	0	0	0	0	0	0
	ko:K01865	0	0	0	0	0	0	0	0	0	0	0	0	0	0	0	0	0	0	0	0	0	0	0	0	0	0	0	0	0	0	0	0	0	0	0	0	1	0	0	0	0	0	0	0	0	0	0	0
	ko:K01866	0	1	1	1	1	1	1	1	1	1	1	1	2	1	2	1	1	1	1	1	0	1	1	1	1	0	2	1	1	1	1	1	0	0	1	0	1	1	2	1	1	1	1	1	1	1	1	1
	ko:K01867	1	1	1	1	1	1	1	1	1	1	1	1	0	2	1	1	1	1	1	1	1	0	1	1	1	1	1	1	1	1	2	1	1	1	1	1	2	0	1	1	2	1	1	1	0	1	1	0
	ko:K01868	1	1	1	1	1	1	1	1	1	1	1	1	1	1	1	1	1	2	0	1	1	1	1	2	0	1	1	1	1	1	0	1	1	1	0	1	1	2	2	1	1	1	1	2	0	0	2	2
	ko:K01869	1	1	1	1	1	1	2	1	1	2	2	1	1	1	1	2	1	2	1	0	1	1	1	1	1	1	1	1	2	1	1	1	1	2	1	1	1	1	1	1	1	1	1	2	1	1	1	1
	ko:K01870	1	1	1	2	1	1	1	2	1	1	1	1	1	1	1	1	2	1	1	2	1	1	1	1	1	3	1	2	1	2	1	2	2	1	1	1	2	2	2	1	1	1	1	2	2	1	1	3
	ko:K01872	1	1	3	1	2	1	1	1	2	1	1	1	1	1	1	2	2	1	1	1	1	1	2	1	2	1	1	2	1	1	1	1	1	1	0	1	1	1	1	1	2	1	1	1	1	1	1	1
	ko:K01873	1	1	1	1	1	1	2	1	1	1	1	1	1	1	0	1	2	1	1	1	1	1	3	1	2	1	1	1	2	1	1	0	1	0	2	3	2	1	1	1	1	1	3	1	1	1	1	1
	ko:K01874	1	1	1	1	1	1	1	1	1	2	1	1	1	1	1	1	1	2	1	1	1	1	0	1	2	1	1	1	2	1	1	1	1	2	1	2	1	1	1	1	1	2	2	1	1	1	2	3
	ko:K01875	1	1	1	1	2	1	1	1	1	1	3	1	1	1	1	1	1	1	2	1	1	1	1	1	1	1	2	1	1	1	3	1	1	2	2	2	1	1	1	1	1	1	1	1	1	0	1	0
	ko:K01876	1	2	1	1	1	0	1	2	2	1	1	1	1	1	1	2	1	1	1	2	1	2	1	1	2	2	1	1	1	1	0	1	1	1	2	1	2	1	1	1	1	1	1	1	1	1	1	1
	ko:K01878	0	1	0	0	0	1	0	0	1	0	1	0	0	1	0	1	1	0	0	0	1	1	0	0	0	0	0	0	0	0	1	2	0	0	0	0	1	0	0	0	0	0	0	2	0	1	0	1
	ko:K01879	1	1	0	0	0	1	0	1	1	0	1	0	0	1	0	1	1	0	0	0	1	1	0	0	0	0	0	0	0	0	2	1	0	0	0	0	1	0	0	0	0	0	1	1	0	2	0	1
	ko:K01880	0	0	1	1	1	0	0	1	0	1	0	1	1	0	1	0	0	1	1	1	0	0	1	1	1	1	1	0	1	2	0	0	1	1	0	0	0	1	1	1	1	1	1	0	1	0	1	0
	ko:K01881	2	2	0	1	3	1	1	1	3	1	1	1	2	1	1	2	1	1	1	2	1	3	2	1	1	1	1	1	1	1	0	2	1	1	2	0	2	1	2	1	2	2	0	2	1	2	2	1
	ko:K01883	1	1	1	1	1	1	1	1	2	1	1	1	1	1	1	1	1	1	2	1	1	1	1	1	1	1	1	1	1	0	1	1	2	1	1	1	1	1	2	0	1	1	1	1	0	1	0	1
	ko:K01884	0	0	0	0	0	0	0	0	0	0	0	0	0	0	0	0	0	0	0	0	0	0	0	0	0	0	0	0	0	0	0	0	0	0	0	0	0	0	0	0	0	0	0	0	0	0	0	0
	ko:K01885	3	2	0	1	1	1	1	3	2	1	2	0	2	1	1	2	0	1	1	2	0	1	1	1	1	1	1	1	1	0	0	2	1	1	1	0	1	1	1	1	2	1	1	2	2	0	1	1
	ko:K01886	0	0	1	0	1	1	0	0	1	1	0	0	1	0	1	0	0	0	0	0	1	1	1	0	1	1	0	0	0	1	1	0	1	2	0	0	1	2	0	0	0	0	0	0	0	1	0	1
	ko:K01887	1	1	1	1	1	1	1	1	1	1	1	1	1	1	1	2	1	1	1	1	1	1	2	1	1	1	2	1	1	1	1	1	1	1	2	1	1	2	1	1	1	1	1	1	1	1	1	1
	ko:K01889	1	1	1	2	1	1	1	1	1	1	1	1	1	1	1	1	1	1	2	1	1	1	1	1	1	1	1	1	2	2	1	0	1	1	1	1	2	1	1	1	1	1	1	2	1	1	1	0
	ko:K01890	1	1	1	1	1	2	1	1	1	1	1	1	1	1	2	2	1	1	1	2	1	1	2	1	1	2	2	2	1	1	2	0	1	1	2	2	1	1	1	1	1	1	1	1	1	1	1	1
	ko:K01892	1	1	1	1	1	1	2	2	2	1	1	1	1	1	3	1	2	1	1	2	1	1	1	1	1	1	2	1	1	2	1	1	3	1	1	0	1	1	1	1	1	1	1	1	1	1	1	1
	ko:K01893	0	0	0	1	1	0	0	0	0	0	0	0	1	0	0	0	0	0	1	0	0	0	1	1	1	1	1	0	1	1	0	0	0	0	0	1	0	1	0	1	1	1	1	0	0	0	0	0
	ko:K01894	0	1	0	0	0	0	0	0	1	0	0	0	1	0	0	0	0	0	0	0	1	1	0	0	1	0	0	0	0	0	1	1	0	0	0	0	1	1	0	0	0	0	0	0	0	0	0	0
	ko:K01895	2	3	1	1	1	2	1	1	3	1	1	0	0	0	2	2	1	1	0	1	1	2	1	0	0	0	0	1	1	0	2	1	1	1	1	0	2	1	2	1	1	0	1	2	1	2	0	1
	ko:K01896	0	0	0	0	0	0	0	0	0	0	0	0	0	0	0	0	0	0	0	0	0	0	0	0	0	0	0	0	0	0	0	0	0	0	0	0	0	0	0	0	0	0	0	0	0	0	0	0
	ko:K01897	4	2	1	3	2	1	3	1	2	2	1	1	1	1	0	7	1	0	1	1	2	2	2	1	1	1	1	1	1	1	6	2	1	3	0	1	2	1	1	1	2	1	1	1	1	3	0	1
	ko:K01899	0	0	0	0	0	0	0	0	0	0	0	0	0	0	0	0	0	0	0	0	0	0	0	0	0	0	0	0	0	0	0	0	0	0	0	0	0	0	0	0	0	0	0	0	0	0	0	0
	ko:K01900	0	0	0	0	0	0	0	0	0	0	0	0	0	0	0	0	0	0	0	0	0	0	0	0	0	0	0	0	0	0	0	0	0	0	0	0	0	0	0	0	0	0	0	0	0	0	0	0
	ko:K01902	1	1	1	1	1	1	1	1	1	1	1	1	0	1	1	1	1	1	1	1	1	1	1	1	1	1	1	2	1	1	0	1	1	1	1	0	1	1	1	1	1	1	1	2	0	1	0	1
	ko:K01903	1	1	1	1	1	1	1	1	1	1	1	1	1	1	1	1	1	1	1	1	1	1	1	1	1	0	1	1	1	1	0	1	1	1	1	1	1	1	1	1	1	1	1	1	0	1	0	1
	ko:K01904	0	0	0	0	0	0	0	0	0	0	0	0	0	0	0	0	0	0	0	0	0	1	0	0	0	0	0	0	0	0	1	0	0	0	0	0	0	0	0	0	0	0	0	0	0	0	0	0
	ko:K01905	0	0	0	0	0	0	0	0	0	0	0	0	0	0	0	0	0	0	0	0	0	0	0	0	0	0	0	0	0	0	0	0	0	0	0	0	0	0	0	0	0	0	0	0	0	0	0	0
	ko:K01906	0	0	0	0	0	0	0	0	0	0	0	0	0	0	0	0	0	0	0	0	0	0	0	0	0	0	0	0	0	0	0	0	0	0	0	0	0	0	0	0	0	0	0	0	0	0	0	0
	ko:K01907	1	0	0	0	0	0	0	1	1	0	0	0	0	0	0	1	1	0	0	1	0	1	0	0	0	1	0	0	1	0	0	1	0	0	0	0	0	0	0	0	0	0	1	0	1	0	0	0
	ko:K01908	1	1	0	0	0	0	0	0	0	0	0	0	0	0	0	0	0	0	0	0	1	1	0	0	0	0	0	0	0	0	1	1	0	0	0	0	2	0	0	0	0	0	0	0	0	0	0	0
	ko:K01909	0	0	0	0	0	0	0	0	0	0	0	0	0	0	0	0	0	0	0	0	0	0	0	0	0	0	0	0	0	0	0	0	0	0	0	0	0	0	0	0	0	0	0	0	0	0	0	0
	ko:K01910	0	0	0	0	0	0	0	0	0	0	0	0	0	0	0	0	0	0	0	0	0	0	0	0	0	0	0	0	0	0	0	0	0	0	0	0	0	0	0	0	0	0	0	0	0	0	0	0
	ko:K01911	0	0	2	2	1	0	1	0	0	1	0	0	1	0	0	0	0	0	0	0	0	0	1	0	1	0	0	1	1	1	0	0	0	0	0	0	0	1	0	0	0	0	0	0	0	0	0	0
	ko:K01912	1	2	0	0	0	0	0	0	0	0	0	0	0	0	0	1	0	0	0	0	1	0	0	0	2	0	0	0	0	0	0	2	0	0	0	0	1	1	0	0	0	0	0	0	0	0	0	0
	ko:K01913	0	0	0	0	0	0	0	0	0	0	0	0	0	0	0	0	0	0	0	0	0	0	0	0	0	0	0	0	0	0	0	0	0	0	0	0	0	0	0	0	0	0	0	0	0	0	0	0
	ko:K01914	0	0	0	0	0	0	0	0	0	0	0	0	0	0	0	0	0	0	0	0	0	0	0	0	0	0	0	0	0	0	0	0	0	0	0	0	0	0	0	0	0	0	0	0	0	0	0	0
	ko:K01915	1	3	0	2	1	1	4	1	4	2	5	0	1	1	2	1	1	2	2	6	3	3	2	1	1	1	1	2	1	1	0	4	2	1	2	1	3	1	1	1	1	1	1	0	0	3	0	0
	ko:K01916	1	0	0	0	1	0	0	1	0	1	0	0	1	0	0	1	1	0	0	2	0	0	1	0	1	1	0	0	0	1	0	1	0	0	1	1	0	0	1	1	1	0	1	0	0	1	0	0
	ko:K01917	0	0	0	0	0	0	0	0	0	0	0	0	0	0	0	0	0	0	0	0	0	0	0	0	0	0	0	0	0	0	0	0	0	0	0	0	0	0	0	0	0	0	0	0	0	0	0	0
	ko:K01918	1	1	1	1	0	1	0	0	0	1	2	0	1	1	1	0	1	0	0	2	1	2	1	0	0	1	0	1	1	0	1	0	0	0	1	1	1	1	0	1	0	0	1	1	0	2	0	1
	ko:K01919	1	1	0	0	0	1	0	0	1	0	1	1	0	1	0	1	1	0	1	0	1	1	0	1	0	0	1	0	0	1	1	1	0	1	0	0	1	0	0	0	0	1	0	1	0	1	0	0
	ko:K01920	1	1	0	0	0	1	0	0	1	0	1	0	0	1	0	1	1	1	0	0	1	0	0	0	0	0	0	0	0	0	1	1	0	1	0	0	1	0	0	0	0	0	0	0	0	1	0	1
	ko:K01921	1	1	1	1	1	1	2	1	1	1	1	1	1	1	0	1	1	1	0	1	1	1	1	0	1	1	0	0	1	0	2	1	0	1	1	1	2	1	0	1	1	0	1	1	1	2	2	0
	ko:K01922	0	0	0	0	0	0	0	0	0	0	0	0	0	0	0	0	0	0	0	0	0	0	0	0	0	0	0	0	0	0	0	0	0	0	0	0	0	0	0	0	0	0	0	0	0	0	0	0
	ko:K01923	1	2	2	1	1	1	0	1	2	1	1	1	1	0	1	1	1	1	1	1	2	1	1	1	1	1	1	1	2	1	1	1	1	1	1	1	1	1	1	1	1	1	1	1	0	1	0	1
	ko:K01924	1	1	0	1	1	1	0	2	0	1	1	1	1	1	0	1	1	1	0	1	1	1	1	0	1	1	0	0	1	0	0	1	0	2	2	1	1	2	0	1	0	0	2	1	0	2	1	1
	ko:K01925	1	2	1	1	1	1	1	1	1	1	1	1	1	1	0	1	1	0	0	1	1	0	1	0	1	1	0	0	1	0	1	1	0	1	2	2	1	1	0	1	1	0	1	1	0	2	1	1
	ko:K01926	0	0	0	0	1	0	0	0	0	0	0	0	0	0	0	0	0	0	0	0	0	0	0	0	0	0	0	0	0	0	0	0	0	0	0	0	0	1	1	0	0	0	0	0	0	0	0	0
	ko:K01928	1	1	1	1	1	1	1	1	1	1	1	1	1	1	0	1	1	1	0	1	1	1	1	0	1	1	0	0	1	0	1	1	0	3	2	1	1	1	0	1	1	0	1	2	1	1	1	1
	ko:K01929	1	2	1	1	1	1	2	1	1	1	1	1	1	1	0	2	0	1	0	1	1	1	1	0	1	1	0	0	1	0	1	2	0	1	0	1	1	1	0	1	1	0	1	1	1	1	1	1
	ko:K01930	0	0	0	0	0	0	0	0	0	0	0	0	0	0	0	0	0	0	0	0	0	0	0	0	0	0	0	0	0	0	0	0	0	0	0	0	0	0	0	0	0	0	0	0	0	0	0	0
	ko:K01931	0	0	0	0	0	0	0	0	0	0	0	0	0	0	0	0	0	0	0	0	0	0	0	0	0	0	0	0	0	0	0	0	0	0	0	0	0	0	0	0	0	0	0	0	0	0	0	0
	ko:K01932	0	0	0	0	0	0	0	0	0	0	0	0	0	0	0	0	0	0	0	0	0	0	0	0	0	0	0	0	1	0	0	0	0	0	0	0	0	0	0	0	0	0	0	0	0	0	0	0
	ko:K01933	0	1	1	0	1	1	1	1	1	1	1	0	1	1	1	1	1	2	1	1	1	0	2	1	1	1	1	1	1	0	0	1	1	1	1	1	0	1	1	1	1	1	1	1	2	1	0	1
	ko:K01934	0	1	0	1	0	1	1	1	1	1	1	1	0	1	0	1	1	1	0	1	1	1	0	0	0	1	0	0	0	0	1	1	0	0	1	0	1	1	0	0	0	0	0	0	1	1	0	0
	ko:K01935	0	0	0	0	0	1	0	0	0	0	1	0	0	0	0	0	0	0	0	0	1	0	0	0	0	0	0	0	0	0	2	0	0	0	0	0	1	1	0	0	0	0	0	1	0	1	0	1
	ko:K01937	1	1	1	1	1	1	0	1	2	1	1	1	1	1	1	2	1	1	1	1	1	1	1	1	1	1	2	1	1	2	1	1	1	0	1	1	1	1	1	1	1	1	1	1	1	2	1	2
	ko:K01938	1	1	0	0	1	1	0	0	0	0	0	0	0	0	0	1	0	1	1	1	0	1	0	0	0	0	1	1	0	1	0	1	0	0	1	0	0	0	2	0	0	1	0	1	0	1	0	1
	ko:K01939	1	1	2	1	2	1	1	1	1	1	1	0	1	0	1	1	1	1	1	1	1	1	2	1	0	1	1	1	1	1	1	1	0	0	3	1	1	1	1	1	1	1	2	0	1	1	0	1
	ko:K01940	1	1	1	2	1	1	1	0	1	2	1	0	0	1	1	1	1	0	0	1	1	1	0	0	0	2	0	1	0	0	2	1	0	1	0	0	1	0	1	0	0	0	0	1	2	1	0	1
	ko:K01941	0	0	0	0	0	0	0	0	0	0	0	0	0	0	0	0	0	0	0	0	0	0	0	0	0	0	0	0	0	0	0	0	0	0	0	0	1	0	0	0	0	0	0	0	0	1	0	0
	ko:K01942	0	0	0	0	0	0	0	1	0	0	0	0	0	0	0	0	0	0	0	0	0	0	0	0	0	0	0	0	0	0	0	0	0	0	0	0	0	0	0	0	0	0	0	0	0	0	0	0
	ko:K01945	1	1	1	1	1	1	1	1	1	1	1	1	1	1	0	1	1	1	1	1	1	1	1	2	1	1	2	1	1	1	1	1	0	1	1	2	1	1	1	2	1	2	1	0	1	1	0	1
	ko:K01948	0	0	0	0	0	0	0	0	0	0	0	0	0	0	0	0	0	0	0	0	0	0	0	0	0	0	0	0	0	0	0	0	0	0	0	0	0	0	0	0	0	0	0	0	0	0	0	0
	ko:K01950	0	1	2	1	0	1	1	0	3	0	1	0	0	1	2	0	0	1	1	0	1	1	0	1	0	0	1	2	0	1	1	0	1	1	0	0	1	1	0	0	0	1	0	1	1	1	0	1
	ko:K01951	1	1	1	1	1	3	2	1	4	1	1	0	1	1	1	2	1	0	2	4	1	4	1	3	1	1	2	1	2	1	2	3	0	2	1	1	2	1	1	1	1	3	2	2	0	3	0	2
	ko:K01952	4	3	2	3	3	1	3	3	3	1	3	1	2	3	3	3	3	1	2	3	1	1	1	2	3	1	2	3	3	2	2	3	3	1	3	3	1	1	4	3	3	2	2	4	1	2	0	2
	ko:K01953	1	2	0	1	2	2	2	2	1	1	0	0	3	0	0	8	1	1	1	2	0	0	1	1	2	0	1	0	0	2	0	0	0	2	0	0	0	0	0	0	0	2	0	5	0	0	0	4
	ko:K01954	0	0	0	0	0	0	0	0	0	0	0	0	0	0	0	0	0	0	0	0	0	0	0	0	0	0	0	0	0	0	0	0	0	0	0	0	0	0	0	0	0	0	0	0	0	0	0	0
	ko:K01955	1	2	1	1	1	3	2	2	2	1	1	0	2	1	1	2	1	1	1	1	1	1	1	1	2	1	1	2	2	1	1	1	1	1	1	0	2	1	2	2	1	2	1	0	1	2	0	2
	ko:K01956	1	1	1	1	1	1	1	1	1	1	2	0	1	1	2	1	1	1	1	1	2	1	1	1	1	1	1	1	1	1	1	1	1	1	0	1	1	1	1	1	1	0	1	0	1	1	0	1
	ko:K01957	0	0	0	0	0	0	0	0	0	0	0	0	0	0	0	0	0	0	0	0	0	0	0	0	0	0	0	0	0	0	0	0	0	0	0	0	0	0	0	0	0	0	0	0	0	0	0	0
	ko:K01958	0	0	1	1	0	0	2	0	1	0	0	0	0	0	0	0	0	0	0	0	0	1	0	0	0	0	0	1	0	0	0	0	2	0	0	0	0	1	0	0	0	0	0	0	0	0	0	0
	ko:K01959	0	0	0	0	0	0	0	0	0	0	0	0	0	0	0	0	0	0	0	0	0	0	0	0	0	0	0	0	0	0	0	0	0	0	0	0	0	0	0	0	0	0	0	0	0	0	0	0
	ko:K01960	0	0	0	0	1	0	0	0	0	0	0	0	0	0	0	0	0	0	2	0	0	0	0	1	0	0	1	1	0	1	0	0	0	0	0	0	0	0	1	0	0	1	0	0	0	0	0	0
	ko:K01961	1	1	1	2	2	1	0	1	2	1	0	1	1	1	0	0	1	1	1	1	2	1	1	2	1	1	1	0	1	1	1	1	0	1	1	0	0	1	0	2	1	1	1	1	0	2	0	1
	ko:K01962	1	1	1	1	1	1	0	0	1	1	0	1	1	0	0	1	0	1	0	1	2	1	1	0	1	1	0	0	1	0	1	1	0	1	1	1	0	1	0	1	1	0	1	2	0	1	0	2
	ko:K01963	1	1	1	1	1	1	0	1	1	1	0	1	1	0	0	1	1	1	0	1	1	1	1	0	1	1	0	1	1	0	1	2	0	1	1	0	0	1	1	2	0	1	0	1	0	1	0	1
	ko:K01964	0	0	0	0	0	0	0	0	0	0	0	0	0	0	0	0	0	0	0	0	0	0	0	0	0	0	0	0	0	0	0	0	0	0	0	0	0	0	0	0	0	0	0	0	0	0	0	0
	ko:K01965	1	0	0	0	0	0	0	1	1	0	1	0	1	0	1	1	0	0	0	0	1	0	0	0	1	0	0	0	0	0	0	0	1	1	0	0	0	0	0	0	0	0	0	0	0	0	0	0
	ko:K01966	2	0	0	1	1	0	1	0	1	0	1	0	1	1	1	1	0	0	2	0	0	2	0	2	1	0	2	1	0	2	0	0	3	1	0	0	0	0	1	0	0	2	0	0	7	0	0	0
	ko:K01968	0	1	0	0	0	0	0	0	1	0	0	0	1	0	0	0	0	0	2	0	4	0	0	1	1	1	2	0	0	1	0	2	0	0	0	0	0	0	0	0	0	2	0	0	1	1	0	0
	ko:K01969	1	1	0	0	1	0	0	0	1	1	0	0	1	0	0	0	0	1	1	0	5	0	1	1	1	1	1	0	1	1	1	1	0	1	0	1	0	0	0	1	1	1	1	0	3	1	0	0
	ko:K01970	0	0	0	0	0	0	0	0	0	0	0	0	0	0	0	0	0	0	0	0	0	0	0	0	0	1	0	0	0	0	0	0	0	0	0	0	0	0	0	0	0	0	0	0	0	0	0	0
	ko:K01971	0	1	0	1	0	0	3	0	1	0	0	0	0	0	0	0	0	0	0	0	0	0	0	0	0	0	0	0	0	0	0	1	0	0	1	0	1	0	0	0	0	0	0	2	0	0	0	0
	ko:K01972	1	1	1	1	1	1	1	1	1	1	1	1	1	2	1	1	1	1	1	2	1	1	1	1	1	1	1	1	2	1	1	1	1	1	1	1	1	1	1	1	1	2	1	0	1	1	1	1
	ko:K01973	0	0	0	0	0	0	0	0	0	0	0	0	0	0	0	0	0	0	0	0	0	0	0	0	0	0	0	0	0	0	0	0	0	0	0	0	0	0	0	0	0	0	0	0	0	0	0	0
	ko:K01974	0	0	0	0	0	0	0	0	0	0	0	0	0	0	0	0	0	0	0	0	0	0	0	0	0	0	0	0	0	0	0	0	0	0	0	0	0	0	0	0	0	0	0	0	0	0	0	0
	ko:K01975	0	1	0	0	1	0	0	1	1	0	0	0	0	0	0	0	0	1	0	0	0	0	0	0	0	0	0	0	0	0	0	0	0	1	0	0	0	0	0	0	0	0	0	0	1	0	0	0
	ko:K01976	0	0	0	0	0	0	0	0	0	0	0	0	0	0	0	0	0	0	0	0	0	0	0	0	0	0	0	0	0	0	0	0	0	0	0	0	0	0	0	0	0	0	0	0	0	0	0	0
	ko:K01988	0	0	0	0	0	0	0	0	0	0	0	0	0	0	0	0	0	0	0	0	0	0	0	0	0	0	0	0	0	0	0	0	0	0	0	0	0	0	0	0	0	0	0	0	0	0	0	0
	ko:K01989	0	0	0	0	0	0	0	0	1	0	0	0	0	0	0	0	0	0	0	0	1	0	0	0	0	0	0	0	0	0	2	0	0	0	0	0	1	0	0	0	0	0	0	0	0	0	0	0
	ko:K01990	3	5	2	3	3	4	9	1	3	1	3	1	3	1	3	4	1	3	5	3	5	3	0	5	2	1	5	3	5	5	1	1	4	2	3	2	1	10	5	2	2	5	3	4	2	5	0	3
	ko:K01991	0	0	1	2	2	1	0	2	2	0	0	0	0	0	0	1	0	1	0	0	1	0	0	0	1	0	0	0	0	0	1	0	0	1	0	3	1	1	0	3	3	0	2	0	0	1	0	0
	ko:K01992	4	4	2	2	2	5	13	1	4	3	4	2	2	1	3	4	0	3	4	3	7	5	0	2	2	0	3	2	6	4	3	3	4	2	3	4	1	5	4	4	2	2	8	2	2	11	0	4
	ko:K01993	0	3	0	0	1	0	0	1	2	0	1	0	0	0	0	1	0	0	0	0	0	0	1	1	0	0	0	0	0	0	1	1	1	0	0	0	0	0	0	0	0	0	0	0	1	0	0	0
	ko:K01994	0	0	0	0	0	0	0	0	0	0	0	0	0	0	0	0	0	0	0	0	0	0	0	0	0	0	0	0	0	0	0	0	0	0	0	0	0	0	0	0	0	0	0	0	0	0	0	0
	ko:K01995	3	3	0	0	1	0	2	0	8	0	0	0	0	0	1	3	0	0	0	2	0	0	0	0	0	0	0	1	0	0	0	3	0	0	0	0	0	0	1	0	0	0	0	0	1	0	0	0
	ko:K01996	3	4	0	0	0	0	2	0	8	1	0	0	0	0	1	3	0	0	1	2	0	0	0	0	0	0	0	1	0	0	0	3	0	0	1	0	0	0	1	0	0	0	0	0	1	0	0	0
	ko:K01997	3	3	0	0	0	0	2	0	8	0	0	0	0	0	2	3	0	0	0	2	1	0	0	0	0	0	0	1	0	1	0	2	0	0	0	0	0	0	1	0	0	0	0	0	4	0	0	0
	ko:K01998	3	4	0	0	1	0	3	0	9	0	0	0	1	0	0	3	0	0	0	3	1	0	0	0	0	0	0	1	0	0	0	4	0	0	0	0	0	0	0	0	0	0	0	0	2	1	0	0
	ko:K01999	3	5	0	1	1	0	2	1	13	0	1	0	0	0	2	4	1	0	0	2	1	2	0	0	0	0	0	1	1	1	0	2	0	0	1	0	0	0	1	0	0	0	0	0	2	0	0	0
	ko:K02000	1	1	1	0	0	0	1	0	3	0	0	0	0	0	1	1	0	0	0	1	0	0	0	0	0	0	1	0	0	0	2	1	0	0	0	0	0	0	0	0	0	0	0	0	1	0	0	0
	ko:K02001	1	1	0	0	0	0	1	0	2	0	0	0	0	0	1	1	1	0	0	2	0	0	0	0	0	0	0	0	0	0	0	1	0	0	0	0	0	0	0	0	0	0	0	0	1	0	0	0
	ko:K02002	1	2	0	0	0	0	2	0	4	0	0	0	0	0	1	2	1	0	0	2	0	0	0	0	0	0	0	0	0	0	1	1	1	0	0	0	0	0	1	0	0	0	0	0	1	0	0	0
	ko:K02003	1	1	1	3	3	1	5	1	4	2	0	3	3	2	0	3	0	2	5	1	2	2	1	5	3	0	4	2	0	4	0	1	0	2	0	0	4	4	2	2	2	3	0	1	0	1	1	1
	ko:K02004	1	1	1	4	6	2	8	2	5	2	0	2	7	1	0	3	0	4	4	1	3	2	3	2	6	0	3	2	0	3	1	2	1	2	1	0	4	6	1	3	5	3	0	2	1	2	1	1
	ko:K02005	1	0	1	2	2	0	0	1	3	0	0	0	2	0	1	1	1	1	0	0	3	2	3	0	2	1	0	0	0	1	0	1	0	1	0	0	1	1	1	1	0	0	0	0	0	0	1	0
	ko:K02006	0	0	0	0	0	0	0	0	0	0	0	0	0	0	0	0	0	0	0	0	0	0	0	0	0	0	0	0	0	0	0	0	0	0	0	0	0	0	0	0	0	0	0	0	0	0	0	0
	ko:K02007	0	0	0	0	0	0	0	0	0	0	0	0	0	0	0	0	0	0	0	0	0	0	0	0	0	0	0	0	0	0	0	0	0	0	0	0	0	0	0	0	0	0	0	0	0	0	0	0
	ko:K02008	0	0	0	0	0	0	0	0	0	0	0	0	0	0	0	0	0	0	0	0	0	0	0	0	0	0	0	0	0	0	0	0	0	0	0	0	0	0	0	0	0	0	0	0	0	0	0	0
	ko:K02009	0	0	0	0	0	0	0	0	0	0	0	0	0	0	0	0	0	0	0	0	0	0	0	0	0	0	0	0	0	0	0	0	0	0	0	0	0	0	0	0	0	0	0	0	0	0	0	0
	ko:K02010	1	1	0	0	0	1	0	0	4	1	1	0	1	1	1	1	1	0	0	1	0	0	0	1	1	0	0	1	0	0	0	1	1	1	0	0	1	2	1	0	0	2	0	1	1	1	0	1
	ko:K02011	1	1	0	0	0	1	0	0	6	1	1	0	0	1	1	1	2	0	1	1	0	0	0	0	0	0	1	1	0	0	1	0	0	1	0	0	1	2	1	0	0	1	0	1	1	1	0	1
	ko:K02012	1	1	1	0	1	1	0	0	10	1	1	0	0	1	1	1	1	0	0	1	0	0	0	0	0	0	0	1	0	0	1	0	0	1	1	0	1	2	1	0	0	0	0	1	1	1	0	1
	ko:K02013	0	0	1	0	1	0	2	0	5	0	1	0	1	0	0	1	0	0	0	0	1	1	0	2	1	0	1	0	0	0	2	0	1	0	0	0	1	0	0	0	0	1	0	0	4	0	0	0
	ko:K02014	0	0	4	14	13	1	1	0	1	12	3	0	15	0	0	0	0	7	0	0	4	19	11	0	11	15	0	0	7	0	3	0	0	15	0	6	8	2	0	9	8	0	13	1	0	10	0	4
	ko:K02015	0	2	2	1	2	0	1	0	8	0	0	0	1	0	1	1	0	0	0	0	1	1	0	2	1	0	2	0	0	0	2	0	2	0	0	1	2	0	0	0	0	1	0	0	3	0	1	0
	ko:K02016	0	1	1	0	2	0	3	1	8	0	0	0	2	1	1	2	0	0	0	0	2	2	0	2	2	0	3	0	7	0	1	0	1	0	0	0	0	0	1	0	1	1	0	0	4	1	0	0
	ko:K02017	1	0	0	0	1	0	1	0	1	0	0	1	0	0	0	1	0	0	0	0	0	1	0	0	0	0	1	1	0	0	0	0	1	0	0	0	1	0	1	0	0	0	0	0	0	0	0	0
	ko:K02018	1	1	0	0	1	0	1	0	1	0	0	0	0	0	0	1	0	0	0	0	0	2	0	0	0	0	1	1	0	0	1	0	1	0	0	0	1	2	1	0	0	0	0	0	0	0	0	0
	ko:K02019	1	0	0	0	0	0	1	0	0	0	0	0	0	0	0	0	0	0	0	0	0	1	0	0	0	0	0	0	0	0	0	0	0	0	0	0	0	0	0	0	0	0	0	1	0	0	0	0
	ko:K02020	1	1	0	0	1	0	2	0	1	0	1	0	0	0	0	1	0	0	0	0	0	1	0	0	0	0	0	1	0	0	1	0	1	0	0	0	1	1	1	0	0	0	0	0	0	0	0	0
	ko:K02021	0	0	0	0	0	0	0	0	1	0	0	0	0	0	0	1	0	0	0	0	0	1	0	0	0	0	0	0	0	0	0	0	0	0	0	0	0	0	0	0	0	0	0	0	0	0	0	0
	ko:K02022	0	2	0	0	0	1	0	1	0	0	2	0	0	0	0	1	0	0	0	0	0	0	0	0	0	0	0	0	0	0	0	0	0	0	0	0	0	0	0	0	0	0	0	1	0	0	0	0
	ko:K02024	0	0	0	0	0	0	0	0	0	0	0	0	0	0	0	0	0	0	0	0	0	0	0	0	0	0	0	0	0	0	0	0	0	0	0	0	0	0	0	0	0	0	0	0	0	0	0	0
	ko:K02025	0	0	0	1	1	0	2	0	29	0	0	0	0	0	0	0	0	0	0	4	0	0	0	0	0	0	0	0	0	0	0	0	0	0	0	0	0	0	0	0	0	0	0	0	0	0	0	0
	ko:K02026	0	0	0	0	0	0	3	0	27	1	0	0	0	0	0	0	0	0	1	4	0	1	0	1	0	0	0	0	0	0	0	1	0	0	0	0	0	0	0	0	0	0	1	0	0	0	0	0
	ko:K02027	0	0	0	0	1	0	2	0	23	0	0	0	0	0	0	0	0	0	0	3	0	0	0	0	1	0	0	0	0	0	0	0	0	0	0	0	0	0	0	0	0	0	0	0	0	0	1	0
	ko:K02028	1	1	0	1	0	0	1	0	2	0	0	1	0	0	0	0	0	0	0	0	0	0	0	0	0	0	0	0	0	0	1	0	1	0	0	0	0	0	0	0	0	0	0	0	0	0	0	0
	ko:K02029	1	1	0	0	0	0	1	1	6	0	0	0	0	0	0	0	0	0	0	1	0	0	0	0	0	0	0	0	0	0	1	0	0	0	0	0	0	0	1	0	0	0	0	0	0	0	1	0
	ko:K02030	2	1	0	1	0	1	2	9	7	0	0	1	0	0	0	1	0	0	0	1	5	2	0	0	0	0	0	1	1	0	5	0	0	1	0	0	11	0	2	0	1	0	0	0	0	0	0	2
	ko:K02031	0	0	1	0	1	0	1	0	6	0	0	0	0	0	1	0	0	0	0	0	0	0	0	0	0	0	0	1	1	0	0	1	0	0	0	0	0	1	0	0	0	0	0	0	0	0	0	0
	ko:K02032	0	2	1	0	1	0	4	1	14	0	0	0	1	1	1	4	0	0	0	1	1	0	0	0	0	0	0	2	1	0	0	4	1	0	0	0	0	1	0	0	0	0	0	0	0	0	0	0
	ko:K02033	1	2	0	1	0	2	4	0	16	1	0	0	1	0	2	5	0	0	0	1	1	0	1	1	1	1	0	4	0	1	0	2	2	0	0	2	1	0	3	2	2	2	3	0	1	1	0	1
	ko:K02034	1	2	0	2	1	2	4	0	16	1	0	0	1	0	3	4	0	0	0	1	1	0	1	0	0	0	1	3	0	0	1	3	2	2	0	2	1	0	4	2	2	1	3	0	1	1	0	1
	ko:K02035	2	2	1	1	3	1	4	0	21	1	0	0	0	0	5	9	0	0	0	1	0	0	1	0	2	0	0	2	0	0	2	2	2	0	0	2	2	0	4	3	2	0	4	0	1	1	2	0
	ko:K02036	0	1	0	0	2	0	0	0	1	0	2	0	0	1	1	0	0	0	0	1	2	1	0	0	0	0	1	1	1	0	0	1	0	0	0	0	1	3	1	1	0	0	0	1	1	0	0	0
	ko:K02037	0	1	1	0	1	0	1	0	2	0	1	0	0	1	1	0	0	0	0	1	2	1	0	1	0	0	1	1	1	0	0	1	0	0	0	0	1	2	2	1	0	0	0	1	1	1	1	0
	ko:K02038	0	1	0	0	1	0	0	0	2	0	1	0	0	1	1	0	0	0	0	1	2	1	0	1	0	0	1	1	1	0	0	1	0	0	0	0	1	2	2	1	0	0	0	1	1	1	0	0
	ko:K02039	0	1	0	0	1	0	0	0	1	0	0	0	0	1	1	1	0	0	1	1	3	1	0	1	0	0	2	1	1	0	0	1	0	0	0	0	2	1	1	1	0	0	0	1	2	0	0	0
	ko:K02040	0	1	0	0	2	0	2	1	2	0	1	0	1	1	2	1	0	0	1	1	2	0	0	0	0	0	1	1	1	0	0	1	0	0	0	0	3	2	1	1	0	0	0	1	2	1	0	0
	ko:K02041	0	0	0	0	0	0	1	0	0	0	0	0	0	0	1	0	0	0	1	0	0	0	0	2	0	0	0	0	0	0	0	0	0	0	0	0	1	1	0	0	0	0	0	0	0	0	0	0
	ko:K02042	0	0	0	0	0	0	2	0	0	0	0	0	0	0	2	0	0	0	1	0	0	0	0	2	0	0	1	0	0	0	0	0	1	0	0	0	1	1	0	0	0	1	0	0	0	0	0	0
	ko:K02043	0	0	0	0	0	0	0	0	0	0	0	0	0	0	0	0	0	0	0	0	0	0	0	0	0	0	0	0	0	0	0	0	0	0	0	0	0	0	0	0	0	0	0	0	0	0	0	0
	ko:K02044	0	0	0	0	0	0	1	0	0	0	1	0	0	0	1	0	0	0	0	0	0	0	0	0	0	0	1	0	0	0	1	0	0	0	0	0	1	1	0	0	0	1	0	0	0	0	0	0
	ko:K02045	0	0	0	0	0	0	1	0	1	0	0	0	0	0	0	0	0	0	0	0	1	0	0	0	0	0	1	0	0	0	1	0	0	0	0	0	0	0	0	0	0	0	0	0	0	0	0	0
	ko:K02046	0	0	0	0	0	0	0	0	1	0	0	0	0	0	0	0	0	0	0	0	0	0	0	0	0	0	0	0	0	0	1	0	0	0	0	0	0	0	0	0	0	0	0	0	0	0	0	0
	ko:K02047	0	0	0	0	0	0	0	0	1	0	0	0	0	0	0	0	0	0	0	0	0	0	0	0	0	0	0	0	0	0	1	0	0	0	0	0	0	0	0	0	0	0	0	0	0	0	0	0
	ko:K02048	0	0	0	0	0	0	0	0	1	0	0	0	0	0	0	0	0	0	0	0	0	0	0	0	0	0	0	0	0	0	2	0	0	0	0	0	0	0	0	0	0	0	0	0	0	0	0	0
	ko:K02049	0	2	0	0	0	0	4	0	7	0	0	1	0	0	0	1	0	0	0	2	1	0	0	0	0	0	0	1	0	0	0	1	0	0	0	0	1	0	0	0	0	0	0	1	0	0	0	0
	ko:K02050	0	1	0	0	0	0	8	0	7	0	0	1	0	0	0	0	0	0	0	3	1	0	0	0	0	0	0	0	0	0	0	1	0	0	0	0	1	1	0	0	0	0	0	1	0	0	0	0
	ko:K02051	0	2	0	0	0	0	2	0	8	0	0	0	0	0	0	1	0	0	0	2	1	0	0	0	0	0	0	1	0	0	0	3	0	0	0	0	1	0	0	0	0	0	0	1	0	0	0	0
	ko:K02052	0	0	0	0	0	0	0	0	6	0	0	1	0	0	0	1	0	0	0	0	0	0	0	0	0	0	1	0	0	0	0	0	0	0	0	0	0	0	0	0	0	0	0	0	0	0	0	0
	ko:K02053	0	0	0	0	0	0	0	1	4	0	0	0	1	0	0	0	0	0	0	1	0	0	0	0	0	0	0	0	0	0	0	0	0	0	1	0	0	0	0	0	0	0	0	0	0	0	0	0
	ko:K02054	0	0	0	0	0	0	0	0	2	0	0	0	0	0	0	0	0	0	0	1	0	0	0	0	0	0	0	0	0	0	0	0	0	0	1	0	0	0	0	0	1	0	0	0	0	0	1	0
	ko:K02055	1	0	0	0	1	0	0	0	4	0	0	0	0	0	0	1	0	0	0	1	0	0	0	0	0	0	0	0	0	0	0	0	0	0	0	0	0	0	0	0	0	0	0	0	0	0	0	0
	ko:K02056	1	1	0	0	1	0	2	1	9	0	0	0	0	0	1	1	1	0	0	3	0	0	0	0	0	0	1	2	0	0	0	3	1	0	0	0	0	0	0	0	0	0	0	0	1	0	0	0
	ko:K02057	2	0	0	0	2	0	4	1	13	0	0	0	0	0	2	3	1	0	0	3	0	0	0	0	0	0	0	2	0	0	0	3	1	0	0	1	0	0	0	1	0	0	0	0	1	0	0	0
	ko:K02058	1	0	0	0	0	0	0	0	5	0	0	0	0	0	1	0	1	0	0	2	0	0	0	0	0	0	0	1	0	0	0	1	1	0	0	0	0	0	0	0	0	0	0	0	0	0	0	0
	ko:K02062	0	0	0	0	0	0	0	0	1	0	0	0	0	0	0	0	0	0	0	1	0	0	0	0	0	0	0	0	0	0	0	1	0	0	0	0	0	0	0	0	0	0	0	0	0	0	0	0
	ko:K02063	0	0	0	0	0	0	0	0	1	0	0	0	0	0	0	0	0	0	0	1	1	0	0	1	0	0	0	0	0	0	0	1	0	0	0	0	0	0	0	0	0	1	0	0	1	0	0	0
	ko:K02064	0	0	0	0	0	0	0	0	1	0	0	0	0	0	0	0	0	0	0	1	0	0	0	1	0	0	1	0	0	0	0	1	0	0	0	0	0	0	0	0	0	1	0	0	2	0	0	0
	ko:K02065	1	2	1	1	1	0	0	1	1	1	0	1	1	1	0	1	0	0	0	1	1	0	0	0	1	1	0	0	1	0	0	1	0	0	0	1	1	1	0	1	1	0	1	2	0	0	0	0
	ko:K02066	1	2	1	1	1	0	0	1	1	0	0	1	1	1	0	2	0	0	0	1	1	0	0	0	1	1	0	0	1	0	0	1	0	0	0	1	1	1	0	1	1	0	1	1	0	0	0	0
	ko:K02067	1	3	1	1	1	0	0	1	2	1	0	1	1	1	0	0	0	0	1	2	2	0	1	0	2	0	0	0	1	0	0	1	0	0	0	0	1	0	0	1	2	1	1	1	0	0	0	0
	ko:K02068	0	0	0	0	0	0	0	0	0	0	0	0	0	0	0	0	0	0	0	0	0	0	0	0	0	0	0	0	0	0	1	0	0	0	0	0	0	0	0	0	0	0	0	0	0	0	0	0
	ko:K02069	0	1	0	0	0	0	0	0	0	0	0	0	0	0	0	0	0	0	0	0	1	0	0	0	0	0	0	0	0	0	1	0	0	0	0	0	0	1	0	0	0	0	0	0	0	0	0	0
	ko:K02071	0	1	0	0	0	0	0	0	0	0	0	0	0	0	1	0	0	0	0	0	0	0	0	1	0	0	2	0	0	0	0	0	0	0	0	0	0	0	0	0	0	0	0	0	0	2	0	0
	ko:K02072	0	1	0	0	0	0	0	0	0	0	0	0	0	0	0	0	0	0	0	0	0	1	0	0	0	0	0	0	0	1	0	0	0	0	0	0	0	0	0	0	0	0	0	0	0	0	0	0
	ko:K02073	0	1	0	0	0	0	0	0	0	0	0	0	0	0	0	0	0	0	0	0	1	0	0	0	0	0	0	0	0	0	1	0	0	0	0	0	0	0	0	0	0	0	0	0	0	0	0	0
	ko:K02074	0	0	0	0	0	0	1	0	1	0	0	0	0	0	0	0	0	0	0	0	0	0	0	0	0	0	0	0	0	0	0	0	0	0	0	0	0	0	0	0	0	0	0	0	0	0	0	0
	ko:K02075	0	0	0	0	1	0	2	0	0	0	1	0	0	0	0	0	0	0	0	0	1	0	0	0	0	0	0	0	0	0	0	0	0	0	0	0	0	0	0	0	0	0	0	0	0	0	0	0
	ko:K02076	0	0	0	0	0	0	0	0	0	0	0	0	0	0	0	0	0	0	0	0	0	0	0	0	0	0	0	0	0	0	0	0	0	0	0	0	0	0	0	0	0	0	0	0	0	0	0	0
	ko:K02077	0	0	0	0	0	0	0	0	1	0	1	0	0	1	0	0	0	0	0	0	1	0	0	0	0	0	0	0	0	0	0	0	0	0	0	0	1	0	0	0	0	0	0	0	0	1	0	0
	ko:K02078	1	1	4	2	1	1	1	1	4	1	1	1	1	0	2	2	2	1	0	1	1	1	1	0	1	1	0	1	1	0	1	1	1	2	1	0	1	1	1	1	1	0	0	2	2	3	1	2
	ko:K02079	0	0	0	0	0	0	0	0	0	0	0	0	0	0	0	0	0	0	0	0	0	0	0	0	0	0	0	0	0	0	0	0	0	0	0	0	0	0	0	0	0	0	0	0	0	0	0	0
	ko:K02080	0	0	0	0	0	0	0	0	0	0	0	0	0	0	0	0	0	0	0	0	0	0	0	0	0	0	0	0	0	0	0	0	0	0	0	0	0	0	0	0	0	0	0	0	0	0	0	0
	ko:K02081	0	0	0	0	0	0	0	0	0	0	0	0	0	0	0	0	0	0	0	0	0	0	0	0	0	0	0	0	0	0	0	0	0	0	0	0	0	0	0	0	0	0	0	0	0	0	0	0
	ko:K02082	0	0	0	0	0	0	0	0	0	0	0	0	0	0	0	0	0	0	0	0	0	0	0	0	0	0	0	0	0	0	0	0	0	0	0	0	0	0	0	0	0	0	0	0	0	0	0	0
	ko:K02083	0	1	1	0	0	0	2	0	0	0	0	0	0	0	0	0	0	0	0	0	0	0	0	0	0	0	0	0	0	0	0	0	0	0	0	0	0	1	0	0	0	0	0	0	0	0	0	0
	ko:K02084	0	0	0	0	0	0	0	0	0	0	0	0	0	0	0	0	0	0	0	0	0	0	0	0	0	0	0	0	0	0	0	0	0	0	0	0	0	0	0	0	0	0	0	0	0	0	0	0
	ko:K02085	0	0	0	0	0	0	0	0	0	0	0	0	0	0	0	0	0	0	0	0	0	0	0	0	0	0	0	0	0	0	0	0	0	0	0	0	0	1	0	0	0	0	0	0	0	0	0	0
	ko:K02086	0	0	0	0	0	0	0	0	0	0	0	0	0	0	0	0	0	0	0	0	0	0	0	0	0	0	0	0	0	0	0	0	0	0	0	0	0	0	0	0	0	0	0	0	0	0	0	0
	ko:K02087	0	0	0	0	0	0	0	0	0	0	0	0	0	0	0	0	0	0	0	0	0	0	0	0	0	0	0	0	0	0	0	0	0	0	0	0	0	0	0	0	0	0	0	0	0	0	0	0
	ko:K02088	0	0	0	0	0	0	0	0	0	0	0	0	0	0	0	0	0	0	0	0	0	0	0	0	0	0	0	0	0	0	0	0	0	0	0	0	0	0	0	0	0	0	0	0	0	0	0	0
	ko:K02089	0	0	0	0	0	0	0	0	0	0	0	0	0	0	0	0	0	0	0	0	0	0	0	0	0	0	0	0	0	0	0	0	0	0	0	0	0	0	0	0	0	0	0	0	0	0	0	0
	ko:K02090	0	0	0	0	0	0	0	0	0	0	0	0	0	0	0	0	0	0	0	0	0	0	0	0	0	0	0	0	0	0	0	0	0	0	0	0	0	0	0	0	0	0	0	0	0	0	0	0
	ko:K02091	0	0	0	0	0	0	0	0	0	0	0	0	0	0	0	0	0	0	0	0	0	0	0	0	0	0	0	0	0	0	0	0	0	0	0	0	0	0	0	0	0	0	0	0	0	0	0	0
	ko:K02092	0	0	0	0	0	0	0	0	0	0	0	0	0	0	0	0	0	0	0	0	0	0	0	0	0	0	0	0	0	0	0	0	0	0	0	0	0	0	0	0	0	0	0	0	0	0	0	0
	ko:K02094	0	0	0	0	0	0	0	0	0	0	0	0	0	0	0	0	0	0	0	0	0	0	0	0	0	0	0	0	0	0	0	0	0	0	0	0	0	0	0	0	0	0	0	0	0	0	0	0
	ko:K02095	0	0	0	0	0	0	0	0	0	0	0	0	0	0	0	0	0	0	0	0	0	0	0	0	0	0	0	0	0	0	0	0	0	0	0	0	0	0	0	0	0	0	0	0	0	0	0	0
	ko:K02096	0	0	0	0	0	0	0	0	0	0	0	0	0	0	0	0	0	0	0	0	0	0	0	0	0	0	0	0	0	0	0	0	0	0	0	0	0	0	0	0	0	0	0	0	0	0	0	0
	ko:K02098	0	0	0	0	0	0	0	0	0	0	0	0	0	0	0	0	0	0	0	0	0	0	0	0	0	0	0	0	0	0	0	0	0	0	0	0	0	0	0	0	0	0	0	0	0	0	0	0
	ko:K02099	0	0	0	0	0	0	0	0	0	0	0	0	0	0	0	0	0	0	0	0	0	0	0	0	0	0	0	0	0	0	0	0	0	0	0	0	0	0	0	0	0	0	0	0	0	0	0	0
	ko:K02100	0	0	0	0	0	0	0	0	0	0	0	0	0	0	0	0	0	0	0	0	0	0	0	0	0	0	0	0	0	0	0	0	0	0	0	0	0	0	0	0	0	0	0	0	0	0	0	0
	ko:K02101	0	0	0	0	0	0	0	0	0	0	1	0	0	0	0	0	0	0	0	0	0	0	0	0	0	0	0	0	0	0	0	0	0	0	0	0	0	0	0	0	0	0	0	0	0	0	0	0
	ko:K02103	0	0	0	0	0	0	1	0	0	0	0	0	0	0	0	0	0	0	0	0	0	0	0	0	0	0	0	0	0	0	0	0	0	0	0	0	0	0	0	0	0	0	0	0	0	0	0	0
	ko:K02105	0	0	0	0	0	0	0	0	0	0	0	0	0	0	0	0	0	0	0	0	0	0	0	0	0	0	0	0	0	0	0	0	0	0	0	0	0	0	0	0	0	0	0	0	0	0	0	0
	ko:K02106	1	0	0	0	1	1	0	0	0	0	0	0	1	0	0	0	0	0	0	0	0	1	1	0	1	0	0	0	0	0	0	0	0	0	0	1	0	0	0	1	1	0	1	0	0	1	0	1
	ko:K02108	1	1	1	1	1	1	1	1	2	1	1	1	1	1	1	1	1	1	0	1	1	1	1	0	1	1	0	1	0	0	2	1	0	1	1	0	0	0	1	1	1	0	1	1	1	2	0	0
	ko:K02109	2	2	1	1	1	1	1	2	4	1	3	1	1	2	1	2	2	1	2	1	1	1	1	0	1	2	1	2	1	0	1	2	0	1	2	0	1	0	1	1	1	0	1	0	2	2	0	0
	ko:K02110	1	1	1	1	1	1	0	1	2	1	1	1	1	1	1	1	1	1	0	1	1	2	1	0	1	0	0	1	1	0	1	1	0	1	1	0	1	0	1	1	1	0	1	0	1	2	0	0
	ko:K02111	1	1	1	1	1	1	0	1	2	2	1	1	1	1	1	1	1	1	0	1	1	1	1	0	1	1	0	1	1	0	1	1	1	1	1	0	1	0	1	1	1	0	1	1	1	1	0	1
	ko:K02112	1	2	1	1	1	1	1	1	2	1	1	1	1	1	1	2	1	1	0	1	1	1	2	0	1	1	0	1	1	0	1	1	1	1	1	1	2	1	2	1	1	0	1	1	0	2	0	1
	ko:K02113	1	1	1	1	1	1	0	1	1	1	1	1	1	1	1	1	1	1	0	1	1	1	1	0	1	1	0	1	1	0	1	1	0	2	1	0	1	0	1	1	1	0	1	1	1	2	0	0
	ko:K02114	1	1	1	1	1	1	1	1	2	1	1	1	1	1	1	1	1	1	0	1	1	2	1	0	1	1	0	1	1	0	1	1	0	1	1	1	1	1	1	1	1	0	1	1	1	1	0	1
	ko:K02115	1	1	1	1	1	1	0	1	2	1	1	3	1	1	1	1	1	1	0	1	0	1	2	0	0	1	0	1	1	0	1	1	1	1	1	0	1	1	1	1	1	0	1	1	1	1	0	1
	ko:K02116	1	1	0	0	1	1	0	1	2	0	1	0	0	0	0	1	1	0	0	1	1	1	0	0	1	0	0	1	1	0	1	1	0	0	1	0	1	1	0	0	0	0	0	1	1	0	0	1
	ko:K02117	0	0	0	0	0	0	0	0	1	0	0	0	0	0	0	0	0	0	1	0	0	0	0	1	0	0	1	0	0	1	0	0	0	0	0	0	0	0	0	0	0	1	0	0	0	0	0	0
	ko:K02118	0	0	0	0	0	0	0	0	0	0	0	0	0	0	0	0	0	0	1	0	0	0	0	1	0	0	2	0	0	1	0	0	0	0	0	0	0	0	0	0	0	1	0	0	0	0	0	0
	ko:K02119	0	0	0	0	0	0	0	0	0	0	0	0	0	0	0	0	0	0	1	0	0	0	0	1	0	0	1	0	0	1	0	0	0	0	0	0	0	0	0	0	0	1	0	0	0	0	0	0
	ko:K02120	0	0	0	0	0	0	0	0	0	0	0	0	0	0	0	0	0	0	1	0	0	0	0	1	0	0	1	0	0	1	0	0	0	0	0	0	0	0	0	0	0	1	0	0	0	0	0	0
	ko:K02121	0	0	1	0	0	0	0	0	0	0	1	0	0	0	1	0	0	0	0	0	0	0	0	2	0	0	1	0	0	2	0	0	0	0	0	0	0	0	1	0	0	2	0	0	0	0	0	0
	ko:K02122	0	0	0	0	0	0	0	0	0	0	0	0	0	0	0	0	0	0	1	0	0	0	0	1	0	0	1	0	0	1	0	0	0	0	0	0	0	0	0	0	0	1	0	0	0	0	0	0
	ko:K02123	0	0	0	0	0	0	0	0	0	0	1	0	0	0	0	0	0	0	1	1	0	0	0	1	0	0	1	0	0	1	0	0	0	0	0	0	0	0	0	0	0	1	0	0	0	0	0	0
	ko:K02124	0	0	0	0	0	0	0	0	0	0	0	0	0	0	0	0	0	0	1	0	0	0	0	1	0	0	1	0	0	1	0	0	0	0	0	0	0	0	0	0	0	1	0	0	0	0	0	0
	ko:K02126	0	0	0	0	0	0	0	0	1	0	0	0	0	0	0	0	0	0	0	0	0	0	0	0	0	0	0	0	0	0	0	0	0	0	0	0	0	0	0	0	0	0	0	0	0	0	0	0
	ko:K02127	0	0	0	0	0	0	0	0	0	0	0	0	0	0	0	0	0	0	0	0	0	0	0	0	0	0	0	0	0	0	0	0	0	0	0	0	0	0	0	0	0	0	0	0	0	0	0	0
	ko:K02128	0	0	0	0	0	0	0	0	0	0	0	0	0	0	0	0	0	0	0	0	0	0	0	0	0	0	0	0	0	0	0	0	0	0	0	0	0	0	0	0	0	0	0	0	0	0	0	0
	ko:K02132	0	0	0	0	0	0	0	0	0	0	0	0	0	0	0	0	0	0	0	0	0	0	0	0	0	0	0	0	0	0	0	0	0	0	0	0	0	0	0	0	0	0	0	0	0	0	0	0
	ko:K02133	0	0	0	0	0	0	0	0	0	0	1	0	0	0	0	0	0	0	0	0	0	0	0	0	0	0	0	0	0	0	0	0	0	0	0	0	0	0	0	0	0	0	0	0	0	0	0	0
	ko:K02134	0	0	0	0	0	0	0	0	0	0	0	0	0	0	0	0	0	0	0	0	0	0	0	0	0	0	0	0	0	0	0	0	0	0	0	0	0	0	0	0	0	0	0	0	0	0	0	0
	ko:K02135	0	0	0	0	0	0	0	0	0	0	0	0	0	0	0	0	0	0	0	0	0	0	0	0	0	0	0	0	0	0	0	0	0	0	0	0	0	0	0	0	0	0	0	0	0	0	0	0
	ko:K02136	0	0	0	0	0	0	0	0	0	0	0	0	0	0	0	0	0	0	0	0	0	0	0	0	0	0	0	0	0	0	0	0	0	0	0	0	0	0	0	0	0	0	0	0	0	0	0	0
	ko:K02137	0	0	0	0	0	0	0	0	0	0	0	0	0	0	0	0	0	0	0	0	0	0	0	0	0	0	0	0	0	0	0	0	0	0	0	0	0	0	0	0	0	0	0	0	0	0	0	0
	ko:K02138	0	0	0	0	0	0	0	1	0	0	0	0	0	0	0	0	0	0	0	0	0	0	0	0	0	0	0	0	0	0	0	0	0	0	0	0	0	0	0	0	0	0	0	0	0	0	0	0
	ko:K02139	0	0	0	0	0	0	0	0	0	0	0	0	0	0	0	0	0	0	0	0	0	0	0	0	0	0	0	0	0	0	0	0	0	0	0	0	0	0	0	0	0	0	0	0	0	0	0	0
	ko:K02140	0	0	0	0	0	0	0	0	0	0	0	0	0	0	0	0	0	0	0	0	0	0	0	0	0	0	0	0	0	0	0	0	0	0	0	0	0	0	0	0	0	0	0	0	0	0	0	0
	ko:K02141	0	0	0	0	0	0	0	0	0	0	0	0	0	0	0	0	0	0	0	0	0	0	0	0	0	0	0	0	0	0	0	0	0	0	0	0	0	0	0	0	0	0	0	0	0	0	0	0
	ko:K02144	0	0	0	0	0	0	0	0	0	0	0	0	0	0	0	0	0	0	0	0	0	0	0	0	0	0	0	0	0	0	0	0	0	0	0	0	0	0	0	0	0	0	0	0	0	0	0	0
	ko:K02145	0	0	0	0	0	0	0	0	0	0	0	0	0	0	0	0	0	0	0	0	0	0	0	0	0	0	0	0	0	0	0	0	0	0	0	0	0	0	0	0	0	0	0	0	0	0	0	0
	ko:K02146	0	0	0	0	0	0	0	0	0	0	0	0	0	0	0	0	0	0	0	0	0	0	0	0	0	0	0	0	0	0	0	0	0	0	0	0	0	0	0	0	0	0	0	0	0	0	0	0
	ko:K02147	0	0	0	0	0	0	0	0	0	0	0	0	0	0	0	0	0	0	0	0	0	0	0	0	0	0	0	0	0	0	0	0	0	0	0	0	0	0	0	0	0	0	0	0	0	0	0	0
	ko:K02148	0	0	0	0	0	0	0	0	0	0	0	0	0	0	0	0	0	0	0	0	0	0	0	0	0	0	0	0	0	0	0	0	0	0	0	0	0	0	0	0	0	0	0	0	0	0	0	0
	ko:K02149	0	0	0	0	0	0	0	0	0	0	0	0	0	0	0	0	0	0	0	0	0	0	0	0	0	0	0	0	0	0	0	0	0	0	0	0	0	0	0	0	0	0	0	0	0	0	0	0
	ko:K02150	0	0	0	0	0	0	0	0	0	0	0	0	0	0	0	0	0	0	0	0	0	0	0	0	0	0	0	0	0	0	0	0	0	0	0	0	0	0	0	0	0	0	0	0	0	0	0	0
	ko:K02151	0	0	0	0	0	0	0	0	0	0	0	0	0	0	0	0	0	0	0	0	0	0	0	0	0	0	0	0	0	0	0	0	0	0	0	0	0	0	0	0	0	0	0	0	0	0	0	0
	ko:K02152	0	0	0	0	0	0	0	0	0	0	0	0	0	0	0	0	0	0	0	0	0	0	0	0	0	0	0	0	0	0	0	0	0	0	0	0	0	0	0	0	0	0	0	0	0	0	0	0
	ko:K02153	0	0	0	0	0	0	0	0	0	0	0	0	0	0	0	0	0	0	0	0	0	0	0	0	0	0	0	0	0	0	0	0	0	0	0	0	0	0	0	0	0	0	0	0	0	0	0	0
	ko:K02154	0	0	0	0	0	0	0	0	0	0	0	0	0	0	0	0	0	0	0	0	0	0	0	0	0	0	0	0	1	0	0	0	0	0	0	0	0	0	0	0	0	0	0	0	0	0	0	0
	ko:K02155	0	0	0	0	0	0	0	0	0	0	0	0	0	0	0	0	0	0	0	0	0	0	0	0	0	0	0	0	0	0	0	0	0	0	0	0	0	0	0	0	0	0	0	0	0	0	0	0
	ko:K02156	0	0	0	0	0	0	0	0	0	0	0	0	0	0	0	0	0	0	0	0	0	0	0	0	0	0	0	0	0	0	0	0	0	0	0	0	0	0	0	0	0	0	0	0	0	0	0	0
	ko:K02157	0	0	0	0	0	0	0	0	0	0	0	0	0	0	0	0	0	0	0	0	0	0	0	0	0	0	0	0	0	0	0	0	0	0	0	0	0	0	0	0	0	0	0	0	0	0	0	0
	ko:K02160	2	1	1	1	1	1	0	1	2	1	0	1	1	0	0	0	1	1	0	1	1	2	1	0	1	1	0	0	1	0	1	1	1	1	1	0	0	1	0	1	1	0	1	1	1	2	0	1
	ko:K02164	0	0	0	0	0	0	0	0	0	0	0	0	0	0	0	0	0	0	0	0	0	0	0	0	0	0	0	0	0	0	0	0	0	0	0	0	0	0	0	0	0	0	0	0	0	0	0	0
	ko:K02165	0	0	0	0	0	0	0	0	0	0	0	0	0	0	0	0	0	0	0	0	0	0	0	0	0	0	0	0	0	0	0	0	0	0	0	0	0	0	0	0	0	0	0	0	0	0	0	0
	ko:K02166	0	0	0	0	0	0	0	0	0	0	0	0	0	0	0	0	0	0	0	0	0	0	0	0	0	0	0	0	0	0	0	0	0	0	0	0	0	0	0	0	0	0	0	0	0	0	0	0
	ko:K02167	0	1	0	0	0	0	1	0	4	0	0	0	0	0	0	0	0	0	0	0	0	3	0	0	0	0	0	0	0	0	1	0	0	0	0	0	2	0	0	0	0	0	0	0	0	0	0	0
	ko:K02168	0	0	0	0	0	0	1	0	1	0	0	0	0	0	0	0	0	1	0	0	0	1	0	0	0	0	0	0	0	0	2	0	0	0	0	0	1	0	0	0	0	0	0	0	0	0	0	0
	ko:K02169	1	3	0	0	0	2	0	0	1	0	2	1	1	0	0	5	0	0	0	0	1	0	0	0	1	0	1	0	1	0	0	0	1	0	0	0	1	0	1	1	0	0	0	1	0	1	1	1
	ko:K02170	0	0	0	1	0	1	0	1	2	0	1	0	0	0	0	0	0	0	0	0	1	0	0	0	0	0	0	0	0	0	0	0	0	0	0	0	3	0	0	0	0	0	0	1	1	1	0	1
	ko:K02172	0	0	0	0	0	0	0	0	0	0	0	0	0	0	0	0	0	0	0	0	0	0	0	0	0	0	0	0	0	0	0	0	0	0	0	0	0	0	0	0	0	0	0	0	0	0	0	0
	ko:K02173	0	0	0	0	0	0	0	0	1	0	0	0	0	0	0	0	0	0	0	0	0	0	0	0	0	0	0	0	0	0	0	1	0	0	0	0	0	0	0	0	0	0	0	0	0	0	0	0
	ko:K02174	0	0	0	0	0	0	0	0	0	0	0	0	0	0	0	0	0	0	0	0	0	0	0	0	0	0	0	0	0	0	0	0	0	0	0	0	0	0	0	0	0	0	0	0	0	0	0	0
	ko:K02177	0	0	0	0	0	0	0	0	0	0	0	0	0	0	0	0	0	0	0	0	0	0	0	0	0	0	0	0	0	0	0	0	0	0	0	0	0	0	0	0	0	0	0	0	0	0	0	0
	ko:K02178	0	0	0	0	0	0	0	0	0	0	0	0	0	0	0	0	0	0	1	0	0	0	0	0	0	0	0	0	0	0	0	0	0	0	0	0	0	0	0	0	0	0	0	0	0	0	0	0
	ko:K02179	0	0	0	0	0	0	0	0	0	0	0	0	0	0	0	0	0	0	0	0	0	0	0	0	0	0	0	0	0	0	0	0	0	0	0	0	0	0	0	0	0	0	0	0	0	0	0	0
	ko:K02180	0	0	0	0	0	0	0	0	0	0	0	0	0	0	0	0	0	0	0	0	0	0	0	0	0	0	0	0	0	0	0	0	0	0	0	0	0	0	0	0	0	0	0	0	0	0	0	0
	ko:K02181	0	0	0	0	0	0	0	0	0	0	0	0	0	0	0	0	0	0	0	0	0	0	0	0	0	0	0	0	0	0	0	0	0	0	0	0	0	0	0	0	0	0	0	0	0	0	0	0
	ko:K02182	1	0	0	0	0	0	0	0	1	0	0	0	0	0	1	2	0	0	0	0	0	1	0	0	0	0	0	0	0	0	0	0	0	0	0	0	0	0	1	0	0	0	0	0	1	0	0	0
	ko:K02183	0	0	0	0	0	0	0	0	1	0	0	0	0	0	0	0	0	0	0	0	0	0	0	1	0	0	1	0	0	0	0	0	0	0	0	0	0	0	0	0	0	2	0	0	0	0	0	0
	ko:K02184	0	0	0	0	0	0	0	0	0	0	0	0	0	0	0	0	0	0	0	0	0	0	0	1	0	0	0	0	0	0	0	0	0	0	0	0	0	0	0	0	0	2	0	0	0	0	0	0
	ko:K02185	0	0	0	0	0	0	0	0	0	0	0	0	0	0	0	0	0	0	0	0	0	0	0	0	0	0	0	0	0	0	0	0	0	0	0	0	0	0	0	0	0	0	0	0	0	0	0	0
	ko:K02186	0	0	0	0	0	0	0	0	0	0	0	0	0	0	0	0	0	0	0	0	0	0	0	0	0	0	0	0	0	0	0	0	0	0	0	0	0	0	0	0	0	0	0	0	0	0	0	0
	ko:K02188	0	0	0	0	0	0	0	0	0	0	0	0	0	0	1	0	0	0	0	0	0	0	0	0	0	0	0	0	0	0	0	1	0	0	0	0	0	0	0	0	0	0	1	0	0	0	0	0
	ko:K02189	0	0	0	0	0	0	0	0	0	0	0	0	0	0	1	0	0	0	0	0	0	0	0	0	0	0	0	0	0	0	0	0	0	0	0	0	0	0	0	0	0	0	0	0	1	0	0	0
	ko:K02190	0	0	0	0	0	0	0	0	0	0	0	0	0	0	0	0	0	0	0	0	0	0	0	0	0	0	0	0	0	0	0	0	0	0	0	0	0	0	0	0	0	0	0	0	0	0	0	0
	ko:K02191	1	0	0	0	0	0	0	0	0	0	0	0	0	0	0	1	0	0	0	0	0	0	0	0	0	0	0	0	0	0	0	1	1	0	0	0	0	0	0	0	0	0	0	0	0	0	0	1
	ko:K02192	0	1	0	0	0	0	0	0	0	0	0	0	0	0	0	0	0	0	0	0	0	1	0	0	0	0	0	0	0	0	1	0	0	0	0	0	1	0	0	0	0	0	0	0	0	0	0	0
	ko:K02193	0	1	0	0	0	1	0	0	1	0	1	0	0	0	0	1	0	0	0	0	0	1	0	0	0	0	0	0	0	0	0	1	0	1	0	0	1	0	0	0	0	0	0	0	0	0	0	1
	ko:K02194	2	1	0	1	1	1	0	0	1	0	1	0	1	0	1	1	0	0	0	1	0	1	0	0	1	0	0	1	1	0	0	1	0	1	0	0	1	0	1	0	1	0	0	1	1	1	0	1
	ko:K02195	1	1	0	1	1	1	0	0	1	0	1	1	2	1	1	1	1	0	1	1	0	1	0	1	1	0	1	1	1	1	1	1	0	1	1	0	1	0	1	0	0	1	0	1	1	1	0	1
	ko:K02196	0	0	0	0	0	1	0	0	1	0	1	0	0	0	0	1	1	0	0	0	0	1	0	0	0	0	0	0	0	0	1	1	0	0	0	0	1	0	0	0	0	0	0	0	0	0	0	1
	ko:K02197	1	1	0	1	1	1	0	0	2	0	1	1	1	1	1	1	1	0	1	1	0	1	0	1	1	0	1	1	0	0	1	1	0	1	0	0	1	0	1	0	0	0	0	1	0	1	0	1
	ko:K02198	1	1	0	1	1	1	1	0	1	0	1	1	1	1	1	1	2	0	1	1	0	1	0	1	1	0	1	1	1	1	3	2	1	1	0	0	1	0	1	0	0	0	0	2	1	1	1	0
	ko:K02199	1	2	0	1	2	2	1	0	4	1	3	1	3	1	1	1	1	0	0	1	1	2	1	0	2	1	0	2	0	0	2	2	1	0	0	0	3	0	1	1	1	0	1	1	2	1	0	2
	ko:K02200	1	2	0	0	1	2	0	0	2	0	1	1	0	1	1	2	1	1	0	1	0	1	0	0	0	0	0	1	0	0	4	1	1	0	0	0	2	0	1	0	0	0	0	2	1	2	0	0
	ko:K02201	0	0	0	0	0	0	0	0	0	0	0	0	0	0	0	0	0	0	0	0	0	0	0	0	0	0	1	0	0	0	0	0	0	0	0	0	0	0	0	0	0	0	0	0	0	0	0	0
	ko:K02202	0	0	0	0	0	0	0	0	0	0	0	0	0	0	0	0	0	0	0	0	0	0	0	0	0	0	0	0	0	0	0	0	0	0	0	0	0	0	0	0	0	0	0	0	0	0	0	0
	ko:K02203	0	0	1	0	0	0	0	0	0	0	0	0	0	0	0	0	0	2	0	0	0	1	0	0	0	0	0	0	0	0	0	0	0	1	0	0	1	0	0	0	0	0	0	0	0	1	0	0
	ko:K02204	1	1	0	0	0	1	0	0	1	0	2	0	0	0	0	1	1	0	0	1	1	0	0	0	0	0	0	0	0	0	1	1	0	0	0	0	1	1	0	0	0	0	0	0	0	0	0	0
	ko:K02205	0	0	0	0	0	0	0	0	0	0	0	0	0	0	0	0	0	0	0	0	0	0	0	0	0	0	0	0	0	0	0	0	0	0	0	0	0	0	0	0	0	0	0	0	0	0	0	0
	ko:K02206	0	0	0	0	0	0	0	0	0	0	0	0	0	0	0	0	0	0	0	0	0	0	0	0	0	0	0	0	0	0	0	0	0	0	0	0	0	0	0	0	0	0	0	0	0	0	0	0
	ko:K02207	0	0	0	0	0	0	0	0	0	0	0	0	0	0	0	0	0	0	0	0	0	0	0	0	0	0	1	0	0	0	0	0	0	0	0	0	0	0	0	0	0	0	0	0	0	0	0	0
	ko:K02208	0	0	0	0	0	0	0	0	0	0	0	0	0	0	0	0	0	0	0	0	0	0	0	0	0	0	0	0	0	0	0	0	0	0	0	0	0	0	0	0	0	0	0	0	0	0	0	0
	ko:K02209	0	0	0	0	0	0	0	0	0	0	0	0	0	0	0	0	0	0	0	0	0	0	0	0	0	0	0	0	0	0	0	0	0	0	0	0	0	0	0	0	0	1	0	0	0	0	0	0
	ko:K02210	0	0	0	0	0	0	0	0	0	0	0	0	0	0	0	0	0	0	0	0	0	0	0	0	0	0	0	0	0	0	0	0	0	0	0	0	0	0	0	0	0	0	0	0	0	0	0	0
	ko:K02211	0	0	0	0	0	0	0	0	0	0	0	0	0	0	0	0	0	0	0	0	0	0	0	0	0	0	0	0	0	0	0	0	0	0	0	0	0	0	0	0	0	0	0	0	0	0	0	0
	ko:K02212	0	0	0	0	0	0	0	0	0	0	0	0	0	0	0	0	0	0	0	0	0	0	0	0	1	0	0	0	0	0	0	0	0	0	0	0	0	0	0	0	0	0	0	0	0	0	0	0
	ko:K02213	0	0	0	0	0	0	0	0	0	0	0	0	0	0	0	0	0	0	0	0	0	0	0	0	0	0	0	0	0	1	0	0	0	0	0	0	0	0	0	0	0	1	0	0	0	0	0	0
	ko:K02214	0	0	0	0	0	0	0	0	0	0	0	0	0	0	0	0	0	0	0	0	0	0	0	0	0	0	0	0	0	0	0	0	0	0	0	0	0	0	0	0	0	0	0	0	0	0	0	0
	ko:K02215	0	0	0	0	0	0	0	0	0	0	0	0	0	0	0	0	0	0	0	0	0	0	0	0	0	0	0	0	0	0	0	0	0	0	0	0	0	0	0	0	0	0	0	0	0	0	0	0
	ko:K02216	0	0	0	0	0	0	0	0	0	0	0	0	0	0	0	0	0	0	0	0	0	0	0	0	0	0	0	0	0	0	0	0	0	0	0	0	0	0	0	0	0	1	0	0	0	0	0	0
	ko:K02217	0	0	0	0	0	0	1	0	0	0	0	0	1	0	0	0	0	0	0	0	0	0	0	0	1	0	0	0	0	0	0	0	0	0	0	0	0	0	0	0	0	0	0	0	0	0	0	0
	ko:K02218	0	0	0	0	0	0	0	0	0	0	0	0	0	0	0	0	0	0	0	0	0	0	0	0	0	0	0	0	0	0	0	0	0	0	0	0	0	0	0	0	0	0	0	0	0	0	0	0
	ko:K02219	0	0	0	0	0	0	0	0	0	0	0	0	0	0	0	0	0	0	0	0	0	0	0	0	0	0	0	0	0	0	0	0	0	0	0	0	0	0	0	0	0	0	0	0	0	0	0	0
	ko:K02220	0	0	0	0	0	0	0	0	0	0	0	0	0	0	0	0	0	0	0	0	0	0	0	0	0	0	0	0	0	0	0	0	0	0	0	0	0	0	0	0	0	0	0	0	0	0	0	0
	ko:K02221	1	1	0	0	0	1	1	1	2	0	1	0	0	1	1	1	1	1	0	1	1	1	0	0	0	0	0	1	0	0	1	2	0	1	1	0	1	0	0	0	0	0	0	1	0	1	0	2
	ko:K02223	0	0	0	0	0	0	0	0	0	0	0	0	0	0	0	0	0	0	0	0	0	0	0	0	0	0	0	0	0	0	0	0	0	0	0	0	0	0	0	0	0	0	0	0	0	0	0	0
	ko:K02224	0	0	0	0	0	0	0	0	0	0	0	0	0	0	1	0	0	0	0	0	0	0	0	0	0	0	0	0	0	0	0	1	0	0	0	0	0	0	0	0	0	0	0	0	0	0	0	0
	ko:K02225	0	0	0	0	0	0	0	0	0	0	0	0	0	0	0	0	0	0	0	0	0	0	0	0	0	0	0	0	0	0	0	0	0	0	0	0	1	0	0	0	0	0	0	0	0	0	0	0
	ko:K02226	0	0	0	0	0	0	0	0	0	0	0	0	0	0	0	0	0	0	0	0	0	1	0	0	0	0	0	0	0	0	0	1	0	0	0	0	0	0	0	0	0	0	0	1	0	0	0	0
	ko:K02227	0	1	0	0	0	1	0	0	0	0	0	0	0	0	1	0	0	0	0	0	0	0	0	0	0	0	0	0	0	0	0	1	0	0	0	0	1	0	0	0	0	0	0	0	1	0	0	1
	ko:K02228	0	0	0	0	0	0	0	0	0	0	0	0	0	0	0	0	0	0	0	0	0	0	0	0	0	0	0	0	0	0	0	0	0	0	0	0	0	0	0	0	0	0	0	0	0	0	0	0
	ko:K02229	0	0	0	0	0	0	0	0	0	0	0	0	0	0	0	0	0	0	0	0	0	0	0	0	0	0	0	0	0	0	0	0	0	0	0	0	0	0	0	0	0	0	0	0	0	0	0	0
	ko:K02230	0	0	0	0	0	0	0	0	0	0	0	0	0	0	1	0	0	0	0	0	0	0	0	1	0	0	0	0	0	0	0	1	0	0	0	0	0	1	0	0	0	1	0	0	0	0	0	0
	ko:K02231	0	0	0	0	0	0	0	0	1	0	0	0	0	0	1	0	0	0	0	0	0	0	0	0	0	0	0	0	0	0	0	1	0	0	0	0	1	0	0	0	0	0	0	0	1	0	0	0
	ko:K02232	0	0	0	0	0	0	0	0	1	0	1	0	0	0	1	0	0	0	0	0	0	0	0	0	0	0	0	0	0	0	0	1	0	0	0	0	1	0	0	0	0	0	0	0	1	0	0	0
	ko:K02233	0	0	0	0	0	0	0	0	1	0	0	0	0	0	1	0	0	0	0	0	0	0	0	0	0	0	0	0	0	0	0	1	0	0	0	0	1	0	0	0	0	0	0	0	1	0	0	0
	ko:K02234	0	0	0	0	0	0	0	0	1	0	0	0	0	0	0	0	0	0	0	0	0	0	0	0	0	0	0	0	0	0	1	2	0	1	0	0	0	2	0	0	0	0	0	0	0	0	0	0
	ko:K02236	0	0	0	0	0	0	0	0	0	0	0	0	0	0	0	0	0	0	0	0	0	0	0	0	0	0	0	0	0	0	0	0	0	0	0	0	0	0	0	0	1	0	0	0	0	0	0	0
	ko:K02237	0	1	0	1	0	0	2	0	0	0	0	0	1	0	0	0	0	0	0	0	1	0	0	0	1	0	1	0	2	1	1	0	0	0	0	0	1	1	0	1	1	0	0	0	0	0	0	0
	ko:K02238	2	3	1	0	4	0	2	1	1	0	1	1	0	0	0	1	0	0	1	0	2	0	1	0	0	0	0	0	0	0	2	1	0	0	0	1	3	1	0	0	0	0	0	1	1	0	2	0
	ko:K02240	0	0	0	0	0	0	0	0	0	0	0	0	0	0	0	0	0	0	0	0	0	0	0	0	0	0	0	0	0	0	0	0	0	0	0	0	0	0	0	0	0	0	0	0	0	0	0	0
	ko:K02241	0	0	0	0	0	0	0	0	0	0	0	0	0	0	0	0	0	0	0	0	0	0	0	0	0	0	0	0	0	0	0	0	0	0	0	0	0	0	0	0	0	0	0	0	0	0	0	0
	ko:K02242	0	0	0	0	0	0	1	1	0	0	1	0	0	0	0	0	0	0	0	0	1	0	0	0	0	0	0	0	0	0	1	1	0	0	0	0	0	0	0	0	0	0	0	0	0	0	1	0
	ko:K02243	0	0	0	0	0	0	0	0	0	0	0	0	0	0	0	0	0	0	0	0	0	0	0	0	0	0	0	0	0	0	0	0	0	0	0	0	0	0	0	0	0	0	0	0	0	0	0	0
	ko:K02244	0	0	0	0	0	0	0	0	0	0	0	0	0	0	0	0	0	0	0	0	0	0	0	0	0	0	0	0	0	0	0	0	0	0	0	0	0	0	0	0	0	0	0	0	0	0	0	0
	ko:K02245	0	0	0	0	0	0	0	0	0	0	0	0	0	0	0	0	0	0	0	0	0	0	0	0	0	0	0	0	0	0	0	0	0	0	0	0	0	0	0	0	0	0	0	0	0	0	0	0
	ko:K02246	0	0	0	0	0	0	0	0	0	0	0	0	0	0	0	0	0	0	0	0	0	0	0	0	0	0	0	0	0	0	0	0	0	0	0	0	0	0	0	0	0	0	0	0	0	0	0	0
	ko:K02248	0	0	0	0	0	0	0	0	0	0	0	0	0	0	0	0	0	0	0	0	0	0	0	0	0	0	0	0	0	0	0	0	0	0	0	0	0	0	0	0	0	0	0	0	0	0	0	0
	ko:K02249	0	0	0	0	0	0	0	0	0	0	0	0	0	0	0	0	0	0	0	0	0	0	0	0	0	0	0	0	0	0	0	0	0	0	0	0	0	0	0	0	0	0	0	0	0	0	0	0
	ko:K02251	0	0	0	0	0	0	0	0	0	0	0	0	0	0	0	0	0	0	0	0	0	0	0	0	0	0	0	0	0	0	0	0	0	0	0	0	0	0	0	0	0	0	0	0	0	0	0	0
	ko:K02256	0	0	0	0	0	0	0	0	0	0	0	0	0	0	0	0	0	0	0	0	0	0	0	0	0	0	0	0	0	0	0	0	0	0	0	0	0	0	0	0	0	0	0	0	0	0	0	0
	ko:K02257	0	0	0	0	0	0	0	0	0	0	0	0	0	0	0	0	0	0	0	0	0	0	0	0	0	0	0	0	0	0	0	0	0	0	0	0	0	0	0	0	0	0	0	0	0	0	0	0
	ko:K02258	1	1	0	0	0	1	0	1	1	0	1	0	0	0	0	1	1	1	0	1	0	0	0	0	0	0	0	0	0	0	0	1	0	1	1	0	0	0	0	0	0	0	0	0	0	1	0	1
	ko:K02259	1	1	1	1	1	1	1	1	1	1	0	1	1	1	1	2	1	1	1	1	1	1	1	1	1	1	1	1	2	2	0	0	1	1	1	1	0	1	1	1	1	2	0	1	1	1	0	1
	ko:K02260	0	0	0	0	0	0	0	0	0	0	0	0	0	0	0	0	0	0	0	0	0	0	0	0	0	0	0	0	0	0	0	0	0	0	0	0	0	0	0	0	0	0	0	0	0	0	0	0
	ko:K02261	0	0	0	0	0	0	0	0	0	0	0	0	0	0	0	0	0	0	0	0	0	0	0	0	0	0	0	0	0	0	0	0	0	0	0	0	0	0	0	0	0	0	0	0	0	0	0	0
	ko:K02262	0	0	0	0	0	0	0	0	0	0	0	0	0	0	0	0	0	0	0	0	0	0	0	0	0	0	0	0	0	0	0	0	0	0	0	0	0	0	0	0	0	0	0	0	0	0	0	0
	ko:K02263	0	0	0	0	0	0	0	0	0	0	0	0	0	0	0	0	0	0	0	0	0	0	0	0	0	0	0	0	0	0	0	0	0	0	0	0	0	0	0	0	0	0	0	0	0	0	0	0
	ko:K02264	0	0	0	0	0	0	0	0	0	0	0	0	0	0	0	0	0	0	0	0	0	0	0	0	0	0	0	0	0	0	0	0	0	0	0	0	0	0	0	0	0	0	0	0	0	0	0	0
	ko:K02265	0	0	0	0	0	0	0	0	0	0	0	0	0	0	0	0	0	0	0	0	0	0	0	0	0	0	0	0	0	0	0	0	0	0	0	0	0	0	0	0	0	0	0	0	0	0	0	0
	ko:K02266	0	0	0	0	0	0	0	0	0	0	0	0	0	0	0	0	0	0	0	0	0	0	0	0	0	0	0	0	0	0	0	0	0	0	0	0	0	0	0	0	0	0	0	0	0	0	0	0
	ko:K02267	0	0	0	0	0	0	0	0	0	0	0	0	0	0	0	0	0	0	0	0	0	0	0	0	0	0	0	0	0	0	0	0	0	0	0	0	0	0	0	0	0	0	0	0	0	0	0	0
	ko:K02274	1	1	1	1	1	2	2	2	1	2	2	0	1	1	1	1	1	1	1	1	1	1	0	1	1	1	1	1	1	1	0	1	1	1	1	2	0	2	0	1	1	2	1	1	3	1	0	1
	ko:K02275	1	1	2	2	1	1	1	1	2	1	1	0	2	1	2	1	1	1	1	1	1	3	2	1	1	2	1	1	2	2	0	1	2	1	1	1	1	3	1	0	2	1	1	1	1	2	0	1
	ko:K02276	1	2	1	1	2	1	1	3	4	2	1	0	1	1	0	1	1	1	0	1	1	2	2	0	2	2	0	0	1	1	0	0	0	1	1	2	0	1	0	2	3	0	2	1	1	2	0	1
	ko:K02277	0	0	1	0	0	0	0	0	0	0	0	0	1	1	0	0	0	0	0	0	0	0	0	1	1	0	0	1	1	1	0	0	1	0	0	0	0	1	1	0	0	0	0	0	1	0	0	0
	ko:K02278	0	1	0	0	0	0	0	1	0	0	0	0	0	0	0	0	0	0	0	0	0	0	0	0	0	0	0	0	0	0	0	0	0	0	0	0	0	0	0	0	0	0	0	0	0	0	0	0
	ko:K02279	0	1	0	0	0	0	0	1	0	0	0	0	0	0	0	0	0	0	1	0	0	0	0	0	0	0	0	0	0	0	0	0	0	0	0	0	0	0	0	0	0	0	0	0	0	0	0	0
	ko:K02280	0	2	0	0	0	0	0	2	0	0	1	0	0	0	0	0	0	0	0	0	0	0	0	0	0	0	0	0	0	0	0	0	0	0	0	0	0	0	0	0	0	0	0	0	0	0	0	0
	ko:K02281	0	0	0	0	0	0	0	0	0	0	0	0	0	0	0	0	0	0	0	0	0	0	0	0	0	0	0	0	0	0	0	0	0	0	0	0	0	0	0	0	0	0	0	0	0	0	0	0
	ko:K02282	0	2	0	0	0	0	0	1	0	0	0	0	0	0	0	0	0	0	0	0	0	0	0	0	0	0	0	0	0	0	0	0	0	0	0	0	0	0	0	0	0	0	0	0	0	0	0	0
	ko:K02283	0	1	0	0	0	1	2	1	2	1	0	0	0	0	0	0	0	0	1	0	0	0	0	1	0	0	1	0	0	1	0	0	0	0	0	0	0	0	0	0	0	1	0	0	2	0	0	1
	ko:K02284	0	0	0	0	0	0	0	0	0	0	0	0	0	0	0	0	0	0	0	0	0	0	0	0	0	0	0	0	0	0	0	0	0	0	0	0	0	0	0	0	0	0	0	0	0	0	0	0
	ko:K02285	0	0	0	0	0	0	0	0	0	0	0	0	0	0	0	0	0	0	0	0	0	0	0	0	0	0	0	0	0	0	0	0	0	0	0	0	0	0	0	0	0	0	0	0	0	0	0	0
	ko:K02286	0	0	0	0	0	0	0	0	0	0	0	0	0	0	0	0	0	0	0	0	0	0	0	0	0	0	0	0	0	0	0	0	0	0	0	0	0	0	0	0	0	0	0	0	0	0	0	0
	ko:K02288	0	0	0	0	0	0	0	0	0	0	0	0	0	0	0	0	0	0	0	0	0	0	0	0	0	0	0	0	0	0	0	0	0	0	0	0	0	0	0	0	0	0	0	0	0	0	0	0
	ko:K02289	0	0	0	0	0	0	0	0	0	0	0	0	0	0	0	0	0	0	0	0	0	0	0	0	0	0	0	0	0	0	0	0	0	0	0	0	0	0	0	0	0	0	0	0	0	0	0	0
	ko:K02290	0	0	0	0	0	0	0	0	0	0	0	0	0	0	0	0	0	0	0	0	0	0	0	0	0	0	0	0	0	0	0	0	0	0	0	0	0	0	0	0	0	0	0	0	0	0	0	0
	ko:K02291	1	3	0	1	0	0	1	1	1	1	0	0	2	1	0	0	1	0	2	1	0	0	1	3	1	1	3	3	1	3	0	2	0	0	1	1	0	1	0	1	1	3	0	2	0	1	0	0
	ko:K02292	0	0	0	1	1	0	0	0	0	0	0	0	0	0	0	0	0	0	0	0	0	2	0	0	0	0	0	0	0	0	0	0	0	0	0	0	0	0	0	0	0	0	0	0	0	0	0	0
	ko:K02293	0	1	0	0	0	0	0	0	0	0	0	0	0	0	0	0	0	0	0	0	0	0	0	0	0	0	0	0	0	0	0	0	0	0	0	0	0	0	0	0	0	0	0	1	0	0	0	0
	ko:K02294	0	0	0	0	0	0	0	0	0	0	0	0	1	0	0	0	0	1	0	0	1	0	0	0	0	0	0	0	0	0	0	0	0	0	0	0	0	0	0	0	0	0	0	0	0	0	0	0
	ko:K02295	0	0	0	0	0	0	0	0	0	0	0	0	0	0	0	0	0	0	0	0	0	0	0	0	0	0	0	0	0	0	0	0	0	0	0	0	0	0	0	0	0	0	0	0	0	0	0	0
	ko:K02296	0	0	0	0	0	0	0	0	0	0	0	0	0	0	0	0	0	0	0	0	0	0	0	0	0	0	0	0	0	0	0	0	0	0	0	0	0	0	0	0	0	0	0	0	0	0	0	0
	ko:K02297	0	0	0	0	0	0	0	0	1	0	0	0	0	0	0	0	0	0	0	0	0	0	0	0	0	0	0	0	0	0	0	0	0	0	0	0	0	0	0	1	0	0	0	0	0	0	0	0
	ko:K02298	0	0	0	0	0	0	0	0	1	0	0	0	0	0	0	0	0	0	0	0	0	0	0	0	0	0	0	0	0	0	0	0	0	0	0	0	0	0	0	0	0	0	0	0	0	0	0	0
	ko:K02299	0	0	0	0	0	0	0	0	1	0	0	0	1	0	1	0	0	0	1	0	0	0	0	1	0	0	1	1	0	0	0	0	1	0	0	0	0	0	1	0	0	1	0	0	1	0	0	0
	ko:K02300	0	0	0	0	0	0	0	0	1	0	0	0	0	0	0	0	0	0	0	0	0	0	0	0	0	0	0	0	0	0	0	0	0	0	0	0	0	0	0	0	0	1	0	0	0	0	0	0
	ko:K02301	1	1	1	1	1	1	1	1	1	1	1	1	1	1	2	1	1	1	1	1	1	1	1	1	2	1	1	1	1	1	0	1	1	2	1	1	0	2	1	1	1	1	1	0	1	1	0	1
	ko:K02302	0	0	0	0	0	1	0	0	2	0	1	0	0	0	1	0	0	0	0	0	1	1	0	0	1	0	0	0	0	0	2	0	0	1	0	0	2	0	0	0	0	0	0	0	0	0	0	1
	ko:K02303	0	0	0	0	0	0	0	0	0	0	0	0	0	0	0	0	0	0	0	0	0	0	0	0	0	0	0	0	0	0	0	1	0	0	0	0	0	0	0	0	0	0	0	1	0	0	0	0
	ko:K02304	2	0	0	0	0	0	0	0	0	0	1	0	0	1	0	0	0	0	0	0	0	0	0	0	0	0	0	0	0	0	0	0	0	0	0	1	0	0	0	0	0	0	0	0	0	0	0	0
	ko:K02305	0	0	0	0	1	0	0	0	0	0	0	0	0	0	0	0	0	0	0	0	0	0	0	0	0	0	0	0	0	0	0	0	0	0	0	0	0	0	0	0	0	0	0	0	0	0	0	0
	ko:K02306	0	0	0	0	0	0	0	0	0	0	0	0	0	0	0	0	0	0	0	0	0	0	0	0	0	0	0	0	0	0	0	0	0	0	0	0	0	0	0	0	0	0	0	0	0	0	0	0
	ko:K02308	0	0	0	0	0	0	0	0	0	0	0	0	0	0	0	0	0	0	1	0	0	0	0	0	0	0	0	0	0	0	0	0	0	0	0	0	0	0	0	0	0	0	0	0	0	0	0	0
	ko:K02309	0	0	0	0	0	0	0	0	0	0	0	0	0	0	0	0	0	0	0	0	0	0	0	0	0	0	0	0	0	0	0	0	0	0	0	0	0	0	0	0	0	0	0	0	0	0	0	0
	ko:K02313	1	1	1	1	1	1	1	1	2	1	2	1	1	1	1	2	2	1	1	1	1	2	1	1	1	2	1	1	1	1	1	1	1	0	2	1	0	1	1	1	1	1	1	3	1	2	1	1
	ko:K02314	1	1	1	1	1	1	1	1	3	1	1	1	0	1	1	1	1	2	0	1	1	3	1	0	1	1	0	1	1	1	1	1	1	1	1	1	1	1	0	1	1	1	1	1	2	2	1	0
	ko:K02315	0	0	0	0	0	0	0	0	0	0	0	0	0	1	1	0	0	0	0	0	0	0	0	0	0	0	0	2	0	0	0	0	1	0	0	0	0	0	0	0	0	0	0	0	0	0	0	0
	ko:K02316	1	2	1	1	1	1	1	1	2	1	1	1	1	1	1	1	1	1	1	1	2	1	1	2	1	1	1	2	1	1	0	1	2	1	1	1	1	1	1	1	1	1	0	0	1	2	1	1
	ko:K02317	0	0	0	0	0	0	0	0	0	0	0	0	0	0	0	0	0	0	0	0	0	0	0	0	0	0	0	0	0	0	0	0	0	0	0	0	0	0	0	0	0	0	0	0	0	0	0	0
	ko:K02318	0	0	0	0	0	0	0	0	0	0	0	0	0	0	0	0	0	0	0	0	0	0	0	0	0	0	0	0	0	0	0	0	0	0	0	0	0	0	0	0	0	0	0	0	0	0	0	0
	ko:K02319	0	0	0	0	0	0	0	0	0	0	0	0	0	0	0	0	0	0	1	0	0	0	0	1	0	0	1	0	0	1	0	0	0	0	0	0	0	0	0	0	0	0	0	0	0	0	0	0
	ko:K02320	0	0	0	0	0	0	0	0	0	0	0	0	0	0	0	0	0	0	0	0	0	0	0	0	0	0	0	0	0	0	0	0	0	0	0	0	0	0	0	0	0	0	0	0	0	0	0	0
	ko:K02321	0	0	0	0	0	0	0	0	0	0	0	0	0	0	0	0	0	0	0	0	0	0	0	0	0	0	0	0	0	0	0	0	0	0	0	0	0	0	0	0	0	0	0	0	0	0	0	0
	ko:K02322	0	0	0	0	0	0	0	0	0	0	0	0	0	0	0	0	0	0	3	0	0	0	0	1	0	0	1	0	0	2	0	0	0	0	0	0	0	0	0	1	0	2	0	0	0	0	0	0
	ko:K02323	0	0	0	0	0	0	0	0	0	0	0	0	0	0	0	0	0	0	1	0	0	0	0	1	0	0	1	0	0	1	0	0	0	0	0	0	0	0	0	0	0	1	0	0	0	0	0	0
	ko:K02324	0	0	0	0	0	0	0	0	0	0	0	0	0	0	0	0	0	0	0	0	0	0	0	0	0	0	0	0	1	0	1	0	0	0	0	0	0	0	0	0	0	0	0	0	0	0	0	0
	ko:K02325	0	0	0	0	0	0	0	0	0	0	0	0	0	0	0	0	0	0	0	0	0	0	0	0	0	0	0	0	0	0	0	0	0	0	0	0	0	0	0	0	0	0	0	0	0	0	0	0
	ko:K02326	0	0	0	0	0	0	0	0	0	0	0	0	0	0	0	0	0	0	0	0	0	0	0	0	0	0	0	0	0	0	0	0	0	0	0	0	0	0	0	0	0	0	0	0	0	0	0	0
	ko:K02327	0	0	0	0	0	0	0	0	0	0	0	0	0	0	0	0	0	0	1	0	0	0	0	0	0	0	0	0	0	0	0	0	0	0	0	0	0	0	0	0	0	1	0	0	0	0	0	0
	ko:K02328	0	0	0	0	0	0	0	0	0	0	0	0	0	0	0	0	0	0	0	0	0	0	0	0	0	0	0	0	0	0	0	0	0	0	0	0	0	0	0	0	0	0	0	0	0	0	0	0
	ko:K02330	0	0	0	0	0	0	0	0	0	0	0	0	0	0	0	0	0	0	0	0	0	0	0	0	0	0	0	0	0	0	0	0	0	0	0	0	0	0	0	0	0	0	0	0	0	0	0	0
	ko:K02331	0	0	0	0	0	0	0	0	0	0	0	0	0	0	0	1	0	0	0	0	0	0	0	0	0	0	0	0	0	0	0	0	0	0	0	0	0	0	1	0	0	0	0	0	0	0	0	0
	ko:K02332	0	0	0	0	0	0	0	0	0	0	0	0	0	0	0	0	0	0	0	0	0	0	0	0	0	0	0	0	0	0	0	0	0	0	0	0	0	0	0	0	0	0	0	0	0	0	0	0
	ko:K02333	0	0	0	0	0	0	0	0	0	0	0	0	0	0	0	0	0	0	0	0	0	0	0	0	0	0	0	0	0	0	0	0	0	0	0	0	0	0	0	0	0	0	0	0	0	0	0	0
	ko:K02334	2	2	1	0	1	2	0	2	1	0	1	0	0	1	2	2	1	0	0	1	1	0	0	0	0	0	0	0	0	0	1	2	0	0	1	0	0	1	0	0	0	0	0	3	0	1	1	2
	ko:K02335	1	2	1	1	1	1	2	1	2	2	1	1	2	1	1	1	2	0	0	1	1	2	1	0	1	2	0	1	1	0	1	1	2	1	1	0	2	2	1	1	2	0	0	2	3	3	1	1
	ko:K02336	0	0	0	0	0	0	0	0	0	0	0	0	0	0	0	0	0	0	0	0	0	1	0	0	0	0	1	0	0	0	0	0	0	0	0	0	2	0	0	0	0	0	0	0	0	0	0	0
	ko:K02337	1	1	2	1	2	1	2	1	2	2	1	2	2	1	1	2	2	2	0	1	1	2	1	0	2	3	0	2	1	0	1	1	1	4	2	1	1	1	1	1	0	0	1	1	1	2	1	1
[truncated: 11,453 more rows]
[truncated: 1,029 more columns]

## Sheet: KEEG scenario
	MAG	TAXA_tod	ABC-2 type transport system	beta-Oxidation, acyl-CoA synthesis	Adenine ribonucleotide biosynthesis, IMP => ADP,ATP	Guanine ribonucleotide biosynthesis IMP => GDP,GTP	Citrate cycle, first carbon oxidation, oxaloacetate => 2-oxoglutarate	PRPP biosynthesis, ribose 5P => PRPP	Pyrimidine ribonucleotide biosynthesis, UMP => UDP/UTP,CDP/CTP	Putative ABC transport system	Glycolysis, core module involving three-carbon compounds	Pentose phosphate pathway, non-oxidative phase, fructose 6P => ribose 5P	Riboflavin biosynthesis, GTP => riboflavin/FMN/FAD	Twin-arginine translocation (Tat) system	Coenzyme A biosynthesis, pantothenate => CoA	Proline biosynthesis, glutamate => proline	Leucine biosynthesis, 2-oxoisovalerate => 2-oxoisocaproate	Phosphatidylethanolamine (PE) biosynthesis, PA => PS => PE	Citrate cycle, second carbon oxidation, 2-oxoglutarate => oxaloacetate	Pyruvate oxidation, pyruvate => acetyl-CoA	Aminoglycoside resistance, protease FtsH	Shikimate pathway, phosphoenolpyruvate + erythrose-4P => chorismate	Serine biosynthesis, glycerate-3P => serine	C1-unit interconversion, prokaryotes	Threonine biosynthesis, aspartate => homoserine => threonine	Gluconeogenesis, oxaloacetate => fructose-6P	Valine/isoleucine biosynthesis, pyruvate => valine / 2-oxobutanoate => isoleucine	Inosine monophosphate biosynthesis, PRPP + glutamine => IMP	Citrate cycle (TCA cycle, Krebs cycle)	PhoR-PhoB (phosphate starvation response) two-component regulatory system	Cytochrome c oxidase, prokaryotes	Fatty acid biosynthesis, elongation	Cysteine biosynthesis, serine => cysteine	Lipoprotein-releasing system	Aminoacyl-tRNA biosynthesis, prokaryotes	Ornithine biosynthesis, glutamate => ornithine	Tetrahydrofolate biosynthesis, GTP => THF	Isoleucine biosynthesis, threonine => 2-oxobutanoate => isoleucine	CAM (Crassulacean acid metabolism), dark	NAD biosynthesis, aspartate => NAD	Fatty acid biosynthesis, initiation	GABA biosynthesis, eukaryotes, putrescine => GABA	F-type ATPase, prokaryotes and chloroplasts	C10-C20 isoprenoid biosynthesis, bacteria	CMP-KDO biosynthesis	Pantothenate biosynthesis, valine/L-aspartate => pantothenate	Glycolysis (Embden-Meyerhof pathway), glucose => pyruvate	Uridine monophosphate biosynthesis, glutamine (+ PRPP) => UMP	Lysine biosynthesis, DAP aminotransferase pathway, aspartate => lysine
	TARA_ANE_MAG_00075	Diazotroph	1	1	1	1	1	1	1	1	1	1	1	1	1	1	0.666667	0.666667	0.8	1	1	0.75	1	0.333333	0.8	0.857143	1	0.777778	0.875	1	1	0	1	1	0	0.75	1	1	1	0.8	0.5	0	1	0.5	1	0.6	1	0.666667	0.714286
	TARA_ANW_MAG_00006	Diazotroph	1	1	1	1	1	1	1	1	1	1	1	1	1	1	1	1	1	1	1	1	1	0.666667	1	1	1	1	1	1	1	1	1	1	1	1	1	1	1	1	1	1	1	0.5	1	0.8	1	0.666667	1
	TARA_ANW_MAG_00019	Diazotroph	1	1	1	1	1	0	1	1	1	0.75	1	1	0.666667	1	1	1	1	1	1	1	1	0.666667	1	1	1	1	1	1	1	1	1	1	0.952381	1	0.6	0.8	1	0.8	1	0.5	1	0.5	1	0.8	1	0.666667	0.857143
	TARA_ASW_MAG_00003	Diazotroph	1	1	0.5	1	0	1	1	0	1	1	0.857143	1	0.666667	0.333333	0	0.333333	0	1	0.5	0.75	0.333333	0.333333	0.8	0.714286	0	0	0	1	1	1	1	0	1	0	0.6	0	0	0	1	0.5	1	0.5	0	0	0.888889	0.333333	1
	TARA_ION_MAG_00014	Diazotroph	1	1	1	1	1	1	1	1	1	1	1	1	1	1	1	1	1	1	1	1	1	0.666667	1	1	1	1	1	1	0	1	1	1	0.952381	1	1	1	0.5	1	0.5	0.5	1	0.5	1	1	0.777778	0.666667	0.857143
	TARA_PON_MAG_00023	Diazotroph	1	1	1	1	1	1	1	1	1	1	1	1	1	1	1	1	1	1	1	1	0.666667	0.666667	1	1	1	1	1	1	0	1	1	1	1	1	1	1	0.5	1	0.5	0.5	1	0.5	1	1	0.777778	0.666667	0.857143
	TARA_PON_MAG_00028	Diazotroph	1	1	1	1	1	1	1	1	1	1	1	1	1	1	1	1	1	1	1	1	1	0.666667	1	1	1	1	1	1	1	1	1	1	1	1	1	1	1	1	1	1	1	0.5	1	0.8	1	0.666667	1
	TARA_PSE_MAG_00030	Diazotroph	1	1	1	1	1	1	1	1	1	1	0.857143	1	1	1	1	1	1	1	1	1	1	0.666667	1	1	1	1	1	1	1	1	1	1	1	1	1	1	1	1	1	1	1	0.5	1	0.8	1	0.666667	1
	TARA_PSE_MAG_00060	Diazotroph	1	1	1	1	1	1	1	1	1	1	1	1	1	1	1	1	0.8	1	1	1	0.333333	0.666667	1	1	1	0.888889	0.875	1	1	1	0.5	1	0.952381	1	0.8	1	0.5	0.8	1	0	1	0.5	1	0.8	1	0.666667	1
	TARA_PSE_MAG_00116	Diazotroph	1	1	1	1	1	1	1	1	1	1	1	1	1	1	1	1	1	1	1	1	1	0.666667	1	1	1	1	1	1	0	1	1	1	1	1	1	1	0.5	1	0	0.5	0	0.5	1	1	0.777778	0.666667	0.857143
	TARA_PSW_MAG_00013	Diazotroph	1	1	1	1	1	1	1	1	1	1	1	1	1	1	1	1	0.6	1	1	0.5	0.666667	0.666667	1	0.857143	1	1	0.75	1	1	1	1	1	1	1	0.6	0.8	0	1	0.5	0.5	1	1	1	0.8	1	0.666667	0.857143
	TARA_PSW_MAG_00018	Diazotroph	1	1	1	1	1	1	1	1	1	1	1	1	1	1	1	0.666667	1	1	1	0.75	0.333333	0.666667	1	1	1	0.888889	1	1	1	1	1	1	1	1	0.8	1	0.5	1	1	0	1	0.5	1	0.8	1	0.666667	1
	TARA_PSW_MAG_00026	Diazotroph	1	1	1	1	1	1	1	1	1	1	0.857143	1	1	1	1	1	1	1	1	1	1	1	1	0.857143	1	0.777778	1	1	1	0	1	1	1	1	0.8	1	0.5	1	0	0.75	1	0.5	1	0.8	0.888889	0.666667	1
	TARA_PSW_MAG_00031	Diazotroph	1	1	1	1	1	1	1	1	1	1	1	1	1	1	1	1	1	1	1	1	1	0.666667	1	1	1	1	1	1	1	1	1	1	1	1	1	1	1	1	1	1	1	0.5	1	0.8	1	0.666667	1
	TARA_PSW_MAG_00130	Diazotroph	1	1	1	0.75	0.666667	1	1	1	1	1	0	0	0.666667	1	0.666667	1	0	1	1	0	0.333333	0.333333	0.6	0.857143	0.5	0	0	1	0	1	1	0	0	0.5	0	0	0	0	0	0.5	1	0.5	0.5	0.6	0.888889	0.333333	0.714286
	TARA_ANE_MAG_00019		1	1	1	0.5	1	1	1	1	1	0.75	0.857143	1	0.333333	0	0.666667	0.666667	0.8	1	0	0.5	0.666667	1	0	1	0	0.888889	0.875	0	0	0	0	0	0.952381	0	0.8	0	0.5	0.8	0	0.75	0	0.5	0	0	0.777778	1	0
	TARA_ANE_MAG_00024		1	1	1	0.5	1	1	1	1	1	1	0.857143	1	0.333333	0	0.666667	1	0.8	1	0	0.5	0.666667	0.666667	0	0.857143	0	0.888889	0.875	0.5	0	0	0	0	1	0	0.6	0	0.5	0.8	0	0.75	0	0.5	0	0	0.777778	1	0
	TARA_ANE_MAG_00027		1	1	1	0.75	1	1	1	1	1	1	0.714286	1	0.333333	0	0.666667	0.666667	0.8	1	0.5	0	0.666667	1	0	1	0.5	0.888889	0.875	0	0	0	0.5	0	1	0	0.6	0	0.5	0.6	0	0.75	0	0.5	0	0.6	0.888889	1	0
	TARA_ANE_MAG_00030		1	1	1	1	1	1	0.666667	1	0.8	1	0	1	0.333333	0	0.666667	0.333333	0.8	0	0	0	0.666667	0.666667	0	0.857143	0	0.777778	0.875	0	1	0	0	0	0.904762	0	0.6	0	0.5	0.8	0	0.75	0	0.5	0.5	0.6	0	1	0
	TARA_ANE_MAG_00042		1	1	1	0.75	1	0	0.666667	1	1	1	0.857143	1	0.333333	0	0.666667	0.666667	0.8	0	0.5	0.5	0.666667	1	0.6	1	0	0.888889	0.875	0.5	0	0	0.5	0	1	0	0.6	0	0.5	0.8	0	0.75	0	0.5	0	0.6	0.777778	0.666667	0
	TARA_ANE_MAG_00052		1	1	1	0.75	1	1	0.666667	1	0.8	0.75	0.714286	1	0.666667	0	0.666667	0.333333	0.8	1	0	0.5	1	1	0	0.857143	0	0.888889	0.875	0	0	0	0.5	0	0.904762	0	0.6	0	0.5	0	0	0.5	0	0.5	0	0.6	0	1	0
	TARA_ANE_MAG_00055		1	0	1	0.75	1	1	1	1	0.8	0.75	0.857143	1	0	0	0.666667	0.333333	0.8	0	0	0	0.666667	0.666667	0	0.714286	0	0.888889	0.875	0	0	0	0	0	0.904762	0	0.6	0	0.5	0.8	0	0.75	0	0.5	0	0.6	0	1	0
	TARA_ANE_MAG_00063		1	1	0.75	0.5	1	1	0.666667	1	0.6	0.5	0.714286	1	0	0	0.666667	0.333333	0.6	0	0	0	0.333333	0.666667	0	0.857143	0	0.777778	0.75	0	0	0	0	0	0	0	0	0	0	0.8	0	0.75	0	0	0	0	0	0.666667	0
	TARA_ANW_MAG_00024		1	1	1	0.75	1	1	1	1	1	1	0.857143	1	0.333333	0	0.666667	1	0.8	0	0	0	0.666667	0.666667	0	0.714286	0	0.888889	0.875	0	0	0	0	0	1	0	0.8	0	0.5	0.8	0	0.75	0	0.5	0	0.6	0.888889	1	0
	TARA_ANW_MAG_00043		1	1	0.75	0.5	1	1	0.666667	1	0.6	0.75	0	1	0.333333	0	0.666667	0	0	0	0	0.5	0.666667	0.666667	0	0.857143	0	0.888889	0	0	0	0	0	0	0.952381	0	0	0	0.5	0.6	0	0.75	0	0.5	0	0.8	0	0.666667	0
	TARA_ANW_MAG_00045		0	1	1	0.5	1	1	1	1	1	0.75	0.714286	0	0.333333	0	0.333333	0.666667	0.6	0	0	0.5	0.666667	0.666667	0	1	0	0	0.75	0	0	0	0	0	0	0	0	0	0.5	0.8	0	0.75	0	0.5	0	0.6	0.777778	0.666667	0
	TARA_ANW_MAG_00046		1	1	0.75	0.5	1	1	0.666667	1	0.6	0.75	0.857143	1	0.333333	0	0.666667	0	0.6	0	0	0.5	1	1	0	0.857143	0	0	0.75	0	0	0	0	0	0.952381	0	0.8	0	0.5	1	0	0.5	0	0.5	0	0.6	0	1	0
	TARA_ASE_MAG_00009		1	1	0	0.5	0.666667	1	0.666667	0	0	0.75	0.714286	1	0.333333	0	0.666667	0	0	0	0	0.5	0.666667	1	0	0	0	0	0	0	0	0	0	0	0	0	0.6	0	0.5	0.6	0	0.5	0	0.5	0	0	0	0	0
	TARA_ASE_MAG_00016		1	1	0.5	0.5	1	1	0.666667	1	0	0.5	0.857143	0	0.333333	0.666667	0.666667	0	0.6	0	0	0	0.333333	0	0	0.714286	0	0.888889	0.75	0	0	0	0	0	0.904762	0	0.8	0	0.5	0.6	0	0.5	0	0.5	0	0	0	1	0
	TARA_ASW_MAG_00011		1	1	1	0.5	1	1	1	1	1	1	0.857143	1	0.333333	0	0.666667	1	0.8	0	0	0.5	0.333333	0.666667	0	1	0	0.888889	0.875	0	1	0	0	0	1	0	0.8	0	0.5	0.8	0	0.75	0	0.5	0	0.6	0.888889	1	0
	TARA_ASW_MAG_00013		1	0	0.75	0.5	1	1	0.333333	1	0.8	0.75	0.857143	1	0.666667	0	0.666667	0	0.8	0	0	0.5	1	0.666667	0	1	0	0	0.875	0	0	0	0	0	0.904762	0	0.8	0	0.5	0.6	0	0.5	0	0.5	0	0.6	0	0.666667	0
	TARA_ASW_MAG_00017		1	0	1	0.5	1	0	1	1	0.6	1	1	1	0.333333	0	0.666667	1	0.6	0	0	0.5	0.666667	1	0	0.714286	0	0	0.75	0.5	0	0	0	0	1	0	0.6	0	0.5	0.8	0	0.75	0	1	0	0.6	0	0.666667	0
	TARA_ASW_MAG_00019		1	1	1	0.75	0.666667	1	0.666667	1	0.8	0.75	0.714286	1	0.333333	0	0.666667	0.666667	0.6	0	0	0	0.333333	0.333333	0	0.857143	0	0	0	0	0	0	0	0	0.904762	0	0.8	0	0.5	0.8	0	0.75	0	0.5	0	0.6	0	0.666667	0
	TARA_ASW_MAG_00024		1	1	1	0.75	0.666667	1	1	1	0	0.75	0.714286	1	0.333333	0	0.666667	0	0	1	0	0.5	1	0.666667	0	0	0	0	0	0	0	1	0	0	0.904762	0	0.8	0	0	0.8	0.5	0.5	0	0.5	0	0.6	0	0.333333	0
	TARA_ION_MAG_00033		1	1	1	0.75	1	1	1	1	0.8	0.75	0.857143	1	0.333333	0.666667	0.666667	0.333333	0.8	0	0	0.5	1	1	0.6	1	0	0.888889	0.875	0	0	0	0	0	1	0	0	0	0.5	0.8	0	0.75	0	0.5	0	0.8	0	1	0
	TARA_ION_MAG_00034		1	1	0.75	0.75	0.666667	1	1	1	1	0.5	0	0	0	0	0.666667	0	0.6	0	0	0.5	1	0.666667	0	1	0	0.777778	0	0	0	0	0	0	0.952381	0	0.6	0	0.5	0.6	0	0.75	0	0	0	0.6	0	0.666667	0
	TARA_ION_MAG_00040		1	1	0.75	0.75	1	0	1	1	0.8	0	0.857143	1	0.333333	0.666667	0.666667	0	0.8	0	0	0.5	0.333333	0.666667	0	1	0	0	0.875	0	0	0	0	0	0	0	0	0	0.5	0.8	0	0.5	0	0.5	0	0.6	0	0.333333	0
	TARA_IOS_MAG_00022		1	1	0.75	0.5	1	0	0.666667	1	0.8	0.5	0.714286	1	0.333333	0	0.666667	0	0.8	0	0	0.5	1	1	0	1	0	0.888889	0.875	0	0	0	0	0	1	0	0.6	0	0.5	1	0	0.75	0	0.5	0	0.8	0.777778	1	0
	TARA_IOS_MAG_00030		1	1	0.75	0.5	1	1	1	1	0.6	0.75	0.714286	1	0.666667	0	0.666667	0	0.8	0	0	0.5	1	1	0	0.857143	0	0	0.875	0	0	0	0.5	0	1	0	0	0	0.5	0.6	0	0.75	0	0.5	0	0.8	0	1	0
	TARA_IOS_MAG_00039		1	1	1	0.75	1	1	1	1	0.6	0.5	0.857143	0	0.333333	0	0.666667	0.333333	0.8	0	0	0.5	1	0.666667	0	0.857143	0	0.888889	0.875	0	0	0	0	0	0.952381	0	0	0	0.5	0.8	0	0.75	0	0.5	0	0.6	0	1	0
	TARA_IOS_MAG_00045		1	1	0.75	0.75	1	1	1	1	0.8	0.75	0.714286	1	0.333333	0	0.666667	0.333333	0.6	1	0	0	1	1	0	1	0	0.777778	0.75	0	1	0	0.5	0	1	0	0.6	0	0.5	0.6	0	0.75	0	1	0	0.6	0	0.666667	0
	TARA_MED_MAG_00053		1	1	1	0.75	1	1	0.666667	1	1	0.75	0.857143	1	0.333333	0	0.666667	0.333333	0.8	0	0	0.5	0.666667	1	0	1	0	0.888889	0.875	0	0	0	0	0	1	0	0.8	0	0.5	0.8	0	0.75	0	0.5	0	0.6	0.888889	1	0
	TARA_MED_MAG_00060		1	1	1	0.75	1	1	1	1	1	1	0.857143	1	0	0	0.666667	0.333333	0.8	0	0	0.75	0.666667	1	0	1	0	0.777778	0.875	0.5	0	0	0	0	0	0	0.8	0	0.5	0.8	0	0.5	0	0.5	0	0.6	0.777778	1	0
	TARA_MED_MAG_00075		1	1	1	0.75	1	1	1	1	0.8	0.75	0.714286	1	0.333333	0.666667	0.666667	0	0.8	0	0	0	0.666667	0.666667	0	1	0	0.888889	0.875	0	0	0	0	0	1	0	0.6	0	0.5	0.6	0	0.75	0	0.5	0	0.8	0	0.666667	0
	TARA_MED_MAG_00079		1	1	0.75	0.75	1	1	0.666667	1	1	0.75	0.857143	1	0.333333	0	0.666667	0.333333	0.8	1	0	0.5	0.666667	1	0	1	0	0.888889	0.875	0	0	0	0	0	1	0	0.6	0	0.5	0.8	0	0.75	0	0.5	0	0.6	0.888889	1	0
	TARA_MED_MAG_00080		1	1	1	0.75	1	1	1	1	1	0.75	0.857143	1	0.333333	0	0.666667	0.666667	0.8	1	0	0.5	0.666667	1	0	1	0	0.777778	0.875	0	0	0	0	0	0.952381	0	0.8	0	0.5	0.8	0	0.75	0	0.5	0	0.6	0.777778	1	0
	TARA_MED_MAG_00095		1	1	1	0.75	1	1	1	1	0.6	1	0.857143	1	0.333333	0	0.666667	0.333333	0.8	0	0	0.5	0.666667	0.666667	0	0.857143	0	0.888889	0.875	0	1	0	0	0	0.952381	0	0.6	0	0.5	0.8	0	0.5	0	0.5	0	0.8	0	1	0
	TARA_PON_MAG_00033		1	1	1	0.75	1	1	1	1	0.8	0.75	0.857143	1	0.333333	0	0.666667	0.666667	0.8	1	0	0	0.666667	1	0.6	0.857143	0	0.888889	0.875	0.5	1	0	0.5	0	0	0	0.6	0	0.5	0.8	0	0.75	0	0.5	0	0.6	0	1	0
	TARA_PON_MAG_00045		1	1	0.75	0.5	1	1	0.666667	1	0	0.5	0.714286	1	0	0	0.666667	0	0.8	0	0	0	1	1	0	0.714286	0	0	0.875	0	0	0	0	0	0.904762	0	0.6	0	0.5	0.8	0	0.75	0	0.5	0	0.8	0	0.666667	0
	TARA_PON_MAG_00047		1	1	0.75	0.75	1	1	1	1	0.6	0.75	0.714286	1	0.333333	0	0.666667	0	0	0	0	0.5	0.666667	0.333333	0	0.857143	0	0	0	0	0	0	0	0	0.904762	0	0.6	0	0	0.8	0	0.75	0	0.5	0	0.6	0	0.333333	0
	TARA_PON_MAG_00049		1	0	0.75	0.75	1	1	1	1	0.6	0	0	0	0	0	0.333333	0	0	1	0	0.5	0.333333	0.666667	0	0.714286	0	0	0	0	0	0	0	0	0	0	0.6	0	0	0.6	0	0.5	0	0	0	0	0	0.333333	0
	TARA_PSE_MAG_00061		1	1	0.75	0.75	1	1	0.666667	1	0.6	0.5	0.857143	1	0.333333	0	0.666667	1	0.8	1	0.5	0	1	1	0	0.714286	0	0.888889	0.875	0	0	0	0	0	0	0	0	0	0.5	0.8	0	0.5	0	1	0	0.8	0	1	0
	TARA_PSE_MAG_00064		1	1	0.5	0.5	1	0	0.666667	1	0.8	0.5	0.714286	0	0.333333	0.333333	0.666667	0	0.8	0	0	0.5	0.666667	1	0	1	0	0.777778	0.875	0	0	0	0	0	0.952381	0	0.8	0	0.5	1	0	0.5	0	0.5	0	0	0	0.666667	0
	TARA_PSW_MAG_00043		1	1	0.75	0.5	1	1	1	1	0.8	1	0.857143	1	0.333333	0	0.666667	0.666667	0.6	1	0.5	0.5	0.666667	1	0	0.857143	0	0.888889	0.75	0	0	0	0.5	0	1	0	0.6	0	0.5	0.8	0	0.75	0	0.5	0.5	0.6	0.777778	0.666667	0
	TARA_PSW_MAG_00055		1	1	0.75	0.5	1	1	0.666667	1	0.8	1	0	1	0.333333	0	0.666667	0	0.8	0	0	0	0.666667	1	0	0.857143	0	0.888889	0.875	0.5	1	0	0.5	0	1	0	0.6	0	0.5	0.8	0	0.75	0	0.5	0	0.8	0	1	0
	TARA_PSW_MAG_00056		1	0	1	0.75	1	1	1	1	1	1	0.857143	1	0.333333	0	0.666667	0.666667	0.6	1	0	0.5	0.666667	1	0.6	1	0	0.888889	0.75	0	0	0	0	0	1	0	0.6	0	0.5	0.8	0	0.75	0	0.5	0	0.6	0.888889	0.666667	0
	TARA_PSW_MAG_00057		1	1	1	0.75	1	1	1	1	0.6	0.75	0.857143	1	0	0	0.666667	0.333333	0.8	1	0.5	0.5	1	1	0	0.857143	0	0.888889	0.875	0	0	0	0	0	0.952381	0	0.6	0	0.5	0.8	0	0.75	0	0.5	0	0.8	0	1	0
	TARA_PSW_MAG_00073		1	1	1	0.75	0.666667	1	1	1	0.6	0.5	0.714286	1	0.333333	0	0.333333	0.333333	0.6	1	0	0.5	1	1	0.6	0.857143	0	0.888889	0	0	0	0	0	0	1	0	0	0	0.5	0	0	0.5	0	1	0	0.6	0	0.666667	0
	TARA_PSW_MAG_00075		1	1	1	0.75	1	1	1	1	0.8	0.75	0.857143	1	0.333333	0.333333	0.666667	0.333333	0.8	0	0	0	0.666667	1	0	1	0	0.888889	0.875	0	0	0	0	0	1	0	0.6	0	0.5	0.8	0	0.75	0	0.5	0	0.8	0.777778	1	0
	TARA_PSW_MAG_00101		1	1	0.75	0.75	1	1	1	1	0	0.5	0.714286	1	0.333333	0	0.333333	0.666667	0.8	0	0	0.5	0.666667	1	0	0	0	0.777778	0.875	0	0	0	0	0	0	0	0	0	0.5	0.8	0	0.75	0	0.5	0	0	0	0.333333	0
	TARA_RED_MAG_00049		1	0	0.75	0	0.666667	1	0.666667	1	0.6	0.75	0.714286	1	0.333333	0	0.333333	0	0.8	1	0	0	0.666667	1	0	0.714286	0	0	0.75	1	1	0	0	1	0.952381	0	0.6	0	0.5	0	0	0.5	0	0.5	0	0.6	0	0.666667	0
	TARA_RED_MAG_00055		1	1	1	0.5	1	1	1	1	0.8	1	0.857143	1	0.333333	0	0.666667	1	0.6	0	0	0.5	0.666667	1	0.6	0.857143	0	0.888889	0.75	0	1	0	0	0	0.952381	0	0.6	0	0.5	0.8	0	0.75	0	0.5	0	0.6	0	1	0
	TARA_RED_MAG_00062		1	1	0.75	0.5	1	1	0.666667	1	0.6	0.5	0.857143	1	0.333333	0	0.666667	0.333333	0.6	0	0	0.5	1	1	0	0.857143	0	0.888889	0.75	0	0	0	0	0	0.952381	0	0.6	0	0	0.8	0	0.75	0	0.5	0	0.8	0	1	0
	TARA_RED_MAG_00072		1	1	1	0.75	1	1	1	1	0.8	0.5	0.857143	1	0.333333	0	0.666667	0.666667	0.6	1	0.5	0.5	0.666667	1	0	0.857143	0	0.777778	0.75	0	0	0	0	0	0.952381	0	0	0	0	0.8	0	0.75	0	0.5	0	0.6	0.777778	1	0
	TARA_RED_MAG_00088		1	1	1	0.75	0.666667	1	1	1	0.8	0.75	0.857143	1	0	0	0.333333	0	0.8	0	0.5	0	0.666667	0.666667	0	1	0	0.888889	0.75	0	0	0	0	0	0	0	0	0	0.5	0.6	0	0.75	0	0.5	0	0.8	0	0.666667	0
	TARA_RED_MAG_00090		1	1	0.5	0.5	1	0	0.666667	1	0.6	1	0.714286	1	0.333333	0	0.666667	1	0.8	0	0.5	0	0.666667	0.666667	0	0.857143	0	0.888889	0.875	0	0	0	0	0	0.952381	0	0.6	0	0.5	0.8	0	0.75	0	0.5	0	0.6	0	1	0
	TARA_MED_MAG_00109		1	0	0.75	0.75	1	0	1	1	0.8	0.5	0.857143	1	0.333333	0	0	0.333333	0.6	0	0	0	0.666667	0.666667	0	0.714286	0	0	0.75	0	0	0	0.5	0	0	0	0	0	0.5	0	0	0.5	0	1	0	0.6	0.777778	0.666667	0
	TARA_RED_MAG_00018		1	1	1	0.75	1	1	1	0	0.8	0	0.714286	1	0.666667	0	0.666667	0.666667	0.6	0	0	0.5	0.666667	0.666667	1	0.857143	1	0	0.75	0	1	0	0	0	1	0.75	0	1	0	0	0	0	0	1	0	0.6	0	1	0.857143
	TARA_RED_MAG_00021		1	1	1	0.75	1	1	1	0	0.8	0	0	1	0.666667	0	0.666667	0.666667	0.8	0	0.5	0.5	0.666667	0.666667	1	0.857143	1	0.888889	0.875	0	1	0	0	0	1	1	0	1	0.5	0	0	0.5	0	1	0	0.6	0	1	0.857143
	TARA_ANE_MAG_00047		0	0	0.5	0	0	0	0.666667	1	1	0.75	0	0	0	0	0	0	0	0	0.5	0	0	0.666667	0	0.714286	0	0	0	0.5	0	0	0	0	0.952381	0	0	0	0	0	0	0	0	0	0	0	0.888889	0	0
	TARA_ANW_MAG_00027		0	0	0.5	0	0	0	0.666667	1	1	0.75	0	0	0	0	0	0	0	0	0.5	0	0	0.666667	0	0.714286	0	0	0	0.5	0	0	0	0	1	0	0	0	0	0	0	0	0	0	0	0	0.888889	0	0
	TARA_ANW_MAG_00028		1	0	0.5	0.5	0	0	1	1	0.6	0.75	0	0	0	0	0	0	0	0	0.5	0	0.333333	0.666667	0	0	0	0	0	1	0	0	0	0	1	0	0	0	0	0	0	0	0	0.5	0	0	0	0.333333	0
	TARA_PON_MAG_00014		0	1	0.5	0	0	0	0.666667	0	0	0	0	0	0	0	0	0.333333	0	0	0.5	0	0	0.333333	0	0	0	0	0	0	0	0	0	0	1	0	0	0	0	0	0	0	1	0	0	0	0	0	0
	TARA_PON_MAG_00017		1	0	0.5	0.75	0	0	1	1	0.8	0.75	0	0	0	0	0	0.333333	0	0	0.5	0	0	0.666667	0	0	0	0	0	1	0	0	0	0	1	0	0	0	0	0	0	0	1	0.5	0	0	0.777778	0.333333	0
	TARA_PON_MAG_00037		1	0	0.5	0.5	0	0	1	1	0.6	0.75	0	0	0	0	0	0	0	0	0.5	0	0.333333	0	0	0	0	0	0	1	0	0	0	0	0	0	0	0	0	0	0	0	0	0.5	0	0	0	0.333333	0
	TARA_PON_MAG_00044		1	0	0	0.5	0	0	1	1	0	0	0	0	0	0	0	0	0	0	0.5	0	0	0.666667	0	0	0	0	0	1	0	0	0.5	0	0.952381	0	0	0	0	0	0	0	0	0.5	0	0	0	0	0
	TARA_PSW_MAG_00039		0	1	0.5	0	0	0	0.666667	0	0	0	0	0	0	0	0	0.333333	0	0	0.5	0	0	0.333333	0	0	0	0	0	0	0	0	0	0	1	0	0	0	0	0	0	0	1	0	0	0	0	0	0
	TARA_PSW_MAG_00051		1	0	0.5	0.5	0	0	1	1	0.8	0.75	0	0	0	0	0	0.333333	0	0	0.5	0	0	0.666667	0	0	0	0	0	1	0	1	0	0	0.952381	0	0	0	0	0	0.5	0	1	0.5	0	0	0.777778	0.333333	0
	TARA_PSW_MAG_00052		0	0	0.5	0	0	0	0.666667	1	1	0.75	0	0	0	0	0	0	0	0	0.5	0	0	0.666667	0	0.714286	0	0	0	0.5	0	0	0	0	1	0	0	0	0	0	0	0	0	0	0	0	0.888889	0	0
	TARA_RED_MAG_00082		1	1	0.75	0.75	1	0	1	1	0.8	0.75	1	0	0.666667	0	1	0.333333	1	0	1	0.75	0	0.666667	0	0.857143	0	0.888889	1	0	0	0	0.5	0	0	0	0.6	0	0.5	0.8	0.5	0.75	1	0.5	1	0.8	0	0.666667	0
	TARA_ANE_MAG_00006		1	1	1	1	1	1	1	1	1	1	1	1	1	1	1	0.666667	0.8	0	1	1	0	0.666667	1	0.857143	1	1	0.875	0	1	1	1	1	0.952381	1	0.8	1	1	0.8	1	0.5	1	0.5	1	0.8	0.888889	0.666667	0.857143
	TARA_ANE_MAG_00018		1	0	0.75	0	0.666667	1	1	1	0.6	0.75	0.857143	1	0.666667	1	1	1	0.8	0	1	1	0.666667	0.666667	0.6	0	1	0.777778	0.75	0	1	1	0	1	0.952381	0.75	0.6	1	0	0	1	0.5	1	0.5	0.75	0	0	0.333333	0.714286
	TARA_ANE_MAG_00034		1	1	0.75	0.75	0.333333	1	0.666667	1	0.6	0	1	1	0.333333	1	0.666667	1	0.6	0	1	1	0.333333	0.333333	1	0.714286	0.5	0.888889	0	0	1	1	1	0	0	1	0	0	0.5	0	1	0.5	1	0.5	0.5	0	0.777778	0.666667	0.857143
	TARA_ANE_MAG_00048		1	1	0.75	1	1	1	1	1	0.8	0.75	0.857143	0	0.666667	1	0.666667	0.666667	0	0	1	0.75	0	0.333333	0	0.714286	1	0.777778	0	0	1	1	0	0	0	0	0.8	1	1	1	1	0.5	0	0.5	0.75	0.6	0.777778	0.666667	0.714286
	TARA_ANE_MAG_00049		1	1	1	0	0.666667	1	0.666667	1	0.6	0.5	0.857143	0	0	1	1	1	0.8	0	1	1	0.666667	0.333333	0.6	0	0.5	0.888889	0.75	0	1	1	0.5	1	0	0.5	0.8	0.6	0	0	0.5	0.5	1	0.5	0.75	0	0	0.333333	0
	TARA_ANW_MAG_00016		1	1	1	1	1	1	1	0	0.6	0.75	1	0	0.666667	0.666667	0.666667	0.666667	0.6	0	0.5	0	0	1	0.8	0	1	0.888889	0.75	0	0	1	0	0	0.904762	0.75	0.8	1	1	1	0.5	0	0	0.5	1	0.8	0	0.333333	0
	TARA_ANW_MAG_00053		1	1	0.75	0	0.333333	1	1	1	0	0.5	0.857143	1	0	0.666667	1	0.333333	0	0	1	0.5	1	0.666667	0	0	0	0	0	0	0	1	0.5	0	0	0.5	0	0	0.5	0	0.5	0	0	0.5	0	0	0	0.333333	0.714286
	TARA_ASE_MAG_00012		1	0	0.5	0.75	1	1	0.666667	1	1	0.75	0	0	0.333333	1	1	1	0.8	0	1	0.5	0	0.666667	1	0.857143	0.5	0	0.875	0	1	1	0.5	1	0	0.75	0	0.6	1	0.8	0.5	0	0	0.5	1	0.6	0.777778	0.333333	0.714286
	TARA_ION_MAG_00018		1	1	1	1	1	1	1	0	1	0.75	0.857143	1	0.666667	0.666667	0.333333	0.666667	0	0	1	0.5	0	1	0.8	0.714286	1	0.888889	0	0	0	1	0	0	0	0.75	0.6	1	0	0.8	0.5	0	0	0	0.75	0.8	0.888889	0.333333	0
	TARA_ION_MAG_00020		1	1	0.75	1	1	1	1	1	0.8	0	1	0	0.333333	1	1	0.666667	0.8	0	1	0.5	0	1	1	0	1	0.777778	0.875	0	0	1	0.5	0	0	0.5	0.8	0.8	0.5	0.8	0	0.5	1	0	0.75	0.8	0.777778	0.666667	0.857143
	TARA_ION_MAG_00030		1	1	0.75	1	1	1	0.666667	0	1	0.75	1	1	0.666667	1	1	1	0.8	0	1	1	0	1	0.8	0.714286	1	1	0.875	0.5	1	0	0.5	0	0.952381	1	0.8	1	1	1	1	0	1	0.5	1	0.8	0.777778	0.666667	0.714286
	TARA_ION_MAG_00050		1	0	0	0.5	0	1	0.666667	1	0.8	0	0.714286	1	0	0	0	0	0	0	0.5	0	0	0.666667	0	0.714286	0.5	0	0	0	0	1	0	1	0	0	0	0	0.5	0	0	0	0	0	0.75	0	0	0.333333	0
	TARA_ION_MAG_00054		0	0	0.75	0.75	0.333333	0	1	0	0	0	0.857143	0	0	0.666667	0.333333	0.666667	0	0	0.5	0	0	0.333333	0	0	0.75	0	0	0	0	1	0.5	0	0	0.75	0	0.6	0.5	0.8	0	0	0	0.5	0.75	0.6	0	0.333333	0
	TARA_IOS_MAG_00015		1	1	1	1	1	1	0.666667	0	1	0.75	1	1	1	1	1	1	0.8	0	1	1	0	1	1	0.714286	1	1	0.875	0	1	1	0.5	0	1	1	0.8	1	1	1	1	0	1	0.5	1	0.8	0.777778	0.666667	0.857143
	TARA_IOS_MAG_00025		1	0	0.75	0.75	1	1	1	0	1	0.75	0	1	0.666667	1	1	1	0.6	0	1	0.5	0	0.666667	1	0.714286	1	0.777778	0.75	0	1	1	0.5	0	0	0.75	0.6	1	1	0.8	1	0.5	0	0.5	1	0.8	0.777778	0.333333	0.857143
	TARA_IOS_MAG_00032		1	1	1	1	1	1	1	1	0.6	0	0.714286	1	0.666667	0.666667	1	0.666667	0.8	0	1	0.75	0	1	1	0	0.75	0.888889	0.875	0	1	1	0.5	0	0.904762	1	0.8	0.6	1	0.8	1	0	1	0	1	0.6	0	0.333333	0.857143
	TARA_IOS_MAG_00037		0	1	0.75	1	0.666667	0	0.666667	0	0	0	0	1	0.666667	0.666667	0.333333	0.666667	0.6	0	0.5	0	0	0.333333	0.6	0	1	0	0	0	0	1	0.5	0	0	0.75	0	1	0.5	0.8	0.5	0	0	0.5	0.75	0.6	0	0.333333	0
	TARA_MED_MAG_00002		1	1	1	1	0.666667	1	1	1	1	1	1	1	1	1	1	0.333333	1	1	1	1	0.666667	0.666667	0.8	0.857143	1	0.888889	0.875	1	1	1	0.5	1	0.952381	0.5	0.6	0.8	0.5	1	1	0.5	1	1	1	0.6	0.777778	0.666667	0.714286
	TARA_MED_MAG_00026		1	1	1	1	1	1	1	1	0.8	0.5	1	1	0.333333	0.666667	1	1	1	1	0.5	1	0.666667	1	0.8	0	1	0.888889	1	0	1	1	0	1	1	0	0	1	0.5	0	1	0.75	0	1	0.75	0	0.777778	0.333333	0
	TARA_MED_MAG_00051		1	1	1	1	0.666667	1	1	0	1	0.75	1	1	1	1	1	1	0.8	0	1	1	0	1	1	0.714286	1	1	0.75	0	1	1	0.5	0	0.904762	0.75	0.8	1	0.5	0.8	1	0	1	0.5	1	0.8	0.888889	0.666667	0.857143
	TARA_MED_MAG_00071		0	0	0.75	1	1	1	1	0	0.8	0.75	1	1	0.666667	0.666667	1	0.333333	0	0	1	0.5	0	1	0.6	0	0.75	0	0	0	0	0	1	0	0	0.75	0.6	0.8	1	0.8	1	0.5	0	0	1	0	0	0.333333	0.857143
	TARA_MED_MAG_00088		0	1	0	0	0	1	0.666667	0	0	0	0	0	0	0.333333	0.333333	0.333333	0	0	0.5	0	0	0.333333	0	0	0	0	0	0	0	0	0	0	0	0	0	0	0	0	0	0	0	0	0.5	0	0	0	0
	TARA_MED_MAG_00092		1	1	0.75	0.75	1	1	1	1	0.6	0.75	0	0	1	1	0.666667	1	0.8	1	0.5	0.5	0.666667	0.333333	1	0.714286	0.75	0	0.875	1	1	0	0.5	1	0	0.5	0	0.8	0.5	0.6	0.5	0.75	0	1	0.75	0.6	0	0.333333	0
	TARA_MED_MAG_00096		0	1	1	1	0.666667	1	1	0	1	0	1	0	0.333333	0.666667	0	0	1	1	1	1	0.333333	0.333333	0	0.857143	0	0.888889	0.875	1	1	1	0	0	0.904762	0	0.6	0	0.5	0	0.5	0.5	1	0.5	0.75	0	1	0.666667	0
	TARA_MED_MAG_00099		1	1	0.75	1	0.666667	0	1	0	0.6	0.5	1	1	0	0.666667	0	0.333333	0	0	1	1	0.666667	0.333333	0	0	0	0	0	0	1	1	0	0	0	0	0	0	0.5	0	0	0	0	0.5	0.75	0	0	0.666667	0
	TARA_MED_MAG_00110		1	1	0.75	0.5	0.666667	1	0.666667	1	0.6	0.5	1	0	0.666667	1	0.333333	0.333333	0	0	1	0.5	0.666667	0.333333	0	0	0.5	0.777778	0	0	0	1	0	1	0	0	0	0.6	0	0	1	0.5	0	0.5	0.75	0.8	0	0.666667	0
	TARA_PON_MAG_00057		1	0	0.75	0.5	0.666667	1	0.333333	0	0.6	0.75	0	0	0.333333	0.666667	0	0.333333	0.8	1	1	0	0.333333	0.333333	0	0	0	0.777778	0.75	0	0	0	0	1	0	0.5	0	0	0.5	0	0	0.5	0	1	0.5	0	0	0.333333	0
	TARA_PSE_MAG_00021		1	1	1	1	1	1	1	1	1	0.75	0	1	1	1	1	1	0.6	1	1	1	0.666667	0.333333	0.8	0.714286	1	1	0.75	1	1	1	1	1	1	1	0.6	1	0.5	1	1	0	1	0	1	0.6	0.888889	0.666667	0.857143
	TARA_PSE_MAG_00047		1	1	0.75	1	0.666667	0	1	0	1	0.75	1	1	0	0.666667	0	0	1	1	1	1	0.666667	0.333333	0	0.857143	0	0.777778	0.875	1	1	0	0	0	0	0	0.6	0	0.5	0	0	0.5	1	0.5	0.75	0	1	0.666667	0
	TARA_PSE_MAG_00051		1	0	0.75	0.5	0.333333	1	1	0	1	1	0.857143	1	0	1	1	1	0.8	1	0.5	0	0.666667	1	0	0.714286	1	0	0	0	1	0	0	0	0.952381	0.75	0.8	1	0.5	0	1	0.5	0	1	0.75	0.6	0.888889	0.333333	0
	TARA_PSE_MAG_00059		0	0	1	1	1	1	1	0	0.8	0.75	0	0	0.666667	1	0.333333	0.666667	0.8	0	1	0.5	0	0.666667	0.6	0	1	0.888889	0.875	0	1	1	0.5	0	0	0.75	0.8	1	1	0.8	0.5	0	1	0.5	1	0.8	0.777778	0.666667	0
	TARA_PSE_MAG_00076		0	1	1	1	0.666667	0	1	1	1	0.75	0.857143	1	0.666667	1	0.333333	1	0.6	0	1	1	0	1	0.8	0.714286	1	1	0	0	0	1	0.5	0	0	1	0	1	1	1	0.5	0	1	0.5	1	0.8	0.888889	0.666667	0
	TARA_PSE_MAG_00085		0	0	0.75	0.75	0.666667	0	1	0	0.8	0.5	1	0	0.666667	0.666667	0.333333	0.666667	0	0	1	0.5	0	0.666667	0	0	0.75	0	0	0	0	0	0	0	0	0.75	0	0.8	1	0.8	0.5	0	1	0.5	1	0.6	0.777778	0.666667	0
	TARA_PSW_MAG_00011		1	1	1	1	1	1	1	1	1	0.75	1	1	1	1	1	1	0.6	1	1	1	0.666667	0.666667	0.8	0.714286	1	1	0.75	1	1	1	1	1	1	1	0.8	1	0.5	1	1	0	1	0.5	1	0.6	0.888889	0.666667	0.857143
	TARA_PSW_MAG_00014		1	1	1	1	1	1	1	1	1	0.75	1	1	1	1	1	1	0.6	1	1	1	0.666667	0.666667	0.8	0.714286	1	1	0.75	1	1	1	1	1	1	1	0.8	1	0.5	1	1	0	1	0.5	1	0.6	0.888889	0.666667	0.857143
	TARA_PSW_MAG_00078		1	1	0.75	0.75	0.666667	1	1	0	0.8	0	1	1	0.666667	0.666667	0.666667	0.666667	0	0	0	0	0	0.333333	0	0	1	0	0	0	0	1	0	0	0	0.5	0.6	0.8	0.5	0.6	0	0	0	0.5	0.75	0.8	0	0.666667	0
	TARA_RED_MAG_00005		1	1	1	1	0.666667	1	1	1	1	0.75	1	1	0.666667	1	1	1	1	1	1	1	0.666667	0.666667	0.8	0.857143	1	1	0.875	1	1	1	0.5	1	0.904762	0.5	0.8	1	1	1	1	1	1	1	1	0.8	0.888889	0.666667	0.857143
	TARA_RED_MAG_00073		0	0	0	1	0.666667	0	0.666667	0	1	0.75	0	1	0.333333	0	0	0	0	0	0.5	0	0	0	0	0.714286	0	0	0	0	0	0	0.5	0	0	0	0.6	0	0	0	0	0	0	0	0	0	0.777778	0	0
	TARA_RED_MAG_00080		0	0	0.75	0.75	0.666667	0	1	0	0	0	0	0	0	0.666667	0.666667	0.333333	0	0	1	0	0	0.333333	0	0	0.5	0	0	0	1	0	0	1	0	0	0	0	1	0	0	0	0	0.5	1	0.8	0	0.333333	0
	TARA_ANE_MAG_00014		1	1	0.75	1	1	1	1	1	0.8	1	1	0	1	1	1	1	1	0	1	1	0	0.666667	0.8	0.857143	1	0.777778	1	1	1	0	1	0	1	1	0	0.8	0.5	1	0	0	1	0.5	0	0.8	0	0.666667	1
	TARA_ION_MAG_00011		0	1	1	1	1	1	1	1	0.8	0.75	1	1	1	1	1	1	1	0	1	1	0.333333	0.666667	0.8	0.857143	1	0.888889	1	0	1	0	1	0	1	1	0	0.8	0.5	1	0.5	0.75	1	0.5	0	0.8	0	0.666667	1
	TARA_IOS_MAG_00024		1	1	1	1	1	1	0.666667	1	0.8	1	1	1	1	1	1	1	1	0	1	0.75	0.333333	0.666667	0.8	0.857143	1	0.777778	1	0	1	0	1	0	0.952381	1	0	0.8	0.5	1	0.5	0.75	1	0.5	0	0.8	0	0.333333	1
	TARA_MED_MAG_00070		0	1	1	1	1	1	1	1	0.8	1	1	1	1	1	1	1	0.6	0	1	0.75	0.333333	0.666667	0.8	0.857143	1	0	0.75	1	0	0	1	0	0	1	0	0.8	0	0.6	0.5	0.5	1	0.5	0	0.8	0	0.666667	0.714286
	TARA_PON_MAG_00040		0	0	0.5	0	0.333333	1	0.666667	1	0.8	0.75	0.857143	0	1	0.333333	1	0.666667	0	0	1	0.75	0.333333	0.666667	0.8	0.857143	1	0.777778	0	0	1	0	1	0	0	1	0	0.8	0	0	0	0	0	0	0	0.8	0	0.333333	0.714286
	TARA_PSE_MAG_00043		0	1	1	1	0.333333	1	1	1	0.8	1	1	1	1	1	1	1	0	0	1	1	0.333333	0.666667	0.8	0.857143	1	0.777778	0	0	1	0	1	0	0	1	0	0.8	0	1	0.5	0.75	1	0.5	0	0.8	0	0.666667	0.857143
	TARA_RED_MAG_00009		0	1	1	1	1	0	1	1	0.8	0.75	1	1	1	1	1	1	1	0	1	1	0.333333	0.666667	0.8	0.857143	1	0.888889	1	1	1	0	1	0	1	0.5	0	0.8	0.5	1	0.5	0	0	0.5	0	0.6	0	0.666667	1
	TARA_RED_MAG_00027		1	1	1	1	1	0	1	1	0.8	1	1	1	1	1	1	1	1	0	1	1	0.333333	0.666667	0.8	0.857143	1	0.888889	1	1	1	0	1	0	1	1	0	0.8	0.5	1	1	0.5	1	0.5	0	0.8	0	0.666667	1
	TARA_RED_MAG_00089		0	0	0.5	0	0	1	0	1	0	0	0	0	0.333333	0.666667	0.666667	0	0	0	1	0	0.333333	0	0	0	0	0	0	0.5	0	1	0.5	0	0	0	0	0	0	0	0	0	0	0	0	0	0	0.333333	0
	TARA_ANE_MAG_00002		1	1	1	1	1	1	1	1	1	1	1	1	1	1	1	0.333333	1	1	1	1	1	1	1	0.857143	1	1	1	1	1	1	1	1	1	1	0.6	1	1	0	1	0.5	1	0.5	0.75	0.6	1	0.666667	0.857143
	TARA_ANE_MAG_00003		1	1	1	1	1	1	1	1	1	1	1	1	1	1	1	0.666667	1	1	0	0.75	1	0.666667	1	0.714286	0.75	0.888889	1	1	1	1	1	1	0.952381	1	1	0.8	0	1	1	0.5	1	1	0.5	1	0.888889	0.666667	1
	TARA_ANE_MAG_00004		1	1	0.75	1	1	1	1	1	1	1	0.857143	1	1	0.666667	1	1	1	1	1	1	0.666667	0.666667	1	0.857143	1	0.888889	1	1	1	1	0	1	1	0.75	1	1	1	1	1	0.5	1	1	0	0.8	1	0.666667	0.857143
	TARA_ANE_MAG_00007		1	1	1	1	1	1	0.666667	1	1	1	0	1	0.666667	1	1	0.333333	0.8	1	0.5	1	1	0.666667	1	1	1	0	0.875	1	1	0	0	0	0.952381	1	0.8	1	1	1	0.5	0.75	0	1	0	0	1	0.666667	0.857143
	TARA_ANE_MAG_00008		1	1	1	0.75	1	1	1	1	1	1	0	1	0.666667	0	0.333333	0.333333	1	1	1	0	0.666667	0.666667	0	0.857143	0	1	1	0.5	1	1	1	1	1	0	0	0	0.5	0.8	0.5	0.5	1	0.5	0.75	0	1	0.666667	0
	TARA_ANE_MAG_00009		1	1	1	1	1	1	1	1	1	1	1	1	1	1	1	1	1	1	1	1	1	0.666667	1	0.857143	1	1	1	1	1	1	1	1	1	1	1	1	0.5	1	1	0.75	1	0.5	0.75	0	1	0.666667	0.857143
	TARA_ANE_MAG_00010		1	1	1	1	1	1	1	1	1	1	1	1	1	0.666667	1	1	1	1	0	1	0.666667	0.333333	1	0.714286	1	1	1	1	1	0	0	0	1	0.75	1	0.8	1	1	1	0.75	1	1	0.75	0.8	1	0.666667	1
	TARA_ANE_MAG_00011		1	1	1	1	1	1	1	0	0.8	1	1	1	1	1	1	0.666667	1	1	1	0.75	1	0.666667	1	0.857143	1	1	1	1	1	0	0.5	1	1	1	0.8	1	0.5	0.8	0.5	0.75	1	0.5	0.75	0.8	0	0.666667	0.857143
	TARA_ANE_MAG_00012		1	1	0.5	0.5	1	1	1	1	1	0.75	0	1	0	0	0	1	1	1	1	0.5	0.333333	0.666667	0	0.857143	0	0	1	0	0	1	0	1	1	0	0.6	0	0.5	0	0.5	0.5	1	1	0	0	0.777778	0	0.714286
	TARA_ANE_MAG_00013		1	1	1	1	1	1	1	1	1	0.75	1	1	1	0	0	0.666667	0.8	1	0	1	0.666667	0.666667	0	1	0	1	0.875	1	1	0	0.5	1	0.952381	0	0.8	0	1	0.6	1	0.75	1	1	0.75	0.6	0.888889	0.666667	0.714286
	TARA_ANE_MAG_00021		1	1	1	1	1	1	1	1	1	0.75	0.857143	1	1	1	1	1	1	1	1	1	1	0.666667	1	0.857143	1	0.888889	1	1	1	1	1	1	0.952381	1	0	0.8	1	1	1	0.75	1	0.5	1	1	0.888889	0.666667	0.857143
	TARA_ANE_MAG_00022		1	1	1	1	1	1	1	1	0.6	0	1	1	0.666667	0.666667	0.666667	1	0.6	1	1	0.5	0.666667	1	0.8	0	0.75	0	0.75	0	1	1	1	1	0.952381	1	1	0.8	0.5	0.8	1	0.75	1	0.5	1	0	0	0.666667	0
	TARA_ANE_MAG_00023		0	1	1	1	1	1	1	1	1	0.75	1	1	1	0	1	1	1	1	0	1	0.666667	0.666667	1	0.714286	1	1	1	1	0	0	0	1	0.952381	0	0.8	0.8	1	0	0.5	0.5	1	1	1	0.8	1	0.666667	0.857143
	TARA_ANE_MAG_00025		1	1	0.75	1	0.666667	1	1	1	1	1	1	0	1	0.666667	0	0.666667	1	1	0.5	1	0.666667	0.333333	1	1	0	1	0.875	1	1	0	0.5	1	0.952381	0	0.8	0	1	0.6	1	0.75	1	1	0.75	0	0.888889	0.666667	0.714286
	TARA_ANE_MAG_00026		0	1	0.75	1	0.666667	1	1	0	0.8	0.75	0	1	0.666667	0.666667	0.333333	1	0	1	0.5	0.5	0.333333	0.333333	1	0	1	0.888889	0	0.5	1	0	0.5	1	0.952381	0	1	1	0.5	0	1	0.5	1	1	1	0.6	0	0.666667	1
	TARA_ANE_MAG_00031		1	1	0.75	1	0.666667	0	1	0	0.6	0.75	1	1	0.666667	0.666667	0.666667	0.666667	0.8	1	0.5	0.75	0.666667	0.333333	0.6	0.714286	0.75	0.777778	0.75	1	0	1	0.5	1	0	1	0.8	0.8	1	1	0.5	0.5	1	0	1	0	0	0.666667	0
	TARA_ANE_MAG_00032		1	1	1	1	1	1	1	1	1	0.75	1	1	1	1	1	0.666667	1	0	1	1	1	1	0.6	0.714286	1	1	1	1	0	1	0.5	1	0.904762	1	0.8	1	0.5	0.6	1	0.75	1	1	0.5	0.6	0.777778	0.666667	0.714286
	TARA_ANE_MAG_00036		1	1	0.5	0	1	0	0.666667	0	0.6	0.5	0.714286	1	1	0.666667	0	1	0.8	0	0.5	0.5	0.666667	0.333333	0	0	0	0.888889	0.875	0.5	1	0	0	1	0	0	0.8	0	0.5	0	0	0.5	0	0.5	0.75	0	0	0.333333	0
	TARA_ANE_MAG_00037		1	1	1	1	1	1	1	1	0.8	1	1	1	1	1	1	1	1	1	1	1	1	0.666667	1	1	1	0.888889	1	1	0	1	1	1	1	1	1	1	0.5	1	0	0.5	1	0.5	1	1	0.777778	0.666667	0.857143
	TARA_ANE_MAG_00038		1	1	1	1	0.666667	1	1	1	0.8	0	1	0	1	1	1	1	0.8	1	1	1	0.333333	0.666667	1	0	1	0.888889	0.75	0	1	1	1	1	0.952381	1	1	0.8	1	1	1	0.5	0	0.5	0.5	0.8	0.777778	0.333333	1
	TARA_ANE_MAG_00040		1	1	1	1	1	0	1	1	1	0.5	1	1	1	0	0	1	1	0	0	1	0.666667	0.666667	0	0.857143	0	0.777778	1	1	0	0	1	1	0.952381	0	1	0	0.5	0.6	1	0.75	1	0.5	1	0.6	0.888889	0.666667	0.714286
	TARA_ANE_MAG_00041		1	1	1	1	1	1	0.666667	1	1	0.75	0.857143	1	1	0	0	0.333333	1	0	0	1	0.666667	0.666667	0	0.857143	0	0.888889	1	0.5	1	0	0	0	1	0	1	0	0.5	0.6	0.5	0.75	1	0.5	0.75	0	0.888889	0.333333	0.714286
	TARA_ANE_MAG_00043		1	1	0.75	1	1	1	1	0	1	0	1	1	1	0	0	1	1	0	0	0.75	0.666667	0.666667	0	0.857143	0	0.888889	1	0	1	0	0	1	0.952381	0	0.8	0	0.5	0.6	0.5	0.75	1	0.5	0.75	0.6	0.888889	0.666667	0.714286
	TARA_ANE_MAG_00045		1	1	1	0.75	1	1	0.333333	0	0.8	1	0.714286	0	1	1	1	0.333333	0.6	0	0.5	1	1	0.333333	0	0.857143	1	0	0.75	0	1	0	0.5	0	0	0.5	0.6	1	0	0	0.5	0.75	1	0.5	0	0	0.777778	0.333333	0
	TARA_ANE_MAG_00046		1	1	0.75	1	0.666667	1	1	1	0.8	0.5	1	1	1	1	1	1	1	1	1	0.5	0.666667	1	1	0.714286	1	1	0.875	0	1	1	1	1	0.904762	0.75	0.8	1	1	1	1	0.5	1	0	0.75	0.8	0.777778	0.666667	0.857143
	TARA_ANE_MAG_00051		1	1	0.75	1	1	0	0.666667	0	0.6	0	0	1	1	0.666667	0	0.666667	0.6	0	0	0.5	0.666667	0.666667	0	0	0	0.777778	0.75	0.5	1	0	0	0	0	0	0.6	0	0.5	0.6	0	0.5	0	0.5	0.75	0	0	0.333333	0.714286
	TARA_ANE_MAG_00054		1	0	0.75	0.75	0.666667	1	0.666667	0	0.8	0.5	1	1	1	1	1	0.333333	1	1	0	1	0.333333	1	0	0	1	0	0.875	0	0	1	0.5	1	0	1	0	0.8	0.5	1	1	0	0	1	0.5	0.8	0.888889	0.666667	0.714286
	TARA_ANE_MAG_00056		1	1	1	1	1	1	1	1	1	1	1	1	1	0.666667	1	0.333333	0.6	1	0.5	0.75	0.333333	1	0.8	0.857143	1	0.888889	0.75	1	0	0	0.5	0	0.952381	1	0.6	1	0.5	0.8	0	0	1	0.5	0	0.8	0.888889	0.666667	0.857143
	TARA_ANE_MAG_00057		0	1	1	1	1	1	0.666667	1	0	0.75	0.857143	1	1	1	1	0.666667	1	1	1	0	1	0.666667	1	0	0.5	0.888889	1	0.5	1	1	1	1	0.952381	0.75	1	0.6	0.5	1	0.5	0.5	1	1	0.75	0	0	0.333333	0.857143
	TARA_ANE_MAG_00058		1	1	0.75	1	0.666667	1	1	1	0.6	0.75	0.857143	0	0.333333	1	1	0.666667	0.6	1	1	0	1	0	0.8	0.714286	1	0.888889	0	0.5	0	1	1	1	0.904762	0.5	0.6	1	0	0	0	0.5	0	1	0.5	0	0	0.666667	0.857143
	TARA_ANE_MAG_00059		1	1	0.75	0.5	0.666667	0	0.666667	1	0	0.75	1	1	1	1	1	0.333333	0	1	0.5	0.75	1	1	1	0.714286	1	0	0	0.5	1	0	0.5	0	0.904762	1	0	1	0.5	0	0.5	0.75	0	0	0	0.8	0	0.666667	0.714286
	TARA_ANE_MAG_00060		1	1	1	1	1	1	1	1	1	1	0.857143	1	1	0.666667	1	1	0.8	0	0.5	0.75	0.666667	0.666667	1	0.714286	1	0.888889	0.875	1	1	0	0	1	1	0	1	1	1	0	1	0.75	0	1	1	0.8	0.888889	0.666667	0.857143
	TARA_ANE_MAG_00061		1	0	1	1	1	1	0.666667	1	0	0.5	0	1	0.333333	0	0	0.666667	0.6	1	0.5	1	0.333333	0.333333	0	0	0	0	0.75	0	1	1	0	0	0	0	0.8	0	0.5	1	0	0.5	1	0.5	0	0.8	0	0.666667	0
	TARA_ANE_MAG_00062		1	0	1	0.75	1	1	0.666667	1	0.6	0.75	0	1	0.666667	0.666667	0	1	0.8	1	1	0.5	0.666667	0.333333	0	0.857143	0	0.777778	0.875	1	0	1	0	1	0.904762	0	0.6	0	0.5	0.8	1	0.5	1	0.5	0.5	0.6	0	0.666667	0
	TARA_ANE_MAG_00064		1	0	1	0.75	0.333333	1	0.333333	1	0.6	0.75	0.857143	1	1	1	0.666667	1	0.6	1	1	1	0.333333	0.666667	0.8	0.714286	0.5	0	0	0	0	1	0.5	0	0	1	0.8	0	0	0.8	0	0	1	0.5	0	0.8	0.777778	0.333333	0.857143
	TARA_ANE_MAG_00065		1	1	1	0.75	1	1	0.333333	1	1	0.75	0.857143	0	0.333333	0	0.666667	0.666667	0	1	0	0.5	0.666667	0.666667	0	1	0	0.888889	0	0	0	0	0	0	1	0	0	0	0	0.6	0	0.75	0	0.5	0	0.6	0.777778	0.666667	0
	TARA_ANE_MAG_00067		1	1	0.75	0.75	1	1	0.666667	1	0.8	0.75	1	1	1	0	0	1	0.6	0	1	0	0.333333	0.333333	0	0.714286	0	0	0.75	0	1	1	0	1	0.904762	0	1	0	0	0.6	1	0.75	0	0.5	1	0.6	0.888889	0.666667	0
	TARA_ANE_MAG_00068		1	1	1	1	0.333333	0	1	1	0.8	0.5	0.857143	1	1	0	0	1	1	0	1	0.5	0.666667	0.666667	0.6	0.714286	0.5	0.888889	0.75	0	0	0	0	1	0.904762	0	0.8	0	0.5	0	0.5	0.5	1	0.5	0	0.8	0.888889	0.333333	0
	TARA_ANE_MAG_00069		1	1	0.75	1	1	1	0.666667	1	1	1	1	1	1	1	1	0.666667	1	1	0.5	1	0.333333	0.333333	0.8	1	1	0.888889	1	1	1	1	1	0	1	0.75	0.6	1	1	1	0.5	0.5	1	0.5	0	0.8	0.777778	0.666667	0.857143
	TARA_ANE_MAG_00070		0	1	0.75	1	0.666667	0	0.666667	1	0.6	0.75	1	1	0	0	1	1	0	0	0	0.75	1	0.333333	0	0	0.75	0	0	0.5	0	0	0	1	0	0	0	0.8	0.5	0	0.5	1	0	0.5	0.5	0	0	0.666667	0
	TARA_ANE_MAG_00071		0	1	1	0.5	0.666667	1	0.333333	0	0	0.5	0	1	1	0	0	0.333333	0.6	0	0	0.5	0	0.333333	0	0	1	0	0	1	0	0	1	0	0	0	0	1	0	0	0	0	0	0	0	0.6	0	0	0
	TARA_ANE_MAG_00072		1	0	1	0.5	1	1	0.333333	1	0.8	1	0.714286	0	0.666667	0.333333	1	0.333333	0.6	1	0.5	0	0.666667	0.333333	0.8	0.857143	0	0.888889	0.75	1	1	1	1	1	0	0	0.6	0	0.5	0.8	0	0.75	1	0.5	0.5	0	0.777778	0.333333	0
	TARA_ANE_MAG_00073		1	0	0.5	1	1	1	0.666667	1	1	0.5	0.714286	0	0.666667	0.666667	1	0.333333	1	1	1	0.5	1	0	0.8	1	1	0	1	0	1	1	1	1	0.952381	1	0.6	1	0.5	0	0	0.75	1	1	0	0	0.888889	0.333333	0.857143
	TARA_ANE_MAG_00074		1	1	1	1	1	1	1	1	1	1	1	1	1	0.666667	1	0.666667	1	1	0.5	1	1	1	0.8	1	1	0.888889	1	0	0	0	0	0	1	1	0.6	1	1	0.8	0.5	0.75	0	0.5	0	0.6	1	0.333333	0.857143
	TARA_ANE_MAG_00076		1	1	0.75	0.75	0.666667	0	0.333333	1	0.6	1	0.857143	0	1	1	1	0.333333	0	0	0.5	0.75	1	0.666667	0.8	0.714286	0.5	0	0	0	0	1	0.5	0	0.952381	1	0.6	0	0	0	0.5	0.5	0	0.5	0	0.6	0	0.333333	0.714286
	TARA_ANE_MAG_00077		1	1	0.75	1	0.666667	0	1	1	0.8	0	0.857143	1	0.666667	1	0.666667	0.666667	0.6	1	0	0.75	0.333333	0.666667	0.6	0	1	0.777778	0	0	0	0	1	1	0	1	1	0.8	0.5	1	0.5	0	0	0.5	0	0.8	0.888889	0.333333	0
	TARA_ANE_MAG_00078		1	1	1	1	0.666667	0	1	1	0.8	0.5	1	1	1	1	1	1	0.8	1	1	1	1	0.333333	1	0.857143	1	1	0.75	1	1	1	1	1	0	1	0.8	1	1	1	0.5	0.5	1	1	1	0.6	0	0.666667	0.857143
	TARA_ANE_MAG_00079		1	1	0.75	0.75	1	1	0.666667	1	0.8	0.5	0.857143	0	0.666667	1	1	1	0.6	1	0.5	0.75	0.333333	1	1	0.714286	1	0.888889	0.75	1	0	0	1	1	0	1	0.8	0.8	0	0.8	0.5	0.5	0	0.5	0.5	1	0.888889	0.333333	1
	TARA_ANE_MAG_00080		1	1	0.75	1	0.333333	1	1	1	1	0.75	1	1	1	1	0.333333	0.666667	0.8	1	1	1	1	1	0.8	0.857143	1	0.888889	0	0.5	1	1	1	0	0.904762	1	1	1	1	0.8	0	0.75	0	0.5	1	0.8	1	0	0.857143
	TARA_ANE_MAG_00081		1	1	0.75	0.5	1	1	0.666667	1	0.8	0.5	0.714286	0	0	0.333333	0.333333	1	0	1	0	0.5	0.333333	0.333333	0.6	0	0.5	0.888889	0	1	0	1	0.5	1	0	0	0.6	0	0.5	0.6	1	0.5	1	0.5	0.5	0	0.777778	0.333333	0
	TARA_ANE_MAG_00082		1	0	1	1	1	1	0.333333	1	0.8	0.5	0.857143	0	0.666667	0.666667	1	1	0.6	1	0.5	0.5	0.333333	0.333333	1	0	0.75	0.777778	0.75	0	1	1	1	0	0.904762	1	0.8	0.6	0.5	0.6	0.5	0.75	1	1	0.75	1	0.777778	0.333333	1
	TARA_ANE_MAG_00083		1	1	0	1	0.666667	1	0.666667	1	0.8	0.5	0.857143	1	1	1	0.666667	0	0	1	0.5	0.75	0.666667	1	0.8	0	0.5	0	0	1	1	0	1	0	0.952381	1	0.8	0.6	0.5	1	0	0.5	1	0	0.5	0	0.777778	0.333333	0.714286
	TARA_ANE_MAG_00084		1	1	1	1	0.666667	1	1	1	1	1	1	1	1	1	1	1	1	1	1	1	1	0.666667	1	1	1	1	0.875	1	1	1	1	1	1	0.75	1	1	1	1	1	0.5	0	0.5	1	0.8	1	0.333333	0.857143
	TARA_ANE_MAG_00085		1	1	0.75	0.75	1	0	1	1	0.6	0.75	0.714286	1	1	0.666667	1	1	0	1	0.5	0.75	0.666667	0.333333	0.6	0	0.75	0	0	0.5	0	1	0.5	1	0.904762	1	0.6	0.8	0	0.6	0.5	0.5	0	0.5	0.5	0.6	0	0.333333	0.857143
	TARA_ANE_MAG_00086		0	1	0.75	0.5	0.333333	1	1	0	0.8	1	1	1	0.666667	0.666667	1	0.333333	0.6	0	0.5	0	0.666667	0.333333	0.8	0	0.5	0	0	0	0	0	1	0	0	0.75	0.8	0.6	1	0.8	1	0.5	0	0.5	0.5	0	0	0.666667	0
	TARA_ANE_MAG_00087		1	1	0.5	1	1	0	0.666667	1	0.8	1	0	0	0.666667	1	0	0.333333	0.8	0	1	0.5	0.666667	0.333333	0.8	0.714286	1	0.777778	0.875	1	1	1	1	0	0	0.75	1	1	1	0.8	0.5	0.75	0	0.5	1	0.8	0	0	0
	TARA_ANE_MAG_00088		1	1	1	0.75	0.666667	1	1	0	1	0.75	0.714286	0	0.666667	0.666667	0.333333	0.333333	0.6	0	0.5	0	0.666667	0.666667	0.8	0.857143	0.75	0	0	0	0	1	1	0	1	0.5	0.6	0.8	1	0	1	0.75	0	0.5	0.5	0	0.888889	0.666667	0
	TARA_ANE_MAG_00089		1	1	0.75	0.75	0.333333	1	0.666667	1	0.8	0.5	0.857143	0	0.666667	0.666667	0.333333	1	0.6	0	1	0.5	0.666667	0.666667	1	0.714286	0.5	0.777778	0	0.5	0	1	0.5	0	0	1	0.6	0	1	0.6	0.5	0	0	1	0.5	0.6	0.888889	0.333333	0.714286
	TARA_ANE_MAG_00090		0	1	0.75	0.75	0.333333	1	0.333333	0	0.6	0.75	0.857143	0	0.666667	1	0.333333	0.333333	0	0	0.5	0.5	0.666667	1	0	0	0.5	0	0	0	0	0	1	0	0	0	0.6	0.6	1	0.6	0.5	0.5	0	1	0	0	0.777778	0	0
	TARA_ANE_MAG_00091		0	1	0.75	0	0.333333	0	0.666667	0	0	0	0	0	0	0.666667	0	0	0	1	0	0	0	0.333333	0	0	0	0	0	0.5	1	0	0.5	0	0	0	0	0	0.5	0	0.5	0.5	0	1	0.75	0	0	0.333333	0
	TARA_ANE_MAG_00092		1	1	0.5	0.75	1	0	0.666667	1	0.6	0.5	0.857143	0	0.666667	0.666667	0	1	0	0	0.5	0.5	1	0.333333	1	0	0.75	0	0	1	1	0	0.5	1	0	0.5	0	0.8	0.5	0.8	0	0.5	0	0	1	0.8	0	0.333333	0.714286
	TARA_ANE_MAG_00093		0	1	1	1	0.666667	1	1	1	0.8	1	1	0	1	0.666667	0.666667	0.333333	0.8	1	0.5	1	1	0.666667	0.8	0.857143	0.75	0.777778	0.75	0	0	1	1	0	0.952381	1	0.8	0.8	1	0.6	1	0.75	0	1	0	0.8	0.888889	0.666667	0
	TARA_ANE_MAG_00094		1	1	0	1	0.666667	0	0.333333	1	0.6	0	0	0	0.333333	0	1	0.666667	1	0	0	0.5	0.333333	0	0.6	0	1	0	0.875	1	0	1	1	0	0	0.5	0	1	0.5	0	0.5	0.75	0	0.5	0	0.6	0	0.333333	0
	TARA_ANE_MAG_00095		1	1	0.75	0.75	1	0	0	1	0	0.75	0	0	0.666667	0.333333	1	0.333333	0	1	0.5	0.5	0.333333	0.666667	1	0	0	0	0	1	1	0	0.5	1	0	0.5	0	0	1	0	0.5	0.75	0	0	0.75	0.6	0	0.333333	0
	TARA_ANE_MAG_00096		1	1	0.5	0.5	0.333333	0	0.333333	1	0.8	0.5	0.714286	1	0.333333	1	0.333333	0.666667	0	1	0	0	1	0.333333	0	0.714286	0.5	0	0	1	0	0	1	1	0	0.5	0.8	0.6	0	0.6	0	0.5	0	0.5	0.75	0.6	0.777778	0.333333	0
	TARA_ANE_MAG_00097		0	1	0.5	0.5	0.333333	0	0.333333	0	0.6	0.5	0	0	0	0.666667	0	0.333333	0	0	0.5	0	0	0	0	0	0	0	0	0	0	1	0	0	0	0	0	0	0	0	0.5	0.5	0	0.5	0	0	0	0	0
	TARA_ANE_MAG_00098		0	0	0	0.5	0.666667	1	0	0	0	0	0	0	0	0	0.333333	0.333333	0	1	0	0	0	0	0	0	0	0	0	0	1	0	0	0	0	0.5	0	0	0.5	0	0	0.5	0	0	0	0	0	0	0
	TARA_ANE_MAG_00099		0	0	0	0.75	0.333333	0	0	0	0	0	0	0	0.333333	0	0	0	0	0	0.5	0	0.333333	0	0	0	0	0	0	0	0	0	0.5	0	0	0	0.6	0	0.5	0	0.5	0.5	0	0	0	0	0	0	0
	TARA_ANE_MAG_00101		1	1	1	1	1	1	1	0	1	1	1	1	1	1	1	0.666667	0.8	1	0.5	0.75	1	1	1	0.857143	1	1	0.875	0	0	1	1	0	1	1	1	1	1	1	1	0.75	0	1	0.75	0.8	1	0.666667	1
	TARA_ANW_MAG_00001		1	1	1	1	1	1	1	1	1	1	1	1	1	1	1	1	1	1	1	1	1	0.666667	1	1	1	1	1	1	1	1	1	1	1	1	1	0.8	0.5	1	1	0.75	1	0.5	0.75	0.6	1	0.666667	0.857143
	TARA_ANW_MAG_00002		1	1	1	1	1	1	1	1	1	1	1	1	1	1	1	1	1	1	1	1	0.666667	0.666667	1	0.857143	1	0.888889	1	1	0	1	1	1	1	1	1	1	1	1	1	0.75	1	1	1	1	1	0.666667	0.857143
	TARA_ANW_MAG_00003		1	1	1	1	1	1	1	1	1	1	1	1	1	1	1	1	1	1	1	1	1	0.666667	1	1	1	1	1	1	1	1	1	1	1	1	1	1	0.5	0.8	1	0.75	1	0.5	0	0.8	0.777778	0.666667	0.857143
	TARA_ANW_MAG_00004		1	1	1	1	1	1	1	1	1	1	1	1	1	1	1	1	1	1	1	1	1	0.666667	1	1	1	1	1	1	1	1	1	1	1	1	1	1	1	1	1	0.75	1	0.5	0	0.8	0	0.666667	0.857143
	TARA_ANW_MAG_00005		1	1	1	1	1	1	1	1	1	0.75	1	1	1	1	1	1	1	1	1	1	1	0.666667	1	0.857143	1	0.888889	1	1	1	1	1	1	0.952381	0.75	0.8	0.8	1	1	1	0.75	1	0.5	1	1	0.888889	0.666667	0.857143
	TARA_ANW_MAG_00007		1	1	1	1	1	1	1	1	1	0.75	1	1	1	1	1	1	1	1	0.5	0.5	0.666667	0.666667	0.8	0.857143	1	1	1	1	1	1	1	1	1	0.75	0.8	1	1	1	1	0.5	1	0.5	1	0.8	1	0.666667	1
	TARA_ANW_MAG_00008		1	1	1	1	1	1	1	1	1	1	1	1	1	0.666667	0	1	1	1	0.5	0.75	0.666667	0.666667	0	0.857143	0	1	1	1	1	0	0	1	0.952381	0	0.8	0	1	1	0.5	0.5	1	1	0.75	0.8	0.888889	0.333333	0.857143
	TARA_ANW_MAG_00009		1	1	1	1	1	1	1	1	1	0.75	1	1	1	1	1	1	1	1	1	1	1	0.333333	1	0.857143	1	0.888889	1	1	1	1	1	1	1	1	1	1	1	1	1	0.75	1	0.5	1	0.8	1	0.666667	0.857143
	TARA_ANW_MAG_00010		1	1	1	1	1	1	1	1	1	0.75	1	1	1	0	0	1	1	1	0.5	0.75	0.666667	0.666667	0.6	1	0	0.777778	1	1	1	1	0.5	1	1	0	1	0	0.5	1	1	0.75	1	0.5	0.75	0.6	0.888889	0.333333	0.857143
	TARA_ANW_MAG_00011		1	1	1	1	1	1	1	1	1	1	1	1	1	1	1	1	1	1	1	1	1	1	0.8	1	1	1	1	1	1	1	1	0	0.952381	1	0.8	1	0.5	1	1	0.75	1	1	0.75	0.8	1	0.666667	0.857143
	TARA_ANW_MAG_00014		1	1	1	1	1	1	1	1	1	0.75	0.714286	1	1	0.666667	0	1	1	1	1	0.75	0.666667	0.666667	0	1	0	0.888889	1	1	1	1	0.5	1	1	0	0.8	0	0.5	0.6	1	0.5	1	0.5	0.75	0.8	1	0.666667	0
	TARA_ANW_MAG_00015		1	1	1	1	1	1	1	1	1	0.75	1	1	1	1	1	1	1	1	0.5	1	1	0.666667	1	1	1	1	1	0.5	1	1	1	1	1	1	0.6	1	0.5	1	0.5	0.5	1	0.5	0.75	1	1	0.666667	0.857143
	TARA_ANW_MAG_00017		1	1	1	1	1	1	1	1	1	0.75	1	0	1	1	1	1	1	1	0.5	1	1	0.666667	1	1	1	1	1	1	1	0	1	1	1	1	0.8	1	1	1	0	0.5	1	0.5	0.75	1	1	0.666667	0.857143
	TARA_ANW_MAG_00018		1	1	1	0.75	1	1	1	0	0.8	1	1	1	0.333333	1	1	0.333333	0.8	1	1	1	0.666667	1	1	0.857143	1	1	0.875	1	1	1	0.5	1	1	1	0.8	1	0.5	1	1	0.5	1	1	0.75	0.8	0	0.666667	0.857143
	TARA_ANW_MAG_00020		1	1	1	1	1	1	1	1	1	1	1	1	1	1	1	1	1	1	1	1	1	1	1	1	1	1	1	1	1	1	1	1	1	1	0.8	1	1	0	1	1	1	0.5	0.75	0.8	1	0.666667	0.857143
	TARA_ANW_MAG_00021		1	1	0.75	1	0.666667	1	0.666667	1	1	1	0.857143	1	1	0.666667	1	1	1	0	0	0.5	0.666667	0.666667	1	0.714286	1	1	0.875	1	1	0	0	1	0.904762	0.5	0	1	1	0.8	0.5	0.75	1	1	1	0.6	0.888889	0.666667	0.714286
	TARA_ANW_MAG_00022		1	1	1	0.75	1	1	1	1	0.8	0.75	0.857143	0	0.666667	0.666667	0.666667	1	1	1	0.5	0.75	0.666667	0.666667	0.8	0.714286	1	1	1	1	1	1	1	1	1	1	0.8	1	0.5	0.8	1	0.5	1	0.5	0.75	0.8	0.888889	0.666667	0.857143
	TARA_ANW_MAG_00023		1	1	1	1	1	1	1	0	0.8	0.5	1	1	0.333333	0.666667	0	1	0.8	0	0	1	0.666667	0.666667	0	0.714286	0	0.777778	0.875	1	1	0	0	1	0.952381	0.5	1	0	0.5	0.6	1	0.75	0	1	1	0.6	0	0.333333	0.714286
	TARA_ANW_MAG_00029		1	1	1	1	0.333333	0	0.666667	0	1	0.5	1	0	0.666667	0	0	1	0.8	0	0.5	0.75	0.666667	0.666667	0	0.857143	0	0.777778	0	1	1	0	0	1	0.904762	0	0.6	0	0.5	0.6	0.5	0.75	0	0.5	0.75	0.6	0.888889	0.666667	0.714286
	TARA_ANW_MAG_00031		1	1	1	0.75	1	0	0.666667	1	1	0.5	1	0	0.333333	0.666667	1	1	1	1	0.5	0.75	1	0.666667	1	0.857143	1	0.777778	1	1	1	1	1	1	0	0.5	0	1	0.5	0.6	0.5	0.5	1	0	1	0.8	0	0.666667	0.857143
	TARA_ANW_MAG_00033		1	1	0.75	0.5	1	1	0.666667	1	0.6	0.75	0.857143	1	0.333333	0	0.666667	0	0.8	0	0	0.5	0.666667	1	0	0.857143	0	0.777778	0.875	0	0	0	0	0	0.952381	0	0.6	0	0.5	0.6	0	0.75	0	0.5	0	0.8	0	0.666667	0
	TARA_ANW_MAG_00034		1	1	1	0.75	0.666667	1	0.666667	1	1	1	1	1	1	0	0.333333	0.666667	1	1	0.5	1	0.666667	0.666667	0.6	0.857143	0	0.777778	0.875	1	1	1	0.5	1	0.904762	0	0.6	0	0.5	0	1	0.75	1	0.5	1	0.8	1	0.666667	0
	TARA_ANW_MAG_00035		1	1	1	0.75	0.666667	1	1	1	1	0.75	0.857143	0	1	1	1	0.333333	0.8	1	0.5	1	0.666667	0.666667	0.8	0.857143	1	0.888889	0.75	1	1	1	1	1	0.952381	1	0.6	1	0	0.8	1	0.75	1	0.5	1	0.8	1	0.333333	0.857143
	TARA_ANW_MAG_00036		1	1	1	1	1	0	1	1	1	1	1	1	1	1	1	1	1	1	1	1	1	0.666667	1	0.857143	1	1	1	1	1	1	1	1	1	1	1	1	1	1	1	0.75	1	1	1	1	0.888889	0.666667	0.857143
	TARA_ANW_MAG_00037		1	1	1	0.75	1	1	0.666667	1	1	0.75	1	1	0.333333	1	1	0.666667	1	1	0.5	1	1	0.666667	1	1	1	1	1	0.5	1	1	0.5	0	0	1	0.8	1	1	1	0.5	0.75	1	1	0	0.6	1	0.666667	0.857143
	TARA_ANW_MAG_00039		1	1	0	0.75	1	1	1	1	1	1	0.714286	0	1	0.666667	1	0.333333	0	0	0.5	0.75	1	0.666667	0	1	1	0	0	1	1	1	1	1	0.904762	1	0.8	1	0	1	1	0.5	0	0.5	0.75	0.6	1	0.333333	0.857143
	TARA_ANW_MAG_00040		1	1	1	1	1	1	1	1	1	1	1	1	1	1	1	0.666667	1	1	1	0.75	1	1	0.8	1	1	1	1	1	1	1	1	0	1	0.75	0.6	1	1	0.6	1	0.5	1	0.5	0.75	0.8	0.888889	0.666667	0.857143
	TARA_ANW_MAG_00041		1	1	0.75	0.75	0.666667	1	0.666667	0	0.8	1	0.714286	1	1	1	1	0.333333	0.8	1	1	0.5	0	0.333333	0.8	0	0.5	0.888889	0.75	0	1	1	0	1	0.952381	0	0.6	0	1	0.6	1	0.5	0	0.5	0.5	0.6	0.777778	0.666667	0
	TARA_ANW_MAG_00042		1	0	1	1	1	1	1	0	0.6	1	1	1	1	1	1	1	0	1	1	1	0.666667	0.666667	1	0	1	0.888889	0	1	1	1	1	1	1	1	0.6	1	0	0.8	1	0	1	0.5	0.75	0.8	0	0.666667	0.714286
	TARA_ANW_MAG_00044		1	1	0.75	1	1	0	1	1	0.6	0.5	1	1	0.666667	0	0	1	0.8	0	0.5	1	0.666667	0.666667	0	0.714286	0	0.777778	0.875	1	1	1	0	1	0	0	0	0	0.5	0.6	1	0.5	1	0.5	1	0	0	0.666667	0
	TARA_ANW_MAG_00047		1	0	1	0.75	1	1	1	1	0.8	0.75	0.857143	1	0.333333	0	0.666667	0.333333	0.6	1	0	0	1	0.666667	0	1	0	0.777778	0.75	0	1	0	0.5	0	0.952381	0	0.6	0	0.5	0.6	0	0.75	0	1	0	0.6	0	1	0
	TARA_ANW_MAG_00048		1	0	0.75	0.75	0.333333	1	0.666667	1	0.8	0.5	0.857143	0	1	0	0	0.666667	0.8	1	0	0	0	0.333333	0	0	0	0	0	0	1	0	0	0	0	0	0.6	0	0.5	0.6	0	0.5	0	1	0	0.8	0.888889	0.333333	0
	TARA_ANW_MAG_00049		1	1	1	1	1	1	0.666667	1	0.6	0.75	0.714286	1	1	1	1	0.666667	0	1	1	1	0.666667	0.666667	1	0.714286	1	0.888889	0	0	1	1	0.5	1	0	0	0.6	1	0	0	0	1	1	0.5	0.75	0.6	0	0.666667	0.714286
	TARA_ANW_MAG_00050		0	1	0.5	0.75	0.666667	0	0.666667	0	0.6	1	0.857143	0	0.666667	0.666667	1	0.333333	0.6	1	1	1	1	0.666667	1	0.714286	0.5	0	0	0.5	0	1	0	1	0	0.75	1	0	0.5	0	1	0.75	0	1	0.5	0.6	0	0.333333	0.857143
	TARA_ANW_MAG_00052		1	1	1	1	1	1	0.333333	1	0.8	1	0	0	1	0.666667	1	0.666667	1	0	0.5	1	0.666667	1	0.8	1	1	0	1	1	1	0	0.5	0	0.904762	1	0.6	0.8	0.5	0	0.5	0.5	1	0	0	0	0.777778	0.666667	0.857143
	TARA_ANW_MAG_00054		1	1	1	0.5	1	0	1	0	0.6	0.5	0.714286	0	1	0.333333	1	0.333333	0.8	1	0.5	1	0.666667	1	0.8	0.714286	1	0.888889	0.875	0.5	1	1	0.5	0	0.904762	1	0	0.8	0.5	0	0.5	0.5	0	0	0	0.6	0	0.666667	0.857143
	TARA_ANW_MAG_00055		1	0	0.75	0.5	0.666667	0	0.666667	1	0	1	1	0	0.666667	0.333333	1	0.333333	0.8	0	1	0.75	0.333333	0.666667	1	0	0.75	0	0.75	0.5	0	0	0.5	0	1	1	0	0.6	0.5	0	0	0.75	0	0	0	0.6	0	0	0.714286
	TARA_ANW_MAG_00056		1	0	1	0.5	1	1	1	1	0.6	1	1	1	1	0.666667	0.666667	1	0.8	1	1	1	0.333333	0.666667	0.6	0	1	0.777778	0.875	0	1	1	1	1	0.904762	1	1	0.8	0.5	0.6	0.5	0.5	1	0.5	0.75	1	0	0.666667	0.857143
	TARA_ANW_MAG_00057		1	1	1	1	1	0	1	0	1	1	1	1	0.333333	1	0.333333	0.333333	0.8	1	1	0.75	0.666667	1	0.8	1	1	1	0.875	1	1	1	1	0	1	1	0.6	1	1	0	0.5	0.75	1	0.5	0.75	0.8	0.777778	0.666667	0.714286
	TARA_ANW_MAG_00058		1	1	0.5	1	0.666667	0	1	1	0	0.75	1	1	1	0.666667	1	0.333333	0.8	0	0.5	0.5	0.333333	0.333333	0.6	0	0.5	0.777778	0.75	1	0	1	0	1	0	0.75	0.8	0.6	0.5	0.6	0	0	1	0.5	0.75	0.8	0	0.666667	0.714286
	TARA_ANW_MAG_00059		1	1	0.75	1	1	1	0.666667	1	0.8	0.75	0	1	0.666667	0.666667	1	0.666667	0.6	1	1	0.5	0.666667	0.666667	0.8	0.857143	0.75	0	0.75	0.5	1	1	0.5	1	1	0.75	0	0.8	0.5	1	0.5	0.75	0	0.5	0	0.6	0	0.333333	0.714286
	TARA_ANW_MAG_00060		1	1	0	0.75	0.666667	0	0.666667	0	0.6	0	0	1	1	0.333333	1	0.333333	0.6	0	0	0.5	0.333333	0	0	0.714286	0.5	0	0	0.5	0	1	0	0	0	0.5	0	0	1	0	0.5	0	0	0.5	0	0	0	0.666667	0
	TARA_ANW_MAG_00061		0	1	1	0.5	1	0	0.666667	1	0.6	0.75	0	1	0.666667	0	0.333333	0	0.6	1	0	0.5	0.333333	1	0	0.714286	0.5	0	0.75	0	0	1	0.5	1	0	0.5	0.6	0	0.5	0	0.5	0.5	0	0.5	0.5	0.6	0	0.333333	0
	TARA_ANW_MAG_00062		1	1	1	1	1	1	0.666667	1	0.6	1	0.857143	0	1	0.666667	0.666667	0.666667	0	0	0.5	0	1	0	1	0	1	0	0	0	1	1	0	0	0	1	0.8	1	0.5	0	0.5	1	1	0	0	0.8	0	0.666667	0.714286
	TARA_ANW_MAG_00063		1	1	0.75	1	0.666667	1	1	1	0	0.5	0.857143	0	0.333333	0.666667	0.666667	1	0.8	1	0.5	0.75	1	0.666667	0.8	0	0.5	0	0.75	1	1	1	0.5	1	0.904762	1	0.6	0	0.5	0.6	0.5	1	0	0.5	0	0.8	0	0.666667	0.857143
	TARA_ANW_MAG_00065		1	1	1	1	1	1	1	1	1	1	1	1	1	1	1	0.666667	1	1	1	1	0.666667	0.666667	1	1	1	0.888889	1	1	1	1	0.5	1	0.952381	0.5	1	1	1	0.8	0.5	0.75	0	1	1	0.8	1	0.666667	0.857143
	TARA_ANW_MAG_00066		1	1	1	1	1	1	0.666667	1	0.8	0.5	0.857143	1	1	1	1	0.333333	0.6	0	0.5	0.5	1	0	0.8	0.714286	0.5	0.888889	0.75	0.5	1	1	0.5	1	0	0.75	1	0	1	1	0.5	0.5	1	0.5	0	0	0	0.333333	0.714286
	TARA_ANW_MAG_00067		1	1	1	0.75	0.666667	1	0.666667	1	0	0.75	0.857143	0	0.333333	1	1	0.666667	1	1	0	0.75	0.666667	0	0.6	0	0.75	0	0.875	1	0	1	0.5	1	0	0	0	0.6	0.5	0.8	0.5	0	0	0.5	0	0	0	0.666667	0.857143
	TARA_ANW_MAG_00068		1	1	1	0.75	0.333333	1	0.333333	1	0.8	0.75	0.857143	0	0.666667	1	1	0.333333	0.6	0	0.5	0	0.333333	0.666667	0.6	0.714286	1	0.888889	0	1	1	0	0.5	1	0	1	0	1	0.5	1	1	0.75	0	0.5	1	0.6	0.777778	0.333333	0
	TARA_ANW_MAG_00069		1	0	1	0	1	0	1	1	0.6	0.5	1	1	0.666667	0.666667	0	0	0.8	0	0.5	0.5	0.666667	1	0	0.857143	1	0	0.875	1	1	0	0	1	0.952381	0	0	1	0.5	0.8	0.5	0.75	0	0.5	1	0.6	0	0.666667	0
	TARA_ANW_MAG_00070		1	1	0.5	1	0.666667	1	0.333333	1	0.8	0.75	0.857143	0	0.333333	0.666667	0.666667	0.666667	1	1	1	0	1	0.666667	0.6	0	1	0	0.875	0.5	0	1	1	0	0	0.5	0.8	1	1	1	0	0.5	0	0	0	0.6	0	0.333333	0.857143
	TARA_ANW_MAG_00071		0	1	1	0.5	0.333333	0	1	0	1	0.75	1	1	0.666667	0.666667	0.333333	0	0.6	0	0.5	0.75	0.666667	0.666667	0.8	0.857143	0.75	0	0	0.5	0	1	1	0	0.904762	0.75	0.8	0.8	1	0	1	0.75	0	1	0.5	0	0.888889	0.333333	0
	TARA_ANW_MAG_00072		1	1	0.5	0.75	0.333333	1	0.666667	1	0.8	0.5	0	0	0.666667	1	0	0.666667	0.8	1	0	0	0.333333	0.333333	0	0.714286	0	0	0	1	0	1	1	0	0	0.75	0	0	1	0	0.5	0.5	0	0.5	0	0	0.777778	0.666667	0
	TARA_ANW_MAG_00073		1	0	0	0	0	0	0	0	0	0.5	0	0	0	0	0	0	0	0	0	0	0	0	0	0	0	0	0	0.5	0	0	0	0	0	0	0	0	0	0	0	0.5	0	0	0.5	0	0	0	0
	TARA_ANW_MAG_00074		0	1	0.5	1	0.666667	1	0.333333	1	0.8	0.75	0.857143	0	0.666667	0.666667	0.666667	0.333333	0.6	0	0.5	0.5	0.666667	0.666667	0	0.714286	0.75	0	0	0	0	1	1	0	0	0.5	0.6	0.8	1	1	1	0.75	0	1	0	0.8	0.888889	0.666667	0
	TARA_ANW_MAG_00075		0	0	0.75	1	0	1	0.666667	0	0.6	0	0	0	0	0.666667	0.333333	0.333333	0	0	0.5	0	0.666667	0.333333	0	0	0	0	0	0	0	0	1	0	0	0	0	0	0	0	0	0.5	0	0	0	0	0	0.333333	0
	TARA_ANW_MAG_00076		1	0	0.5	0	0	0	0	0	0	0.75	0	0	0	0.333333	0.333333	0	0	0	0	0	0.666667	0.333333	0	0	0	0	0	0	0	0	0.5	0	0	0	0	0	0	0	0	0.75	0	0	0.5	0	0	0.333333	0
	TARA_ANW_MAG_00077		1	1	0.5	0.5	0.666667	1	0.333333	1	0.6	0.75	0	0	0.333333	0.666667	0.666667	0.333333	0	0	0	0	0.333333	0.333333	0.6	0	0.5	0	0	0	0	1	0	0	0	0.5	0.8	0.6	0.5	0	0	0.5	0	0	0.75	0	0	0.333333	0.714286
	TARA_ANW_MAG_00078		0	1	1	0.75	0.666667	1	1	1	1	1	1	1	1	1	1	0.333333	0.6	1	0.5	0.5	1	0.666667	1	0.857143	0.75	1	0	0	0	1	1	0	1	1	0.8	0.8	1	0.8	1	0.75	0	1	0	0.6	0.888889	0.333333	0.857143
	TARA_ANW_MAG_00079		1	1	0.75	0.5	0	0	0	0	0.6	0	0	0	0	0	0	0.333333	0	0	0.5	0	0.666667	0	0	0	0	0	0	0	0	0	0	0	0	0	0	0	0	0	0.5	0	0	0.5	0	0	0	0	0
	TARA_ANW_MAG_00080		1	1	0.75	1	1	1	0.666667	1	0.8	1	1	0	0.666667	1	0.666667	0.333333	0.6	1	1	0.75	1	1	1	0.857143	1	0.888889	0.75	0	1	1	1	0	1	1	0.8	1	1	1	1	1	0	1	0	0.6	0.888889	0.666667	0
	TARA_ANW_MAG_00081		0	0	0	0	0	0	0	0	0	0.5	0	0	0.666667	0.333333	0	0	0	0	0.5	0	0	0.666667	0	0	0	0	0	0	0	0	0.5	0	0	0.75	0	0	0	0	0	0.5	0	0	0	0	0	0.333333	0
	TARA_ANW_MAG_00082		0	0	0	0	0.333333	1	0	0	0	0.5	0	0	0	0	0	0	0	0	0.5	0	0	0.333333	0	0	0	0	0	0.5	0	0	0	0	0	0	0	0	0.5	0	0	0	0	0	0	0	0	0.333333	0
	TARA_ANW_MAG_00083		0	1	0.5	0	0.333333	1	0.333333	0	0	0.5	0	0	0	0.333333	0	0	0	1	0.5	0	0	0	0	0	0	0	0	0	0	0	0.5	0	0	0	0	0	0	0	0	0	0	0.5	0	0	0	0	0
	TARA_ANW_MAG_00084		0	1	0.5	0	0	0	0.333333	0	0	0.5	0	0	0	0.666667	0.333333	0.333333	0	0	0.5	0	0	0	0	0	0	0	0	0	0	0	0	0	0	0	0	0	0	0	0	0	0	0	0	0	0	0.333333	0
	TARA_ANW_MAG_00085		0	0	0.5	0.5	0	0	0.666667	0	0.6	0	0	0	0	0.333333	0	0	0	0	0.5	0	0	0	0	0	0	0	0	0	0	0	0	0	0	0	0	0	0	0	0	0.5	0	0	0	0	0	0	0
	TARA_ANW_MAG_00086		0	1	1	1	1	1	1	0	1	1	1	0	0.666667	1	1	0.333333	0.8	1	0.5	0.75	1	0.666667	1	0.857143	1	1	0.875	0	0	1	1	0	1	0.75	1	1	1	0.6	1	0.75	0	1	0.5	0.8	0.888889	0.666667	0.857143
	TARA_ANW_MAG_00087		1	0	0	0	0	0	0	0	0	0.5	0	0	0	0	0	0	0	0	0	0	0	0	0	0	0	0	0	0	0	0	0.5	0	0	0	0	0	0.5	0	0	0	0	0	0.75	0	0	0.333333	0
	TARA_ANW_MAG_00088		1	1	1	1	1	1	0.666667	0	1	1	0.857143	1	1	1	1	0.666667	0.8	1	1	0.75	1	0.666667	1	0.857143	1	0.888889	0.875	0	0	1	1	0	1	0.75	1	1	1	1	1	0.75	0	1	0.75	0.6	1	0.666667	1
	TARA_ASE_MAG_00001		1	1	1	1	1	1	1	1	0.8	1	1	1	1	1	1	0.666667	1	1	1	1	1	0.666667	1	1	1	1	1	1	0	0	1	1	1	1	1	1	0.5	1	0	0.5	1	0.5	1	1	0.777778	0.666667	0.857143
	TARA_ASE_MAG_00002		1	1	1	1	1	1	1	1	1	1	1	1	1	1	0	1	1	1	0.5	1	0.333333	1	0	0.857143	0	0.888889	1	1	1	1	1	1	0.952381	0	0.6	0	1	1	0.5	1	1	1	1	0.8	0.888889	0.666667	0.857143
	TARA_ASE_MAG_00003		1	1	0.75	1	1	1	0.666667	1	1	0.75	0.857143	0	1	0.666667	1	1	0.8	1	0	0.75	0.666667	1	1	0.714286	1	0.777778	0.875	1	1	0	1	1	0.904762	0.75	1	1	0.5	1	0.5	1	0	0.5	0.5	0.6	0.888889	0.666667	0.857143
	TARA_ASE_MAG_00004		1	1	1	0.75	1	1	0.666667	1	1	1	1	0	1	1	1	0.333333	0.6	0	0.5	1	1	0.666667	1	1	1	0	0.75	0.5	1	1	0.5	0	0.952381	1	0.6	1	0	0	0.5	0.75	1	0.5	0	0	0.888889	0.666667	1
	TARA_ASE_MAG_00006		1	1	1	1	1	1	0.666667	1	0.8	0.5	0.857143	1	0.666667	0.666667	1	0.666667	0.8	1	1	0.75	1	0.666667	0.6	0.714286	1	0.777778	0.875	1	1	0	0.5	0	0	1	1	1	0.5	1	0.5	0.5	1	0	1	0.8	0	0.666667	0.857143
	TARA_ASE_MAG_00007		1	1	0.5	1	1	1	1	1	0.8	0.75	1	1	0.333333	1	0.333333	0.666667	0.8	1	1	0.5	0.333333	1	0.8	0	0.75	0	0.875	1	1	1	1	0	0.904762	0.5	0.6	0.8	0.5	0.6	0.5	0.5	0	0.5	0	0	0	0	0.714286
	TARA_ASE_MAG_00008		1	0	1	1	1	1	1	0	0.8	1	1	1	1	1	1	1	0.6	1	1	1	0.333333	0.666667	1	0.714286	1	1	0.75	1	1	1	1	1	0.952381	1	0.8	1	0	1	1	0.5	0	0.5	0.75	0.8	0	0.666667	0.857143
	TARA_ASE_MAG_00010		1	1	1	0.75	1	1	0.666667	1	1	1	1	1	1	1	1	0.666667	0.8	1	1	0.5	1	1	1	0.714286	1	1	0.875	1	1	1	1	0	0.904762	0.75	0.8	1	0.5	0.6	1	0.75	1	0	0.75	0.8	0.888889	0.666667	0.857143
	TARA_ASE_MAG_00011		1	0	0.75	0.5	1	1	1	1	0	0.75	0	0	0.333333	0	0.666667	0.333333	0.6	0	0	0.5	0.666667	0.666667	0	0	0	0	0.75	0.5	1	0	0	0	0	0	0.6	0	0.5	0.8	0	0.75	0	0.5	0	0.6	0	0.666667	0
	TARA_ASE_MAG_00013		1	1	1	1	0.666667	1	1	1	0.8	1	1	1	0.666667	1	1	0.333333	1	1	1	1	0.333333	1	1	0.857143	1	0.888889	0.875	0	0	0	0.5	1	0.952381	1	0	1	0.5	0.6	0.5	0	1	0.5	0.5	0	0	0.666667	0.857143
	TARA_ASE_MAG_00014		1	1	1	1	1	1	1	1	0.8	0.75	1	1	1	0.666667	1	0.333333	0.6	0	0.5	0	0.666667	0.666667	0.8	0.714286	1	0	0.75	0.5	0	0	0	0	0.952381	1	0	0.8	0.5	0.6	0.5	0.75	1	1	0	0.6	0	0.666667	0.857143
	TARA_ASE_MAG_00015		1	1	1	1	1	1	1	1	0	0.75	0.857143	1	0.666667	0	0.333333	1	0.8	0	0.5	1	1	0.333333	0	0	0	0.888889	0.875	0	0	1	0	1	0.952381	0	0.8	0	0.5	1	0.5	0.75	0	0.5	0	1	0	0.666667	0
	TARA_ASE_MAG_00017		0	0	0	0.5	0.666667	1	0.333333	0	0	0.5	0	1	1	0.666667	0.333333	0.333333	0	0	0	0	0	0	0.6	0	0.75	0	0	0.5	0	0	0	1	0	0	0.6	0.8	0	0	1	0.75	1	0	0	0.8	0	0.666667	0.714286
	TARA_ASE_MAG_00018		1	0	0.75	0.75	1	1	0.666667	1	0.6	0.75	0.857143	1	0.333333	0	0.666667	0.666667	0.6	0	0	0.5	0.666667	1	0	0.714286	0	0.777778	0.75	0.5	0	0	0	1	0	0	0	0	0.5	0.8	0	0.75	0	0.5	0	0.8	0	1	0
	TARA_ASE_MAG_00019		1	1	0	0	1	1	0.333333	1	0	0.5	0	1	0.333333	0.666667	0.666667	0.666667	0	1	0	0	0.333333	0	0	0	0.75	0	0	0.5	1	1	0.5	1	0	0.5	0	0.6	0	0.8	0	0.5	1	0.5	0.5	0	0	0	0
	TARA_ASE_MAG_00020		1	0	1	1	0.666667	1	1	1	0	0.5	0	0	0.666667	1	0.333333	1	0	0	0.5	0.5	0.666667	0.333333	0.8	0	0.5	0	0	1	1	0	1	0	0	0.5	0.8	0	0.5	1	0	0.5	1	0.5	0.5	0.8	0	0	0.857143
	TARA_ASE_MAG_00021		1	1	1	1	1	1	1	1	1	1	1	1	1	0.666667	0	1	0.8	1	0	0.5	0.666667	0.666667	0.8	0.857143	0	0	0.875	1	1	0	0.5	0	1	0	0.8	0	0.5	0.6	1	0.75	0	1	0.75	0.8	0.888889	0.333333	0.714286
	TARA_ASE_MAG_00022		1	1	0.75	1	1	1	1	0	0.6	1	0.857143	1	1	1	1	0	1	1	1	0.75	1	1	0	0.714286	0.75	1	1	1	0	1	0.5	1	0.952381	1	0.8	0.8	0.5	0	1	0.5	1	1	0.75	0	0	0.666667	0
	TARA_ASE_MAG_00023		1	1	1	1	1	1	0.666667	1	1	0.75	0.857143	1	1	1	0.333333	1	0	0	1	0.5	1	0.666667	1	1	1	1	0	1	1	1	1	1	0.904762	0.75	1	1	0.5	0.8	1	0.5	0	0.5	1	0.8	1	0.333333	0.857143
	TARA_ASE_MAG_00024		0	1	1	0.75	0.333333	0	0.666667	0	0.6	1	0	1	0.333333	0.666667	1	0	0	0	0.5	0	1	0.333333	0.8	0	0.5	0	0	0	0	0	0.5	0	0	0.5	0.8	0.6	1	0.8	0.5	0.5	0	0.5	0.5	0	0	0.666667	0
	TARA_ASE_MAG_00025		1	0	0.75	1	1	1	1	1	0.6	0.5	0	0	0.333333	0.333333	0	0.333333	0	0	0	0	0	0.666667	0	0	0	0	0	0.5	0	1	0	0	0	0	0.6	0	0	0	0.5	0.75	0	0.5	0.5	0	0	0	0
	TARA_ASE_MAG_00026		1	1	0.5	0.5	0.666667	0	0.333333	1	0.8	0	0	0	0	1	0.333333	0	0	0	0	0	0.333333	0.666667	0	0.714286	0	0	0	0	0	1	1	0	0	0	0.8	0	0.5	0	1	0.5	0	0.5	0	0	0.888889	0.666667	0
	TARA_ASE_MAG_00027		1	1	0.75	0.75	1	0	0	1	0.8	0.5	0.857143	0	0.333333	0	1	0	0.8	0	0.5	0.5	0.333333	0.666667	0	0	0.5	0.777778	0.875	1	0	0	0.5	0	0	0	0	0.6	0.5	0	0	0.5	0	0	0	0	0	0.333333	0
	TARA_ASE_MAG_00028		1	1	1	0.75	1	0	0.333333	1	0	0.5	0.714286	0	0.333333	0.666667	0.333333	0.333333	0	1	0.5	0	0.333333	0.666667	0	0	0.5	0.888889	0	0.5	0	1	1	0	0	0	0	0	0	0	0	0.75	0	0	0.5	0	0	0.333333	0
	TARA_ASE_MAG_00029		0	1	0	0	0.333333	1	0	0	0	0	0	0	0	0	0.333333	0	0	0	0	0	0	0	0	0	0	0	0	0	0	0	0	0	0	0	0.6	0	0	0	0.5	0	0	0	0.5	0	0	0	0
	TARA_ASE_MAG_00030		0	1	0.5	0.5	0	0	0	0	0	0	0	0	0.333333	0.666667	0.333333	0	0	0	0.5	0	0.333333	0	0	0	0	0	0	0	0	0	0.5	0	0	0	0.8	0	0	0	0	0	0	0	0	0	0	0.333333	0
	TARA_ASE_MAG_00031		1	1	1	0.5	0.333333	0	0.333333	0	0.6	0	0	1	0.333333	0	0	0.333333	0	1	0	0	0.333333	0	0.6	0	1	0	0	0	0	0	0.5	0	0	0.5	0.6	1	0.5	0.6	0	0.75	0	0.5	1	0.6	0	0.333333	0
	TARA_ASE_MAG_00032		0	1	1	1	0.333333	1	0.666667	1	0.6	0.75	0.714286	1	1	1	0.333333	0.333333	0.6	1	0.5	0.5	1	1	0.8	0.714286	0.75	0.777778	0	0	0	1	1	0	0.952381	0.75	0.8	0.8	1	0.8	1	0.5	0	1	0	0.6	0.777778	0.333333	0
	TARA_ASE_MAG_00033		0	1	0	0	0	0	0	0	0	0	0	0	0.333333	0	0	0.666667	0	0	0.5	0	0	0.333333	0	0	0	0	0	0	0	0	0	0	0	0	0	0	0	0	0.5	0	0	0.5	0	0	0	0	0
	TARA_ASE_MAG_00035		0	1	1	0	0	0	0.666667	0	0	0	0	0	0.333333	0	0.333333	0.333333	0	1	0.5	0	0	0	0	0	0	0	0	0	0	0	0.5	0	0	0	0	0	0	0	0	0.5	0	0	0	0	0	0	0
	TARA_ASE_MAG_00036		0	1	1	1	0.666667	1	1	0	1	1	1	1	0.666667	1	1	0.333333	0.8	1	0.5	0.75	1	0.666667	1	0.857143	1	0.888889	0.75	0	0	1	1	0	1	1	1	1	1	0.8	1	0.75	0	1	0.5	0.6	1	0.666667	0.857143
	TARA_ASE_MAG_00037		0	1	0	0	0	0	0.666667	0	0	0	0	0	0	0.666667	0.333333	0	0	0	0	0	0.333333	0	0	0	0	0	0	0	0	0	0	0	0	0	0	0	0	0	0	0	0	0	0	0	0	0	0
	TARA_ASW_MAG_00001		1	1	1	1	1	1	1	1	0.8	1	1	1	0.666667	1	1	1	1	1	1	0.75	1	0.666667	0.8	0.857143	1	0.888889	1	0.5	1	1	1	1	0.952381	0.75	1	0.8	0.5	1	1	0.5	1	0	1	0.8	0.777778	0.666667	0.857143
	TARA_ASW_MAG_00002		1	1	1	1	1	1	1	1	1	1	1	1	1	1	1	1	1	1	1	1	1	1	1	1	1	1	1	1	1	1	1	1	1	1	1	1	0.5	0.8	1	0.5	1	0.5	0.75	0.8	1	0.666667	0.857143
	TARA_ASW_MAG_00004		1	1	1	1	1	1	1	1	0.8	1	1	1	1	1	1	1	1	1	1	1	1	0.666667	1	1	1	1	1	1	0	1	1	1	1	1	1	1	0.5	0.8	0	0.5	1	0.5	1	1	0.777778	0.333333	0.857143
	TARA_ASW_MAG_00006		1	1	1	1	1	1	1	1	1	0.75	0	1	1	1	1	0.333333	1	1	1	1	1	0.666667	1	0.857143	1	1	1	1	1	1	1	1	1	1	0.6	1	1	0	1	0.5	1	0.5	0.75	0.6	1	0.666667	0.857143
	TARA_ASW_MAG_00007		1	1	0.5	0.75	0.666667	1	1	0	1	0.75	0	1	0.333333	0.333333	1	0.666667	0.8	1	0.5	0.5	0.666667	0.333333	1	0.714286	1	0.777778	0.75	1	0	0	0.5	0	0.904762	0.5	0	1	0	0.6	0	0.5	1	0.5	0	0.8	0.888889	0	0
	TARA_ASW_MAG_00008		1	1	1	1	1	1	1	1	1	1	1	0	1	1	0.666667	0.666667	0.8	1	1	1	1	1	1	1	1	1	0.875	0.5	1	1	1	1	0.952381	1	1	1	0.5	1	1	1	1	0.5	0.75	0.6	0.888889	0.666667	0.857143
	TARA_ASW_MAG_00009		1	1	1	1	1	1	1	1	1	1	1	1	1	1	1	1	1	1	1	0.75	1	0.666667	1	0.857143	1	1	1	1	1	1	1	1	0.952381	1	1	1	1	1	1	0.5	1	0.5	1	1	0.888889	0.666667	0.857143
	TARA_ASW_MAG_00010		1	1	1	1	1	1	1	1	1	1	1	1	1	0.666667	1	0.333333	0.8	1	0.5	1	1	0.666667	1	1	1	1	0.875	0.5	1	0	1	0	0.904762	1	1	1	0	0.8	0.5	0.75	1	1	0	0.8	1	0.666667	0.857143
	TARA_ASW_MAG_00012		1	1	1	1	1	1	1	1	1	1	1	1	1	1	1	1	1	1	0.5	1	0.666667	0.666667	1	1	1	1	1	1	1	1	1	1	1	0.75	1	1	1	0.6	1	1	1	1	1	0.8	1	0.666667	1
	TARA_ASW_MAG_00014		0	1	0.75	0.5	0.666667	1	0.666667	1	0.6	0.5	0	0	0.666667	0.666667	1	1	0	0	1	0.5	1	0.333333	0.8	0.714286	0.75	0.888889	0	0	0	0	0.5	0	0	1	0.8	0.8	0.5	0.6	0	0.75	1	1	1	0	0.777778	0.333333	0.714286
	TARA_ASW_MAG_00015		0	1	1	0.75	1	0	0.666667	1	0.8	0.75	0.714286	0	0.666667	0.666667	0.666667	0.666667	1	1	0.5	0.75	0.333333	1	0	0.857143	0.75	0	1	0.5	0	1	0.5	0	0	1	0	0.6	0.5	0	0	0.5	1	0.5	0	0	0.777778	0.666667	0
	TARA_ASW_MAG_00016		1	1	0.75	1	1	1	1	1	0.8	1	0	1	1	1	0.666667	0.666667	0.8	1	1	0.75	1	1	0.8	0.714286	1	1	0.875	1	0	1	1	1	0.952381	1	0.8	1	0.5	0.8	1	0.5	1	0.5	0.5	0.8	0	0.333333	0.714286
	TARA_ASW_MAG_00018		1	1	1	1	0.666667	1	1	1	1	0.75	1	1	1	0	0.333333	1	0.8	1	1	0.75	1	0.666667	0	0.857143	0.75	1	0.75	1	1	0	0.5	1	0.952381	0	1	0.8	0.5	0.6	1	0.75	0	1	0.5	0.6	0	0.666667	0.714286
	TARA_ASW_MAG_00021		1	1	0.75	0.5	0.666667	1	0.666667	1	0.6	0.5	0.714286	1	0.333333	0	0.666667	0	0.8	1	0	0.5	1	1	0	0.714286	0	0.888889	0.75	0	0	0	0	0	0.904762	0	0	0	0.5	0.8	0	0.75	0	0.5	0	0.8	0	0.666667	0
	TARA_ASW_MAG_00022		1	1	1	0.75	0.666667	1	1	0	0	1	0	0	0.666667	0.666667	0.666667	0	0.8	0	1	0.5	0.333333	0.666667	0.6	0	0	0	0.75	0.5	1	0	0	0	0	0.75	0	0	0.5	0.8	0.5	1	1	0.5	0.5	0	0	0	0
	TARA_ASW_MAG_00023		1	1	1	1	1	1	1	1	1	1	1	0	0.666667	0.666667	1	0.666667	1	1	0	1	0.666667	0.666667	1	0.714286	1	0.888889	1	1	1	0	0	1	1	0.75	1	1	1	1	1	0.75	1	1	0.75	0.8	0.888889	0	1
	TARA_ASW_MAG_00025		1	1	0	0	0.333333	0	0.666667	1	0.8	0.75	1	0	0.333333	0	1	0.333333	0	0	0	0	0	0	0.6	0.857143	1	0	0	0.5	1	1	0.5	0	0	0	0	0.8	0	0	0.5	0.5	0	0.5	0	0	0	0.333333	0.714286
	TARA_ASW_MAG_00026		1	1	1	1	1	1	0	1	1	1	1	0	1	0.666667	1	0.666667	0	1	0.5	0.75	0.666667	0.666667	0.8	1	0.75	0.777778	0	1	1	0	1	0	0	0	0.8	0.8	0.5	0	0.5	0	1	1	0	0	1	0.666667	0
	TARA_ASW_MAG_00027		1	1	0.5	0.5	0.666667	1	0.666667	1	0.8	1	0.714286	1	1	0.666667	1	0.333333	0.8	1	1	0.5	0.666667	1	1	1	1	0.777778	0.75	1	1	1	1	1	0	0.5	0.6	1	0.5	0.6	1	0.5	0	0.5	0.5	0.8	0	0.666667	0.857143
	TARA_ASW_MAG_00028		1	1	0.75	1	0.666667	1	0.666667	1	1	0.75	0.857143	1	1	1	1	1	0	0	1	0.5	0.666667	0.333333	1	1	1	1	0	1	1	1	1	1	0.904762	0.75	1	1	0.5	0.8	1	0.5	0	0.5	1	0.8	1	0.333333	0.857143
	TARA_ASW_MAG_00029		1	1	1	1	1	1	1	1	1	1	1	1	1	1	1	1	1	1	1	0.5	1	0.666667	1	1	1	0.888889	1	1	1	1	1	1	0.904762	1	1	1	0.5	1	1	1	0	1	1	0.8	0.777778	0.666667	0.857143
	TARA_ASW_MAG_00030		1	1	1	1	1	1	1	1	1	1	1	1	0.666667	1	0.666667	1	1	1	1	0.5	0.333333	0.333333	1	0.714286	0.5	0.888889	1	0	0	0	0.5	1	0	1	1	0.6	0.5	1	1	0.5	0	0.5	1	0.6	0	0.666667	0.857143
	TARA_ASW_MAG_00031		1	0	0.75	1	1	0	0	1	0.6	0	0	0	0.666667	1	0.333333	0.666667	0.6	0	1	0.75	1	0	0.8	0	0	0	0.75	1	0	1	0.5	0	0	1	0.6	0	0.5	0.6	0.5	0.5	0	0.5	0.5	0	0	0.666667	0
	TARA_ASW_MAG_00032		0	1	0.75	0	0.333333	0	0.666667	0	0	0.5	0	0	0.333333	1	0.333333	0.333333	0	0	0.5	0	1	0.666667	0.8	0	0	0	0	0	0	1	0.5	0	0.904762	0.5	0.6	0	0.5	0.6	0.5	0.5	0	1	0	0	0	0	0
	TARA_ASW_MAG_00033		1	1	0.75	0.75	1	1	0.666667	1	0	0	0	0	0.666667	0.333333	0.333333	0.666667	0.6	1	0.5	0.5	0.333333	0.666667	0.6	0	0.5	0	0.75	1	1	0	0.5	0	0	0	0.8	0.6	0.5	0.6	0.5	0.5	0	0	0.5	0.6	0	0.333333	0
	TARA_ASW_MAG_00034		0	0	0.75	0.5	0.333333	1	0.333333	0	0	0.5	0	0	0	0.666667	0.333333	0	0	0	0.5	0	0.666667	0.666667	0	0	0.5	0	0	0	0	0	0.5	0	0	0.5	0	0.6	0.5	0	0	0	0	0.5	0	0	0	0	0
	TARA_ASW_MAG_00035		0	1	1	0.75	0.666667	1	0.666667	0	1	1	1	1	0.666667	0.666667	1	0.666667	0	1	0.5	0.75	1	0.666667	1	0.857143	0.5	0.777778	0	0	0	1	1	0	0.952381	0.75	0.6	0.6	1	0.6	1	0.75	0	1	0.5	0.6	1	0.333333	0
	TARA_ASW_MAG_00036		0	1	0.5	0.75	0.666667	1	0.666667	1	0.6	0.75	0.714286	0	0.666667	0.666667	0	0.666667	0	1	1	1	0.666667	0.666667	0.8	0.714286	0.5	0	0	0.5	0	1	1	0	0	0.5	0.8	0.6	0	0	1	1	0	0.5	0	0	0	0.666667	0.714286
	TARA_ASW_MAG_00037		0	0	0.5	0.5	0	0	0.333333	0	0.6	0.5	0	0	0	0	0	0	0	0	0.5	0	0.333333	0	0	0	0.5	0	0	0	0	0	0.5	0	0	0	0.6	0	0.5	0	0	0	0	0	0	0	0	0.333333	0
	TARA_ASW_MAG_00038		0	1	0.5	0.5	0	0	0.333333	0	0	0.5	0	0	0.333333	0.666667	0.333333	0.333333	0	0	0.5	0.5	0	0.333333	0.6	0	0	0	0	0	0	1	0.5	0	0	0.5	0	0	0.5	0	0.5	1	0	0	0	0	0	0.333333	0
	TARA_ASW_MAG_00039		0	1	0	0	0.333333	0	0.666667	0	0.6	0	0	0	0	0	0	0	0	0	0.5	0	0	0.333333	0	0	0.5	0	0	0	0	0	0	0	0	0.5	0	0	0.5	0	0	0	0	1	0	0	0	0	0
	TARA_ASW_MAG_00040		0	1	0	0	0.666667	0	0	0	0	0	0	0	0.333333	0	0.333333	0	0	1	0	0	0	0	0	0	0	0	0	0	0	0	0	0	0	0	0	0	0.5	0	0.5	0	0	0	0	0	0	0.333333	0
	TARA_ASW_MAG_00041		0	1	0.5	0.5	0	1	0.333333	0	0.6	0.5	0	0	0	0.666667	0.333333	0	0	0	0.5	0	0.333333	0.333333	0	0	0	0	0	0	0	0	0.5	0	0	0.75	0	0	0	0	0	0.75	0	0.5	0	0	0	0.333333	0
	TARA_ASW_MAG_00042		0	1	0.75	0.75	0.333333	1	0.333333	1	0	0	0	0	0.333333	0.666667	0	0.666667	0	0	0.5	0	0.666667	0.333333	0	0	0	0	0	0	0	1	0.5	0	0	0.75	0	0	1	0	1	0.5	0	0	0.5	0	0	0	0
	TARA_ASW_MAG_00043		1	1	0.5	0.5	0	0	0.333333	0	0	0	0	0	0	0	0.333333	0	0	0	0.5	0	0.333333	0	0	0	0	0	0	0	0	0	0.5	0	0	0	0	0	0.5	0	0	0.5	0	0	0	0	0	0	0
	TARA_ASW_MAG_00044		1	1	0.5	0.5	0.666667	0	0.333333	1	0	1	0	0	0	0.666667	0.666667	0.333333	0	0	0.5	0	1	0.333333	1	0	0.75	0	0	0.5	1	1	0.5	1	0	0.5	0	0.8	0	0.8	0.5	0.75	0	0.5	0.75	0.6	0	0	0.714286
	TARA_ASW_MAG_00045		0	1	0	0	0.666667	0	0	0	0	0.5	0	0	0.333333	0	0.333333	0.333333	0	0	0.5	0	0.333333	0.333333	0	0	0	0	0	0	0	1	1	0	0	0	0	0	0.5	0	1	0	0	0.5	0	0	0	0	0
	TARA_ASW_MAG_00046		1	1	1	1	1	1	1	0	1	1	0.857143	0	1	1	1	0.666667	0.6	1	0.5	0.75	1	1	1	0.857143	1	1	0.75	0	0	1	1	0	1	1	1	1	1	1	1	1	0	1	0.75	0.8	1	0.666667	1
	TARA_ASW_MAG_00047		0	1	0	0	0.333333	0	0.666667	1	0	0	0.714286	0	0	0	0	0.333333	0	0	0	0	0.666667	0	0	0	0	0	0	0	0	0	0.5	0	0	0	0	0	0	0	0	0.5	0	0	0	0	0	0	0
	TARA_ION_MAG_00001		1	1	1	1	1	1	0.666667	0	1	1	0.714286	1	1	1	1	0.666667	1	1	1	1	1	0.666667	0.8	0.857143	1	1	1	0.5	0	1	1	1	1	0.5	0.8	1	0.5	0.8	0.5	0.5	1	0.5	0.75	0.6	1	0.666667	0.857143
	TARA_ION_MAG_00002		1	0	1	1	1	1	1	1	1	1	1	1	1	1	1	0.333333	1	1	0.5	1	0.666667	0.666667	1	0.857143	1	1	1	1	1	1	1	1	1	1	1	1	1	1	1	1	1	1	0.75	0.8	0.888889	0.666667	0.857143
	TARA_ION_MAG_00003		1	1	1	1	1	1	1	1	1	1	1	1	1	1	1	0.333333	1	1	1	1	1	0.666667	0.8	0.857143	1	1	1	0.5	1	1	1	1	1	0	0.8	1	0.5	0.8	1	0.5	1	0.5	0.75	0.8	0.888889	0.666667	0.857143
	TARA_ION_MAG_00004		1	1	1	1	1	1	1	1	1	1	1	1	1	1	1	1	1	1	1	1	0.666667	0.666667	1	1	1	1	1	1	1	1	1	1	1	1	1	1	1	1	1	0.5	1	0.5	1	0.8	0.888889	0.666667	0.857143
	TARA_ION_MAG_00005		1	1	1	1	1	1	1	1	1	1	1	1	1	1	1	1	1	1	1	1	1	0.666667	0.8	1	1	1	1	1	1	1	1	1	1	1	1	1	1	1	1	0.75	1	1	1	0.8	1	0.666667	0.857143
	TARA_ION_MAG_00006		1	1	1	1	0.666667	1	0.666667	1	0	0.75	0.857143	1	1	0	0	1	1	0	0.5	1	0.666667	0.666667	0	0	0	0.888889	0.875	1	1	1	0	1	0.904762	0	0.6	0	0.5	0.6	0.5	0.75	1	0.5	0.75	0.6	0	0.666667	0
	TARA_ION_MAG_00007		1	1	1	1	1	1	0.666667	1	1	0.75	1	1	1	1	1	0.333333	1	1	1	0.75	0.666667	0.666667	1	0.857143	1	1	1	1	1	1	1	1	1	1	0.6	1	1	1	1	1	1	0.5	1	0.8	1	0.333333	1
	TARA_ION_MAG_00008		1	1	1	1	1	1	1	1	0.8	1	1	1	1	1	1	0.333333	1	1	1	1	1	1	1	0.714286	1	1	1	1	1	1	1	1	0.952381	1	0.6	1	1	0	1	0.5	1	0.5	0.75	0.6	0.888889	0.666667	0.857143
	TARA_ION_MAG_00009		1	1	1	1	1	1	1	1	1	1	1	1	1	1	1	1	1	1	1	1	1	1	1	1	1	1	1	1	1	1	1	1	1	1	0.8	1	0.5	1	0.5	0.5	1	1	0	0.8	0.888889	0.666667	0.857143
	TARA_ION_MAG_00010		1	1	1	1	1	1	1	1	0.8	1	1	1	1	1	1	0.333333	1	1	1	1	0.666667	1	1	1	1	1	1	1	1	1	1	1	1	0.75	1	1	0.5	1	1	0.75	1	0.5	0.75	0.8	0	0.666667	0.857143
	TARA_ION_MAG_00012		1	1	1	1	1	1	0.666667	1	1	1	1	1	0.666667	1	1	0.333333	0	1	0.5	0.75	0	0.666667	1	0.857143	0.75	0	0	0.5	1	1	1	0	0.904762	0.5	0.8	0.8	0.5	0.8	1	0.5	1	0.5	0	0	0.888889	1	1
	TARA_ION_MAG_00013		1	1	1	0.75	1	1	1	1	1	0.75	1	1	1	1	1	1	1	1	1	1	1	1	1	0.857143	1	1	1	0	1	1	1	1	0.952381	1	1	1	1	1	1	0	1	0	0.75	0.8	0.777778	0.666667	0.857143
	TARA_ION_MAG_00015		1	1	1	1	1	1	1	1	1	1	1	1	1	1	1	0.333333	1	1	0.5	1	1	0.666667	1	1	1	1	1	1	1	0	1	0	1	1	0.8	1	0.5	1	0.5	1	1	1	0	0.8	1	0.666667	0.857143
	TARA_ION_MAG_00016		1	1	1	1	1	1	1	1	1	1	0.857143	1	1	0.666667	1	0.666667	1	1	1	1	0.333333	0.666667	1	0.857143	1	0	1	1	1	1	0.5	1	1	0	0.6	1	0.5	0	1	0.75	1	0.5	0.75	0.8	1	0.666667	0.857143
	TARA_ION_MAG_00017		1	1	1	1	1	1	1	1	0.8	0.75	0.857143	1	1	1	1	1	0.6	1	0.5	1	1	1	1	0.714286	1	0.888889	0.75	1	1	1	1	1	0.952381	1	0.8	1	0.5	1	0	0.5	1	1	0.75	0	0.888889	0.666667	0.714286
	TARA_ION_MAG_00019		1	1	1	1	1	1	0.666667	1	0.6	0.5	1	1	0.333333	1	1	0.666667	1	1	1	0.75	0.333333	0.666667	1	0	1	0.888889	1	1	0	1	1	1	0	0.5	0.8	1	1	0.8	0.5	0.75	1	0.5	0.75	1	0	0.666667	1
	TARA_ION_MAG_00021		1	1	0.75	1	1	1	0.666667	1	0.6	1	1	1	1	1	0	1	1	0	0.5	1	0.666667	1	0	0.714286	0	0.888889	1	1	1	1	0	1	1	0	1	0	1	1	1	0.75	1	0.5	1	0.8	0.777778	0.666667	0.714286
	TARA_ION_MAG_00023		1	1	1	1	1	1	1	1	1	1	1	1	1	1	1	1	1	1	1	1	1	0.666667	1	0.857143	1	1	1	1	1	1	1	1	1	1	1	1	0.5	1	1	0.5	0	0.5	1	0.8	1	0.666667	0.857143
	TARA_ION_MAG_00024		0	1	0.75	0.5	0	1	0.666667	1	0.6	0	0	1	0.666667	0.666667	0	1	0	0	1	0	1	0	1	0	0.5	0	0	1	0	1	0	0	0	0.5	0	0	0	0	0	0.5	1	1	0	0.6	0	0	0.714286
	TARA_ION_MAG_00025		1	1	1	1	1	1	1	1	1	1	1	1	1	1	1	1	1	1	1	1	1	1	0.8	1	1	0.888889	1	1	1	1	1	1	1	1	0.8	1	0.5	1	1	0.5	1	0.5	0.75	0.6	0.888889	0.666667	0.857143
	TARA_ION_MAG_00026		0	1	1	0.75	0.666667	0	1	1	0.8	1	0.857143	1	0.666667	0.666667	0.666667	0.666667	0	0	1	0	1	1	1	0.857143	0.75	0.888889	0	1	1	0	0.5	1	0.904762	1	0	0.8	0	0	0.5	0.75	1	0.5	0	0	0.777778	0.333333	0
	TARA_ION_MAG_00028		1	1	0.75	0.75	1	1	0.333333	0	1	1	0.857143	1	1	1	0.666667	0.333333	0.6	0	0	0	0.666667	0.666667	0.6	0.857143	0	0	0.75	0	1	1	0.5	0	0	1	0	0	0.5	0	0.5	0.5	0	0	0	0	0.777778	0.666667	0
	TARA_ION_MAG_00029		1	1	0.5	0.75	1	1	0.666667	1	0.8	1	0.714286	1	1	1	1	1	0.8	1	1	1	0	0.666667	1	1	0.75	0.888889	0.875	1	1	1	1	1	0.952381	1	1	0.8	0	1	1	0.75	1	0.5	0.75	0.6	0.777778	0.666667	0.714286
	TARA_ION_MAG_00031		1	0	1	1	0.666667	1	1	1	1	0.75	0	0	1	0.666667	0.333333	1	0.8	0	1	1	0	0.333333	0.8	0.714286	0.75	0.888889	0.75	1	0	1	1	1	0	1	1	0.6	0.5	0.8	0.5	0.5	1	1	0.5	0.6	0.777778	0.666667	0.714286
	TARA_ION_MAG_00032		1	1	1	1	0.666667	1	1	1	1	1	1	1	0.333333	1	1	1	0.8	1	1	1	1	0.333333	1	1	1	0.888889	0.75	0	1	1	1	1	0.904762	1	0.8	1	0.5	1	0.5	0.5	1	0.5	1	1	0.888889	0.666667	0.857143
	TARA_ION_MAG_00035		1	0	0.75	0.5	1	1	1	0	0.6	0.5	0.714286	1	0.333333	0	0	0.666667	0.8	1	0	0.5	0.666667	0.333333	0	0	1	0.777778	0.875	1	1	0	0	0	0	0	0.6	0.8	0.5	0	0.5	1	0	0.5	0.75	0	0	0.333333	0.714286
	TARA_ION_MAG_00036		1	1	0.75	1	1	1	0.666667	1	0.6	0.75	0.857143	0	0.666667	0.666667	0.666667	1	0.8	1	1	0.75	0.333333	0.333333	0.6	0.714286	1	0.777778	0.875	1	1	1	0.5	1	0	1	0.6	0.8	0	0.8	0	0	1	0	0.5	0	0	0.333333	0.714286
	TARA_ION_MAG_00037		1	1	1	1	1	1	0.666667	1	0	1	1	1	1	1	1	0.666667	0.8	1	1	0.75	1	0.666667	0	0.714286	0.75	0.777778	0.875	1	0	0	1	1	0	0	1	0.8	1	0.6	0.5	0.5	1	0.5	0.5	0.6	0	0.333333	0.857143
	TARA_ION_MAG_00039		1	1	1	1	1	1	1	0	0.8	0.75	1	0	1	0	0.666667	1	1	1	0.5	0.5	0.666667	0.666667	0	0.857143	0	0.888889	1	0.5	1	0	0	1	0	0.5	0.8	0	0.5	0.6	1	0.5	1	1	0	0.6	0.777778	0.666667	0
	TARA_ION_MAG_00041		1	1	0.5	0.75	1	1	0.666667	1	0.8	0.75	0.857143	1	1	1	0.666667	0.666667	1	1	1	1	0.333333	0.666667	1	0.857143	1	1	1	0	1	1	0.5	1	0.904762	1	0.6	0.8	0.5	0.8	0.5	0.5	1	0	0.75	1	0	0.333333	1
	TARA_ION_MAG_00044		1	1	0.75	0.75	1	1	1	1	0	0.5	0	0	0	0.666667	0.666667	0	0.8	0	0	0.5	0.333333	0.333333	0	0.714286	0	0.888889	0.875	0	0	0	0	0	0	0	0.6	0	0.5	0.6	0	0.75	0	1	0	0.6	0	1	0
	TARA_ION_MAG_00045		1	1	1	0.5	1	1	1	1	1	0.75	0.857143	1	1	1	0.666667	1	0.8	1	0	0.5	0.666667	0.666667	0	0.714286	0.5	0.777778	0.875	1	1	0	0	1	0.904762	0.5	0.8	0.6	1	0	0.5	0.5	1	1	1	0.6	1	0.666667	0
	TARA_ION_MAG_00047		1	1	0.75	1	0.666667	1	1	1	1	1	1	1	1	0.666667	0	0.666667	0.8	1	0	0.5	0.666667	0.666667	0	1	1	1	0.75	1	1	0	0	1	0.904762	0	0.8	1	0.5	0.6	1	0.75	1	0.5	0.5	0.6	0.777778	0.333333	0
	TARA_ION_MAG_00048		0	1	0.75	0.75	0.666667	1	0.333333	0	0.6	0.5	0	1	0	0.666667	0	0	0.8	0	1	0	0.333333	0.666667	0.6	0	1	0	0.75	0.5	1	0	0.5	0	0	0.75	0.6	1	0	0	1	0.75	1	0.5	0	0.6	0	0.333333	0
	TARA_ION_MAG_00049		1	0	0.5	0.75	0.666667	1	0.333333	1	0.8	0.75	1	1	0.666667	0.666667	1	1	0.8	1	1	0	0.333333	0.666667	0.8	0.714286	0.75	0.888889	0.75	1	1	1	1	0	0	0.75	0.6	0.8	1	0.8	0	0.5	1	0	0.5	0.8	0	0.666667	0
	TARA_ION_MAG_00051		1	1	0.75	0.75	1	1	0.666667	1	0	0	0	0	1	0.666667	0.666667	0.666667	0.8	0	0	1	0.333333	0.333333	0.8	0	1	0.888889	0.875	1	1	1	0.5	1	0.904762	0.5	0.6	1	0.5	0	1	0.75	1	0.5	0.5	0.8	0	0.333333	0.714286
	TARA_ION_MAG_00052		1	1	0.75	1	0.666667	0	1	0	0	0	0.857143	0	0	1	0.333333	0.666667	0	0	0.5	0	0	1	0.8	0	1	0	0	0	0	0	0.5	0	0	0.75	0	0.8	0.5	1	0	0	0	0.5	0.75	0.8	0	0.333333	0
	TARA_ION_MAG_00055		1	1	0.5	0.5	1	1	0	1	1	0.75	1	0	0.666667	0.666667	0.666667	0.333333	0	0	0	0	0.666667	0.333333	0.8	0.714286	0.75	0	0	0.5	1	1	0.5	0	0	0	0	0.8	0	0	0.5	0.75	0	0	0	0	0	0.666667	0.714286
	TARA_ION_MAG_00056		1	1	0.75	1	0.333333	1	1	1	0	0.75	0	1	0.333333	0.666667	0.333333	1	0.8	1	1	0.75	0.333333	0.666667	1	0	0.75	0	0	0	0	1	1	0	0	1	0.6	0.6	0.5	0.6	0.5	0	0	0.5	0.5	0.8	0	0.666667	0
	TARA_ION_MAG_00057		1	1	0.75	0.75	1	1	0.333333	1	0.6	0.75	0.857143	1	0.666667	1	0.666667	1	0.6	0	0.5	0.75	0.666667	0.333333	1	0	0	0.888889	0.75	1	0	0	0.5	0	0	0.75	0.6	0	0.5	0.6	0.5	0.75	1	0.5	0.5	0.6	0	0.333333	0.714286
	TARA_ION_MAG_00058		1	1	1	1	0.666667	1	1	1	1	0.75	1	1	0.666667	1	1	1	1	1	1	1	1	0.666667	1	1	1	1	0.875	1	1	1	1	1	0.904762	0.75	0.8	1	0.5	1	1	1	1	1	1	0.8	0.888889	0.333333	0.857143
	TARA_ION_MAG_00059		1	1	0.75	1	1	1	0.333333	1	0.8	0.5	0.857143	1	0.666667	0.666667	0.666667	0.666667	0.8	1	1	0.5	0.666667	0.333333	1	0.714286	0	0.888889	0.875	0.5	1	1	1	0	0	0.5	0.8	0	0.5	0.6	1	0.5	1	1	0.5	0.6	0.777778	0	0.857143
	TARA_ION_MAG_00061		1	1	0.75	0.75	1	1	1	1	0.6	0.75	0	1	0.666667	1	0.666667	0.666667	0.8	1	1	0.5	0.666667	1	0.6	0	0.75	0.888889	0.875	1	1	1	1	0	0.952381	0.5	1	0.8	0.5	0.8	1	0.75	1	0.5	0.75	0	0	0.666667	0.714286
	TARA_ION_MAG_00062		1	1	0.75	1	1	1	1	1	1	1	1	1	1	1	1	0.666667	0.8	1	1	1	1	0.666667	1	1	0.75	1	0.875	1	1	1	1	1	0.904762	1	0.8	0.8	1	1	1	0.5	0	0.5	0	0.6	0.888889	0.666667	0.857143
	TARA_ION_MAG_00063		1	1	1	1	1	1	0.666667	1	0.6	1	1	1	0.666667	1	1	0.666667	0	0	1	0.75	1	0.666667	0.6	0.714286	0.5	0.888889	0	1	1	1	1	0	0.952381	0.75	1	0.6	0	1	0.5	0.5	0	0.5	0.75	1	0	0.666667	0
	TARA_ION_MAG_00064		1	1	1	1	1	0	0.333333	1	0.6	0.75	1	1	0.333333	0.666667	0.666667	1	0.6	0	1	0.5	0.333333	0.666667	0	0	1	0	0.75	1	0	0	0	0	0	0	0.6	0.8	0.5	0	0.5	0.5	0	1	0	0	0	0	0
	TARA_ION_MAG_00065		1	1	1	0.75	0.666667	1	0.666667	1	1	0.75	0.857143	1	0.666667	0.666667	0.666667	1	0.8	1	1	0.5	1	0.333333	1	1	0.75	0.777778	0.75	0.5	1	1	1	1	0	1	1	0.8	0.5	1	0.5	0.5	0	0.5	1	0.6	0	0.666667	0.714286
	TARA_ION_MAG_00066		0	1	0.75	0.75	1	1	0.666667	1	1	0.5	1	0	0.666667	0.666667	0.333333	1	0.6	0	0.5	0	1	0.333333	0.6	0.714286	0.75	0	0.75	0	0	1	0.5	0	0.952381	1	0.6	0.8	0.5	0.6	1	1	0	0.5	0.75	0.6	0.888889	0.666667	0
	TARA_ION_MAG_00067		1	1	1	1	1	0	0.666667	1	0.8	0.75	1	1	1	0.666667	1	0.666667	1	1	1	0.75	1	0.666667	1	1	1	1	1	1	0	1	1	1	0.904762	1	1	1	0.5	1	0	0.5	1	0.5	0.75	1	0.777778	0.333333	0.857143
	TARA_ION_MAG_00068		0	1	0.75	0	1	1	0.333333	1	0	1	0	1	0.666667	0	0.666667	0	0	0	0.5	0	0.666667	0.666667	0.6	0	0	0	0	0	0	1	0.5	0	0.952381	0.5	0.8	0	1	1	1	0.5	0	1	0	0.6	0	0.666667	0
	TARA_ION_MAG_00069		1	1	0.75	1	1	1	0.666667	1	1	1	1	1	1	1	0.666667	1	0	0	1	1	1	0.666667	1	1	1	1	0	1	1	1	1	1	0.952381	0.75	1	1	1	0.8	1	0.5	0	0.5	1	0.8	1	0.666667	0.714286
	TARA_ION_MAG_00070		1	1	0.75	0.75	0.666667	1	0.333333	1	0.6	0.75	1	1	0.333333	0.666667	0.333333	0.666667	0.6	0	1	0.5	0	0.333333	1	0.857143	1	0	0	1	1	0	1	0	0	0.5	0.8	1	0.5	0	0	1	0	0.5	0.75	0.8	0	0.333333	0.714286
	TARA_ION_MAG_00071		1	1	0.5	0.75	1	1	0.666667	1	0.6	0.5	0	0	1	0.666667	0	0.666667	0.6	1	0.5	0.75	0.666667	0.333333	0.6	0	0	0	0.75	0	0	1	0.5	0	0	0.75	0	0	0	0	1	0.75	0	0	0	0	0	0.333333	0
	TARA_ION_MAG_00072		0	1	1	1	0.666667	1	1	0	1	1	1	1	1	1	1	0.666667	0.6	1	0.5	1	1	0.666667	1	0.857143	1	1	0	0.5	0	1	1	0	1	1	0.8	1	1	0.8	1	0.75	0	1	0.5	0.6	1	0.666667	1
	TARA_ION_MAG_00073		0	1	0	0.5	0.333333	0	0.666667	0	1	0.5	0	0	0	0.333333	0	0.333333	0	0	0.5	0	0.333333	0.333333	0.8	0.714286	0.5	0	0	0	0	1	0.5	0	0	0	0	0.6	0	0	0.5	0	0	0.5	0	0.6	0.777778	0	0
	TARA_ION_MAG_00074		0	0	0	0	0	0	0	0	0	0	0	0	0	0	0.333333	0	0	1	0	0	0.333333	0	0	0	0	0	0	1	0	0	0	0	0	0	0	0	0	0	0	0	0	0	0.5	0	0	0	0
	TARA_IOS_MAG_00001		1	1	1	0.75	1	1	1	0	1	0.75	0	1	1	1	0	1	1	1	0.5	0.75	0.333333	0.666667	0.6	0.857143	0	0	1	0.5	1	1	0.5	1	1	0	0.8	0	1	1	1	0.5	1	0.5	0.75	0	1	1	0.857143
	TARA_IOS_MAG_00002		1	1	1	1	1	1	1	1	1	0.75	1	1	1	1	1	0.333333	1	1	1	0.75	1	0.666667	0.8	0.857143	1	1	1	0.5	0	1	1	1	1	0	0.8	1	0.5	0.8	1	0.5	1	0.5	0.75	0.8	0.888889	0.666667	0.857143
	TARA_IOS_MAG_00003		1	1	1	1	1	1	1	1	1	1	0	1	1	1	1	0.666667	1	1	1	1	1	1	0.8	1	1	1	1	1	1	1	1	1	1	0.5	1	1	1	1	1	0.75	1	0.5	0.75	0	1	0.666667	0.857143
	TARA_IOS_MAG_00004		1	1	1	1	1	1	1	1	1	1	1	1	1	1	1	1	1	1	1	1	1	0.666667	1	1	1	1	1	0	1	1	1	1	0.952381	1	1	1	0.5	0.6	1	0.5	1	0.5	0.75	0.8	0.777778	0.666667	0.714286
	TARA_IOS_MAG_00005		1	1	1	1	1	1	1	1	1	1	1	1	1	1	1	1	1	1	1	1	0.666667	0.666667	1	0.714286	1	1	1	1	1	1	1	1	1	1	1	1	1	1	1	0.75	1	1	1	1	1	0.666667	1
	TARA_IOS_MAG_00006		1	1	1	1	1	1	1	1	1	1	1	1	1	1	1	0.666667	1	1	1	0.75	1	0.666667	1	0.857143	1	1	1	1	1	1	1	1	1	1	1	1	1	0.8	1	0.5	1	0.5	1	1	0.888889	0.666667	0.857143
	TARA_IOS_MAG_00007		1	1	1	1	1	1	1	1	1	1	1	1	1	1	1	0.666667	1	1	1	0.75	1	0.666667	1	0.857143	1	1	1	1	1	1	1	1	0.952381	1	1	1	1	1	1	0.5	1	0.5	1	1	1	0.666667	0.857143
	TARA_IOS_MAG_00008		1	1	1	1	1	1	1	1	0.8	1	1	1	1	1	1	0.666667	1	1	1	1	1	0.666667	1	0.857143	1	1	1	1	1	1	1	1	1	0.75	1	1	0.5	1	1	0.5	1	0.5	0.75	1	0	0.666667	0.714286
	TARA_IOS_MAG_00009		1	1	1	1	1	1	1	1	1	1	1	1	1	1	1	1	1	1	1	1	1	0.666667	0.8	0.857143	1	1	1	1	1	1	1	1	1	0.75	1	1	1	1	1	0.75	1	1	1	0.8	1	0.666667	0.857143
	TARA_IOS_MAG_00010		1	1	1	1	1	1	1	1	1	0.75	1	1	1	1	1	1	1	1	0.5	1	1	1	1	0.857143	1	1	1	0	1	1	1	1	1	1	0.6	1	1	1	1	0	1	0.5	0.75	0.8	0.888889	0.333333	0.857143
	TARA_IOS_MAG_00011		1	1	1	0.75	1	1	1	1	1	1	0.714286	1	1	0.666667	1	0.333333	1	1	0.5	1	0.666667	1	1	1	1	0	1	0.5	1	0	0.5	0	1	1	0	0.8	0.5	0	0.5	0.5	1	0.5	0	0.6	0.888889	0.666667	0.857143
	TARA_IOS_MAG_00013		1	1	1	1	1	1	1	1	1	1	1	1	0.666667	1	1	1	0.8	1	1	0.75	1	0.666667	1	1	0.75	1	0.875	1	1	1	1	1	0.952381	1	0.8	0.8	0	0	1	0.75	1	0.5	0.75	0.8	1	0.666667	0.857143
	TARA_IOS_MAG_00014		1	1	1	1	1	1	1	1	0.8	1	1	1	1	1	1	1	1	1	1	1	0.666667	0.666667	1	0.714286	1	0.888889	1	1	1	1	1	1	1	1	1	1	0.5	1	1	0.5	1	1	1	1	0.888889	0.666667	1
	TARA_IOS_MAG_00018		1	0	1	1	1	1	0.666667	1	0.8	0.5	0.857143	1	0.666667	1	0.666667	0.666667	1	1	1	0.5	0.333333	0.666667	1	0	0.75	0.888889	1	1	1	1	1	1	1	0.75	0.6	0.6	1	0.6	0.5	0.5	1	0.5	0.5	1	0	0.666667	1
	TARA_IOS_MAG_00019		1	1	1	1	1	1	0.666667	1	1	0.75	0.714286	1	0.666667	0	0	0.666667	1	1	0	1	0.666667	1	0	1	1	0.888889	1	1	1	0	0	0	0.952381	0	0.8	1	0.5	0	1	1	1	0.5	1	0.8	0.777778	0.666667	1
	TARA_IOS_MAG_00021		1	1	1	0.75	0.333333	1	1	1	0.6	0.5	0.857143	1	1	0.666667	0.333333	1	0	0	1	0	1	0	1	0	0.5	0	0	1	0	1	0	1	0	0.5	0	0	0	0.6	0	0.5	1	1	0.5	0.6	0	0	0.857143
	TARA_IOS_MAG_00023		1	1	1	1	1	1	1	1	1	1	1	1	1	1	1	1	1	1	1	1	1	1	1	1	1	1	1	1	1	1	1	1	1	1	0.8	1	0.5	0.8	1	0.75	1	0.5	1	0.8	1	0.666667	0.857143
	TARA_IOS_MAG_00026		1	1	0.5	0.5	0.666667	0	1	0	0.8	0.5	0.857143	0	0.666667	0.666667	0.666667	0.666667	0.8	0	0.5	0.75	0.666667	0.666667	0.8	0.857143	0.5	0.777778	0.75	1	1	1	0.5	1	0	0.75	0.8	0	1	1	0.5	0	0	0	0.5	0	0.777778	0.333333	0.714286
	TARA_IOS_MAG_00027		1	1	1	0.75	0.666667	1	1	1	1	0.75	1	0	0.666667	1	0.666667	0.666667	1	1	0.5	0.5	0.666667	1	0.8	1	1	1	0.875	0.5	0	1	0.5	0	0.952381	0.5	0.6	1	1	0	0	0.75	1	0	0	0.6	0.888889	0	0.714286
	TARA_IOS_MAG_00028		1	1	1	1	0.333333	1	0.666667	1	1	0.5	1	1	1	0	0	1	0.8	1	0.5	1	0.666667	0.666667	0	1	0	1	0	1	1	0	0	0	0.952381	0	1	0	0.5	0.6	1	0.75	1	0.5	1	0.8	0.777778	0.666667	0
	TARA_IOS_MAG_00029		0	1	1	1	1	1	0.666667	1	1	0.75	0.857143	1	1	1	0.666667	1	1	1	1	1	1	1	1	0.857143	0.75	0.888889	1	0.5	0	1	1	1	0.952381	1	1	0.8	0.5	1	0	0.5	0	1	0.75	0	1	0.666667	0.857143
	TARA_IOS_MAG_00031		1	1	0.75	1	1	0	1	0	1	0.75	1	1	1	0.666667	0	1	0.8	0	0.5	0.75	0.666667	0.666667	0	0.857143	0	0.888889	0.875	0	1	0	0.5	1	0	0	0.8	0	0	0.6	1	0.75	1	1	1	0.6	0.777778	0.333333	0
	TARA_IOS_MAG_00033		1	1	1	1	1	1	1	1	0.6	1	1	1	1	1	1	0.333333	1	1	0.5	1	0.666667	0.666667	1	0.714286	0.5	0	1	0.5	0	1	0.5	0	1	1	0	0	1	0	0.5	0.5	1	0.5	0	0.6	0.777778	0.666667	0.857143
	TARA_IOS_MAG_00034		1	0	0.75	1	1	1	1	1	1	0.75	0	1	1	0	0	0.333333	0.6	1	0.5	0.5	0.666667	0.666667	0	1	0	0.888889	0.75	1	1	0	1	1	0.952381	0	0.6	0	0	0	0.5	0.5	1	1	1	0.8	1	0.333333	0
	TARA_IOS_MAG_00035		1	0	0.75	0.5	1	1	1	1	0.8	0.75	1	0	0.666667	0.666667	1	1	0.8	1	0.5	1	0.333333	0.666667	1	0.857143	0.75	0.888889	0.875	1	0	1	1	1	0.952381	1	0.8	0.6	0.5	1	1	0.75	1	0.5	0.5	1	0.888889	0.666667	1
	TARA_IOS_MAG_00036		1	1	0.5	0.5	0	1	0.333333	1	0.6	0.75	0.857143	1	0	1	0	0.666667	0	1	0	0	0.333333	0.666667	0.6	0	0	0	0	0	0	1	0.5	0	0	1	0.8	0	0	0	0.5	0.5	0	0.5	0	0	0	0.333333	0
	TARA_IOS_MAG_00038		1	0	1	0.75	1	0	0.666667	1	0.6	0	0.714286	1	0.333333	0	0.666667	0.666667	0.8	0	0	0	0.666667	1	0	0	0	0	0.875	0	1	0	0	0	0	0	0.6	0	0.5	0.8	0.5	0.75	0	0.5	0	0.8	0	0.666667	0
	TARA_IOS_MAG_00040		1	1	0.75	0.75	0.666667	0	0.333333	1	1	1	0.857143	0	0.666667	1	1	0.666667	0.6	0	1	1	0.333333	0.666667	0.6	0.714286	1	0	0	0	1	0	0	1	0	0.75	0.8	1	1	0	1	0.5	0	0.5	0.75	0.6	0	0.666667	0
	TARA_IOS_MAG_00041		1	0	0.75	0.75	0.666667	1	0.666667	1	1	0.5	1	0	0.666667	1	1	1	0.8	1	0.5	1	0.333333	0.333333	0.8	0.714286	1	0	0.75	0	1	1	1	1	1	0.75	1	0.8	1	1	0.5	0.5	1	0.5	0.75	1	0.888889	0.666667	1
	TARA_IOS_MAG_00042		1	0	0.5	0.5	0.666667	0	0.666667	1	0.6	0.75	0.714286	1	0.333333	0.666667	0.666667	0.666667	0	1	1	0	0.666667	0.666667	1	0	1	1	0	0.5	1	1	1	1	0	0.75	0.6	1	1	0.8	0.5	0.5	1	0.5	0.75	0	0	0	0
	TARA_IOS_MAG_00043		0	1	0.75	0.5	0.333333	0	0	1	0.6	0.5	0	1	0.333333	0	1	1	0.6	0	0	0	0	0.333333	0	0	0	0.888889	0	1	1	0	0	0	0.904762	0	0	0	0.5	0.8	0	0.5	1	1	0.5	0.6	0	0.333333	0
	TARA_IOS_MAG_00044		1	1	1	1	0.666667	1	1	1	1	1	0.857143	1	1	1	1	1	1	1	1	0.75	0.666667	0.666667	0.8	0.857143	1	0.888889	0.875	0	1	1	1	1	0	1	1	0.8	0.5	0.6	0.5	0.5	1	0.5	0.5	0.8	0.888889	0.333333	1
	TARA_IOS_MAG_00046		0	1	1	0.75	1	1	0.333333	1	0.8	0.5	1	0	0.666667	0.666667	1	0	0.6	0	0.5	0	1	0.666667	1	0.714286	1	0	0.75	0.5	1	1	0.5	0	0	0	0	1	0	0	0.5	0.75	0	0	0	0	0.888889	0.666667	0.857143
	TARA_IOS_MAG_00047		1	1	1	0.75	1	1	0.666667	1	0.8	1	0.857143	0	0.333333	0	0.333333	1	0.8	1	0	0.5	0.666667	1	0	0.857143	0	0.777778	0.875	0	0	0	0	0	0.904762	0	0	0	0.5	0.8	0	0.75	0	0.5	0	0.6	0	0.333333	0
	TARA_IOS_MAG_00048		1	1	0.75	1	1	0	0.666667	1	0.6	0.75	0	0	0	0	0.333333	0.333333	0.8	1	1	0	1	0.333333	0	0	0	0	0.875	1	1	0	0	0	0	0	0	0	0.5	0.6	0.5	0.5	0	0.5	1	0	0	0.333333	0
	TARA_IOS_MAG_00049		1	0	1	0.75	0.666667	1	0.666667	1	0.8	0.5	0.857143	0	0.666667	1	1	0.333333	0.8	1	0.5	0.75	0.666667	0.666667	0.6	0.714286	0.75	0.888889	0.75	1	1	0	0.5	1	0	0.5	0.6	0.8	0.5	1	0	0	1	0.5	0.75	0.6	0.888889	0.333333	0.857143
	TARA_IOS_MAG_00051		1	1	1	1	1	1	1	0	1	0.75	0.857143	1	0.333333	0.666667	0.666667	0.333333	0	1	0.5	0.5	0	0.666667	1	0.714286	1	0.777778	0	1	1	0	0	1	0.952381	0	0.8	0.8	1	0	1	0	1	0.5	1	0	0.777778	0.666667	0
	TARA_IOS_MAG_00052		1	1	0.75	0.5	0.666667	1	0.666667	1	0.8	1	0.857143	1	0.333333	1	1	0.666667	1	1	1	1	1	1	1	0.857143	0.75	0.777778	0.875	0	1	1	1	1	0	1	0	0.8	0.5	0	0.5	0.5	0	0.5	1	0	0	0.333333	0.857143
	TARA_IOS_MAG_00054		1	0	0.5	0.5	0.666667	1	1	1	0.6	1	1	1	0.666667	0.666667	0.666667	0.333333	0	1	0.5	0	0.333333	0.666667	1	0	0	0.777778	0	0	0	0	0.5	0	0	0.5	0	0	0	0	0	0	1	0.5	0.5	0	0	0.333333	0.857143
	TARA_IOS_MAG_00055		1	1	0.75	0.75	1	0	0.333333	1	0	0.75	1	1	0.666667	1	1	0.666667	0.6	0	1	0.5	0.666667	1	0.8	0	0.75	0	0.75	0.5	0	0	1	1	0	0.5	1	0.8	0.5	1	0	0.5	1	1	0.75	1	0	0.333333	1
	TARA_IOS_MAG_00056		1	1	1	0.75	0.333333	1	1	1	1	0.5	0	0	1	0.666667	0.333333	0.666667	0.8	0	1	0.75	0.333333	0.333333	0	0.714286	0.75	1	0	0	0	1	1	0	0	0.5	1	0.6	0.5	0.8	0.5	0	0	0	0.5	0.6	0.777778	0.333333	0.857143
	TARA_IOS_MAG_00057		1	1	0.5	0.75	1	1	0.666667	1	0.8	1	1	1	1	0.666667	0.666667	1	1	1	0.5	1	0.333333	0.666667	0	0.857143	0	0	1	0.5	0	1	0.5	1	0.904762	0.75	0	0	0.5	0.6	1	0.75	1	0	0	0.8	0.888889	0.666667	0.714286
	TARA_IOS_MAG_00058		1	1	0.75	1	0.666667	1	0.333333	1	0.8	0.75	0.857143	1	1	1	1	0.666667	0.6	1	1	0.5	0.666667	0.333333	0.6	0.714286	0.5	0.888889	0	1	0	1	1	1	0	0.75	0.6	0.6	0.5	0.8	0.5	0.5	0	1	0.75	0.6	0.777778	0.666667	0
	TARA_IOS_MAG_00059		1	1	0.75	0.5	1	1	0.333333	1	0.6	0	1	0	1	0.333333	1	0.666667	0.6	1	0.5	0.75	0.666667	0	0.6	0	0.75	0	0.75	1	0	0	0.5	1	0	1	0.6	0.8	1	0.6	1	0	1	0.5	0	0.6	0.777778	0.666667	0.714286
	TARA_IOS_MAG_00060		1	1	1	1	1	1	1	1	1	1	1	1	0.666667	1	1	0.666667	1	1	1	1	0.666667	0.666667	1	1	1	1	1	0.5	0	1	0	0	0.952381	0.75	0	1	0.5	0.6	1	0.75	1	1	0.75	0.8	0.888889	0.666667	0.857143
	TARA_IOS_MAG_00061		1	1	0.75	0.5	1	1	0.666667	1	0.6	0.75	0	0	0.666667	1	0.666667	1	0.8	1	1	1	1	0.666667	0.8	0	0.5	0.888889	0.875	1	1	1	1	1	0	1	0.8	0.6	0.5	0	0.5	0.5	0	1	1	0.8	0	0.333333	0
	TARA_IOS_MAG_00062		1	1	0.5	0	0.666667	1	0.333333	1	0.6	0.5	1	0	0.333333	0.666667	0.333333	0.666667	0	0	0	0	0.666667	0.333333	0	0.857143	0	0	0	1	1	1	1	1	0	0	0	0	0	0	0.5	0.75	0	0.5	0.5	0	0	0.333333	0
	TARA_IOS_MAG_00063		1	1	1	0.75	0.666667	1	1	1	1	0.5	1	0	0.333333	0.666667	1	1	1	1	1	0.75	1	0.666667	1	0.714286	1	0.777778	0.875	0	0	1	1	1	0.952381	0.5	0	0.8	0.5	1	0.5	0.5	0	0.5	1	0.8	1	0.333333	0
	TARA_IOS_MAG_00064		1	1	0.75	0.75	0.666667	1	1	1	1	0.5	0	1	0.666667	0.666667	0.333333	0.666667	0.8	1	1	1	0.666667	0.333333	0.6	0.857143	0.75	0.777778	0.75	1	1	1	0.5	0	0	0.5	0.8	0.8	0	0.6	0	0	1	0.5	0.5	0	0.888889	0.333333	0.714286
	TARA_IOS_MAG_00065		1	1	0.5	0	0.333333	1	0.666667	1	0.8	0.5	0	0	0.666667	1	0.333333	0.666667	0	1	1	0	1	0.333333	0.8	0.714286	0.75	0	0	0.5	0	0	0.5	1	0	0.5	0.6	0.6	0	0	0.5	0	1	0.5	0	0.6	0.777778	0	0.857143
	TARA_IOS_MAG_00066		1	1	1	1	1	0	0.666667	1	0.6	0.75	1	0	0.666667	0.666667	0.333333	0.666667	0.6	1	0	0.75	1	1	0.8	0	0.75	0.777778	0.75	1	1	1	0.5	1	0	0.75	0.6	0.8	1	0.8	0.5	1	1	1	0	0.6	0	0.333333	0
	TARA_IOS_MAG_00067		1	1	1	0.75	1	1	1	1	0.8	1	1	1	0.666667	1	1	1	1	1	1	0.75	1	0.666667	1	0.857143	1	1	1	1	0	0	1	1	0.904762	1	1	1	0.5	0.8	0.5	0.75	1	0	1	0.8	0.777778	0.333333	0.857143
	TARA_IOS_MAG_00068		0	1	1	0.75	0.666667	1	0.333333	1	0.8	0.5	0.714286	0	0.333333	1	0.333333	0	0	1	0.5	1	0.666667	0.666667	0.8	0.714286	0.5	0	0	0	0	1	0.5	0	0	0.75	0	0.6	1	0	0.5	0	0	0.5	0	0	0.777778	0.666667	0
	TARA_IOS_MAG_00069		1	1	0	0	1	1	0.666667	1	0.8	1	0.714286	0	0.333333	0.666667	0.333333	1	0	0	0	0.75	0.333333	0.333333	1	0.714286	0	0	0	1	0	1	1	0	0	0	0	0	0	0.8	0.5	0.75	0	0.5	0	0.6	0	0.333333	0
	TARA_IOS_MAG_00070		0	1	0.75	0.5	1	1	0.666667	1	0.8	0.5	0.714286	0	0.333333	0.666667	0.666667	0	0.8	1	0.5	0	0.333333	1	0	0	0.5	0	0.875	0.5	0	1	1	0	0	0.5	0	0.6	0	0	0	0.5	0	0	0	0.6	0	0	0
	TARA_IOS_MAG_00071		0	1	1	1	1	1	0.666667	0	0.8	1	1	0	0.666667	0.666667	0.666667	0.333333	0.6	0	0.5	0.5	1	0.666667	1	0.714286	0.75	0.888889	0.75	0	0	1	1	0	1	1	0.8	0.8	0.5	0.6	1	0.75	0	1	0	0.6	0.777778	0.666667	0
	TARA_IOS_MAG_00072		0	1	1	0.75	0	1	0.666667	1	0.8	1	0.857143	1	1	1	1	0.333333	0.8	1	0.5	0.75	1	0.666667	0.8	0.714286	1	0.888889	0	0	0	1	1	0	0.952381	0.75	0.8	1	1	0.6	1	0.75	0	1	0	0.6	0.777778	0.333333	0
	TARA_IOS_MAG_00073		0	1	0.75	0.5	0.333333	0	0.333333	0	0.6	0.5	0	0	0	0	0.666667	0.333333	0	0	0.5	0	0.666667	0.333333	0.8	0	0	0	0	0	0	1	0.5	0	0	0	0	0	0	0	1	0.5	0	0.5	0	0	0	0	0.857143
	TARA_IOS_MAG_00074		0	0	0.75	0	0	1	0.333333	0	0	0	0	0	0	0.666667	0.333333	0.333333	0.6	0	0.5	0	0.333333	0.333333	0	0	0	0	0	0	0	0	0.5	0	0	0.5	0	0	1	0	1	0.75	0	0	0.5	0	0	0	0
	TARA_IOS_MAG_00075		0	0	0	0	0.333333	0	0.333333	0	0.8	0.5	0	0	0	0.333333	0	0.333333	0	0	0.5	0	0.333333	0.333333	0.6	0.857143	0.5	0	0	0	0	0	0.5	0	0	0	0	0.6	0	0	0	0.5	0	0	0	0	0	0	0
	TARA_IOS_MAG_00076		0	1	0	0.75	0.333333	0	0.333333	0	0	0	0	0	0	0	0	0	0	0	0.5	0	0	0.333333	0	0	0	0	0	0	0	1	1	0	0	0	0	0	0	0	0.5	0	0	0.5	0	0	0	0.333333	0
	TARA_IOS_MAG_00077		1	1	0	0	0	0	0.333333	0	0	0	0	0	0	0	0	0	0	0	0	0	0	0	0	0	0	0	0	0	0	0	0	0	0	0	0	0	0	0	0	0	0	0	0	0	0	0	0
	TARA_IOS_MAG_00078		0	0	0	0	0.333333	0	0.333333	0	0	0	0	0	0	0.666667	0	0	0	1	0	0	0	0	0	0	0	0	0	0	0	0	0	0	0	0	0	0	0.5	0	0.5	0	0	0	0	0	0	0	0
	TARA_MED_MAG_00003		1	1	1	1	1	1	0.666667	1	1	1	1	1	1	1	1	1	1	1	1	1	1	0.666667	1	0.857143	1	0	1	1	1	1	1	1	0.952381	1	1	1	1	1	0	0	1	0.5	0.75	0.8	0.888889	0.666667	0.857143
	TARA_MED_MAG_00004		1	1	1	1	1	1	1	1	1	1	1	1	1	0	0	1	1	1	0.5	1	0.666667	0.666667	0	1	0	1	1	1	1	0	0.5	1	1	0	1	0	1	0.6	1	0.75	1	1	0.75	0.8	0.888889	0.666667	0.714286
	TARA_MED_MAG_00006		1	1	1	1	1	1	1	1	1	1	1	1	1	1	1	1	1	1	1	1	1	1	1	1	1	1	1	0	1	1	1	1	1	1	0.8	1	0.5	0	1	0.5	1	0.5	1	0.8	0.888889	0.666667	0.857143
	TARA_MED_MAG_00007		1	1	1	1	1	1	1	1	1	1	1	1	1	1	1	0.333333	1	1	1	1	1	1	1	0.857143	1	1	1	1	1	1	1	1	1	1	0.6	1	1	0	1	0.5	1	0.5	0.75	0.6	1	0.666667	0.857143
	TARA_MED_MAG_00008		0	1	1	1	1	1	1	1	1	0.75	1	1	1	1	1	1	1	1	1	1	1	0.666667	1	0.857143	0.75	0.888889	1	1	1	1	1	1	0.952381	1	1	0.8	0.5	0.8	0	0.5	0	1	1	0	1	0.666667	0.857143
	TARA_MED_MAG_00009		1	1	1	1	1	1	1	0	0.6	0.5	1	1	0.666667	0.666667	0.666667	1	1	1	1	0.5	1	0.666667	1	0	1	0.777778	1	0.5	0	1	1	1	1	1	0.8	1	0.5	0.8	0	0.5	0	1	1	0.8	0.777778	0.333333	0.857143
	TARA_MED_MAG_00010		1	1	1	1	1	1	1	1	1	1	1	1	1	0.666667	1	1	1	1	0	1	0.666667	1	1	1	1	1	1	1	1	1	0	1	1	0.75	0.8	1	1	1	1	1	1	1	1	0.6	1	0.666667	1
	TARA_MED_MAG_00012		1	0	1	1	1	1	1	1	1	1	1	1	0.333333	1	1	1	1	1	1	1	1	1	0.8	0.857143	1	0.888889	1	0.5	1	1	0.5	0	0.952381	1	0.8	1	0.5	1	0.5	0.5	1	0.5	1	0.8	0.777778	0.333333	0.714286
	TARA_MED_MAG_00014		1	1	0.75	0.75	1	1	0.666667	1	0.8	0.75	1	1	1	1	1	1	1	1	1	1	0.333333	0.666667	1	0.714286	1	1	1	1	1	1	1	1	1	1	1	1	1	1	1	0.5	1	0.5	0.75	1	0.888889	0.666667	0.857143
	TARA_MED_MAG_00015		1	1	1	1	1	1	0.666667	1	1	1	1	1	1	1	1	1	0.8	0	1	1	0.333333	0.666667	1	0.857143	1	0.888889	0.875	1	1	1	1	1	1	1	0.8	1	1	1	1	0.5	1	0.5	1	1	0.777778	0.666667	0.857143
	TARA_MED_MAG_00017		1	1	1	1	1	1	1	1	1	1	1	1	1	1	1	0.333333	0.8	1	1	0.75	1	1	0.6	1	1	1	0.875	1	1	1	1	1	0.952381	1	0.6	1	0.5	0	1	0.5	1	1	0.75	0.8	1	0.666667	0.714286
	TARA_MED_MAG_00018		1	1	1	1	1	1	1	1	1	0.5	1	1	1	0	0	1	1	0	0	1	0.666667	0.666667	0	0.857143	0	0.888889	1	1	1	0	0	0	0.952381	0	0.8	0	0.5	0.6	1	0.75	1	0.5	1	0.6	0.888889	0.666667	0.714286
	TARA_MED_MAG_00019		1	1	1	1	1	1	1	1	0.8	1	1	1	1	0	0	1	1	1	0	0.75	0	0.666667	0	0.714286	0	0.777778	1	1	1	0	0	1	1	0	1	0	1	0.6	1	0.75	1	0.5	0.75	0.8	0	0.666667	0.714286
	TARA_MED_MAG_00022		1	1	1	1	1	1	1	0	0.8	0.75	1	1	1	1	1	1	1	1	1	1	0.666667	1	1	0.714286	1	1	1	1	1	1	1	1	1	1	1	1	1	1	0.5	0.5	1	0.5	0.75	0.8	0.777778	0.666667	0.857143
	TARA_MED_MAG_00023		1	1	1	1	1	1	0.666667	1	1	1	1	1	1	1	1	0.333333	0.8	1	0.5	1	1	0.666667	1	1	1	0.888889	0.875	0.5	1	1	1	0	0.904762	1	0.6	0.8	0.5	0	0.5	0.5	1	0.5	0	0.6	1	0.666667	0.857143
	TARA_MED_MAG_00024		1	1	1	1	1	1	0.666667	1	1	1	1	1	1	1	1	0.333333	1	1	0.5	0.75	1	0.666667	1	1	1	0.888889	1	0	1	1	0.5	0	0.904762	1	0.6	0.8	0.5	0	0.5	0.5	1	0.5	0	0.6	0.888889	0.666667	0.857143
	TARA_MED_MAG_00029		1	1	1	0.75	1	1	0.666667	1	1	1	1	0	1	1	1	0.333333	0.6	0	0.5	1	1	0.666667	0.6	1	1	0	0.75	0	1	1	0.5	0	1	0.75	0	1	0	0	0.5	0.75	1	0	0	0	0.888889	0.666667	0
	TARA_MED_MAG_00030		1	0	1	1	1	1	1	1	1	0.75	1	1	1	1	1	1	1	1	1	1	1	0.666667	0.8	0.857143	1	0.888889	1	0	0	1	1	1	1	1	1	1	0.5	0.8	0.5	0.5	1	0.5	1	0.8	0.777778	0.666667	0.857143
	TARA_MED_MAG_00031		1	1	0.75	1	1	1	1	1	1	0.75	1	1	1	1	1	1	1	0	1	1	1	0.666667	1	0.857143	1	0.888889	1	1	1	1	1	1	1	1	1	1	1	0.8	0	0.5	0	1	0.75	0.8	0.888889	0.666667	0.714286
	TARA_MED_MAG_00033		1	1	1	0.75	1	1	0.666667	1	0.8	0.5	1	0	1	1	0.666667	0.333333	0.8	1	1	0.75	0.666667	1	1	0.714286	0.5	1	0.875	1	1	1	1	1	0.952381	0.75	0.8	0.6	0.5	1	0.5	0.75	1	0.5	0.5	0.8	0.777778	0.666667	0.857143
	TARA_MED_MAG_00034		1	0	1	1	1	1	1	0	0.8	0.5	1	1	1	1	1	0.666667	1	1	1	0.75	1	0.666667	1	0	1	1	1	1	1	1	0.5	1	0.952381	1	0.8	1	0.5	0	1	0.5	1	1	0.75	0	0	0.333333	0.857143
	TARA_MED_MAG_00035		1	1	1	1	1	1	1	1	0.8	0.75	1	1	1	0.666667	1	0.666667	1	1	0.5	0.75	0.666667	0.666667	1	0	1	0.777778	1	1	1	0	0	1	0.952381	0.75	0.8	0.8	1	0.8	1	0.5	1	1	1	0.8	0.777778	0.333333	0.857143
	TARA_MED_MAG_00036		1	1	1	1	1	1	1	1	1	0.75	1	1	1	1	1	0.666667	1	1	0.5	0.75	0.333333	0.666667	0.8	0.857143	1	0.777778	1	0	1	1	1	1	0	1	0.8	0.8	0.5	1	1	0	1	0.5	0.75	1	0.777778	0.666667	0.714286
	TARA_MED_MAG_00037		1	1	1	1	1	1	1	1	1	1	1	1	1	1	1	0.666667	1	1	1	1	1	0.666667	1	1	0.75	1	1	1	1	1	1	1	1	1	1	0.8	1	1	1	0.5	1	0.5	0	0.6	0.888889	0.666667	0.857143
	TARA_MED_MAG_00038		1	1	1	0.75	1	1	0.666667	1	1	0.75	1	1	1	1	1	1	1	1	1	1	1	0.666667	1	0.857143	1	0.888889	1	1	1	1	1	1	0.952381	1	1	1	0.5	1	0.5	0.5	1	1	1	0.6	1	0.666667	0.857143
	TARA_MED_MAG_00041		1	0	1	1	1	1	1	1	1	0.75	1	1	1	1	1	1	1	1	0.5	0.5	0.666667	0.666667	1	0.857143	0.75	1	1	1	1	1	1	1	1	1	0.8	0.8	1	0.8	0.5	0.5	1	0.5	0.75	1	1	0.666667	1
	TARA_MED_MAG_00044		1	0	1	0.75	1	1	0.666667	1	0.8	0.75	1	1	1	1	1	0.666667	1	1	0.5	0.75	0.333333	0.666667	0.8	0.714286	0	1	1	0	0	1	1	1	0.904762	1	1	0	0.5	0.8	0.5	0	1	0	0.5	0	0	0.333333	1
	TARA_MED_MAG_00045		0	1	1	1	1	1	1	1	1	1	1	1	0.666667	1	1	0.333333	1	1	1	1	1	1	0.8	0.857143	1	0.888889	1	1	1	1	0	1	0.904762	1	0.8	1	1	1	0.5	0.5	0	1	1	0.8	1	0.666667	0.857143
	TARA_MED_MAG_00046		1	1	1	0.5	1	1	1	1	1	0.75	0.857143	1	1	0.666667	1	1	1	1	1	1	0.666667	0.666667	1	0.857143	0.75	0.888889	1	1	0	1	1	1	0.952381	1	1	0.8	1	1	0.5	0.5	0	1	0.75	0.8	0.888889	0.666667	0
	TARA_MED_MAG_00047		1	1	1	1	1	1	1	0	1	0.75	1	1	1	1	1	1	0.8	0	1	1	0.333333	0.666667	0.8	0.714286	1	1	0.875	1	1	1	0.5	1	0.952381	1	1	1	1	1	1	0.5	0	0.5	1	0.6	0.888889	0.666667	0.857143
	TARA_MED_MAG_00048		1	1	1	1	1	1	0.666667	1	1	1	1	1	1	1	1	0.666667	1	1	0.5	0.75	1	1	1	1	1	1	1	0	1	0	0	0	0.904762	1	0.6	1	1	1	0.5	0.75	1	0.5	0	0.6	0.888889	0.666667	0.714286
	TARA_MED_MAG_00049		1	1	1	1	0.666667	1	1	1	0.6	0	0	0	1	0.666667	1	1	0.6	1	1	0.5	0.333333	0.666667	1	0.714286	0.75	0	0	1	1	0	1	1	0	1	0	0.8	0.5	0	0.5	0.75	0	0.5	0.5	0	0	0.666667	0.714286
	TARA_MED_MAG_00052		1	1	0.75	0.5	0.666667	1	1	1	0.6	0.5	0.857143	1	0	0.666667	1	1	0.8	0	0.5	1	1	0.666667	1	0	0.5	0.777778	0.75	0.5	1	1	0.5	1	0.952381	0	0.6	0.6	1	0.8	0	0.5	1	0.5	0.75	0	0	0.333333	0.857143
	TARA_MED_MAG_00056		0	1	1	0.75	0.666667	1	1	1	0.8	0.75	0.857143	1	1	1	0.666667	0.666667	0.8	1	0.5	0.75	1	0.333333	1	0.857143	0.75	0.888889	0.75	1	1	1	0.5	1	0.952381	1	0.8	0.8	0.5	1	0	0.5	1	1	1	0	0.888889	0.666667	0.857143
	TARA_MED_MAG_00057		1	1	1	1	1	1	1	1	0.8	1	1	1	1	1	1	0.666667	1	0	1	1	1	0.666667	1	1	1	1	1	1	1	1	1	1	1	1	0.8	0.8	0.5	1	1	0.5	1	0.5	0.75	0.8	0.777778	0.666667	0.857143
	TARA_MED_MAG_00058		1	1	0.75	0.75	1	1	0.666667	1	0.8	0.75	0.857143	1	1	1	1	0.666667	1	1	1	1	1	0.666667	1	1	1	0.888889	1	1	0	1	0.5	1	0.952381	1	0.6	1	0.5	0.6	0.5	0.5	1	0.5	1	1	0.777778	0.666667	0.714286
	TARA_MED_MAG_00061		1	1	0.5	0	0.666667	1	1	0	0.8	0.5	0	1	0	0.666667	0	0.333333	1	1	0.5	0	0	0	0	0.714286	0	0	0.875	0	1	1	0	1	0.952381	0	0.8	0	0.5	0	0	0	1	1	0.75	0	0.777778	0	0.714286
	TARA_MED_MAG_00062		1	1	0.75	1	1	1	1	1	1	1	0.857143	1	1	0	0	1	0.8	1	0.5	1	0.666667	0.666667	0.6	1	0	0.888889	0.875	0.5	0	1	0	0	0.952381	0	0.8	0	0.5	0	0.5	0.75	1	1	0.75	0	0.888889	0.333333	0.857143
	TARA_MED_MAG_00065		1	0	1	1	1	0	1	1	1	1	1	1	0.666667	1	1	1	1	1	1	1	1	0.666667	0.8	0.857143	0.75	0.888889	1	0.5	1	1	0.5	1	0.904762	1	1	0.8	0.5	1	0.5	0.5	1	0.5	1	0.6	0.888889	0.333333	0.714286
	TARA_MED_MAG_00067		0	1	0.75	1	0.666667	1	0.666667	1	1	0.75	0	0	1	1	1	0.666667	0	0	0.5	0.5	0.333333	0.666667	1	0.857143	0.5	0	0	1	1	0	1	1	0	0.75	0.8	0.6	1	1	0.5	0.5	1	0.5	0	0.6	0.777778	0.666667	0.714286
	TARA_MED_MAG_00068		1	1	1	1	0.333333	1	1	1	0.8	0.5	1	1	1	1	1	0.333333	0.6	1	1	1	0.666667	0.666667	1	0.714286	1	1	0	0.5	1	1	1	1	0	1	0.8	1	1	0.8	0.5	0.5	0	1	1	0.8	0.777778	0.666667	0
	TARA_MED_MAG_00073		1	1	1	1	0.666667	1	1	0	1	0.75	0.857143	0	0.666667	0.666667	0.666667	0.333333	0.8	1	0.5	1	0.333333	0.666667	1	0.857143	1	1	0.75	0	0	1	0.5	0	0	1	0.6	0.8	0	0.8	1	0	1	0.5	0.5	0.8	0.888889	0.333333	1
	TARA_MED_MAG_00074		1	1	1	1	1	1	1	1	1	1	0.857143	1	1	0.666667	1	0.666667	1	1	1	1	1	0.666667	1	1	1	0	1	1	1	1	0.5	1	1	0	0	1	1	0	1	0.5	1	0.5	0.75	0.6	1	0.666667	0.857143
	TARA_MED_MAG_00078		1	1	1	0.75	1	1	1	1	1	0.75	0.714286	0	1	0.666667	0.666667	0.333333	0.8	1	0	1	0.666667	1	0.8	1	1	0	0.875	0.5	1	1	0.5	0	1	1	0	0.8	0.5	0	0.5	0.5	1	0	0	0.6	0.888889	0.333333	1
	TARA_MED_MAG_00082		1	1	1	1	1	1	1	1	1	1	1	1	0.666667	1	1	1	1	1	1	1	1	0.666667	1	1	0.75	1	1	0.5	1	1	1	1	1	1	0.8	0.8	1	1	0.5	0	1	1	1	0	0.777778	0.666667	0.857143
	TARA_MED_MAG_00083		1	1	1	1	1	1	1	1	0.6	1	1	1	1	1	1	1	1	0	1	0.75	1	0.333333	0.8	0.857143	1	1	1	0.5	1	1	1	1	1	1	1	0.8	0.5	0.8	1	0.5	1	0.5	0.75	0.8	0	0.666667	0.857143
	TARA_MED_MAG_00084		1	1	0.75	1	1	1	1	1	1	1	0.714286	1	0.666667	0	0.666667	1	0.8	0	0	0.5	0.666667	0.333333	0.6	0.857143	0.5	0.888889	0.875	1	1	0	0.5	0	0.904762	0.5	0.8	0.6	0.5	0	1	1	1	1	0.75	0.8	0.888889	0.666667	0.857143
	TARA_MED_MAG_00085		1	1	1	1	1	1	0.666667	1	1	1	1	1	1	1	1	1	1	1	1	0.75	1	1	1	1	1	1	1	1	1	1	1	1	1	0.75	0.8	1	0.5	0	1	0.75	1	0.5	0.75	0	0.777778	0.666667	0.857143
	TARA_MED_MAG_00086		1	1	1	1	1	1	1	1	1	1	0.857143	1	1	1	1	1	0.8	1	1	1	1	1	1	0.857143	0.75	0.888889	0.875	1	1	1	1	1	0.952381	1	1	0.8	0.5	1	0	0.75	0	0.5	0.75	0.6	1	0.333333	0.857143
	TARA_MED_MAG_00087		1	1	1	0.5	1	1	0.333333	1	1	1	1	0	1	1	1	1	0.8	0	1	1	0.333333	0.666667	1	0.857143	0.75	0	0.875	1	1	1	1	1	0.952381	1	0.8	0.8	0.5	1	1	0	0	0.5	0.5	0.8	0.777778	0.333333	0.857143
	TARA_MED_MAG_00089		1	1	1	0	1	0	0.666667	1	0.8	1	1	1	1	1	1	1	0.8	0	1	1	0	0.666667	1	0	1	0.888889	0.875	1	1	0	1	1	1	1	0.8	1	1	1	1	0	1	0.5	1	1	0	0.333333	0.857143
	TARA_MED_MAG_00090		1	1	1	1	1	1	1	1	1	1	1	1	1	0.666667	0	1	1	1	0	0.75	0.666667	0.666667	0	1	0	1	1	1	1	0	0	1	0.952381	0	1	0	0.5	0	0	0.75	1	1	0.5	0.6	0.777778	0.666667	0.714286
	TARA_MED_MAG_00091		1	1	1	1	0.666667	1	1	0	1	1	1	0	0.666667	1	1	1	0	1	1	0.5	0.666667	0.666667	0.6	0.714286	1	0	0	1	0	1	1	1	0	0.75	0	0.8	0	0	0.5	0.5	1	0.5	1	0.8	0.777778	0.666667	0.714286
	TARA_MED_MAG_00093		0	1	1	1	1	1	1	0	0.8	0.75	1	1	1	0	1	1	0.8	1	0	0.75	0	0.666667	0	0.714286	1	0.777778	0.875	1	0	0	0	1	0.904762	0	0	1	0.5	0	0	0.75	0	1	0.75	0.8	0	0.333333	1
	TARA_MED_MAG_00094		1	0	0.75	1	0.666667	1	0	1	1	0.75	0.857143	0	1	1	0.666667	0.333333	0.6	1	1	0.5	0.333333	0.666667	0.6	0.714286	0.75	0	0	0	1	1	0.5	1	0.904762	1	0	0.6	0.5	0.6	0	0	0	0.5	0.5	1	0.888889	0.333333	0
	TARA_MED_MAG_00098		1	1	0.75	1	1	0	0.666667	1	1	0.75	0.714286	1	0.666667	0	0	0.666667	0.6	1	0	0	0.666667	0.666667	0.6	1	0	0.777778	0.75	1	1	0	0	1	1	0	0.8	0	0	0.6	1	0.5	1	0	0.75	0.6	0.888889	0	0.714286
	TARA_MED_MAG_00101		1	1	0.75	0.75	0.333333	0	0.666667	1	0.6	0.5	0	1	0.333333	0	1	0.333333	0.8	0	0.5	0.5	0.333333	0.666667	0.8	0	1	0.777778	0	0.5	1	0	0	1	0	0.5	0.6	1	1	0.8	0.5	0.75	1	0.5	0	0	0	0.666667	1
	TARA_MED_MAG_00102		1	1	0.75	0.5	0.666667	1	0.666667	1	0.8	0.75	0.714286	1	0	0.666667	1	0	0.8	0	0.5	0.75	0.333333	0.333333	0.6	0.714286	0.75	0.777778	0.75	0.5	0	1	1	0	0.904762	0	0	0.8	1	0.6	0	0.5	1	0.5	0.5	0.6	0.888889	0.666667	0.714286
	TARA_MED_MAG_00103		1	1	0.5	1	1	1	1	0	0.8	0.5	1	1	0.333333	1	1	1	0.8	1	0.5	0.75	1	0.666667	1	0	1	0	0.875	0.5	1	0	1	1	0.952381	1	0.8	1	0.5	0	1	0.5	1	0	0.75	0.6	0	0.333333	0.857143
	TARA_MED_MAG_00105		1	1	0.5	1	0.666667	1	1	0	0	0	0.857143	0	1	1	1	0.666667	1	1	0	0.5	0.666667	1	0.8	0	1	1	0.875	1	1	1	0.5	1	0	1	0.6	1	1	1	0	0.75	0	1	0.75	0.6	0	0.333333	0.857143
	TARA_MED_MAG_00106		1	0	0.5	1	1	1	0.333333	1	0.6	1	0.857143	0	1	0.666667	1	1	0	0	0.5	0.75	0	0.333333	0	0.857143	1	0	0	0.5	1	0	0	0	0	0	0.6	1	0	0	1	0.75	0	0	1	0.6	0	0.666667	0
	TARA_MED_MAG_00108		1	1	1	0.75	0.666667	1	0.666667	1	0	1	0.857143	0	1	0.666667	0.666667	0.333333	0	0	0.5	0.75	0.333333	0.666667	0.8	0	1	0.777778	0	0	0	0	0	0	0	1	0	1	0.5	0.6	0.5	0.5	1	0.5	0	0	0	0	0
	TARA_MED_MAG_00112		0	1	1	0.75	0.666667	0	0.333333	0	0.8	0.5	0.857143	1	1	0.666667	0.666667	1	0.6	1	0.5	0.5	0.333333	0.333333	1	0	0	0.777778	0	0.5	0	0	0	0	0	0.75	0	0	1	0	0.5	0.75	1	0	0	0.6	0	0.333333	0
	TARA_MED_MAG_00114		0	1	0.5	0	0.333333	1	0.333333	0	0	1	0.714286	0	0.333333	0.666667	0	0.333333	0	1	0	0	0.666667	0.666667	1	0	1	0	0	1	0	0	0	1	0	0.75	0.6	1	0.5	0.8	0.5	0.5	0	0.5	0	0	0	0.333333	0
	TARA_MED_MAG_00115		0	1	1	0.75	1	1	1	0	0.6	0.75	1	1	0.666667	0.666667	0	0	0.6	1	0	0.75	0.666667	0.333333	1	0.714286	0.75	0.888889	0.75	0.5	1	0	0.5	1	0	0.75	0.8	0.6	1	0.8	1	0.75	0	1	0.75	0.8	0	0	0.714286
	TARA_MED_MAG_00117		1	1	1	1	1	1	1	0	1	0.75	0.857143	1	1	1	1	0	1	1	0.5	0.75	0.666667	0.666667	1	0.714286	1	1	1	1	0	1	0.5	0	0.952381	0	1	0.8	0.5	0.8	0	0	1	1	0.75	0.8	0.888889	0.666667	1
	TARA_MED_MAG_00118		1	1	0.5	0	0.333333	0	1	1	0	0	0	1	0	0.666667	0	0.333333	0	0	0	0	0	0.333333	0.8	0	0.5	0	0	0	0	0	0	0	0	0.75	0	0	0	0	0	0.5	0	0.5	0	0	0	0	0.714286
	TARA_MED_MAG_00119		1	1	1	1	0.666667	0	0.666667	1	0.6	0	0.714286	0	0.333333	0	0	0.666667	0.8	1	0	0.5	0.666667	0.666667	1	0	0	0.777778	0.75	1	0	0	0.5	1	0	0	0.6	0	0.5	0.6	0	0.75	0	0.5	0.5	0	0	0.666667	0.857143
	TARA_MED_MAG_00120		1	1	0.75	1	0.666667	0	1	0	0.8	0.5	1	0	0.666667	0.666667	1	1	0	0	1	0.75	1	0.666667	0.8	0.714286	0	0.777778	0	0	1	0	1	1	0	1	1	0	0	0.8	0	0.5	0	0.5	0.75	0.6	0	0	0.714286
	TARA_MED_MAG_00121		1	0	0.5	0.5	1	1	1	1	0	0.5	0.857143	1	0.333333	0.666667	0.666667	0.666667	1	1	1	1	0.666667	0.666667	1	0	0.75	0	1	0	1	1	0.5	1	0	0.75	0.8	0.8	0.5	0	0	0.75	0	0	0.75	0	0	0.666667	0
	TARA_MED_MAG_00122		1	1	0.75	0.75	1	1	1	0	0.6	0.5	0	0	0.333333	0	0.333333	0.666667	0	0	0.5	0.5	0.666667	0.333333	0	0	0	0	0	1	0	0	0	0	0	0	0	0	0	0	0	0.5	0	0	0	0	0	0.333333	0
	TARA_MED_MAG_00123		1	1	0	0.75	1	0	1	1	0.8	0	0	1	0.666667	0	0	0.333333	0.8	1	0.5	0	0.333333	0.666667	0	0.714286	0	0	0.875	0	0	1	0	0	0	0	0	0	0.5	0	0.5	0	0	0	0.75	0	0	0	0
	TARA_MED_MAG_00124		1	1	0.75	0.75	0.666667	1	1	1	0.8	0.75	1	1	0.333333	0	0.333333	1	0	0	0.5	0.75	0.666667	0.666667	0.6	0.714286	0.5	0	0	1	0	0	0	1	0	0	1	0	1	0.8	1	0.75	1	1	0.75	0.8	0.777778	0.333333	0
	TARA_MED_MAG_00125		1	1	0.75	1	0	1	1	0	0.6	0.75	1	1	0.333333	1	1	0.333333	0.8	0	1	0.5	0.666667	0.333333	0.8	0	0.75	0	0	0	0	1	0	1	0	0.75	0.6	0.6	0.5	0	0.5	0.5	0	0	0.75	0.8	0	0.333333	0
	TARA_MED_MAG_00126		1	1	0.75	0.75	0.666667	1	0.666667	1	0.6	0.5	0	1	0.666667	0.666667	0.666667	0.666667	0.8	1	1	1	0.666667	0.666667	1	0	1	0.888889	0.75	1	1	1	1	0	0.952381	1	0	0.8	0.5	0.8	0	0.5	1	0.5	0.75	0.6	0	0	0.857143
	TARA_MED_MAG_00127		1	1	1	1	1	1	0.666667	1	0.8	0.75	1	1	0.666667	1	1	0.666667	0.8	1	1	1	0.666667	0.666667	1	0.714286	0.75	0.888889	0.875	0.5	1	1	1	1	0.904762	0.75	1	0.8	1	1	0	0.5	0	1	1	0	0.888889	0.666667	0.857143
	TARA_MED_MAG_00128		1	0	0.75	1	1	0	1	1	1	0.5	0.857143	1	0.666667	0.333333	0.666667	1	0.6	1	0.5	0.5	0.333333	1	0.8	0.714286	1	0.888889	0.75	1	1	1	0.5	1	0	0.75	0.8	0.8	0	0.8	0.5	0.5	0	0.5	0.75	1	1	0.666667	0.857143
	TARA_MED_MAG_00129		1	1	0.75	1	1	1	0.666667	1	0.8	0.75	0	0	0.666667	0.666667	1	1	0.8	1	1	0.75	0.333333	1	0.8	0.857143	1	0.888889	0.875	0.5	0	1	1	0	0.904762	0.75	0	1	0.5	0	0	0.75	1	0.5	0.75	0.6	0	0.666667	0.714286
	TARA_MED_MAG_00130		1	1	0.5	1	1	1	1	1	1	1	1	1	0.333333	0.333333	0.666667	0.666667	0	1	0	0.5	0.333333	0.666667	0.8	1	1	0.888889	0	0.5	1	0	1	1	0	0	0.8	0.8	0	0	1	0.5	1	0.5	0	0.8	0.777778	0.666667	0.857143
	TARA_MED_MAG_00131		1	1	1	1	1	1	1	1	1	1	1	1	1	1	0.666667	0.333333	1	1	0.5	1	1	1	0.8	1	1	0.888889	1	0.5	1	1	0.5	0	0.904762	1	0.6	1	1	0	0.5	0.75	1	0.5	0	0.8	1	0.666667	0.857143
	TARA_MED_MAG_00132		1	1	0.75	1	1	1	1	1	1	0.75	0.857143	0	0.666667	0.666667	1	0.666667	0.8	1	1	1	1	0.666667	0	0.857143	1	0.777778	0.875	1	1	1	1	1	0	1	0.6	1	0.5	0.8	0.5	0.5	1	0.5	1	0	0.888889	0.333333	0
	TARA_MED_MAG_00133		1	1	0.75	0.5	1	1	0.666667	1	0.6	0	1	1	1	0.666667	0.666667	0.666667	0.8	1	1	0	0.333333	1	1	0.714286	1	0	0.875	0	1	0	0.5	0	0	0.75	0.6	0.8	0	0.6	0.5	0.5	0	0	0.5	0.8	0.777778	0.666667	0.857143
	TARA_MED_MAG_00134		1	1	0.5	0.75	0.666667	0	0.333333	1	0	1	0	0	0.666667	0.666667	0.666667	1	0	1	1	0.5	0.333333	0.666667	1	0	0.5	0	0	1	1	1	0.5	1	0	0.75	1	0	0.5	0	0	0.5	0	0.5	0.5	0.6	0	0.333333	0.714286
	TARA_MED_MAG_00135		1	1	0.75	1	0.666667	1	0.666667	1	1	0.5	0	1	0.333333	0.666667	0	1	0.6	0	0.5	0	0.666667	0.666667	0.8	0.714286	0	0	0	0.5	1	0	0	0	0	0	0.6	0	0.5	0	1	0.75	1	0	0.75	0	0.777778	0	0
	TARA_MED_MAG_00136		1	1	1	1	0.666667	1	0.666667	1	1	0.5	1	1	0.666667	1	1	1	0	1	1	0.75	0.666667	0.666667	1	0.857143	0.5	0.888889	0	1	1	1	1	0	0.952381	1	0.6	0.6	0.5	0.8	1	0.5	1	0.5	0.75	0.6	0.888889	0	0.857143
	TARA_MED_MAG_00137		1	1	1	1	0.666667	1	0.666667	1	0.8	0.75	1	1	1	1	1	0.666667	0	1	1	0.5	1	0.333333	1	0.714286	0	1	0	1	1	0	1	1	0	0.75	0.8	0	0	0.8	0	0.75	0	0	1	0	0.777778	0.666667	0.714286
	TARA_MED_MAG_00138		1	1	0.5	0.75	1	1	0.666667	1	0.8	1	0.857143	0	1	1	1	0.666667	0.8	1	1	0.5	0.666667	0.666667	0.8	0.714286	1	0	0.875	1	0	1	1	0	0	0.75	0.8	1	0.5	0.6	0.5	0.5	0	0	0	0.8	0.888889	0.666667	0
	TARA_MED_MAG_00139		1	1	0.75	0.75	1	1	0	1	0.8	0.75	0.714286	1	0.666667	0.666667	0.666667	0.666667	0.6	0	0.5	0.5	1	0.666667	1	0.857143	1	0	0.75	0.5	1	0	1	1	0.904762	0.75	0.6	1	1	0.6	0.5	1	0	0.5	1	0.8	0.888889	0.333333	0
	TARA_MED_MAG_00140		0	1	0.75	1	0	0	0.666667	0	0	0	0	0	0.333333	0	0	0.666667	0	0	0	0	0	0	0	0	0	0	0	0.5	0	0	0.5	0	0	0	0	0	0	0	0.5	0.75	0	0	0	0	0	0.333333	0
	TARA_MED_MAG_00141		0	1	0.5	0.75	0.333333	1	0	1	0.8	0.5	0	0	0.333333	0.666667	0.333333	0.333333	0	1	0.5	0	0	0.333333	0.8	0	0.5	0	0	0	0	0	0.5	0	0.904762	0.5	0.6	0.6	0.5	0	0.5	0.5	0	0.5	0	0.6	0	0.666667	0
	TARA_MED_MAG_00142		1	1	0.75	1	1	1	0.666667	1	1	0.5	0.857143	1	0.666667	1	1	1	0	0	0.5	0.75	0.333333	0.666667	1	1	1	0	0	0	1	1	1	1	0	0.5	1	1	1	0.6	0.5	0.75	0	0.5	0.75	0.6	0.888889	0.666667	0.857143
	TARA_MED_MAG_00143		0	1	0	0.75	0.333333	1	0.666667	0	0	0	0	0	0	0.666667	0.333333	0.333333	0	0	0	0	0	0	0	0	0	0	0	0	0	0	0.5	0	0	0	0	0	0	0	0.5	0.5	0	0	0	0	0	0	0
	TARA_PON_MAG_00001		1	1	1	1	1	1	1	1	1	1	1	1	0.666667	1	1	1	1	1	1	1	1	0.666667	1	1	0.75	1	1	1	1	1	1	1	1	1	1	0.8	0.5	1	1	0.5	1	0.5	1	1	0.888889	0.666667	0.857143
	TARA_PON_MAG_00002		1	0	1	1	1	1	1	0	1	1	0	1	0	0.666667	0	1	1	1	0.5	1	0.666667	0.666667	1	0.857143	0	0.888889	1	0	0	1	0	0	1	0	0.8	0	0.5	0	1	0	1	0.5	1	0	1	0.666667	0.857143
	TARA_PON_MAG_00003		1	1	1	1	1	1	1	1	1	1	1	1	1	0.666667	0	1	1	1	0.5	0.75	0.666667	0.666667	0	0.857143	0	1	1	1	1	0	0	1	1	0	0.8	0	1	1	0.5	0.5	1	1	0.75	0.6	0.888889	0.666667	0.857143
	TARA_PON_MAG_00004		1	1	1	1	1	1	1	0	1	0.75	1	0	1	0.666667	0	1	0.8	1	1	0.75	1	0.666667	0	0.714286	0.5	0.777778	0.875	0.5	0	1	0	1	1	0	0.6	0.6	0	1	1	0	1	0.5	0.75	0.8	1	0.333333	0.714286
	TARA_PON_MAG_00005		1	1	1	1	1	1	1	1	1	1	1	1	1	1	1	0.333333	1	1	1	1	1	0.666667	1	0.857143	1	1	1	1	1	1	1	1	0.952381	0.5	0.8	1	0.5	0.8	1	0.75	1	0.5	0.75	0.8	0.888889	0.666667	0.857143
	TARA_PON_MAG_00006		1	1	1	1	1	1	1	1	1	1	1	1	1	1	0.666667	1	1	1	0.5	1	1	1	0.8	1	0	1	1	1	0	0	0.5	1	1	1	0.8	0	1	1	1	0.5	1	1	0	1	1	0.666667	0.857143
	TARA_PON_MAG_00007		1	1	1	1	1	1	0.666667	0	1	0.75	0.857143	1	1	0	0	1	1	0	0.5	1	0.666667	0.666667	0	0.714286	0	0.888889	1	0	1	0	0	1	0.904762	0	0.6	0	0.5	0.6	1	0.5	1	0.5	1	0.6	0.888889	0.666667	0
	TARA_PON_MAG_00008		1	1	1	1	1	1	1	1	0.6	0.75	1	1	0.333333	0	0	1	1	1	1	0.75	0.666667	0.666667	0.6	0	0	0	1	0	1	1	0	1	0.952381	0	0.8	0	0.5	1	1	0	1	0.5	1	0.6	0	0	0.714286
	TARA_PON_MAG_00009		1	1	1	1	1	1	0.666667	1	1	1	1	1	1	0.666667	1	0.333333	1	1	0.5	1	1	0.666667	1	0.857143	1	0.888889	1	0.5	1	1	0.5	0	0.952381	0.5	0	0.8	0.5	0	0.5	0.5	1	0.5	0	0.6	0.888889	0.666667	0.857143
	TARA_PON_MAG_00010		1	1	1	1	1	1	0.666667	1	0.8	1	1	1	1	1	0	1	1	1	1	0.75	0.666667	0.666667	0	0.714286	0	1	1	1	1	1	0.5	1	0.904762	0	1	0	1	1	0.5	0.5	1	1	0	0.8	0.888889	0.666667	0.857143
	TARA_PON_MAG_00011		1	0	1	1	1	1	1	1	0.8	0.5	1	1	1	1	1	1	1	1	1	1	0.333333	0.666667	1	0.714286	1	1	1	0.5	0	1	1	1	1	1	1	1	1	1	1	1	1	0.5	0.75	1	0.888889	0.666667	1
	TARA_PON_MAG_00012		1	1	1	1	0.666667	1	0.666667	1	1	0.75	0.714286	1	1	0	0.666667	1	1	1	0	1	0.666667	0.666667	1	0.714286	1	1	0.875	1	0	0	0	1	0.952381	0	1	0.8	1	0.8	1	0.75	0	1	0.75	0.6	0.888889	0.333333	0.857143
	TARA_PON_MAG_00013		1	1	1	1	0.666667	1	1	1	1	0.75	1	1	1	1	0.666667	1	1	1	0.5	1	1	1	1	0.857143	0.5	1	0.875	1	1	0	1	1	1	1	1	0.6	0.5	1	0.5	1	1	0.5	0	0.8	1	0.666667	0.857143
	TARA_PON_MAG_00015		1	1	1	1	0.666667	1	1	1	1	1	1	1	1	1	0.666667	1	1	0	0.5	1	0.666667	0.333333	0.8	1	0	0.888889	0.875	1	1	1	1	1	0.952381	1	1	0	1	0.8	0.5	0.75	1	1	0.5	0.8	1	0.666667	0
	TARA_PON_MAG_00016		1	1	1	1	1	0	1	1	1	0.75	0.714286	1	1	0.666667	0	1	1	0	0	0.75	0.666667	0.666667	0	0.714286	0	0.777778	1	1	1	0	0	1	0	0	0.6	0	0.5	0.6	0	0.5	1	0.5	1	0.6	0.888889	0.333333	0.714286
	TARA_PON_MAG_00018		1	1	0.5	0.5	1	0	1	1	1	0.75	0	1	0	0	0.333333	0.666667	1	1	1	0	0.333333	0.666667	0	0.857143	0	0	1	0	1	1	0	1	0.952381	0	0.6	0	0.5	0	0.5	0.5	1	0	0.75	0	0.777778	0	0.714286
	TARA_PON_MAG_00019		1	1	0.75	1	1	1	1	1	1	0.75	1	1	1	0.666667	1	1	0.8	1	0	1	0.666667	0.666667	1	0.714286	1	0.888889	0.875	1	1	0	0.5	1	0.904762	0.75	0.6	1	0	1	1	1	1	0.5	0.75	0.8	0.888889	0.666667	1
	TARA_PON_MAG_00020		1	1	1	0.75	1	1	1	1	0.8	0.75	0.714286	1	1	0.666667	0	0.666667	1	1	0.5	1	0.666667	0.666667	0	0.857143	0	0.888889	1	1	1	0	0	1	0.904762	0	0.6	0	0.5	1	0.5	0.75	0	1	1	0.8	0.777778	0.666667	0.857143
	TARA_PON_MAG_00021		1	1	1	1	1	1	1	1	1	1	1	1	1	1	1	1	1	1	1	1	1	0.666667	1	1	1	1	1	1	1	1	1	1	1	1	1	0.8	0.5	1	1	0.75	1	0.5	0.75	0.6	1	0.666667	0.857143
	TARA_PON_MAG_00022		1	1	1	1	1	1	0.666667	1	1	1	1	1	1	1	1	1	1	1	0.5	1	1	0.666667	1	1	1	1	1	1	1	1	0.5	0	0.952381	1	1	1	1	1	0.5	0.75	1	1	0	0	1	0.666667	0.857143
	TARA_PON_MAG_00024		1	1	0.75	0	1	1	0.666667	1	0.6	0.5	1	1	0.666667	0	1	0.333333	0.8	0	1	0.5	0.333333	0.666667	1	0.714286	1	0	0.875	0.5	0	0	0	1	0	0.75	0	1	0.5	0	0.5	0.75	1	0.5	1	0	0	0.666667	0
	TARA_PON_MAG_00025		1	1	1	0.75	0.333333	1	0.666667	1	1	1	1	1	0.333333	1	1	0.333333	0.8	1	0.5	1	1	0.666667	1	1	1	0.777778	0	1	0	0	1	0	1	1	0.8	1	1	1	0.5	0.75	1	1	0	0	0.888889	0.333333	0.857143
	TARA_PON_MAG_00026		0	1	1	0.75	1	1	1	1	0.6	0.75	1	1	0.333333	0.666667	1	1	0	1	0	0.5	1	0.333333	1	0	1	1	0	0	0	1	1	0	0	0.5	0	1	0	0	0	0.5	1	0	0	0	0	0.666667	0
	TARA_PON_MAG_00027		1	1	0.75	1	1	1	1	1	1	0.75	0	1	0.666667	0.666667	1	1	0.8	1	0.5	0.75	0.666667	1	0.8	0.857143	0.75	0.777778	0.875	1	1	1	1	1	1	0	1	0.8	1	1	0.5	0.75	1	1	1	0	1	0.333333	0
	TARA_PON_MAG_00029		1	0	1	1	1	1	0.666667	1	0.8	0.75	1	1	0.666667	1	1	1	1	1	0.5	0.75	0.666667	1	1	0.714286	0.75	1	1	1	1	1	1	1	0	1	1	0.6	1	1	0.5	0.5	1	0.5	0.75	0.8	0.888889	0.666667	0.714286
	TARA_PON_MAG_00030		1	1	0.75	0.75	0.666667	0	0.666667	1	0	0.75	0.714286	1	0	0.666667	0.333333	0	0	1	0.5	0.5	0.333333	0.666667	0.6	0	0.75	1	0	0	1	0	1	0	0	0	0	0.6	0.5	0.6	0.5	0	1	0.5	0	0	0	0.333333	0
	TARA_PON_MAG_00031		1	1	0.75	0.75	0.666667	1	1	1	1	0.75	0.857143	1	0.333333	0.333333	0.666667	0.333333	0.8	1	1	0	1	0.666667	0.8	1	0.5	1	0.75	0.5	1	1	0.5	1	0	1	0	0.6	0.5	0	0.5	0.5	0	1	0	0	0.888889	0.333333	0.714286
	TARA_PON_MAG_00032		1	1	1	0.75	1	0	1	1	0.8	0.5	0.857143	0	0.333333	1	1	0.666667	0.8	1	1	0.5	0.666667	0.666667	1	0.857143	0.75	0.777778	0.875	1	1	1	1	1	1	0.75	1	0.8	1	1	0.5	0.75	0	0.5	0	0.8	0.888889	0.333333	0
	TARA_PON_MAG_00034		1	1	0.5	0.75	1	0	0.666667	1	1	0	0	0	1	1	0.666667	0.333333	0.8	0	0.5	0.5	1	0.333333	1	0.857143	0	0.777778	0.875	0.5	1	1	0	1	0	0.75	0.8	0	1	1	0	0.5	0	0	1	0.8	0.777778	0.333333	0.714286
	TARA_PON_MAG_00035		1	0	0.75	0.5	0.666667	1	1	0	0.6	0.75	0.714286	1	1	1	1	1	1	1	1	0.75	0.666667	0.666667	0.8	0	0.75	1	0.875	0	0	1	0.5	1	0	0.75	0.8	0.8	1	1	0.5	0.5	1	0.5	0.75	0	0	0.333333	0.857143
	TARA_PON_MAG_00036		1	1	0.75	0.75	1	0	1	0	1	0.75	0.857143	1	1	0	0	1	0.8	0	0.5	0.75	0.666667	0.666667	0	1	0	0	0.875	1	0	0	0	1	0.904762	0	0.8	0	0.5	0	1	0.75	0	0.5	0.75	0.6	0.777778	0.333333	0
	TARA_PON_MAG_00038		1	1	1	1	0.666667	0	0.333333	1	0.8	1	0.857143	1	1	1	0.666667	1	0.6	0	1	0.75	1	0.666667	1	0.714286	1	1	0	0.5	1	1	0.5	1	0	1	0.6	1	1	1	0	0.5	1	0.5	0.75	0.6	0	0.333333	0.857143
	TARA_PON_MAG_00039		1	1	1	0.75	1	1	1	1	1	1	1	1	0.333333	1	0.666667	0.666667	0.8	1	1	0.75	0.666667	0.666667	0.8	0.857143	0.5	0.888889	0.875	0	1	1	0.5	0	0	0.75	1	0.6	0	0.8	1	0.75	1	0.5	0.75	0.8	0.777778	0	0.714286
	TARA_PON_MAG_00041		1	1	1	1	0.666667	1	0.666667	1	0	1	0	1	1	0.333333	0.666667	0.666667	0	0	0.5	0.75	0.333333	0.333333	0	0	0.5	0	0	0	1	1	1	1	0	0.5	0.8	0	0	0.8	1	0	0	0.5	0	0.6	0	0.666667	0.714286
	TARA_PON_MAG_00042		1	1	1	1	1	1	1	1	1	0.75	1	1	1	1	0	1	0.8	1	1	1	1	0.666667	0.6	1	0	1	0.875	1	1	1	1	1	0.952381	0.75	1	0	0.5	1	1	0	1	0.5	1	0.8	0.888889	0.666667	0.857143
	TARA_PON_MAG_00048		0	0	1	0.75	0	1	1	0	0	0	1	1	0.666667	0	0.333333	0.666667	0.6	1	0.5	0	0	0.333333	0	0	0	0	0	0	0	0	0.5	0	0	0	0	0	0.5	0.8	0	0.5	1	0.5	0	0	0	0.333333	0
	TARA_PON_MAG_00050		1	1	1	1	0.333333	1	1	1	0.8	0.75	0	0	0.666667	1	0.666667	0.666667	1	1	1	0.75	0.333333	0.666667	0.8	0.714286	1	0.777778	0.75	0	1	1	1	1	0	1	1	0.8	0	0	1	0.5	1	0	0	0.6	0	0.666667	1
	TARA_PON_MAG_00051		0	0	0.5	0.75	0.666667	1	1	1	0.6	0.75	0	1	0	0	1	0.666667	1	0	0.5	0	0.333333	0.666667	0	0	0	0	0.875	0	0	0	0	1	0	0	0.8	0	0.5	0	1	0.75	1	1	0.75	0.6	0	0.666667	0.714286
	TARA_PON_MAG_00052		1	0	0	0	0.333333	1	0	1	0	0	0	1	0.333333	0	0.333333	0.333333	0	1	0.5	0	0.333333	0	0	0	0	0	0	0.5	1	0	0	0	0	0.5	0	0	0	0	0	0.75	1	0	0	0	0	0.333333	0
	TARA_PON_MAG_00053		1	1	0.75	0.75	0.666667	1	0.666667	1	0.6	0.75	0.857143	1	0.666667	0	1	0.666667	1	1	1	1	1	1	0.8	0.714286	1	0	0.875	0.5	1	1	0.5	1	0	0.75	0	1	0.5	0	0.5	0.5	1	1	0.5	0.6	0	0.666667	0
	TARA_PON_MAG_00054		1	1	1	0.5	1	0	1	1	0.6	0.75	0	0	0.666667	0	1	1	0.8	0	1	0.5	0.333333	0.333333	0.8	0.714286	1	0	0.875	1	1	1	0.5	1	0	1	0	0.8	0.5	0.6	0	0.5	0	0.5	0.75	0.8	0	0.333333	0.857143
	TARA_PON_MAG_00055		0	1	0.5	0.5	1	1	0.666667	1	0.6	0.75	0.714286	1	0.666667	1	1	1	0	1	1	1	1	0.666667	1	0	0.75	0	0	0.5	0	1	0.5	0	0	1	1	0.8	0	1	0.5	0.5	1	1	1	0	0.777778	0.333333	0.857143
	TARA_PON_MAG_00056		1	0	0.75	1	1	1	0.666667	1	0.8	0.75	1	1	0.333333	0	1	1	1	1	0.5	1	0.333333	0.333333	1	0.714286	0.75	0.777778	1	1	1	1	1	1	0	1	1	0.6	0.5	0.8	1	0.75	1	0.5	0	1	0	0.666667	1
	TARA_PON_MAG_00058		1	1	1	0.75	1	1	1	1	1	0.75	1	1	1	1	0	1	0.6	1	0.5	0.75	1	0.333333	0.6	1	0	1	0.75	1	1	1	1	1	0.952381	0.5	1	0	0.5	1	0.5	0.75	1	0.5	1	0.6	1	0.333333	0.857143
	TARA_PON_MAG_00059		1	1	1	1	1	0	0.666667	1	0.6	0.75	1	1	0.666667	0.666667	1	0.666667	0	1	0	0.5	1	0.666667	0.6	0.714286	1	0.777778	0	1	1	0	1	1	0.952381	0	0.6	0.8	0.5	0.6	0	0	1	0	0.5	1	0.777778	0.666667	0.714286
	TARA_PON_MAG_00060		1	1	0.5	0.5	0.666667	1	0	1	0.6	0.75	0.714286	0	0.333333	0.666667	0.333333	0.666667	0.6	1	0.5	0	1	1	0	0	0	0	0	1	0	1	0.5	1	0	0.5	0.8	0	0	0.6	0.5	0.75	0	1	0.5	0	0	0.333333	0.857143
	TARA_PON_MAG_00061		1	1	1	1	1	1	1	1	1	1	1	1	1	1	1	1	1	1	1	1	1	0.666667	1	1	1	1	1	1	1	1	1	1	1	0.75	1	1	1	1	1	0.75	0	0.5	1	0.8	1	0.666667	0.857143
	TARA_PON_MAG_00062		1	0	0.75	1	0.333333	1	1	1	0.6	0.5	0	0	0.333333	0.666667	1	0.333333	0.6	1	0.5	1	0.333333	0.333333	1	0	0.5	0.888889	0	1	1	1	1	1	0	0.75	0.8	0	0.5	0.8	0	0.75	1	0.5	0.5	0.6	0.777778	0.333333	0.857143
	TARA_PON_MAG_00063		1	1	0.5	1	0.666667	1	0.666667	1	0.8	1	1	0	0.666667	0.666667	0	1	0.8	1	1	0.5	0.333333	0	1	0	0	0	0.75	0	0	1	0.5	1	0	0	0.6	0	1	0	0.5	0	0	0.5	0	0.6	0	0	0
	TARA_PON_MAG_00064		1	1	0.75	1	0.333333	1	1	1	0.6	1	0.857143	0	0.333333	1	0.333333	0.333333	0.6	1	1	0.5	0.666667	0.333333	0.6	0	0.5	0.777778	0	0.5	1	1	0.5	1	0	0.75	0	0	0.5	0.8	0.5	0.75	0	0.5	0.5	0.8	0	0.666667	0.714286
	TARA_PON_MAG_00065		1	1	0.75	0.5	0.666667	1	1	1	0.6	1	1	1	0.666667	1	0.333333	1	0.6	1	1	0.5	0.666667	0.666667	0.8	0	0.75	0	0	0	1	0	1	0	0	0.5	0.8	0.8	0	0.6	0.5	0	0	0.5	0.5	0	0	0.333333	0.714286
	TARA_PON_MAG_00066		1	1	1	1	1	1	0.666667	1	0.8	0.75	0.714286	0	0.333333	0	0.333333	0.333333	0.8	1	0.5	0.5	0.333333	0.666667	0	0	0.5	0	0.875	1	1	1	0.5	0	0	0	0.8	0.6	0.5	0	0.5	1	0	0.5	0.5	0	0	0	0
	TARA_PON_MAG_00067		1	1	0.75	0.75	0.666667	1	0.666667	1	0.6	0.75	0.714286	1	0.333333	0.666667	1	0.333333	0	1	0	0.75	0.666667	0.333333	0.6	0.714286	0.75	1	0	0	0	1	1	1	0	0.75	0	0.6	1	0	0	0.75	0	1	0.5	0.6	0	0.333333	0
	TARA_PON_MAG_00068		1	1	0.5	0.75	0.666667	0	0.333333	1	0	0.75	0.857143	0	1	1	1	1	0.6	0	1	0.5	0.333333	0.333333	1	0	0.5	0	0	1	0	0	0.5	0	0	0.5	0.6	0.6	1	0.6	0.5	0	1	0.5	0	0	0	0.333333	0.857143
	TARA_PON_MAG_00069		1	1	0.75	1	1	1	0.666667	1	1	0.75	0.714286	1	0.666667	0.666667	0	1	0.8	1	0	1	0.666667	0.666667	0	0.857143	1	0.888889	0.875	0.5	1	0	0.5	1	1	0	0	1	0.5	0	1	0.75	0	0.5	1	0.8	0.888889	0.666667	0
	TARA_PON_MAG_00070		1	1	1	1	0.666667	0	0.333333	1	0	0.5	0	0	0.666667	0.333333	0.666667	0.666667	0.6	0	0.5	0.5	0.333333	0.333333	0	0	1	0	0	1	0	0	0	1	0	0	0.6	1	1	0.6	1	0	0	0	0	0.6	0	0	0
	TARA_PON_MAG_00071		1	0	1	1	0.333333	0	0.666667	1	0.8	0	1	0	0.666667	1	0.666667	0.666667	0.6	1	1	0.75	0	0.666667	1	0.714286	0.5	0	0	0	0	0	1	1	0	0.75	0.8	0	1	0.8	1	0.5	0	0.5	0.75	1	0	0	1
	TARA_PON_MAG_00072		1	1	0.5	1	1	1	1	1	0.8	1	1	0	1	0	1	0.666667	0.8	1	0.5	0.75	0.666667	0.666667	1	0.714286	1	0	0.875	0	1	1	0.5	1	0.952381	1	0.6	1	0.5	0.8	0.5	0.75	0	0.5	1	0	0	0	0.857143
	TARA_PON_MAG_00073		1	1	1	1	0.666667	1	0.666667	1	0.6	0	0.857143	0	0.333333	1	1	1	0.6	0	1	0.75	1	0.666667	0.8	0	0.5	0	0	0	0	1	1	1	0.904762	0.5	0.8	0	0.5	1	0	0	0	0.5	1	0.6	0.777778	0.666667	0
	TARA_PON_MAG_00074		0	1	1	1	0	0	0.333333	0	1	0.75	0.857143	1	0.666667	0.666667	1	0.333333	0	0	0.5	0	0.666667	0.666667	1	0.857143	0.75	0	0	0	0	1	1	0	0	0.75	0.6	0.8	0.5	0.8	1	0.75	0	1	0.5	0	0.888889	0	0.857143
	TARA_PON_MAG_00075		1	1	1	1	0.666667	1	1	1	0.6	1	1	1	0.333333	0.666667	0.666667	1	0.6	1	0.5	1	1	1	0.8	0	0.75	0.777778	0	1	1	1	0.5	1	1	0.5	0.6	0.8	0	1	0	0.5	0	0	0	0	0	0.666667	0.714286
	TARA_PON_MAG_00076		1	1	0.5	1	1	1	0.333333	1	0.6	0.75	0.857143	1	1	0.666667	1	1	0.8	0	0.5	0.75	0.333333	0.333333	0	0	0.5	0.777778	0.875	1	1	1	0.5	0	0	0.75	0.8	0.6	0.5	0.8	1	1	1	0	0.75	0.6	0	0.333333	0
	TARA_PON_MAG_00077		1	1	1	1	1	1	0.333333	1	0	0.5	0.857143	0	0.333333	1	0.666667	0.666667	0	0	0	0	0	0.666667	0	0	0	0	0	1	0	0	0	0	0	0	0	0	0.5	0	0	0.75	0	0	0	0.6	0	0.666667	0.714286
	TARA_PON_MAG_00078		1	1	1	1	1	1	0.666667	0	1	1	1	0	0.666667	1	1	0.333333	0	1	0.5	1	1	0.666667	1	0.857143	0.75	0	0	0	0	1	1	0	0.904762	0.75	0.8	0.8	1	0.6	1	0.75	0	1	0.5	0	0.777778	0.333333	0.857143
	TARA_PON_MAG_00079		0	0	0.75	0	0.666667	0	0.333333	0	0	0	0	0	0	0.666667	0.333333	0	0	1	0	0	0.333333	0	0	0	0	0	0	0	0	0	0.5	0	0	0	0	0	0	0	0.5	0.5	0	1	0	0	0	0.333333	0
	TARA_PON_MAG_00080		1	1	0.75	0.75	1	0	0.333333	1	0.6	0.5	0	1	1	0.333333	1	0.666667	1	1	0.5	1	1	0.666667	1	0	0.5	0	1	1	0	1	1	1	0	1	0.8	0.6	0.5	1	0.5	1	0	1	1	0.8	0	0.666667	0.714286
	TARA_PON_MAG_00081		1	1	0	0.75	0.333333	0	0.333333	1	0.6	0	0	0	0.333333	0	0.333333	0.666667	0	1	0.5	0.5	0.333333	0	0	0	1	0	0	0.5	1	1	0.5	1	0	0	0	1	0.5	0	0.5	0.5	0	0	0	0.6	0.777778	0	0
	TARA_PON_MAG_00082		0	1	1	0.75	0.666667	1	1	0	1	1	0	1	1	1	0.666667	0.333333	0.6	0	0.5	0.5	1	0.666667	0.6	0.857143	0.75	0.888889	0	0	0	1	1	0	0.952381	0.75	0.6	0.8	1	0.8	1	0.5	0	1	0	0	1	0.666667	0
	TARA_PON_MAG_00083		0	0	0.75	0.5	0.333333	0	0.666667	0	0	0	0	0	0	0	0	0	0	0	1	0.5	0.666667	0	0	0	0	0	0	0	0	0	0.5	0	0	0.5	0	0	1	0	0.5	0	0	0	0	0	0	0	0
	TARA_PON_MAG_00084		1	1	0.75	0.75	0	0	0	1	0	0.5	0.714286	0	0.666667	0.666667	0	0	0.6	1	1	0	0.333333	0.666667	0.6	0	0	0	0	0	0	0	1	1	0	0.5	0	0	0.5	0.6	0.5	0.75	0	0.5	0.75	0	0	0	0
	TARA_PON_MAG_00085		1	1	0	0.5	0.333333	1	0.666667	1	0	0	0	0	0	0.333333	0.666667	0.333333	0.6	1	0	0.75	0.333333	0.333333	1	0	0.5	0	0	0	1	1	0.5	0	0	0	0.6	0.6	1	0	0	0.75	0	0	0	0	0	0	0.714286
	TARA_PON_MAG_00086		1	1	0	0.5	0.333333	0	0	1	0	0	0	0	0.333333	0.333333	0.333333	0.333333	0	1	0	0	0.333333	0.333333	0.6	0	0.5	0	0	1	0	1	0.5	0	0	0.5	0	0	0	0	0	0.75	0	1	0	0	0	0.333333	0
	TARA_PON_MAG_00087		1	1	0.75	0.75	0	0	0.666667	0	0.6	0.5	0.714286	1	0	0.333333	1	0.666667	0.8	1	0.5	0.5	0	0	0	0	0.75	0	0	0.5	0	1	0	0	0	0	0	0.8	0.5	0.6	0.5	0	0	0	0.75	0	0	0.333333	0
	TARA_PON_MAG_00088		1	1	0.5	1	0.333333	0	0.666667	1	0	0	0	0	0	0.666667	0.333333	0.333333	0	0	1	0.5	0.666667	0.333333	0.8	0	0	0	0	1	0	0	0	0	0	0.5	0	0	0	0	0	0.5	0	1	0	0	0	0.333333	0.714286
	TARA_PSE_MAG_00001		1	1	1	1	1	1	1	1	1	1	1	1	1	1	1	1	1	1	1	1	0.666667	0.666667	1	1	1	1	1	1	1	1	1	1	1	0.75	1	1	1	1	1	0.75	1	1	0	0.8	1	0.666667	0.857143
	TARA_PSE_MAG_00002		1	1	1	1	1	1	1	1	0.8	1	1	1	1	1	1	0.333333	1	1	1	1	1	1	1	1	1	1	1	1	1	1	1	1	1	0.75	1	1	0.5	1	1	0.75	1	0.5	0.75	0.8	0	0.666667	0.857143
	TARA_PSE_MAG_00003		1	1	0.75	0.75	1	1	1	0	1	0.75	0	1	1	1	0	1	1	1	0.5	0.75	0.333333	0.666667	0.6	0.857143	0	0	1	0.5	1	1	0.5	1	1	0	0.6	0	1	1	1	0.5	1	0.5	0.75	0	1	1	0.857143
	TARA_PSE_MAG_00004		1	1	1	1	1	1	1	1	1	0.75	1	1	1	0.666667	0	1	1	1	1	1	0	0.666667	0	0.857143	0	1	1	0	0	1	0	1	0.952381	0	0.8	0	0.5	0	1	0.5	1	1	1	0	0.777778	0.666667	0.857143
	TARA_PSE_MAG_00005		1	1	1	1	1	1	1	1	1	1	1	1	1	1	1	1	1	1	0	1	1	0.666667	1	1	1	1	1	1	1	1	1	1	1	1	0.8	1	1	0.6	1	1	1	1	1	0.8	0.888889	0.666667	1
	TARA_PSE_MAG_00006		1	1	1	1	1	1	1	1	1	1	1	1	1	1	0	1	1	1	0	1	1	0.666667	0	1	0	1	1	1	1	0	0.5	1	1	0	1	0	0.5	0.8	1	0.75	1	0.5	1	0.6	0.888889	0.666667	0.857143
	TARA_PSE_MAG_00007		1	1	1	1	1	1	1	1	1	1	1	1	1	1	0	1	1	1	0	1	0.666667	1	0	1	0	1	1	1	1	0	0	1	1	0	1	0	0.5	1	1	0.75	1	0.5	1	0.6	0.888889	0.666667	0.857143
	TARA_PSE_MAG_00008		1	1	1	1	1	1	1	1	1	1	1	1	1	1	1	1	1	1	1	1	1	0.666667	1	1	1	1	1	1	1	1	1	1	1	1	1	0.8	0.5	1	1	0.75	1	0.5	0.75	0.6	1	0.666667	0.857143
	TARA_PSE_MAG_00009		1	1	1	1	1	1	1	1	1	1	1	1	1	1	0	1	1	1	0.5	1	0.666667	1	0	1	0	1	1	1	1	0	0	1	1	0	1	0	1	1	1	0.75	1	1	1	0.8	1	0.666667	0.857143
	TARA_PSE_MAG_00010		1	1	1	1	1	1	1	1	1	1	1	1	1	1	1	1	1	1	1	1	1	1	1	1	1	1	1	1	1	1	1	1	1	1	1	1	0.5	1	1	0.75	1	1	0.75	0.8	0.888889	0.666667	0.857143
	TARA_PSE_MAG_00011		1	0	1	1	0.666667	1	1	1	0.8	0.75	1	0	1	1	1	1	1	1	1	0.75	0.666667	0.333333	1	0.714286	1	1	0.875	1	1	0	1	1	0.952381	0.5	0.6	1	1	1	0	0.5	0	0.5	0.75	0.6	0.777778	0.333333	0.857143
	TARA_PSE_MAG_00012		1	1	1	1	1	1	1	1	1	0.75	1	1	1	1	1	1	1	1	1	1	1	0.666667	1	0.857143	1	0.888889	1	1	1	1	1	1	0.952381	0.75	0.8	0.8	1	1	1	0.75	1	0.5	1	1	0.888889	0.666667	0.857143
	TARA_PSE_MAG_00013		1	1	1	1	1	1	1	1	1	1	1	1	1	1	0	1	1	1	0	1	1	1	1	1	0	1	1	1	1	0	1	1	1	0.5	1	0	1	0.6	1	0.75	1	1	1	1	0.888889	0.666667	1
	TARA_PSE_MAG_00014		1	1	1	1	1	1	1	1	1	1	1	1	1	1	1	1	1	1	0	1	1	0.666667	1	1	1	1	1	1	1	1	1	1	1	1	1	1	1	0.6	1	0.75	1	0.5	0.5	0.8	1	0.666667	1
	TARA_PSE_MAG_00015		1	1	1	1	1	1	1	1	1	1	1	1	1	1	1	1	1	1	1	0.75	1	0.666667	1	0.857143	1	1	1	1	1	1	1	1	0.952381	1	1	1	1	1	0.5	1	1	1	1	0.8	1	0.666667	0.857143
	TARA_PSE_MAG_00016		1	1	1	1	1	1	1	1	1	1	1	1	1	1	1	0.666667	1	1	1	1	1	0.666667	1	0.857143	1	1	1	1	1	1	1	1	1	1	1	1	1	1	1	0.5	1	0.5	0.75	0.8	0.888889	0.666667	0.857143
	TARA_PSE_MAG_00018		1	1	1	1	1	1	1	1	1	1	1	1	1	1	1	1	1	1	0	1	0.666667	0.666667	1	1	1	1	1	1	1	0	1	1	1	0.75	1	1	0.5	0.6	1	0.75	1	0.5	1	0.8	1	0.666667	0.857143
	TARA_PSE_MAG_00019		1	1	1	1	0.666667	1	1	1	1	1	1	1	1	1	1	1	1	1	1	1	1	1	1	1	1	1	0.875	0.5	1	1	0.5	1	1	1	1	1	0.5	0	1	0.75	1	1	0.75	0.6	0.777778	0.666667	0.857143
	TARA_PSE_MAG_00020		1	1	1	1	1	1	1	1	0.6	1	0.714286	1	1	0	0	0.333333	0.8	1	0.5	1	0.666667	0.666667	0	0.857143	0	0.888889	0.875	1	1	0	0	1	0.952381	0	1	0	0.5	0.6	0.5	0.75	0	1	1	0.8	0.777778	0.666667	0.714286
	TARA_PSE_MAG_00022		1	1	1	1	1	1	1	1	1	0.5	1	1	1	1	0	1	1	1	1	0.75	0.666667	0.666667	1	0.857143	0	1	1	1	1	1	0.5	1	1	0.75	0.8	0	1	1	1	0.75	1	1	1	0.8	0.888889	0.666667	0.714286
	TARA_PSE_MAG_00023		1	1	1	1	1	1	1	1	1	1	1	1	1	1	0	0.666667	1	1	0.5	1	0.666667	0.666667	0	0.857143	0	1	1	1	1	1	0.5	1	1	0.5	0.8	0	1	1	1	0.75	1	0.5	0.75	0.8	1	0.666667	0
	TARA_PSE_MAG_00024		1	1	1	1	1	1	1	1	1	1	1	1	1	1	1	1	1	1	1	1	1	1	0.8	1	1	0.888889	1	1	1	1	1	1	1	1	0.8	1	0.5	1	1	0.5	1	1	0.75	0.8	1	0.666667	0.857143
	TARA_PSE_MAG_00025		1	1	1	1	1	1	1	1	1	1	1	1	1	1	1	0.333333	0.8	1	1	1	1	1	0.8	1	1	1	0.875	0	1	1	1	1	0.904762	1	0.6	1	0.5	0	1	0.5	1	1	0.75	0	1	0.666667	0.857143
	TARA_PSE_MAG_00026		1	1	1	1	1	1	1	1	1	1	1	1	1	1	1	1	1	1	1	1	1	0.666667	1	1	1	1	1	1	1	1	1	1	1	0.75	1	1	1	1	1	0.5	1	0.5	1	0.8	1	0.666667	0.857143
	TARA_PSE_MAG_00027		1	1	1	1	1	1	1	1	1	0.75	1	1	1	1	1	1	1	1	1	1	1	1	1	1	1	1	1	0.5	1	1	1	1	0.952381	1	1	1	0.5	0	1	1	1	0.5	1	0.8	0.888889	0.666667	0.857143
	TARA_PSE_MAG_00028		1	1	1	1	1	1	1	1	1	1	1	1	1	0.666667	0	1	1	1	1	0.75	0.666667	0.666667	0.6	1	0	0.888889	1	1	1	1	0.5	1	1	0	0.6	0	0.5	0.6	1	0.5	1	0.5	1	1	1	0.666667	0
	TARA_PSE_MAG_00029		1	1	1	1	1	1	1	1	0.8	1	1	1	1	1	0.333333	0.333333	1	1	1	1	1	0.666667	1	0.857143	1	1	1	1	1	1	1	1	0.952381	0.75	1	1	1	1	1	0.5	1	0.5	0.75	0.8	0	0.666667	0.714286
	TARA_PSE_MAG_00031		1	1	1	1	1	1	1	0	1	0.75	1	1	1	0.666667	0	0	1	0	0.5	1	0.666667	0.666667	0.6	1	0	0.888889	1	1	1	0	0	1	0.952381	0	1	0	0.5	0.6	1	1	1	0.5	1	0.8	0.777778	0.666667	0.714286
	TARA_PSE_MAG_00032		1	1	1	1	1	1	1	1	1	1	1	1	1	0.666667	0	1	1	0	1	1	1	0.666667	0	1	0.5	0	1	1	1	1	0	1	1	0	0.8	0	0.5	0	0.5	0.75	1	1	1	0.6	0.888889	0.666667	0.857143
	TARA_PSE_MAG_00033		1	1	1	1	1	1	0.666667	0	1	1	1	1	0.666667	0	0	0.666667	0.8	1	0.5	0.75	0.666667	1	0.6	1	0	0.777778	0.875	0.5	1	0	0	1	0.904762	0	1	0	0.5	0	1	1	1	0.5	1	0	0.777778	0.666667	0
	TARA_PSE_MAG_00034		1	1	1	1	1	1	1	1	1	1	1	1	1	1	1	1	1	1	1	1	1	1	1	1	1	1	1	1	1	1	1	1	1	1	1	1	0.5	1	1	0.75	1	0.5	0.75	0.6	0.888889	0.666667	0.857143
	TARA_PSE_MAG_00035		1	1	1	1	1	1	1	1	1	1	1	1	1	1	1	1	1	1	1	1	1	0.666667	1	0.857143	0.75	1	1	1	1	1	1	1	0.952381	1	1	0.8	0.5	1	0.5	0.5	1	0.5	1	1	1	0.666667	0.857143
	TARA_PSE_MAG_00036		1	1	1	1	1	1	0.666667	1	1	1	0	1	0.666667	1	1	0.666667	1	1	1	0	1	0.666667	0.8	1	1	1	1	1	1	1	1	0	0.952381	1	1	1	1	1	0.5	0.75	1	1	0.75	0.8	1	0.333333	0.857143
	TARA_PSE_MAG_00037		1	1	1	1	1	1	1	1	1	0.75	1	1	1	1	0.666667	1	1	1	1	0.75	0.666667	1	0.8	0.857143	0	1	1	1	1	1	0.5	1	1	1	0.8	0	1	0.8	1	1	1	1	1	0.8	1	0.666667	0.714286
	TARA_PSE_MAG_00038		1	1	1	1	1	1	1	1	1	1	1	1	1	1	1	1	1	1	1	1	1	1	1	0.857143	1	1	1	1	1	1	1	0	1	1	0.8	1	0.5	0	1	0.5	0	1	0.75	0.8	0.888889	0.666667	0.857143
	TARA_PSE_MAG_00039		1	1	1	1	1	1	1	1	1	1	1	1	0.333333	1	0.666667	1	1	1	0.5	0.5	1	1	1	1	1	1	1	1	1	1	1	1	0.952381	1	1	1	1	1	1	0.75	1	1	1	1	1	0.333333	0.857143
	TARA_PSE_MAG_00040		1	1	1	1	1	1	1	1	1	0.75	1	0	1	1	1	0.666667	1	1	1	1	1	0.666667	0.8	0.857143	0.75	1	1	1	0	1	1	1	0.952381	0.75	0.8	0.8	1	1	1	0.5	1	0	1	1	0.888889	0.666667	0.714286
	TARA_PSE_MAG_00041		1	1	1	1	1	1	1	1	1	1	1	1	1	1	1	0.333333	0.8	1	0.5	0.75	1	0.666667	1	0.857143	1	1	0.875	0.5	1	0	1	0	0.952381	0	0.6	1	0	0	0	0.5	0	1	0	0.8	0.888889	0.666667	0.857143
	TARA_PSE_MAG_00042		1	1	1	1	1	0	1	1	1	1	1	1	0.666667	1	1	1	0.8	1	1	0.75	0.666667	0.666667	0.8	1	1	1	0.875	1	1	1	1	1	1	1	1	1	0.5	0.8	1	0.75	1	0.5	1	0.8	0.888889	0.666667	0.857143
	TARA_PSE_MAG_00044		1	0	1	1	0.666667	1	1	1	0.8	0	0.857143	1	0.666667	1	1	1	1	1	0.5	1	0.333333	1	1	0.714286	1	0.888889	0.875	1	1	0	1	1	0.904762	1	0.8	1	1	1	0	0.75	1	1	0.75	1	0.777778	0.666667	1
	TARA_PSE_MAG_00045		1	1	0.75	1	1	1	0.666667	0	0.8	0.75	0	1	1	1	0.333333	0.333333	1	1	1	0.5	1	0	0.6	0.857143	1	0.888889	1	1	1	1	1	0	0	1	0.6	0.8	1	0.8	0.5	0.5	0	0	0.5	0	0	0.666667	0
	TARA_PSE_MAG_00046		1	1	1	0.75	1	1	0.666667	1	1	0.75	0	0	1	1	0.666667	0.333333	0	0	0.5	0.75	1	0.666667	1	1	0.75	0	0	0.5	0	1	0	0	0.904762	1	0.6	0.8	0	0	0.5	0.75	0	0.5	0	0	0.888889	0.666667	0.857143
	TARA_PSE_MAG_00048		1	0	0.5	1	0.666667	1	1	1	0.8	0.75	0.857143	0	0.666667	1	1	0.666667	0.8	1	1	1	0.333333	0.666667	1	0.857143	0.5	0.888889	0.75	0	1	1	0.5	1	0.904762	1	1	0	0.5	0.6	1	0.75	0	0.5	1	0.8	0.888889	0.666667	1
	TARA_PSE_MAG_00049		1	1	1	0.75	1	1	1	1	1	1	0	1	0.666667	1	1	1	0.8	0	1	0.75	0.333333	0.666667	0.6	1	1	0.777778	0.875	1	1	1	1	1	1	1	0.8	1	1	1	1	0.5	1	0	0.75	0.8	0.888889	0.666667	0.714286
	TARA_PSE_MAG_00050		1	1	1	1	1	1	1	1	1	0.75	0.714286	1	1	0	0.333333	1	0.6	0	0	0.75	0.666667	0.666667	0	0.714286	1	0	0.75	1	1	0	0	1	0.952381	0	0.6	0.8	0	0.6	0	0.75	1	0.5	1	0	1	0.333333	0.714286
	TARA_PSE_MAG_00052		1	1	1	1	1	1	0.666667	1	0.8	1	0	1	1	1	1	0.333333	1	1	0.5	1	1	1	0.8	1	0.75	0	1	0.5	0	1	0.5	0	0	1	0	0.6	0.5	0	0	0.5	1	0.5	0	0	0	0.333333	0.714286
	TARA_PSE_MAG_00053		1	1	0.75	0.5	0.666667	1	1	1	1	1	0	1	0	0	0	1	0	0	0	0.75	0.666667	0.333333	0.6	0.857143	0	0.777778	0	1	1	0	0	0	0.904762	0	1	0	0.5	0.6	1	0.75	1	1	0.75	0	0.777778	0.333333	0
	TARA_PSE_MAG_00054		1	1	0.75	0.75	1	1	1	1	0.6	0.75	0.714286	1	0.666667	1	1	0.333333	0.6	1	1	0.75	0.666667	0.666667	0.8	0	0.75	0.777778	0.75	1	1	1	1	1	0	0.75	0.6	0.8	1	0.6	0	0.5	0	0.5	0.5	0	0	0.666667	0.857143
	TARA_PSE_MAG_00055		1	1	1	1	1	1	1	1	0.6	1	0.857143	1	1	1	1	0.666667	1	0	1	0.75	1	0.666667	0.8	0.714286	1	0	1	0.5	0	1	1	1	0.904762	1	0.6	1	0.5	0	0.5	0.5	1	0.5	0	0	0	0.333333	0.857143
	TARA_PSE_MAG_00058		1	1	1	1	0.666667	1	1	1	0.8	1	0.857143	1	1	0.666667	0	1	1	1	1	0.75	0.666667	0.666667	0	1	0	0.888889	0.875	1	1	1	0	1	0.952381	0	0.6	0	1	0.6	1	0.75	1	0.5	1	0.8	0.888889	0.666667	0
	TARA_PSE_MAG_00065		1	0	0.75	1	0.666667	0	0.666667	1	0	1	1	0	0.666667	1	1	0.333333	0	1	0.5	1	0.666667	1	1	0	1	0.888889	0	1	0	1	1	0	1	0.75	0.8	1	0	0.8	0.5	0.75	1	0	0	0.8	0	0.333333	0.714286
	TARA_PSE_MAG_00066		1	1	1	0.75	1	1	0.666667	1	1	0.75	1	1	1	0.666667	0.333333	1	0.8	1	1	1	0.666667	0.666667	0	1	0	0.888889	0.875	1	1	0	1	1	0	0	0.8	0	0.5	0.6	1	0.75	1	0	0.75	0.8	1	0.666667	0
	TARA_PSE_MAG_00067		1	1	1	1	1	1	0.333333	1	0.8	1	1	1	0.666667	1	1	0.666667	1	1	1	0.75	0.666667	0.333333	1	0.714286	0.75	1	1	1	1	1	1	0	0.952381	1	0.8	0.8	1	0.8	1	0.5	1	0.5	1	1	0.777778	0.666667	0.857143
	TARA_PSE_MAG_00069		1	1	0.75	0.75	1	1	0.666667	1	1	1	0.857143	1	0.333333	1	0.666667	0.333333	0.8	1	0.5	1	1	0.666667	1	0.857143	1	0	0.875	0.5	0	0	0.5	0	0.952381	1	0.8	1	1	1	0.5	1	0	1	0	0	1	0.666667	0.714286
	TARA_PSE_MAG_00070		1	1	0.75	0.5	1	0	0.333333	1	0.8	0.5	0	1	0.333333	0	0.333333	0	0	0	0	0.5	1	0.333333	0	1	0	0.777778	0	0	0	0	0	0	0	0	0	0	0	0	0	0.75	0	0.5	0	0.8	0	0.666667	0
	TARA_PSE_MAG_00071		1	0	0.5	0.75	0.666667	1	0.666667	1	0.8	0	1	1	0.666667	0.666667	1	1	0.8	1	1	1	0	1	0	0	0.75	0.777778	0.75	1	1	0	0.5	1	0	0.5	0.6	0.8	0.5	0	0	0.5	1	0.5	0.75	0.8	0.777778	0.333333	0
	TARA_PSE_MAG_00072		1	1	1	0.75	1	1	1	1	0.8	0.75	0.857143	1	1	0.666667	0	1	0.8	1	0.5	0	0.666667	0.333333	1	0.714286	0	0	0.875	0.5	1	0	0	1	0.904762	0	0	0	0.5	0.8	0.5	0	0	1	0.5	0	0	0.333333	0
	TARA_PSE_MAG_00075		1	1	0.75	0.75	0.666667	0	1	0	0.6	0.5	0	1	0.666667	0	1	1	0	0	0.5	0.5	0.333333	0.333333	0	0	0.5	0	0	0.5	0	0	0	0	0	0	0	0	0.5	0	0	0.5	1	0.5	0	0.6	0	0.333333	0
	TARA_PSE_MAG_00077		1	1	1	1	1	1	1	1	1	1	1	1	1	1	1	0.666667	1	1	1	1	1	0.666667	1	1	1	1	1	1	1	1	1	1	1	1	1	1	1	1	1	0	1	0.5	0	0.6	0.888889	0.666667	0.857143
	TARA_PSE_MAG_00078		0	0	1	0.75	0.666667	1	1	1	0.6	1	1	0	0.666667	0	1	0.666667	0.6	1	0	1	0.666667	0.666667	1	0	1	0.888889	0	0.5	1	0	0	1	0	0	0.6	1	1	1	0.5	0.75	1	1	0.5	0.8	0	0.333333	1
	TARA_PSE_MAG_00079		1	0	1	0.5	1	1	1	1	0.8	0	1	1	0.666667	0	1	1	0.6	0	0.5	0.5	0.666667	0	1	0	1	0	0.75	1	0	0	0	1	0	0	0	1	0.5	0	0.5	0.75	0	0.5	0.75	0.8	0	0	0.714286
	TARA_PSE_MAG_00080		1	1	0.75	1	1	1	0.666667	0	0.8	0.75	0.714286	0	0.333333	1	1	1	1	1	1	1	0.333333	0.666667	1	0	0.5	0.777778	1	0	1	1	0.5	1	0.904762	0	0.6	0.6	0.5	0	0.5	0.5	0	1	0	0	0.777778	0.333333	0.857143
	TARA_PSE_MAG_00082		1	1	0.75	0.75	0.333333	0	1	1	1	1	0.857143	1	0.666667	0.666667	0.666667	1	0.8	0	1	0.75	0.666667	1	0	0.714286	0	0.888889	0	1	1	1	0	1	0.952381	0	0.6	0	0.5	1	0.5	0.75	0	0.5	0.75	0	0.888889	0.333333	0
	TARA_PSE_MAG_00083		1	1	0.75	1	1	1	1	1	1	1	1	1	1	1	1	1	0.8	1	0.5	1	0.666667	0.666667	1	1	1	0.888889	0.875	1	1	1	1	1	1	0	1	1	0.5	0.8	1	0.75	1	1	1	0.8	0.888889	0.333333	1
	TARA_PSE_MAG_00086		1	1	0.75	0.75	0.333333	1	0.666667	1	0.8	0.75	1	0	0.666667	1	1	1	0	1	1	0.75	0.666667	0.666667	0.8	0.714286	1	0.888889	0	1	1	1	0	1	0.904762	0.75	0.8	0.8	0.5	0.8	0.5	0.5	1	0.5	0.75	0.6	0	0.666667	0
	TARA_PSE_MAG_00087		0	1	0.75	0.75	1	0	1	0	0.8	0.75	0	1	0	0	0	0	0.6	0	1	0	0.333333	0.333333	0	0.714286	0	0	0.75	0	0	0	0	1	0	0	0	0	0.5	0	0	0	1	0	0.5	0	0	0	0
	TARA_PSE_MAG_00088		0	1	0.5	0.75	0.333333	1	0.666667	0	0.8	0.5	0	0	0	0	0	0.666667	0	1	0.5	0	0.666667	0.666667	0	0.714286	0	0	0	1	1	0	0	0	0	0	0.6	0	0	0	0	0.5	0	0.5	0.75	0	0.777778	0.333333	0
	TARA_PSE_MAG_00089		1	0	1	0.75	0.666667	1	0.333333	1	1	1	0.714286	1	1	0.666667	0	1	1	1	1	0.75	0.666667	0.666667	0	0.857143	0	0	0.875	1	1	0	0	1	0.952381	0	0.8	0	0.5	0.6	1	0.75	1	0.5	0.75	0.8	0.888889	0.666667	0
	TARA_PSE_MAG_00091		1	1	1	0.75	0.666667	1	0.666667	1	0.8	0.5	0	0	1	0	1	0.333333	0.8	0	0.5	0	0.666667	0.666667	0	0.857143	0.75	0	0.75	0.5	0	0	0.5	0	0	0.75	0	0.6	1	0	0.5	0.5	1	0.5	0	0.6	0.777778	0.333333	0
	TARA_PSE_MAG_00093		1	1	0.75	1	1	1	1	1	1	0.5	1	1	1	1	1	0.666667	0.8	1	0	0.75	0.333333	1	0.8	0.714286	0.5	0.888889	0.875	0	1	1	1	1	0.904762	1	0	0.6	0.5	0	1	0.75	0	1	0.5	0	0	0.666667	0.857143
	TARA_PSE_MAG_00094		1	0	0.75	0.75	0.333333	1	0.333333	0	0.8	0.5	0	0	0.333333	0.666667	1	0.666667	0	1	1	0.5	0.666667	0	0.6	1	0	0	0	1	1	0	0.5	1	0	0.5	0	0	0	0.6	0.5	0.5	0	1	1	0	0	0.333333	0.857143
	TARA_PSE_MAG_00095		1	1	1	1	1	1	1	1	1	0.75	1	1	1	0.666667	0	1	0.8	1	1	0.75	0.666667	0.666667	0	0.714286	0.5	0.888889	0.875	1	1	1	0.5	1	0	0	0	0.6	1	0	1	0.5	1	0.5	1	0.6	0.888889	0.666667	0
	TARA_PSE_MAG_00096		1	1	0.75	1	0.666667	0	0.666667	1	0.6	0.5	1	0	0.666667	0.666667	0.666667	1	0.8	1	1	0.5	0.333333	0.666667	0	0	0.75	0.777778	0.75	1	1	1	1	1	0	1	0.6	0.6	0.5	1	0	0.5	0	1	1	0.6	0	0.666667	0
	TARA_PSE_MAG_00097		1	1	1	0.5	0.666667	1	1	1	0.8	0.75	0.714286	1	1	1	1	0.333333	0.6	1	0.5	0.75	0.666667	0.333333	0.6	0.857143	0.5	0.777778	0	1	0	1	1	1	0.952381	0.75	0	0	0	1	1	0.75	1	0	0.75	0.6	0.888889	0.333333	0.857143
	TARA_PSE_MAG_00098		1	1	1	0.75	1	1	1	1	1	0.75	0.857143	1	1	0.666667	0.666667	0.666667	1	1	0.5	0	0.666667	0.666667	1	1	1	1	1	1	1	0	1	1	0.952381	0.75	1	1	1	0.6	1	0.75	1	1	1	1	1	0.666667	1
	TARA_PSE_MAG_00099		1	0	1	1	1	1	0.666667	1	0.8	0.75	1	0	0.666667	1	0.666667	0.333333	0.8	1	0.5	1	0.666667	0.666667	0	0.714286	1	0.888889	0.875	1	0	1	1	0	0	1	0.6	1	0.5	1	0.5	0.75	0	0.5	0.75	1	0.777778	0.333333	0
	TARA_PSE_MAG_00100		0	1	0.5	0.5	1	1	0.666667	0	0.6	0	0	1	0.666667	1	1	1	0	0	0.5	0.75	0.666667	0.333333	0.8	0.857143	1	0	0	1	0	1	0	0	0	0.5	0.8	1	0	0	0	0.75	0	0.5	0.5	0.6	0.777778	0.666667	0.714286
	TARA_PSE_MAG_00101		1	1	1	0.75	0.666667	1	0.666667	1	1	1	1	1	0.666667	0.666667	1	1	1	1	1	0.5	1	0.333333	1	1	1	1	0.875	1	1	1	1	1	0.904762	1	1	1	1	0.8	1	0.5	1	0.5	0	0.6	0.888889	0.666667	0.857143
	TARA_PSE_MAG_00102		1	1	1	1	1	1	0.333333	1	0	0.75	0.714286	0	0	1	0.333333	1	0.8	1	1	0.75	0.333333	0.666667	1	0	0	0	0.875	0.5	0	0	1	1	0	0.5	0	0	0.5	0	0	0.5	1	0	0	0.6	0	0.333333	0.857143
	TARA_PSE_MAG_00103		1	1	1	1	1	1	0.666667	1	0.6	0	1	1	1	1	0.666667	0.666667	1	1	0.5	1	1	1	0.8	0	1	0	1	1	1	1	1	1	0.952381	1	0.8	1	0.5	0	0	0.5	0	0.5	0.75	0.6	0	0.666667	0.857143
	TARA_PSE_MAG_00104		1	1	0.75	1	1	1	1	1	1	1	1	1	0.666667	1	1	1	1	1	1	1	1	0.666667	1	1	1	0.888889	1	1	1	1	1	1	1	0.75	1	1	1	1	0.5	1	0	0.5	1	0.8	1	0.666667	0.857143
	TARA_PSE_MAG_00105		1	0	0.75	0.75	0.333333	1	0.666667	1	0.6	0.75	0	0	0.666667	0.333333	1	1	0.6	1	1	0.75	0.333333	0.333333	0	0	0.5	0.888889	0	1	1	1	1	1	0	1	0.8	0	0.5	0.8	0.5	0.5	0	0	0.75	0.8	0.777778	0.666667	0
	TARA_PSE_MAG_00106		1	1	1	0.75	0.666667	1	1	1	1	1	1	0	1	1	1	0.666667	0.6	1	1	1	1	1	0.8	1	1	0.888889	0	1	1	1	1	1	0.904762	1	0.8	1	0.5	1	0.5	1	1	0	0.75	0.6	0.888889	0.666667	0.857143
	TARA_PSE_MAG_00107		1	1	0.75	0.75	0.666667	1	0.666667	1	0.8	0.75	0.857143	1	0.666667	1	1	1	0.6	1	0.5	0	0.666667	0.666667	0.6	0.857143	0.75	0.777778	0	1	0	1	0	1	0	0.5	1	0.8	0	0	0.5	1	1	1	0.75	0	0.777778	0.333333	0
	TARA_PSE_MAG_00108		1	1	0.5	0.75	0.333333	0	0.333333	1	0.8	0.75	0	0	0.333333	1	0.333333	0.666667	0	0	0	0.5	0.666667	0.333333	0.8	0.714286	0.5	0	0	0.5	0	0	1	0	0	0.75	0.6	0	1	0.6	0	0.5	0	0	0.5	0.8	0	0.666667	0
	TARA_PSE_MAG_00109		1	1	0.75	1	1	1	0.333333	1	1	0.75	1	1	0.666667	0.666667	1	0.666667	1	1	0.5	0.75	0.666667	0.666667	0.8	0.857143	1	0.888889	1	1	0	0	1	1	0.904762	1	0.8	1	1	0.8	0.5	0.75	0	1	0.5	0	1	0.666667	0
	TARA_PSE_MAG_00110		1	1	0.5	0.75	0.333333	1	0.666667	1	0.6	0.5	0	0	0.666667	1	1	1	0	1	0	0	0.666667	0.333333	0.8	0.714286	0.75	0	0	1	0	1	1	1	0	0.75	0	0.8	0.5	1	0.5	1	0	0.5	1	1	0	0	0
	TARA_PSE_MAG_00111		1	1	0.75	1	1	1	1	1	1	1	1	1	1	1	0.666667	1	1	1	1	1	1	1	1	1	0.75	0.777778	1	1	1	0	1	1	0.952381	1	1	0.8	1	0.8	1	0.5	1	0.5	0.75	0	0.888889	0.666667	0.857143
	TARA_PSE_MAG_00112		1	1	1	1	1	0	1	1	1	0.75	0.857143	1	1	0.666667	0	1	0.8	1	0.5	0.5	0.666667	0.666667	0	0.857143	0	1	0.875	1	1	1	0.5	1	0	0	0.6	0	1	0	0.5	0.5	0	0.5	0.75	1	0.888889	0.333333	1
	TARA_PSE_MAG_00113		1	1	1	1	1	1	1	1	1	0.75	1	1	1	0.666667	1	0.666667	1	1	1	0.75	1	1	0.8	1	1	0.888889	1	1	1	1	1	1	0.952381	1	0.8	1	1	0.8	1	1	1	0.5	0.75	0.6	0.888889	0.666667	0.857143
	TARA_PSE_MAG_00114		0	0	1	1	1	1	1	1	1	0.75	0.857143	0	0.333333	0	0.333333	0.666667	0	0	0.5	0.5	0.666667	0.666667	1	0.857143	0.5	0.888889	0	1	1	1	0	0	0.904762	0	0.8	0	0.5	0	0.5	0.5	0	0.5	0	0.8	0.888889	0.333333	1
	TARA_PSE_MAG_00115		1	1	1	0.5	1	1	1	1	0.8	0	1	0	0.333333	0	0.666667	0	0.6	1	0.5	0	1	0.333333	0	0.714286	0	0	0.75	1	1	1	0.5	1	0	0	0.6	0	0	0	0.5	0.75	0	1	0	0	0.888889	0	0
	TARA_PSE_MAG_00117		1	1	1	1	1	1	0.666667	1	1	0.75	1	0	1	1	0.666667	1	0	1	1	0.5	1	0.666667	1	1	1	0.888889	0	1	1	1	1	1	1	0.75	1	1	1	0.8	1	0.5	0	0.5	1	0.8	1	0.666667	0.857143
	TARA_PSE_MAG_00118		1	1	1	1	0.666667	0	1	1	0.8	1	0.857143	1	0.666667	1	1	1	0	0	1	0.5	1	0.666667	0.8	0.857143	0.75	0	0	1	1	1	1	0	0	0	0.6	0.6	0	0.6	0.5	0.75	1	0.5	1	0.8	0.888889	0.666667	0.857143
	TARA_PSE_MAG_00119		1	1	0.5	0.75	1	1	1	0	0.6	1	0	0	0.666667	0.666667	0.666667	0.666667	0.8	1	1	0.5	1	1	0.6	0	0.75	0	0.875	0.5	0	0	1	1	0	0.75	0	0.8	0.5	0	0.5	0.75	0	0.5	0.75	0	0	0	0
	TARA_PSE_MAG_00120		1	1	1	1	1	1	1	1	1	1	1	1	1	0.666667	1	0.666667	1	0	1	1	1	0.666667	0.8	0.714286	0.75	0.888889	1	1	1	1	0.5	1	0	1	1	0.8	0.5	1	1	0.5	0	1	1	0.8	0.888889	0.666667	0
	TARA_PSE_MAG_00121		1	1	0.5	0.75	1	0	1	0	0.8	0.5	0.857143	1	0.333333	0.666667	1	1	0.8	1	0.5	0	1	0.333333	1	0.714286	0	0.777778	0.875	1	0	1	0	1	0	0	0	0	0.5	0.8	0.5	0.75	0	1	0	0.6	0	0.333333	0
	TARA_PSE_MAG_00122		1	1	1	0.75	0.333333	1	1	1	0.8	0.75	0	1	0.333333	0.666667	0	0.333333	0.6	1	0.5	0	1	1	0.8	0	1	0	0	0.5	0	0	0.5	1	0	0	0	1	0	0	0	0.75	0	0.5	0.5	0.6	0.888889	0.666667	0
	TARA_PSE_MAG_00123		1	1	1	1	1	1	1	1	1	0.5	1	1	1	1	1	1	1	1	1	0.75	1	0.666667	1	0.857143	0.75	1	1	1	0	1	1	1	1	1	1	0.8	0.5	0.8	1	0.5	1	0.5	0.5	0.6	1	0.666667	0.714286
	TARA_PSE_MAG_00124		1	1	0.5	0.5	0.666667	0	0	1	0.6	0.75	0	1	0.666667	0	0.333333	0.666667	0	1	0	0	0.666667	0.666667	0	0	0.5	0	0	0.5	0	0	0.5	1	0	0	0	0.6	0	0	0	0.75	0	0	0	0.8	0	0	0
	TARA_PSE_MAG_00125		1	1	1	1	1	0	1	1	0.8	1	1	1	1	0.666667	0	1	0.8	1	1	0.75	0.666667	0.333333	0	0.857143	0.5	0.777778	0.875	1	1	1	0.5	1	0.904762	0.5	0.6	0.6	1	0.6	1	0.5	0	0.5	1	0.8	0.888889	0.333333	0
	TARA_PSE_MAG_00126		1	1	0.75	1	0.666667	1	0	1	0.6	1	0	1	0.333333	0	0	0.333333	0.6	1	0	0	0.333333	0.666667	0	0.714286	0.5	0	0	1	1	0	0	0	0	0	0.6	0.6	0.5	0.6	0	0.75	0	0.5	0.5	0.8	0	0	0
	TARA_PSE_MAG_00127		0	0	0	0	0	1	0	0	0	0	0	0	0	0	0.333333	0	0	0	0	0	0.666667	0	0	0	0	0	0	0	0	0	1	0	0	0	0.6	0	0	0	0	0	0	0	0	0	0	0	0
	TARA_PSE_MAG_00128		1	1	0.5	0.75	0.666667	1	0.333333	1	0.8	0.75	0	1	0.666667	0.666667	1	1	1	1	1	0.75	1	0.333333	1	0.857143	1	0.777778	0.875	1	1	0	1	0	0	1	0	1	1	1	1	1	1	0.5	0.75	0.6	0.888889	0.333333	0.714286
	TARA_PSE_MAG_00129		0	0	0.5	0.5	0.333333	0	0.333333	0	0.6	0.5	0	0	0.333333	0.666667	0	0	0.6	0	0.5	0	0.333333	0.666667	0	0.714286	0.5	0	0	0	0	0	0.5	0	0	0.5	0	0	0.5	0.6	0.5	0	0	0	0	0	0	0	0
	TARA_PSE_MAG_00130		0	1	0.5	0.75	0.666667	1	0.666667	1	0.8	1	1	1	0.666667	0.666667	1	0.666667	1	1	0.5	0.5	1	0.333333	0.8	1	0.75	0.888889	0.875	1	1	1	1	0	0	0.75	0.8	0.8	0.5	0.8	0.5	0.5	0	0.5	0.75	1	0.777778	0.666667	0.714286
	TARA_PSE_MAG_00131		1	1	1	0.75	0.666667	1	0.333333	1	0	1	0.857143	1	0.666667	0.666667	0	0.666667	0.6	1	0.5	0.75	0.333333	0.666667	0.8	0	1	0.888889	0	1	0	1	0	0	0	1	0	1	0	0	0	0.5	0	0.5	0.75	0.6	0	0.333333	0.714286
	TARA_PSE_MAG_00132		1	1	1	0.75	1	0	0.333333	1	1	1	0.857143	1	1	1	1	1	0	0	0.5	1	1	0.666667	1	1	1	1	0	1	1	0	1	1	0.952381	1	0.8	1	1	1	1	0.75	0	0.5	1	0.8	1	0.333333	0.714286
	TARA_PSE_MAG_00133		0	1	1	1	1	1	0.666667	1	0.8	0.5	0.714286	1	0.666667	0.666667	1	1	1	1	1	0.75	1	0.666667	0.8	0.857143	1	0	1	1	0	1	1	1	0	1	0	1	0.5	0	0.5	0.5	0	0.5	0	1	0	0.333333	0
	TARA_PSE_MAG_00134		1	1	0.5	0.75	0.666667	0	0	1	0.6	1	0	1	1	0.666667	1	0.666667	0	0	1	0.75	0.666667	0.666667	1	0	0.5	0.888889	0	1	1	0	1	1	0	0.75	1	0.6	0.5	0.8	0.5	1	0	1	0.75	0.8	0	0	0.857143
	TARA_PSE_MAG_00135		1	1	0.75	1	1	0	0.333333	1	0	0.5	0	1	0.666667	0.666667	0.333333	0	0	0	1	0	0.666667	0	1	0	0	0	0	1	0	0	0.5	1	0	0.5	0	0	1	0.6	0	0.5	0	0.5	0.5	0	0	0.333333	0
	TARA_PSE_MAG_00136		1	1	0.5	0.75	0.666667	0	0.666667	1	1	0.5	0	0	0.333333	0	0	0.333333	0	0	0.5	0	0.333333	0	0.8	0.857143	0.75	0	0	0.5	0	1	0.5	0	0	0.5	0.8	0.8	1	0	1	1	0	1	0.5	0	0.777778	0	0
	TARA_PSE_MAG_00137		0	1	0.75	0.5	0.666667	1	0.666667	0	0	0.5	0	0	0.333333	0	0	0	0	1	0.5	0	0.333333	0.666667	0.6	0	0	0.777778	0	0	0	0	0.5	0	0	0.5	0.6	0	0.5	0	0.5	0.5	0	0.5	0	0	0	0.666667	0
	TARA_PSE_MAG_00138		1	1	0.75	0.75	1	0	0.666667	1	0.8	0.75	0.857143	1	0.333333	0.666667	1	0.333333	0.6	1	0.5	0.5	0.666667	0.666667	0.8	0.714286	0	1	0.75	1	1	1	0	0	0	0.5	0.8	0	1	0.6	0	0.75	0	0.5	0	0	0.777778	0.333333	0
	TARA_PSE_MAG_00139		1	1	0.5	0.5	0.666667	1	0.333333	1	0.6	0	1	0	0	0	0.333333	0.333333	0	0	0.5	0	0.666667	0.666667	0.8	0	0	0	0	1	0	0	0	0	0	0	0.8	0	0.5	0.6	0.5	0.75	0	0	0	0.6	0	0	0
	TARA_PSE_MAG_00140		0	1	0.75	1	0.666667	1	1	0	1	1	1	1	0.666667	1	1	0.333333	0.6	1	0.5	1	1	0.666667	0.8	0.857143	0.75	1	0	0	0	1	1	0	1	1	0.8	0.8	1	0.8	1	0.75	0	1	0.5	0.6	0.888889	0.666667	1
	TARA_PSE_MAG_00141		1	1	1	1	1	0	1	1	0.6	0.75	0.714286	1	0.333333	0	0	0.666667	0.6	0	1	0.75	0.666667	0.666667	0	0	0.5	0	0.75	0.5	1	1	0.5	1	0	0	0	0.6	1	0	0.5	0.75	0	0	1	0.6	0	0.666667	0
	TARA_PSE_MAG_00142		1	1	0.75	0.5	1	0	0	1	0.8	1	0	1	1	0.666667	1	0.666667	0	1	1	0.5	0.666667	0.666667	0	0.714286	0.5	0.888889	0	1	0	0	1	1	0	0.75	1	0.6	0	0.8	0	0.75	0	1	0.75	0.8	0	0	0
	TARA_PSE_MAG_00143		1	1	1	0.5	1	0	0.333333	1	0.6	0	0	1	0.666667	0.666667	0.666667	0.666667	0.8	0	0.5	0.5	0.666667	0.333333	0.6	0	0	0.888889	0.875	1	0	0	1	1	0	1	0.6	0	0.5	1	0	0.5	0	0	0.75	0	0	0.666667	0.714286
	TARA_PSE_MAG_00144		1	1	0.75	0.75	1	1	0	1	0.8	0.75	1	1	0.666667	1	1	0.666667	0	0	0	0.5	0.666667	0.666667	1	0.857143	1	0.777778	0	1	1	1	1	1	0	0.75	0.8	1	0.5	0.8	0	0.75	0	0.5	1	0.8	0.777778	0.333333	0.714286
	TARA_PSE_MAG_00145		0	1	0.75	0	0	1	0.333333	0	0	0	0	0	0.333333	0.666667	0	0	0	0	0.5	0	0.333333	0.333333	0	0	0	0	0	0.5	0	1	0.5	0	0	0.75	0	0	0	0	0	0.5	0	0.5	0.5	0	0	0.333333	0
	TARA_PSE_MAG_00146		1	1	0	1	0.333333	1	0.333333	1	0	0.5	1	1	0.333333	0.666667	1	1	0	0	0.5	0	1	0.666667	0.6	0	0.5	0	0	1	0	0	1	0	0	0.75	0.6	0.6	0.5	0	0	0.5	0	0	0.5	0.8	0	0.333333	0
	TARA_PSE_MAG_00147		0	1	0.5	0.5	0.333333	0	0.666667	0	0	0.5	0	0	0	0	0	0.666667	0	0	0.5	0	0	0.666667	0	0	0.5	0	0	0	0	0	0.5	0	0	0	0	0.6	0	0	0	0.75	0	0.5	0	0	0	0	0
	TARA_PSE_MAG_00148		1	1	0.5	0	0.666667	0	0	1	0	0	0	0	1	0	0.666667	0.666667	0	0	1	0	1	0.333333	0.8	0	0.75	0	0	0.5	1	1	0	1	0	0.5	0	0.6	0	0	0	0.75	0	0	0.75	0.6	0	0.333333	0
	TARA_PSE_MAG_00149		0	1	0.75	0.75	0.666667	1	1	0	0	0	0	0	0.333333	0	0	0.666667	0	0	0.5	0	0.333333	0	0.6	0	0.5	0	0	0	0	0	0	0	0	0.5	0	0	0.5	0	0.5	0.5	0	0	0	0	0	0	0
	TARA_PSE_MAG_00150		1	1	0	0.75	0.333333	0	0.333333	0	0	0	0	0	0	0	0	0	0	0	0.5	0	0	0.333333	0	0	0.5	0	0	0	0	0	0.5	0	0	0	0	0	0	0	0	0.5	0	0	0.5	0	0	0.333333	0
	TARA_PSW_MAG_00001		1	1	1	1	1	1	1	1	1	1	1	1	1	1	1	1	1	1	1	1	0.666667	0.666667	1	1	1	0.888889	1	1	1	1	1	1	1	0.75	1	1	1	1	1	0.75	1	1	0	0.8	1	0.666667	0.857143
	TARA_PSW_MAG_00002		1	1	1	1	1	1	1	1	1	0.75	1	1	1	1	1	1	1	1	1	1	1	1	1	0.857143	1	1	1	0	1	1	1	1	1	1	0.8	1	1	1	1	0	1	0.5	0.75	0.8	0.888889	0.666667	0.857143
	TARA_PSW_MAG_00003		1	1	1	1	1	1	1	1	1	1	1	1	1	0.666667	0	1	1	1	0.5	1	0.666667	1	0	1	0	1	1	1	1	0	0	1	1	0	1	0	0.5	1	1	0.75	1	1	1	0.8	0.888889	0.666667	0.857143
	TARA_PSW_MAG_00004		1	1	1	1	1	1	1	1	1	1	1	1	1	1	1	1	1	1	1	0.75	1	0.666667	1	0.857143	1	1	1	1	1	1	1	1	1	1	1	1	1	1	1	0.5	1	0.5	1	1	1	0.666667	0.857143
	TARA_PSW_MAG_00005		1	1	1	1	1	1	1	1	1	1	1	1	1	1	1	1	1	1	1	1	1	0.666667	1	1	1	1	1	1	1	1	1	1	1	1	1	0.8	0.5	1	1	0.75	1	0.5	0.75	0.6	1	0.666667	0.857143
	TARA_PSW_MAG_00007		1	1	1	0.75	1	1	0.666667	1	0.8	1	0	1	0.666667	1	0.333333	1	1	1	0.5	1	1	0.666667	0	0.714286	1	0	1	1	0	1	0.5	1	0	0.75	0.8	1	0.5	1	1	0.5	0	0	1	0.8	0.888889	0.333333	0.714286
	TARA_PSW_MAG_00008		1	1	1	1	1	1	1	1	1	1	1	1	1	1	0	1	1	1	0.5	1	0.666667	1	0	1	0	1	1	1	1	0	0	1	1	0	1	0	1	1	1	0.75	1	1	1	0.8	1	0.666667	0.857143
	TARA_PSW_MAG_00009		1	1	1	1	1	1	1	1	1	1	1	1	1	1	0	1	1	1	0	1	0.666667	1	0	1	0	1	1	1	1	0	0	1	1	0	1	0	0.5	0.8	1	0.75	1	0.5	1	0.6	0.888889	0.666667	0.857143
	TARA_PSW_MAG_00012		1	1	1	1	1	1	1	1	1	1	1	1	1	1	1	1	1	1	0.5	1	1	0.666667	1	0.714286	1	1	1	1	1	0	1	1	1	0.75	0.8	1	1	1	1	0.75	1	1	1	1	1	0.666667	1
	TARA_PSW_MAG_00015		1	1	1	1	1	1	1	1	1	1	1	1	1	1	1	1	1	1	0	1	0.666667	0.666667	1	1	1	1	1	1	1	1	1	1	1	1	1	1	1	0.6	1	0.75	1	0.5	0.5	0.8	1	0.666667	1
	TARA_PSW_MAG_00016		1	1	1	1	1	1	1	1	1	1	1	1	1	0.666667	0	1	1	1	0.5	0.75	0.666667	0.666667	0	0.857143	0	1	1	1	1	0	0	1	1	0	0.8	0	1	1	0.5	0.5	1	1	0.75	0.8	0.888889	0.666667	0.857143
	TARA_PSW_MAG_00017		1	1	1	1	1	1	1	1	1	1	1	1	1	1	1	1	1	1	0.5	1	1	0.666667	1	1	1	1	1	0.5	1	1	0.5	0	1	1	0.8	1	1	1	0.5	0.75	1	1	0	0.6	1	0.666667	0.857143
	TARA_PSW_MAG_00019		1	1	1	1	0.666667	1	1	1	1	0.75	1	1	1	1	1	1	0.6	1	1	1	0.666667	1	1	0.857143	1	1	0	1	1	1	1	1	0.952381	1	0.8	1	0.5	0.8	0.5	0.5	0	0.5	0.75	1	0.888889	0.666667	0.857143
	TARA_PSW_MAG_00020		1	1	1	1	1	1	1	1	1	1	1	1	1	1	1	0.666667	1	1	1	1	1	1	1	0.857143	1	1	1	1	1	1	1	1	1	1	1	1	1	0	1	1	1	0.5	1	0	0.888889	0.666667	0.857143
	TARA_PSW_MAG_00021		1	0	1	1	1	1	1	1	1	0.75	1	1	1	0.666667	0	1	1	1	1	1	0.333333	0.666667	0	0.857143	0	0	1	0	1	0	0	1	1	0	0.8	0	0.5	1	0.5	0	1	0.5	1	0.6	0.777778	0	0.714286
	TARA_PSW_MAG_00022		1	1	1	1	1	1	1	1	1	1	0.857143	1	1	1	1	1	1	1	1	1	0.666667	0.666667	0.8	1	1	0.888889	1	1	1	1	0	0	1	0	0.8	0.8	0.5	0.8	1	0.5	0	1	1	0.8	1	0.666667	0.714286
	TARA_PSW_MAG_00023		1	1	1	1	1	1	1	1	1	1	1	1	1	1	0	0.333333	1	1	1	1	0.666667	0.666667	0	0.857143	0	1	1	1	0	1	0.5	1	1	0	0.8	0	1	1	1	0.75	1	1	1	0.6	1	0.333333	0
	TARA_PSW_MAG_00024		0	1	1	0.75	1	1	1	0	1	0.75	0	1	0.333333	0.666667	1	0.666667	0.8	1	1	0	1	0.666667	0.8	1	0	0	0.875	0.5	1	1	0.5	1	1	0	0	0	0.5	0	1	0.5	1	0.5	0.75	0	0.777778	0.666667	0
	TARA_PSW_MAG_00025		1	1	1	1	1	1	1	1	1	1	1	1	1	1	0	0.666667	1	1	0.5	1	0.666667	0.666667	0	0.857143	0	1	1	1	1	1	0.5	1	1	0.5	0.8	0	1	1	1	0.75	1	1	0.75	0.8	1	0.666667	0
	TARA_PSW_MAG_00027		1	1	1	1	1	1	1	1	1	1	1	1	1	1	1	1	1	1	0.5	0.75	0.666667	0.666667	1	0.857143	1	1	1	1	1	1	1	1	0.952381	1	0.8	1	1	1	1	0.5	1	0.5	1	0.8	1	0.666667	1
	TARA_PSW_MAG_00028		1	1	0.75	0.75	1	1	1	1	1	0.75	1	0	0.666667	1	1	1	0.8	1	1	0.75	0.666667	0.666667	1	0.714286	1	1	0.875	1	0	1	1	1	1	1	0	0.8	1	0	1	0.75	1	1	0	0	1	0.333333	0.857143
	TARA_PSW_MAG_00029		1	1	1	1	1	1	1	1	1	1	1	1	1	1	1	1	1	1	1	1	1	1	0.8	1	1	1	1	1	1	1	1	1	1	1	0.8	1	1	0	1	0.5	1	1	0.75	0.6	0.888889	0.666667	0.857143
	TARA_PSW_MAG_00030		1	1	1	1	1	1	1	1	1	1	1	1	1	1	0.333333	1	1	1	0.5	0	1	0.666667	1	1	1	0.888889	1	1	1	1	0.5	1	1	0.5	1	1	0.5	1	0.5	0.5	1	1	1	0.6	0.888889	0.666667	0.714286
	TARA_PSW_MAG_00032		1	1	1	1	1	1	1	1	1	1	1	1	1	1	1	1	1	1	1	1	1	1	1	1	1	1	1	1	1	1	1	1	1	1	1	1	0.5	1	1	0.75	1	0.5	0.75	0.6	0.888889	0.666667	0.857143
	TARA_PSW_MAG_00033		1	1	0.75	1	0.666667	1	0.666667	1	0.8	0.75	1	1	1	1	1	1	1	1	0.5	1	0.666667	1	1	0.714286	0.75	1	0.875	1	1	1	0.5	1	0.904762	1	1	0.8	1	1	0.5	0.5	1	0.5	0.75	0.8	0	0.333333	0.857143
	TARA_PSW_MAG_00034		1	1	1	1	1	1	1	1	1	0.75	1	0	1	1	1	1	1	1	0.5	1	1	0.666667	1	1	1	1	1	1	1	0	1	1	1	1	0.8	1	1	1	0	0.5	1	0.5	0.75	1	1	0.666667	0.857143
	TARA_PSW_MAG_00035		1	1	1	1	0.666667	1	1	1	1	0.75	1	1	1	1	0.666667	1	1	1	0.5	1	1	1	0.8	0.857143	0.5	1	0.875	1	1	0	1	1	1	1	1	0.6	0.5	1	0.5	1	1	0.5	0	0.8	1	0.666667	0.857143
	TARA_PSW_MAG_00037		1	1	1	1	1	1	1	1	0.6	0.5	1	0	1	1	1	0.666667	0.8	0	0.5	0.5	0.666667	1	1	0	0.75	1	0.875	1	1	1	1	0	0.904762	0.75	0.8	0.8	1	1	0	0.5	1	0.5	0.5	0.8	0	0.666667	0.857143
	TARA_PSW_MAG_00038		1	0	1	1	1	1	1	1	1	0.5	0.857143	1	0.333333	1	1	1	0.6	1	0.5	1	0.333333	0.666667	1	0.714286	0.5	0.888889	0.75	1	0	1	1	1	0.952381	1	0.8	0.6	1	0.8	1	0.75	0	0.5	0.75	1	0.888889	0.333333	1
	TARA_PSW_MAG_00040		1	1	1	1	0.666667	1	1	1	1	1	1	1	1	1	1	0.333333	1	1	1	1	0.666667	1	1	1	1	1	0.875	1	1	1	0.5	1	1	1	1	1	0.5	0.6	1	0.75	1	1	0.75	0.8	0.888889	0.666667	0.857143
	TARA_PSW_MAG_00041		1	1	1	0.75	1	1	1	1	0.8	1	1	1	1	0	1	1	0.8	1	0	1	0.666667	0.666667	1	0.714286	1	0.777778	0.875	1	1	0	0	1	0.904762	0.75	1	0.8	1	0	1	0.75	1	0.5	1	0.6	0.777778	0.333333	1
	TARA_PSW_MAG_00042		1	1	1	0.5	1	1	0.666667	1	1	0.75	1	1	1	1	1	1	0.8	0	1	1	0.333333	0.666667	1	0.857143	1	0.888889	0.875	1	1	1	1	1	0.952381	1	0.8	1	1	1	1	0.5	1	0.5	1	1	0.777778	0.666667	0.857143
	TARA_PSW_MAG_00045		1	1	1	0.75	1	1	1	1	0.8	1	1	1	1	1	1	1	1	1	1	1	0.666667	1	1	0.714286	1	1	1	1	1	0	0.5	1	0	1	0.8	1	1	1	1	0.75	1	1	1	0.8	0.777778	0.666667	0.857143
	TARA_PSW_MAG_00046		1	1	1	1	1	1	1	1	1	1	1	1	1	1	1	0.666667	1	1	1	1	1	1	1	0.857143	1	1	1	1	1	1	1	1	1	1	0.8	1	1	1	1	0.75	1	0.5	0.75	0.8	1	0.666667	0.857143
	TARA_PSW_MAG_00047		1	1	1	1	1	1	0.666667	0	0.8	1	1	1	1	0	0	1	1	0	0.5	1	0.666667	0.666667	0	0.857143	0	0.888889	1	1	1	0	0.5	1	0.952381	0	0.6	0	0.5	0.6	1	0.75	1	1	0.5	0.6	0	0.666667	0
	TARA_PSW_MAG_00049		1	1	1	0.75	1	1	0.333333	1	1	1	1	0	1	1	1	0.333333	1	1	0.5	1	1	0.666667	0.8	1	0.75	0.888889	1	0.5	0	1	0.5	0	1	0.75	0.6	0.6	0.5	0	0.5	0.5	1	0.5	0	0.6	1	0.666667	0.857143
	TARA_PSW_MAG_00050		1	1	1	1	1	1	1	1	1	1	0.714286	0	1	1	1	1	1	1	1	1	1	0.666667	1	0.857143	0.5	0.777778	1	1	1	0	1	1	1	1	0.8	0.6	1	0.8	0.5	1	1	1	1	0.8	0.888889	0.666667	0.857143
	TARA_PSW_MAG_00053		1	1	1	1	1	1	1	1	1	1	1	1	1	1	1	0.333333	0.8	1	1	1	0.333333	0.666667	1	0.857143	0.75	1	0.875	1	0	1	1	0	1	0	0.8	0.8	1	0.6	1	0.75	0	1	1	0.8	1	0.666667	1
	TARA_PSW_MAG_00054		1	1	1	1	1	0	1	1	0.8	0.75	1	1	0.666667	0.333333	0	1	1	0	0	1	0.666667	0.666667	0	0.714286	0	0.888889	1	1	1	1	0.5	1	0	0	0.8	0	0.5	0.6	1	0.5	0	0.5	0.75	0.6	0.777778	0.666667	0.714286
	TARA_PSW_MAG_00060		1	1	1	1	1	1	1	1	0.8	0.75	1	1	1	1	1	1	1	1	1	1	0.666667	0.666667	1	0.857143	1	1	1	1	1	1	1	1	0.952381	0	0.8	1	1	1	1	1	1	1	1	0.8	0.888889	0.666667	0.714286
	TARA_PSW_MAG_00061		1	1	1	1	0.333333	1	0.666667	1	1	0.5	0	1	0.333333	0	0	0.666667	0.8	1	0	1	0.666667	0.666667	0	1	0	0.777778	0	0.5	1	0	0	1	0	0	0.6	0	0.5	0	0.5	0.75	0	0.5	1	0.8	1	0.666667	0
	TARA_PSW_MAG_00062		1	1	0.75	1	1	1	0.666667	1	0.8	1	1	1	1	0.666667	1	1	1	1	0.5	0.5	1	0.666667	1	0.857143	1	1	1	1	1	1	1	1	0.952381	1	0.8	1	0.5	1	0.5	1	1	1	0.75	0.8	0.777778	0.666667	0.857143
	TARA_PSW_MAG_00063		1	1	1	1	1	1	0.666667	1	1	1	0	1	1	1	0.666667	0.333333	0.6	1	0.5	0.5	1	0.666667	1	1	1	0.777778	0.75	0.5	0	0	0.5	0	0.952381	1	0.8	1	1	1	0.5	1	1	1	0	0	1	0.666667	0.714286
	TARA_PSW_MAG_00064		1	1	1	1	0.666667	1	1	1	1	0.75	0.714286	1	0.666667	0.666667	0.666667	0.666667	0.8	1	0.5	0.5	0.666667	1	0	1	0	0.888889	0.75	0.5	1	1	0.5	1	1	1	0.8	0	0.5	0	1	0.75	0	0.5	1	0.6	1	0.666667	0.714286
	TARA_PSW_MAG_00065		1	0	1	1	1	1	1	1	1	1	1	1	1	0.666667	1	1	1	1	0.5	1	0.666667	0.666667	1	1	1	1	1	1	1	0	1	1	0.904762	0.5	1	1	1	0.6	1	0.75	1	1	1	0.8	1	0.666667	0.857143
	TARA_PSW_MAG_00066		1	0	0.75	1	1	1	0.666667	1	1	1	1	0	1	1	1	0.333333	0.6	0	0.5	0.75	1	0.333333	1	1	1	0	0.75	0.5	1	1	0.5	0	0	0.5	0	1	0	0	0.5	1	0	0	0	0	1	0.666667	0.857143
	TARA_PSW_MAG_00067		1	1	1	1	1	1	0.666667	1	0.8	0.5	0	1	1	0	0.333333	1	1	1	0.5	1	0.666667	0.666667	0.6	0.714286	0	0.888889	1	1	1	0	0.5	1	0.904762	1	0.8	0	0.5	0.6	0.5	0.5	1	0.5	0.75	0.6	0	1	0.714286
	TARA_PSW_MAG_00068		1	1	0.5	0.75	0.333333	1	1	1	0	0.5	0.857143	1	1	0	0	1	0.8	0	0.5	0.5	0.666667	0.333333	0	0	0	0.777778	0	0	1	0	0	1	0	0	0.8	0	0.5	0.6	1	0.5	0	1	1	0.6	0	0.666667	0
	TARA_PSW_MAG_00069		1	1	1	0.75	0.666667	1	0.666667	1	0.6	0.5	1	0	1	1	1	1	0.8	1	0.5	0.75	1	0.666667	0.8	0	1	1	0.75	0.5	1	1	1	1	0	1	0.6	1	1	1	1	0.5	1	0.5	0.5	0.8	0	0.666667	0.857143
	TARA_PSW_MAG_00070		1	0	1	1	1	1	1	1	0.8	0.5	1	0	0.666667	1	0.333333	0.666667	0.6	1	0.5	1	0.333333	0.666667	0	0	0.5	0.888889	0.75	0.5	0	0	0.5	1	0	0	0.8	0	1	0.6	0.5	0	0	0	0.5	0.8	0	0.333333	0.714286
	TARA_PSW_MAG_00071		1	1	1	0.75	1	1	0.666667	1	1	1	1	1	1	1	0.666667	1	1	1	1	1	1	0.666667	0.8	1	0.5	0	1	1	1	1	0.5	0	0.952381	0	0.6	0.6	0.5	1	0.5	0.75	0	1	0	0.8	1	0.333333	0.714286
	TARA_PSW_MAG_00072		1	1	1	1	1	1	0.666667	1	1	1	0.857143	0	0.666667	1	0.333333	1	0.8	1	0.5	1	0.666667	0.666667	1	0.857143	0.75	0	0.875	1	0	1	1	0	0	1	0	0.8	0.5	0.8	0.5	0.75	0	0.5	0.75	0	1	0.333333	0.714286
	TARA_PSW_MAG_00076		1	1	1	0.75	1	1	0.666667	1	1	1	1	1	0.666667	1	1	1	1	1	1	0.5	0.666667	0.666667	1	0.857143	1	0	1	0	0	1	1	1	0.952381	1	0.6	0.8	0.5	0	0	0.5	1	0.5	0.75	0.8	1	0.666667	0.857143
	TARA_PSW_MAG_00077		1	1	0.5	1	0.666667	1	1	1	0.8	0.75	1	1	1	1	0.666667	1	0	1	1	1	1	1	1	0.714286	1	0.777778	0	1	0	1	1	1	0.952381	0.75	0.8	1	0	0	1	0.5	0	1	0.5	0.6	0.777778	0.666667	0.714286
	TARA_PSW_MAG_00079		1	1	1	1	1	1	1	1	1	1	1	1	1	1	1	1	0.8	1	1	1	1	1	1	1	1	1	0.875	1	1	1	1	1	1	1	0.8	1	0.5	1	1	0.75	1	1	0.75	0.8	0.888889	0.666667	0.857143
	TARA_PSW_MAG_00080		1	0	0.5	0.5	0.666667	1	0.666667	1	0.6	0.5	0.714286	0	0.333333	1	0.666667	1	0.6	1	0.5	1	0.333333	0.333333	0.6	0	0.5	0	0	0.5	0	0	1	1	0	0	0.8	0	1	0	0.5	0	0	0	0.5	0.6	0	0.333333	0.714286
	TARA_PSW_MAG_00082		1	1	1	1	1	1	1	1	0.8	0.75	0.857143	0	1	0	0.333333	1	1	1	1	0.5	0.333333	0.666667	0	0.714286	0	1	1	1	1	1	0.5	0	0	0.75	0.8	0	0.5	0.8	1	0.75	1	1	1	0.6	0.777778	0.666667	0
	TARA_PSW_MAG_00083		1	1	0.75	1	0.666667	1	1	1	0.8	0.75	0.714286	1	1	1	1	1	0.6	1	0.5	0.75	0.333333	0.666667	1	0.714286	0.75	0.777778	0	0	1	1	0.5	1	0	1	0.8	0.8	0.5	0	0.5	0.5	1	1	0.75	0	0	0.333333	1
	TARA_PSW_MAG_00084		1	1	1	1	1	1	1	1	1	0.75	1	1	1	1	1	1	1	1	1	1	1	1	1	1	1	1	1	0.5	1	1	1	1	1	1	1	1	0.5	0	0.5	0.5	0	0.5	1	0.6	0.777778	0.666667	0.857143
	TARA_PSW_MAG_00086		1	1	1	0.5	1	1	0.666667	1	0.6	1	0	1	0.333333	0	1	0.666667	0.8	0	0.5	0.5	0.666667	1	0.6	0.714286	0	0.777778	0.875	0.5	0	0	0.5	0	0.952381	0	0	0	0.5	0.8	0	0.75	0	0.5	0	0.6	0	1	0
	TARA_PSW_MAG_00087		1	0	1	1	1	1	1	1	0.8	1	1	1	1	1	0.666667	1	1	1	1	1	0.666667	0.666667	1	0.857143	1	1	1	1	0	1	1	1	1	1	1	1	1	1	0.5	0	0	1	0.75	1	0.888889	0.333333	1
	TARA_PSW_MAG_00088		1	1	0.75	0.75	1	1	0.666667	1	0.8	0	0.857143	1	1	0	0	0.666667	1	0	1	1	0.333333	0	0	0	0	0	1	0	0	0	0	0	0	0	0.8	0	0.5	0.8	1	0.5	1	0.5	0	0	0.777778	0.333333	0
	TARA_PSW_MAG_00089		1	1	1	1	1	1	1	1	0.6	0.5	1	1	1	0.666667	1	1	0.6	1	1	1	0.666667	1	0.6	0.714286	1	0.888889	0.75	1	1	0	1	0	0	1	1	1	0.5	1	1	0.5	0	0.5	1	0.8	0	0.666667	0.714286
	TARA_PSW_MAG_00090		1	0	1	0.75	1	1	1	0	0.8	0.75	1	1	1	0.666667	0	1	0.8	1	0.5	0.75	0.666667	1	0	0.714286	0	1	0.875	1	1	0	0.5	1	1	0	1	0	0.5	0.6	1	0.75	1	0.5	0.5	0	0.777778	0.333333	0
	TARA_PSW_MAG_00091		1	0	0.75	1	0.666667	0	1	1	0.6	0.75	0.714286	1	0.666667	0.666667	0.666667	1	1	1	1	1	0.333333	0.666667	1	0	0.5	0.777778	0.875	0	0	1	1	0	0	1	1	0	0.5	0.6	0.5	0.75	0	0	1	1	0	0.666667	1
	TARA_PSW_MAG_00092		1	1	1	1	0.666667	1	1	0	1	0.75	1	1	0	0.666667	0	0	1	1	1	1	0.666667	0.666667	0	0.857143	0	0.777778	0.875	1	1	1	0	0	0.904762	0	0	0	0.5	0	0.5	0.5	1	0.5	0.75	0	1	0.666667	0
	TARA_PSW_MAG_00093		1	1	1	1	1	1	0.666667	1	1	1	1	1	1	0.666667	0	1	1	0	0.5	0.5	0.333333	0.666667	1	1	0	1	1	1	1	1	0.5	0	1	0	0.8	0	1	0	1	0.5	1	0.5	1	0.6	1	0.666667	0.857143
	TARA_PSW_MAG_00094		1	1	1	0.5	1	1	0.666667	1	0.8	1	0.857143	1	0.333333	0	0.666667	0.666667	0.8	1	0	0.5	0.666667	1	0	0.857143	0	0.888889	0.875	0	0	0	0	0	1	0	0.6	0	0.5	0.8	0	0.75	0	0.5	0	0.6	0	1	0
	TARA_PSW_MAG_00095		1	1	1	1	1	1	0.666667	1	0.6	1	0.714286	1	0.666667	1	1	0.666667	1	1	1	1	1	0.666667	0.8	0.857143	0.5	0.777778	1	1	1	1	0.5	1	1	1	1	0.6	1	1	0.5	0.75	1	0.5	0.75	0.8	0	0.333333	0.857143
	TARA_PSW_MAG_00096		1	1	0.75	1	1	1	0.333333	0	1	0.75	0.714286	1	1	0	0	1	0.6	1	0	1	0.333333	0.666667	0	1	0	0.888889	0.75	1	1	1	0	0	0.904762	0	0.8	0	0.5	0.6	0.5	1	1	0.5	0.5	0.6	0.777778	0	0
	TARA_PSW_MAG_00097		1	1	0.75	0.75	1	1	0.666667	1	0.8	0.75	1	0	0.666667	1	1	1	0	1	0.5	0.75	0.666667	0.333333	0.8	0.714286	1	0	0	1	1	1	0.5	1	0	1	0.6	1	0.5	1	0.5	0.5	1	0.5	0.75	0.8	0.888889	0.333333	1
	TARA_PSW_MAG_00099		1	1	1	1	1	1	1	1	1	1	1	1	1	1	1	1	1	1	1	1	1	0.666667	1	0.857143	1	1	1	1	1	1	1	1	1	1	1	1	0.5	1	1	0.5	0	0.5	1	0.8	1	0.666667	0.857143
	TARA_PSW_MAG_00100		1	1	1	1	0.666667	0	0.666667	0	0.8	0.5	1	0	1	0	0	0.666667	1	0	0.5	0	0.666667	0.333333	0	0.857143	0	0.888889	0.875	1	1	0	0	1	0.952381	0	0.8	0	0.5	0.6	1	0.75	1	0.5	0.75	0.8	0	0.666667	0
	TARA_PSW_MAG_00102		1	1	0.75	0.75	0.666667	1	1	1	0.8	0.75	0.714286	1	0.333333	0	0.666667	0.666667	0	1	0	0	0.666667	0.666667	0	0.857143	0	0.777778	0	0	0	1	0	0	0	0	0	0	0.5	0.6	0	0.75	0	0.5	0	0	0.777778	0.666667	0
	TARA_PSW_MAG_00103		1	1	0	0.75	0.666667	1	0	1	0	0	0	1	1	0	0	1	0	0	0	0	0.666667	0.333333	0.6	0	0	0	0	0	1	0	0	0	0	0	0.6	0	0	0.6	0	0.75	1	0	0.75	0	0	0.333333	0.714286
	TARA_PSW_MAG_00104		1	1	0.5	1	0.333333	1	1	1	0.8	1	1	1	1	1	1	0.666667	0.6	0	0.5	0.5	1	0.666667	0.8	0	0.75	0.888889	0	1	1	0	1	1	0.904762	1	1	0.8	0.5	1	0	1	0	1	0.75	0.6	0.888889	0.333333	0.714286
	TARA_PSW_MAG_00105		1	0	0.75	0.75	1	1	1	0	0.6	0	0	1	0.333333	0	1	0.333333	0.6	0	1	1	0.333333	0.666667	1	0	0.5	0.777778	0.75	1	0	0	1	1	0	0.5	0	0	0.5	0.8	0	0.5	1	0.5	0.75	0	0	0.666667	0
	TARA_PSW_MAG_00106		1	1	1	0.75	1	0	1	1	0.8	0.75	1	1	0.666667	1	0.666667	1	0.6	0	0.5	1	1	0.333333	1	1	0.75	1	0.75	0	0	1	1	1	1	1	0.8	0.8	0	0.6	0.5	0.5	0	0.5	0.75	0.8	0.888889	0.333333	0.857143
	TARA_PSW_MAG_00107		1	1	1	1	1	1	1	1	0.8	0.5	0	1	0.666667	1	0.333333	0.333333	0.6	1	0.5	0.75	0.666667	0.666667	1	0.857143	0.75	0	0.75	1	1	0	0.5	0	0.904762	1	0.6	0.8	0.5	0	0.5	0.75	0	1	0	0	0.777778	0.333333	0
	TARA_PSW_MAG_00108		1	1	0.5	0.75	1	0	0.333333	0	0.8	0.75	0.714286	1	0.666667	0	0	1	0.8	0	0.5	0	0.666667	0.333333	0	0.857143	0.5	0	0.875	1	1	1	0	1	0	0.5	0	0	1	1	0.5	0.75	0	0.5	1	1	0	0.333333	0
	TARA_PSW_MAG_00109		0	1	0.5	1	0.666667	1	0.666667	1	0	0.5	0.857143	1	0.666667	1	0.666667	1	0.8	1	0	0.5	1	0.666667	1	0	0.5	0.888889	0.75	1	0	0	1	1	0	0.75	0.6	0.6	0.5	1	0	1	1	1	0.75	0	0	0.333333	0.714286
	TARA_PSW_MAG_00110		1	1	0.5	0.5	1	1	0.333333	1	0.8	0.75	0	1	0.666667	0	0	0.666667	0.8	1	0.5	0.5	0.666667	0.333333	0.6	1	0	0	0.875	1	1	0	0.5	0	0	0	0	0	0.5	0	0	0.5	1	0	0.75	0.6	0.888889	0.666667	0
	TARA_PSW_MAG_00111		1	1	0.75	1	1	1	1	1	1	1	1	0	1	1	1	0.666667	1	1	1	1	1	1	0.8	1	1	1	1	1	1	1	1	1	1	1	1	1	1	1	1	1	1	0.5	0.75	0.6	0.888889	0.666667	0.714286
	TARA_PSW_MAG_00112		1	1	0.5	0.5	0.666667	1	0.666667	1	0.6	0.5	0.714286	1	0.333333	0.666667	0.333333	0	0	1	0.5	0.75	0.333333	0.666667	0.6	0.714286	0	0	0	1	0	0	1	1	0	0.5	0.6	0	0	0.8	0.5	0.5	1	0	0.75	0.6	0	0.666667	0
	TARA_PSW_MAG_00113		1	1	1	1	1	1	1	1	1	0.75	0.714286	1	1	0.666667	0	0.666667	1	1	0.5	0.5	1	0.666667	0	1	0	0.888889	1	1	1	1	0.5	1	0.904762	0	0.8	0	0.5	0.6	1	0.75	1	0.5	1	0.8	1	0.666667	0
	TARA_PSW_MAG_00114		1	1	0.75	1	1	1	1	1	0.8	1	1	1	1	0	0.666667	1	1	1	0.5	0.75	1	0.666667	1	0.714286	1	0.888889	1	1	1	0	1	1	1	0.5	1	1	1	1	1	1	1	1	0.75	1	0.888889	0.666667	1
	TARA_PSW_MAG_00115		1	1	0.75	0.75	1	1	0.666667	0	1	0.75	0.857143	0	1	0.666667	0.666667	1	0	1	0.5	0.75	0.666667	1	0.8	1	1	0	0	0.5	1	1	0.5	1	0	0.75	0	1	0	0.6	0.5	0.5	0	0	0.5	0.6	0.888889	0.333333	0
	TARA_PSW_MAG_00116		1	1	1	1	1	1	1	1	1	1	1	1	1	1	1	1	1	1	1	0.75	1	1	0.8	0.857143	1	0.888889	1	1	1	1	1	1	0.952381	1	1	1	1	1	0.5	0.75	1	0.5	1	0.8	1	0.666667	0.857143
	TARA_PSW_MAG_00117		1	1	0.75	1	0.666667	0	1	1	0	0.5	0.857143	0	0.666667	0.666667	0	0.333333	0.6	0	0.5	0.75	0.666667	0.666667	1	0	0	0.888889	0	0.5	1	1	1	0	0	0	0	0	1	0	1	0	0	0.5	0.75	0.6	0	0.333333	0
	TARA_PSW_MAG_00118		1	1	0.5	0.75	0.666667	1	0.666667	1	0	0.75	1	1	1	0.333333	0.333333	0.666667	0	0	1	0	0.666667	0.333333	0.8	0	0	0	0	1	1	1	1	0	0	0.75	0	0	0.5	0	0.5	0.5	0	1	0.5	0.6	0	0.333333	0
	TARA_PSW_MAG_00119		1	1	1	1	1	1	1	1	1	1	1	1	1	1	1	1	0.6	1	1	1	1	0.666667	1	1	1	1	0.75	1	1	1	1	1	1	0.75	1	1	1	0.8	1	0.5	0	0.5	1	0.8	1	0.666667	0.857143
	TARA_PSW_MAG_00120		1	1	0.75	0.75	0.666667	1	0.666667	1	1	0.5	0	0	1	0.333333	1	0.666667	0.6	1	0.5	0	0.666667	0.333333	0.6	0.714286	0.5	0	0	1	1	1	0.5	0	0	0	0	0	0.5	0	0.5	0	0	0	0.5	0.6	0.777778	0.333333	0
	TARA_PSW_MAG_00121		1	1	0.75	0.5	0.333333	1	0.666667	0	0.8	0	0	0	0	0	0.666667	0	0	1	0.5	0	1	0	0	0	0.5	0.777778	0	0.5	0	0	0	0	0	0	0	0.6	0	0	0	0	0	1	0	0	0.777778	0	0
	TARA_PSW_MAG_00122		1	1	0.75	1	0.666667	1	0.666667	1	1	0.75	0	1	1	0.666667	1	1	0.6	1	0.5	0.5	0.666667	0.666667	1	0.857143	1	0.888889	0	1	1	1	0.5	1	0	0.5	0	0.8	1	0.8	0	0.75	1	0.5	0	1	0.888889	0.333333	1
	TARA_PSW_MAG_00123		1	1	0.75	1	1	0	1	1	0.8	0.5	0.857143	1	1	0	0.333333	1	0.8	1	1	0.5	0	0.666667	1	0.857143	0	0.777778	0.875	1	0	1	0	1	0	0	0.6	0	0.5	0.6	0.5	0.75	0	0	0.75	0.6	0.777778	0.333333	0
	TARA_PSW_MAG_00124		1	1	0	0.75	0.666667	1	0.333333	1	0.6	0	0	0	0.666667	1	0.333333	0.666667	0	1	1	0	0.333333	0.666667	0.6	0	0.75	0	0	0.5	0	1	0.5	0	0	0.5	0	0.8	0	0	0	0.75	0	0	0.75	0.6	0	0	0.714286
	TARA_PSW_MAG_00125		1	1	0.5	0	0.666667	1	0	1	0	0.5	0	1	0.666667	0.666667	0.666667	0.666667	0.6	1	0	0	0.666667	0.333333	0	0	0.75	0	0	1	0	1	0	1	0	1	0	0.6	1	0.8	0.5	0.5	0	0.5	0.75	0	0	0	0
	TARA_PSW_MAG_00126		1	1	0.75	0.75	1	1	0.666667	1	1	0.75	0	0	1	0.666667	0.666667	1	0.6	1	1	0.5	1	1	0	0.714286	1	0	0.75	1	0	1	0	0	0	0.5	0	1	0.5	0.6	0.5	0.5	0	0.5	0.75	1	0.777778	0.333333	0
	TARA_PSW_MAG_00127		1	1	1	0	1	0	0.333333	1	0	0.5	0.857143	0	0.333333	0	0.333333	0	0	0	0.5	0.5	0.333333	0.666667	0.6	0	0.5	0	0	1	1	0	1	0	0	0.75	0	0.6	0.5	0	0.5	0	0	0.5	0	0	0	0.333333	0.714286
	TARA_PSW_MAG_00128		1	1	0.5	0.75	1	0	0.333333	1	0	0.5	0.857143	0	0.666667	0.666667	0.666667	1	0	1	1	0	1	0.333333	0.6	0	1	0	0	0.5	1	1	1	1	0	0	0	1	0	0.8	0	0.75	0	0.5	0.75	0	0	0	0.714286
	TARA_PSW_MAG_00129		1	1	1	1	0.666667	0	0.666667	1	0.8	1	0.857143	1	0.333333	1	0.666667	0.666667	0	1	1	0.75	1	0.333333	1	0.714286	0.75	0.777778	0	0.5	0	0	1	0	0	0	0.6	0.8	0	0	0.5	0.75	0	0.5	0.75	0.8	0	0.666667	0.857143
	TARA_PSW_MAG_00131		0	1	1	0.75	0.666667	1	1	1	0	0.5	0	0	0	0.666667	0	0.333333	0	1	0.5	0.5	0.666667	0.333333	0.6	0	0.75	0	0	0	0	1	1	0	0	0.75	0	0.6	1	0	1	0.5	0	0.5	0	0.6	0	0.333333	0
	TARA_PSW_MAG_00132		1	1	0	1	0	0	0.333333	0	0	0	0	0	0.333333	0.333333	0.333333	0.333333	0.6	0	0.5	0.5	0.333333	0	0	0	0.5	0	0	1	0	0	0.5	0	0	0	0.6	0.6	0.5	0	0	0	0	0.5	0	0	0	0	0
	TARA_PSW_MAG_00133		0	1	0.5	0.5	0.666667	1	0.666667	0	0.8	0	0	0	0	0.333333	0.333333	0	0	0	0.5	0	0.666667	0.333333	0	0.857143	0.75	0	0	0	0	1	0.5	0	0	0	0	0.8	0.5	0	0.5	0	0	0	0	0	0.777778	0	0
	TARA_PSW_MAG_00134		0	0	0.75	1	0.666667	1	0.666667	1	0	0	0.857143	0	0.666667	1	0.666667	0	0	1	0.5	0	0.666667	0.333333	0	0	0.5	0	0	0.5	0	1	0.5	0	0	0.75	0.6	0.6	0	0.6	0	0.75	0	0	0.5	0	0	0.666667	0
	TARA_PSW_MAG_00135		0	1	0.5	0	0.333333	0	0.666667	0	0	0	0	0	0.333333	0	0	0.333333	0	0	0.5	0	0.333333	0	0	0	0	0	0	0.5	0	0	0.5	0	0	0	0	0	0	0	0	0	0	0	0	0	0	0	0
	TARA_PSW_MAG_00136		0	1	1	1	0.666667	1	0.666667	1	1	1	1	1	1	1	1	0.333333	0.8	1	0.5	0.75	1	0.666667	1	0.857143	1	1	0.75	0	0	1	1	0	1	1	1	1	1	0.8	1	0.75	0	1	0	0.6	1	0.666667	0.857143
	TARA_RED_MAG_00001		1	1	1	1	1	1	1	1	1	1	1	1	1	1	1	0.666667	1	1	1	1	1	0.666667	1	1	0.75	1	1	1	1	1	1	1	1	1	1	0.8	1	1	1	0.5	1	0.5	0	0.6	0.888889	0.666667	0.857143
	TARA_RED_MAG_00003		0	1	1	1	1	1	1	1	1	0.75	1	1	1	1	1	1	1	1	1	1	1	0.666667	1	0.857143	1	0.888889	1	1	1	1	1	1	0.952381	1	0.8	1	0.5	1	0	0.5	1	1	1	0.8	0.888889	0.666667	0.857143
	TARA_RED_MAG_00004		1	1	1	1	1	1	1	0	1	1	1	1	1	1	1	0.333333	1	1	1	1	0.666667	1	1	0.857143	1	1	1	1	1	1	1	1	1	1	0.6	1	0.5	0	1	0.5	1	0.5	0.75	0.6	0.777778	0.666667	0.857143
	TARA_RED_MAG_00006		1	1	1	1	1	1	1	1	1	0.75	1	1	1	1	1	1	1	1	1	1	1	1	1	1	1	1	1	1	1	1	1	1	1	1	0.8	1	0.5	0.8	1	1	0	0.5	0.75	0.6	0.777778	0.666667	0.857143
	TARA_RED_MAG_00007		1	1	1	1	0.666667	1	1	1	1	1	1	0	1	1	1	0.333333	1	1	1	1	0.666667	0.666667	1	1	1	1	0.875	1	1	1	1	1	1	1	0.8	1	0.5	0	1	0	1	0.5	1	0.8	0.888889	0.666667	0.857143
	TARA_RED_MAG_00008		1	1	1	1	1	1	1	1	0.8	1	1	1	1	0	1	1	0.8	1	1	0.5	0.666667	0.666667	1	0.857143	1	0.888889	0.875	1	1	1	0.5	1	1	1	0.6	1	0.5	1	0.5	0.5	1	0.5	0.75	0	0	0.666667	0.857143
	TARA_RED_MAG_00011		1	1	0.75	1	0.666667	1	1	1	0.8	0.5	0.857143	1	1	1	1	1	1	1	1	1	0.333333	0.333333	0.8	0.714286	1	0.888889	0.875	1	1	1	1	1	0.904762	0.75	1	1	0.5	0.8	1	0.75	1	0.5	0.75	1	0.777778	0.666667	1
	TARA_RED_MAG_00012		1	1	1	1	1	1	1	1	1	1	1	1	1	1	1	1	1	1	1	1	1	0.666667	1	1	1	1	1	1	1	1	1	1	0.952381	1	1	1	0.5	0.6	1	0.5	1	0.5	0.75	0.8	0.888889	0.666667	0.857143
	TARA_RED_MAG_00013		1	1	1	1	1	1	1	1	1	1	1	1	1	0.666667	1	0.333333	1	1	1	1	1	1	1	0.857143	1	1	1	1	1	1	1	1	1	1	0.6	1	1	0	1	0.5	1	0.5	0.75	0.6	1	0.666667	0.857143
	TARA_RED_MAG_00017		1	1	0.75	1	1	1	0.666667	1	1	0.75	0.857143	1	0.333333	0	0	0.666667	0.8	0	0.5	0.75	0.666667	0.666667	0	0.857143	0	0.777778	0.875	1	1	0	0	1	0.952381	0	0.8	0	0.5	0.6	1	0.75	1	0.5	0.75	0.6	1	0.666667	0
	TARA_RED_MAG_00020		1	1	1	1	1	1	1	1	1	0.75	1	1	1	1	1	1	0.8	1	1	1	0.666667	0.666667	1	0.857143	1	0.888889	0.875	1	1	1	1	1	0.952381	1	0.8	1	0.5	0.8	1	0.5	1	1	0.75	0.6	1	0.666667	0.857143
	TARA_RED_MAG_00022		1	1	1	1	1	1	1	1	0.8	1	1	1	1	1	1	1	1	1	1	1	1	0.666667	1	1	1	1	1	1	0	1	1	1	0.952381	1	1	1	0.5	1	0	0.5	1	0.5	1	1	0.777778	0.666667	0.857143
	TARA_RED_MAG_00024		1	1	0.75	1	1	1	0.666667	1	0.8	1	1	1	1	1	0.333333	1	0.6	1	1	1	1	0.666667	1	1	0	0.888889	0.75	1	0	0	0.5	1	1	0.75	0.8	0	1	1	0	0.5	1	1	0	0.6	0.888889	0.333333	0.714286
	TARA_RED_MAG_00025		1	1	1	0.75	1	1	1	1	0.8	0.75	1	1	1	1	1	1	1	1	1	1	1	0.666667	1	0.857143	1	0.777778	1	1	1	1	1	1	0.952381	1	0.6	1	1	1	0	0.5	1	0.5	0.75	0.6	0.777778	0.666667	0.857143
	TARA_RED_MAG_00026		1	1	1	1	1	1	1	1	1	1	1	1	1	0.666667	1	1	1	1	0.5	1	1	1	1	1	1	0.888889	1	1	1	1	1	1	1	1	0.6	1	1	0	1	0.75	1	0.5	0.75	0.6	0.777778	0.666667	0.857143
	TARA_RED_MAG_00029		1	1	1	1	0.666667	1	1	1	0	0.5	1	0	1	0.666667	0.666667	1	1	0	1	0.75	0.333333	0.333333	1	0	1	1	0.875	0	1	1	1	1	0.952381	1	0.8	0.8	0.5	0.6	0.5	0.5	0	0.5	0.75	0.6	0	0	1
	TARA_RED_MAG_00030		1	1	1	1	1	1	1	1	1	1	1	1	1	0.666667	0	1	1	1	0.5	0.75	0.666667	0.666667	1	1	1	0.777778	1	1	1	1	0.5	1	0.952381	0	0.6	1	1	1	1	1	0	0.5	1	0	0.888889	0.666667	0.857143
	TARA_RED_MAG_00032		1	1	1	1	1	1	1	1	1	0.75	1	1	1	1	0.666667	1	0.6	1	0.5	0.75	0.666667	0.666667	0	0.857143	0.5	0.777778	0.75	1	1	1	0.5	1	0.952381	0	0.6	0.6	1	1	1	0.75	0	1	0.5	0.6	1	0.666667	0
	TARA_RED_MAG_00034		1	1	1	1	0.666667	1	0.666667	0	0.6	1	1	1	0.666667	1	1	0	1	1	1	0.5	0.666667	1	0.8	0.714286	1	0.777778	0.875	1	1	0	1	0	0.904762	0.75	0.8	1	1	0	0.5	1	1	0.5	0.5	0.8	0	0.666667	0.714286
	TARA_RED_MAG_00036		1	1	1	1	1	1	1	1	1	0.75	1	1	1	1	1	1	0.8	1	1	1	0.666667	0.666667	0.8	0.857143	1	0.888889	0.875	1	1	1	1	1	0.952381	1	1	1	1	1	1	0.5	1	1	0.75	0.6	1	0.666667	0.857143
	TARA_RED_MAG_00037		1	1	1	1	0.666667	1	0.666667	0	0.6	1	1	1	0.666667	1	1	0.333333	1	0	1	1	1	0.666667	0.8	0.714286	1	1	0.875	1	1	1	1	1	1	1	0.6	0.8	1	0.6	0.5	0	1	0.5	0.75	0.8	0	0.666667	0.857143
	TARA_RED_MAG_00045		1	1	0.75	1	1	1	1	1	1	0.75	1	1	0.666667	1	1	1	0.8	1	0.5	0.5	1	1	1	0.857143	1	0.888889	0.875	0.5	1	1	0	1	1	1	1	1	0.5	0	0.5	0.5	1	1	0.75	0	0.777778	0.666667	0.857143
	TARA_RED_MAG_00046		1	1	1	1	1	0	1	1	1	0.5	0.714286	1	1	0	0.333333	1	1	0	0.5	1	0.333333	0.666667	0	1	0	0.888889	1	1	1	0	0	1	1	0	0.6	0	0.5	0.6	1	0.75	1	0.5	1	0.6	0.888889	0.666667	0
	TARA_RED_MAG_00048		1	1	1	1	1	1	0.333333	1	1	1	1	1	1	1	1	0.333333	0.8	1	0.5	0.75	0.666667	1	0.8	1	1	0.888889	0.875	0.5	0	1	0.5	0	0.952381	1	0	1	1	0.6	0.5	0.75	1	0.5	0	0	0.888889	0.666667	0.857143
	TARA_RED_MAG_00050		1	1	1	1	1	1	1	1	1	1	0.714286	1	1	1	1	1	0.6	1	1	0.75	0.666667	0.666667	0.8	0.857143	1	0.888889	0.75	1	1	1	0.5	1	1	1	0.6	1	1	1	1	0.5	0	1	0.75	0.6	1	0.666667	0.857143
	TARA_RED_MAG_00054		1	1	1	1	1	1	0.333333	1	0.8	0.75	1	0	0.666667	0.666667	1	0.333333	0.8	0	1	0.75	0.666667	0.666667	0.8	0.714286	0.75	0.888889	0.875	0	1	1	0.5	1	0	0.75	0.8	0.8	0.5	0	0	0.75	1	0.5	0	0.6	0.777778	0.666667	0.857143
	TARA_RED_MAG_00057		1	1	1	1	1	1	0.666667	1	1	0.5	1	1	1	1	1	1	1	1	1	1	0.333333	0.666667	1	0.714286	0.75	1	1	1	1	1	1	1	1	1	0.8	0.6	0.5	1	1	0.75	1	0.5	0.75	1	1	0.666667	1
	TARA_RED_MAG_00060		1	1	0.5	0.75	1	1	0.666667	1	1	1	0.857143	0	1	1	1	0.666667	1	1	1	0.5	0.666667	1	0.6	0.857143	1	1	1	1	0	0	0	1	0	1	1	1	1	0	0.5	1	1	0.5	0.5	0.8	0.888889	0.666667	0
	TARA_RED_MAG_00063		1	1	0.75	1	0.333333	1	1	1	0.8	0.75	0.857143	1	1	0.666667	1	1	0.6	0	1	0.75	0.666667	0.333333	0.8	0.857143	0	0.777778	0	0	1	1	1	0	0	1	0.8	0	0.5	0.8	0	0.75	1	1	0.75	1	0.888889	0.333333	0.857143
	TARA_RED_MAG_00064		1	0	1	0.75	0.666667	1	1	1	0	0.75	1	1	1	1	1	0.333333	0.8	0	1	0.75	0.333333	1	1	0	1	0.888889	0.75	0.5	0	0	0.5	0	0.904762	1	0	0.8	0.5	0.6	0	0.75	1	0.5	0	0.6	0	0.333333	1
	TARA_RED_MAG_00066		1	1	0.75	1	0.333333	1	0.666667	0	0	1	1	0	0.333333	0.666667	1	0.333333	0.8	0	1	0.5	0.666667	1	0.8	0	1	0	0	0	0	1	0.5	0	0	1	0	0.8	0.5	0	1	0	0	0.5	0	0.8	0	0.333333	0.714286
	TARA_RED_MAG_00069		1	0	0.75	0.75	1	1	1	1	0.8	1	1	1	1	0	1	1	0	0	0.5	1	0.333333	1	0	0	0.5	0.888889	0	0	1	0	0.5	1	0	0.5	0	0.6	0.5	0.8	0.5	0.5	1	0.5	0.75	0	0	0.333333	0
	TARA_RED_MAG_00071		1	0	1	1	0.666667	1	0.666667	1	0.8	0.75	1	1	1	0.666667	0.666667	1	0	1	1	0.5	0.333333	0.333333	1	0	1	0	0	0	1	1	1	0	0	0.5	0.8	1	0	0.8	0	0.75	0	0.5	1	0.8	0.777778	0.666667	0.857143
	TARA_RED_MAG_00074		1	1	1	1	0.666667	1	0.666667	1	0.8	0.75	0.714286	0	1	1	0.666667	1	0.6	1	0.5	0.5	0.333333	0.666667	0.8	0	0.5	0.777778	0	1	1	1	0.5	1	0	1	0.8	0	0.5	0.8	0	0.75	1	0.5	0.5	0	0	0.666667	0
	TARA_RED_MAG_00078		1	1	1	1	1	1	1	1	0	0	0.857143	1	0.666667	1	0.333333	0.333333	1	1	1	0	0.333333	0.666667	0.8	0	1	0.777778	1	1	1	1	0.5	1	0.904762	0.75	0.6	1	0.5	0.8	0.5	0.5	0	0.5	1	0.8	0	0.333333	0.857143
	TARA_RED_MAG_00079		1	1	1	0.5	0.666667	1	1	1	0.8	0.5	0	1	0.333333	0	0.666667	0.333333	0.6	1	0	0	0.666667	0.333333	0	0.857143	0	0.888889	0	0	0	0	0	0	0.904762	0	0.6	0	0	0.8	0	0.75	0	1	0	0.6	0	0.666667	0
	TARA_RED_MAG_00081		1	1	0.5	0.75	1	1	0.666667	1	1	1	1	1	0.333333	0.666667	0	1	0.6	1	1	0.75	0.666667	0.666667	0.8	1	0.5	0.888889	0.75	1	1	0	0.5	1	0.952381	1	0.8	0.6	1	1	1	0.75	1	0.5	1	0	1	0.666667	0.714286
	TARA_RED_MAG_00083		1	1	1	0.5	1	0	0.333333	1	1	1	0.857143	0	1	0.666667	0.666667	0.333333	0	1	0.5	0.5	1	0.666667	1	1	0.75	0	0	0.5	1	0	0.5	0	0	1	0	0.6	0.5	0	0	0.5	0	0	0	0	1	0.333333	0.857143
	TARA_RED_MAG_00085		1	1	0.5	1	0	0	0.666667	1	1	0.75	0	0	1	0.333333	1	0.666667	0	0	0.5	0	0.333333	0	1	0.714286	1	0	0	1	0	0	0.5	1	0	0.5	0	1	0	0.6	0.5	0	0	0.5	0	0.6	0.888889	0	0.714286
	TARA_RED_MAG_00087		1	1	1	0.75	0.333333	1	1	1	0.8	1	0.714286	0	0.666667	0.666667	1	0.666667	0.6	0	1	0	1	0	0.6	0	0.75	0	0	1	1	1	1	1	0	0.75	0.6	0.6	0.5	0	0	0	0	0	0.5	0	0	0	0.714286
	TARA_RED_MAG_00091		1	1	0.75	1	1	1	1	1	0.8	0.75	1	1	0.666667	1	0.666667	0	0	1	1	1	0.666667	0.333333	0.6	0.714286	0.5	0.777778	0	1	0	1	0	0	0.904762	1	0	0.6	0.5	0	0.5	0.5	1	0.5	0.75	0	0.777778	0.666667	0
	TARA_RED_MAG_00092		1	1	1	0.75	0.666667	1	1	1	1	1	1	1	1	1	1	1	1	1	0.5	1	0.333333	0.666667	1	1	1	0.777778	0.875	1	1	1	1	1	0.952381	1	0.6	1	0.5	0.8	0.5	0.5	1	0.5	0.75	0.8	0.888889	0.666667	1
	TARA_RED_MAG_00093		1	1	1	0.75	0.333333	1	0.666667	1	0	0.75	1	1	1	1	1	0.666667	1	1	1	0.75	0.666667	0.666667	1	0	1	0.777778	0.75	1	1	1	1	1	1	1	0.8	1	0.5	0.8	1	0	1	0.5	1	0.8	0	0.666667	1
	TARA_RED_MAG_00094		1	1	0.75	1	1	1	0.666667	1	0.8	1	1	0	0.666667	0.666667	1	0.333333	1	1	1	0.5	1	1	1	0.714286	1	0.888889	1	0	1	1	1	1	0	0.75	0	1	0.5	0	0.5	0.5	1	0.5	0.75	0.6	0	0.666667	0.857143
	TARA_RED_MAG_00096		1	1	0.5	0.5	0.333333	1	0.333333	1	0.8	0.5	0	1	0.333333	1	0.666667	0.333333	0.6	0	1	0	0.333333	0.333333	1	0.857143	0	0	0	1	1	0	0.5	1	0	1	0	0	0.5	0.6	0	0.5	1	1	0.5	0	0	0.333333	0
	TARA_RED_MAG_00097		0	1	0	0.75	0.666667	1	0.666667	1	1	1	0	1	0.666667	0.666667	1	0	0.8	1	1	1	0	0.666667	0.6	0.857143	0	0	0.75	1	0	1	0	0	0.904762	1	0	0	0.5	0	0	0.5	0	0.5	0.75	1	0.888889	0.333333	0.714286
	TARA_RED_MAG_00098		1	1	1	1	1	1	0.666667	1	0.8	1	0.714286	1	0.666667	1	0.666667	1	0.8	0	0.5	0.5	0.333333	0.333333	1	1	0.75	0.888889	0.875	0	0	1	1	1	0	0.5	0.8	0.8	0.5	0.8	0.5	0.5	1	0.5	0	0	0.777778	0.333333	1
	TARA_RED_MAG_00099		1	1	0.5	1	0.666667	1	1	0	0.6	0.5	1	1	1	0	0.666667	1	0.6	1	0.5	0.5	1	0.666667	0.8	0	0.75	0.888889	0	1	1	0	0	1	0	0.5	0.6	0.8	1	1	1	0.75	0	1	0.75	1	0.777778	0.666667	0.714286
	TARA_RED_MAG_00100		1	0	0	0.5	0.666667	1	0.666667	1	0	0.5	0	0	0.666667	0.333333	0.666667	0.333333	0	1	0	0	0.666667	0.666667	0.8	0	0.5	0	0	1	1	1	0	0	0	0.5	0	0	0.5	0	0.5	0.75	0	0.5	0.5	0	0	0.333333	0
	TARA_RED_MAG_00101		1	1	0.75	1	1	1	0.666667	0	1	0.5	0.857143	1	1	1	1	0.666667	0.8	1	1	0.5	0.666667	0.666667	1	0.857143	1	0.777778	0.875	0.5	1	0	1	1	0	1	0	1	0.5	0	0	0.5	1	0.5	0.75	0.6	0	0.666667	0
	TARA_RED_MAG_00102		1	1	1	0.75	0.666667	1	0.666667	1	1	0.75	0	0	0	0.666667	0.666667	0.333333	0	1	1	0.75	0.666667	0.666667	1	1	1	0.777778	0	0	0	1	0.5	1	0	1	1	1	0	0.6	0.5	0.5	0	1	0.5	0.8	0.777778	0.333333	0
	TARA_RED_MAG_00103		1	1	1	1	1	1	0.666667	1	0.8	1	1	1	1	0.333333	1	0.666667	0.6	1	1	0.75	1	0.666667	1	0.714286	1	0.888889	0.75	1	1	1	1	1	0.952381	1	1	1	0.5	1	0.5	0.75	0	0.5	0	0.6	0.888889	0.666667	0.714286
	TARA_RED_MAG_00104		1	1	1	0.75	0.666667	1	1	1	1	0.5	0.857143	0	0.666667	0.666667	0.333333	1	1	1	1	0.5	1	0.666667	0.8	0.714286	1	0	0.875	0	0	1	1	1	0	0.75	0.8	1	0.5	0.8	0.5	0.75	1	0	0.75	0.6	1	0.333333	0.714286
	TARA_RED_MAG_00105		1	1	1	1	1	1	1	1	0.6	0.5	0.857143	1	1	1	1	0.666667	0.8	0	1	1	1	0.666667	1	0.714286	0.5	1	0.875	1	1	0	1	1	0	0.75	0.8	0.6	1	1	1	0.5	1	0.5	0	0.6	0	0.666667	0
	TARA_RED_MAG_00106		1	0	0.75	0.5	1	0	0.333333	1	1	0.5	0	0	1	1	0.666667	0.666667	0.8	1	1	0.5	0.333333	1	1	0.714286	0.75	0	0.875	1	0	0	1	1	0	0.5	0.8	0.6	0	0	1	0.5	0	0.5	0.5	0.8	1	0.666667	1
	TARA_RED_MAG_00107		1	1	1	1	0.666667	1	0.666667	1	1	0.75	0	1	0.666667	0.666667	1	1	0.8	1	1	1	0.666667	0	1	0.714286	1	0.888889	0.75	1	0	1	1	0	0	1	0.8	1	0.5	0.8	0.5	0.5	0	0.5	0.75	0.6	0.777778	0.666667	0.857143
	TARA_RED_MAG_00108		1	1	1	1	1	1	0.333333	0	0.6	0.5	1	1	1	0.666667	0.666667	1	0.8	1	0.5	0.5	0.666667	1	0.6	0	1	0.777778	0.875	0	0	1	0.5	1	0	1	0	1	0	0.6	0	0.75	1	0.5	0.75	0.6	0	0	0
	TARA_RED_MAG_00109		1	1	0.75	1	1	1	1	1	1	1	1	1	1	1	1	0.333333	1	1	1	1	0.666667	0.666667	1	1	1	1	1	1	1	1	1	1	1	1	1	1	0.5	0	1	0	1	0.5	0.75	0	0.777778	0.666667	0.857143
	TARA_RED_MAG_00110		1	1	0.75	1	1	1	1	0	0.8	1	1	0	1	1	1	0.333333	1	1	1	1	0.666667	1	1	0.714286	1	1	1	1	1	1	0.5	1	0.904762	1	0.8	1	0.5	1	1	0	1	0.5	0.5	0.8	0	0.666667	0.857143
	TARA_RED_MAG_00111		0	1	0.5	0.75	0.333333	0	0.333333	1	0	0.5	0	1	0.333333	0.333333	0.666667	0.333333	0.6	1	0	0.5	0.666667	1	1	0	0.75	0	0	0	0	0	0.5	1	0	0	0.6	0.8	0.5	0	0	0	0	0	0	0	0	0.333333	0
	TARA_RED_MAG_00112		0	1	0.75	1	1	1	1	0	1	0.75	0.857143	0	0.333333	1	0.333333	0.333333	0.8	0	0.5	0	1	0.666667	1	1	0.75	0	0.875	0	0	0	1	0	0.904762	0.75	0	0.8	1	0	1	0.5	0	0.5	0	0.8	1	0.333333	0.857143
	TARA_RED_MAG_00113		1	1	1	0.75	0.333333	0	0	1	0.6	0.5	0	1	0.333333	0	0.666667	0.333333	0	1	1	0	0.333333	0.666667	0.8	0	0.5	0	0	1	0	1	0	1	0	0.75	0	0.6	0	0.6	0.5	0	0	0	0	0	0	0	0
	TARA_RED_MAG_00114		0	1	1	0.5	0.333333	1	0.666667	0	1	1	1	0	0.666667	0.666667	0.666667	0.333333	0.8	0	0.5	0.5	0.666667	0.666667	1	0.857143	1	0.888889	0	0	0	1	1	0	1	0.75	0.8	1	1	0.8	1	0.75	0	0.5	0.5	0.6	1	0.333333	0
	TARA_RED_MAG_00115		1	0	0	0	1	0	0	1	0.6	0	0	0	0.333333	0.333333	1	0.666667	0	1	0	0.5	0.666667	0.666667	0	0	1	0	0	1	1	1	0.5	1	0	0	0.6	0.8	0	0	0	0	0	0.5	0.75	0	0	0	0
	TARA_RED_MAG_00116		0	1	0	0.5	0.333333	0	0	0	0	0	0	0	0	0.333333	0	0	0	0	0	0	0.666667	0	0	0	0	0	0	0	0	1	0.5	0	0	0	0	0	0	0	0.5	0	0	0	0	0	0	0	0
	TARA_RED_MAG_00117		1	1	1	0.5	1	1	0.333333	1	0	0.5	0.857143	0	0	0	0.333333	0.333333	0.6	1	0.5	0.5	0.333333	0.666667	0.6	0	0.5	0	0.75	1	0	0	0.5	0	0	1	0.8	0	1	0.6	0.5	0.5	1	0	0	0	0	0.333333	0
	TARA_RED_MAG_00118		0	1	1	0.75	0.666667	1	1	1	1	1	1	1	1	1	1	0.333333	0.8	1	0.5	0.75	0.333333	0.666667	0.8	0.857143	0.75	1	0.75	0	1	1	1	0	0.952381	1	1	0.8	1	0.8	0.5	0.75	0	1	0	0.6	0.888889	0.666667	0.857143
	TARA_RED_MAG_00119		0	1	0.75	1	1	1	0.666667	1	0.8	1	1	1	0.666667	0.666667	0.666667	0.333333	0.6	1	1	0.75	1	1	1	0.714286	0.75	0.888889	0.75	0	0	1	1	0	1	0.75	0.8	0.8	1	0.8	1	0.75	0	1	0.5	0.8	0.888889	0.666667	0.857143
	TARA_RED_MAG_00120		1	0	0.75	0.5	1	0	1	1	0.6	0.5	0.857143	0	0.333333	1	1	1	0	1	0	0.75	0.333333	0.666667	0.8	0	1	0	0	0.5	0	0	0.5	0	0	0.5	0.6	1	0	0	0.5	0.5	0	0.5	0	0.6	0	0.333333	1
	TARA_RED_MAG_00121		1	0	0.5	0.75	0.666667	0	0.333333	1	0	0.5	0.857143	0	0	0.666667	1	0.666667	1	1	0	0	0.666667	0.333333	0.6	0	0.75	0	0.875	0.5	0	0	0.5	0	0	0.5	0	0.6	1	0.6	0	0.5	0	0.5	0	0	0	0.333333	0
	TARA_RED_MAG_00122		1	1	0	0.75	0.666667	0	0	1	0	0.75	0	0	0	0	0.333333	0	0	0	0.5	0.5	0	0.333333	0	0	0	0	0	1	0	0	1	1	0	0	0	0	0	0	0.5	0.5	0	0	1	0.6	0	0	0
	TARA_RED_MAG_00123		1	1	0.75	0	0	0	0	0	0	0.5	0	0	0	0	0.333333	0.333333	0	0	0.5	0	0.333333	0.333333	0	0	0	0	0	0	0	0	0	0	0	0	0	0	0	0	0	0.5	0	0	1	0	0	0	0
	TARA_SOC_MAG_00001		1	1	1	1	1	1	1	1	1	1	1	1	1	1	1	0.333333	1	1	1	1	1	0.666667	0.8	0.857143	0.5	1	1	0.5	1	1	1	1	1	0	0.8	0.6	0.5	0.8	1	0.5	1	0.5	0.75	0.8	0.888889	0.666667	0.857143
	TARA_SOC_MAG_00002		1	1	0.75	1	1	1	1	1	1	1	1	1	1	1	1	1	1	1	1	0.75	1	0.666667	1	1	1	1	1	1	1	1	1	1	0.952381	0.75	1	1	1	1	1	1	1	0.5	1	0.8	1	0.666667	0.857143
	TARA_SOC_MAG_00003		1	1	1	1	1	1	1	1	1	1	1	1	1	0	0	1	0.8	1	0	1	0.666667	0.666667	0	1	0	0.888889	0.875	1	1	0	0	1	1	0	1	0	0	0.6	1	0.75	1	1	1	0.6	0.888889	0.666667	0
	TARA_SOC_MAG_00004		1	1	1	1	1	1	1	1	1	1	1	1	1	0	0	1	0.8	1	0.5	0.75	0.666667	1	0	1	0	0.888889	0.875	1	1	1	0	1	0.952381	0	1	0	0.5	0.8	1	1	1	1	0.75	0.8	0.777778	0.666667	0.714286
	TARA_SOC_MAG_00005		1	1	1	1	1	1	1	1	0.8	1	1	1	1	0	0	1	0.8	1	0.5	0.75	0.666667	0	0	0.857143	0	0.888889	0.875	1	1	1	0	0	1	0	0.8	0	0.5	0	0.5	0.75	1	0.5	0.5	0.8	0.777778	0.666667	0.857143
	TARA_SOC_MAG_00006		0	0	0.75	0.75	0.666667	1	0.333333	1	0.8	0	0.857143	0	0.666667	0.666667	0.333333	0.666667	0.6	1	0	1	0.666667	0.333333	0	0.714286	0	0	0	1	1	0	0	0	0	0.5	0.6	0	0	0	0.5	0.75	1	0.5	0.5	0	0	0.333333	0
	TARA_SOC_MAG_00007		1	0	0.75	1	1	1	0.666667	1	0.6	0.75	0.857143	1	0.666667	1	0.666667	0.666667	0.8	1	1	1	0.666667	0.666667	0.8	0	0.75	1	0.875	1	1	1	1	1	0	0.75	1	0.8	0.5	0.8	1	1	1	0.5	1	0.6	0	0.333333	0
	TARA_SOC_MAG_00009		1	1	0.75	1	0.666667	1	0.666667	1	0.6	1	1	1	0.333333	1	1	0.333333	0	1	0.5	0.75	0.666667	0	0.8	0.714286	1	0	0	1	0	0	0	0	0.904762	1	0.8	1	0.5	0.8	0.5	0.75	1	1	0	0	0.777778	0.333333	0
	TARA_SOC_MAG_00010		1	1	1	1	1	1	0.666667	0	1	0.75	1	1	0.333333	0.666667	0.666667	1	0.8	1	1	1	0.666667	0.666667	0.8	0.857143	0.5	0.888889	0.875	1	1	1	1	1	0	1	0.8	0.6	0.5	1	0.5	0.5	0	0.5	1	0.8	0.888889	0.666667	0.714286
	TARA_SOC_MAG_00011		1	1	1	1	1	0	0.666667	1	1	0.75	1	1	1	0.666667	0.666667	1	0.8	1	0.5	0	0.666667	1	0.8	1	0.5	1	0.875	1	1	1	0	1	0	0.75	0.6	0	1	0.6	0.5	0.75	0	1	0.75	0.8	1	0.666667	0.857143
	TARA_SOC_MAG_00012		1	1	1	1	1	1	0.666667	1	1	1	0.857143	1	1	1	0	1	1	1	0.5	1	0.666667	1	0.6	1	0	1	1	1	1	0	0.5	1	1	0.75	0.8	0	0.5	0.6	1	0.75	1	1	0.75	0.8	0.888889	0.666667	1
	TARA_SOC_MAG_00013		0	1	0	0	0	0	0.333333	0	0	0	0	0	0	0	0	0	0	0	0	0	0	0.333333	0	0	0	0	0	0	0	0	0	0	0	0	0	0	0	0	0	0.75	0	0	0	0	0	0	0
	TARA_SOC_MAG_00014		0	1	0.75	0	0	0	0.333333	0	0	0	0	0	0	0	0	0	0	0	0	0	0	0	0	0	0	0	0	0	0	0	0	0	0	0	0	0	0	0	0.5	0	0	0	0	0	0	0	0
	TARA_ION_MAG_00046		0	0	0.75	0.75	0.666667	1	0.666667	0	0.8	0.5	0	1	0.666667	0.666667	0.666667	0.333333	0	1	0.5	1	0.666667	0.333333	0.8	0	0.75	0.777778	0	0	0	0	1	0	0	1	0	0.6	0.5	0.8	0.5	0	0	0.5	0	0	0.777778	0.333333	0.857143
	TARA_MED_MAG_00055		1	0	1	1	1	1	0.666667	0	1	0.5	1	1	0.666667	1	0.666667	0.333333	0.8	1	0.5	0.75	0.666667	1	0.6	0.714286	0.75	0	0.875	0.5	0	1	1	1	0	1	0.8	0.6	0.5	0.8	1	0	0	1	0.75	0.8	0.888889	0.333333	0.857143
	TARA_PSW_MAG_00058		1	0	1	0.75	0.666667	1	1	1	1	0.75	1	0	1	1	1	0.666667	0	1	1	1	1	0.666667	0.8	0.857143	0.75	0.888889	0	1	0	1	1	0	1	0.75	0.8	0.8	0	1	0.5	0.5	0	0.5	1	1	0.888889	0.333333	1
	TARA_RED_MAG_00068		1	0	0.75	1	1	0	0.666667	0	0.8	0.5	0	1	0.666667	0.666667	1	0.333333	1	1	0.5	1	0.333333	0.333333	0.6	0	1	0	1	1	0	1	1	0	0	0.5	0.8	0.8	0.5	1	0.5	0	0	0.5	1	0.8	0.888889	0.333333	0.857143
	TARA_ANE_MAG_00005		1	1	1	1	1	1	1	1	1	1	1	1	1	0.666667	0.666667	1	0.8	1	0.5	1	0.333333	1	0	1	0.5	0.888889	0.875	1	1	0	0	1	1	0	0.6	0.6	0.5	0.8	1	0.5	1	0.5	0.75	0	0.888889	0.666667	0
	TARA_ASE_MAG_00005		1	1	1	0.75	1	1	0.333333	1	1	0.5	1	1	1	0.666667	0.666667	1	0.6	1	0.5	1	0.333333	1	0	1	0.5	0.888889	0.75	1	0	0	0	1	1	0	0.6	0.6	0.5	0.6	0.5	0.5	1	0	0.75	0	0.777778	0.666667	0
	TARA_ION_MAG_00042		1	1	0.75	0.75	0.333333	1	0.333333	1	1	1	1	1	0.333333	0.666667	0.333333	0.666667	0	1	0.5	0	0	0.666667	0	0.857143	0	0.777778	0	0.5	1	0	0	0	0	0	0	0	0	0.6	0.5	0.5	0	0.5	0.75	0	0.777778	0.333333	0
	TARA_RED_MAG_00040		1	1	0.75	1	1	1	0.666667	1	1	1	1	1	0.666667	0.666667	0.666667	1	0.6	1	0.5	1	0.333333	1	0	1	0	0.888889	0.75	1	0	0	0	1	0.952381	0	0	0	0.5	0.8	1	0.5	1	0.5	0.75	0	0.888889	0.666667	0
	TARA_RED_MAG_00065		1	0	0.75	0.75	0.666667	1	1	1	1	0.75	1	1	0.666667	0	0.333333	1	0	0	0.5	0.75	0.333333	0.666667	0	0.714286	0.5	0.888889	0	0.5	0	0	0	1	0	0	0	0.6	0.5	0.8	0.5	0.75	0	0.5	0.75	0	0	0.666667	0
	TARA_PSE_MAG_00068		1	0	0.75	0	1	1	0.666667	1	0.8	1	1	1	0.666667	0.666667	1	0.666667	0.8	1	1	1	0.333333	0.666667	0.8	0.714286	0.75	0	0.875	0	1	1	0.5	1	0	1	0	0.6	1	0.8	1	0.5	0	0	0	0.6	0.888889	0.333333	1
	TARA_RED_MAG_00047		1	1	1	0.75	0.666667	0	0.666667	1	0.8	0.75	0	1	0.666667	0.666667	0.666667	1	0.6	1	0.5	0.75	0.666667	0	0	0	1	1	0	0.5	0	1	1	1	0	1	0	1	0.5	0.6	0.5	0.75	1	0.5	0.75	0	0	0.666667	0
	TARA_RED_MAG_00067		1	0	0.5	0.75	0	0	1	1	0	0.75	0	1	0.333333	0.666667	0.333333	1	0.8	1	0.5	0	0.333333	0.333333	0.6	0	0	0	0	0.5	0	0	1	1	0	0	0	0	0.5	0	0.5	0	1	1	0.5	0	0	0.333333	0
	TARA_RED_MAG_00084		1	1	1	0.75	1	0	1	1	0.8	1	0.857143	1	1	1	0.666667	1	0.6	1	0.5	1	0.666667	1	1	0	1	0.777778	0.75	1	0	1	1	1	0	0.75	0.6	1	0.5	0.6	0.5	0.75	1	0.5	0	0	0.777778	0.666667	0.714286
	TARA_ANE_MAG_00029		1	1	1	1	0.666667	1	1	0	1	0.75	1	1	1	0	0	1	1	1	1	1	0.666667	0.666667	0	0.857143	0.5	0.888889	0.875	1	1	1	0.5	1	1	0	1	0	0.5	0	1	0.5	1	0.5	0	0.8	1	0.666667	0
	TARA_ANE_MAG_00053		1	1	0	0.5	0.333333	0	0.666667	0	0.8	0.75	0	0	0	0	0	0.333333	0.8	0	0.5	0	0	0.333333	0	1	0	0	0	0	0	1	0	0	0	0	0	0	0.5	0	1	0.5	0	0.5	0.75	0	0	0.666667	0
	TARA_ANW_MAG_00012		1	1	1	0.75	1	1	1	1	0.6	0.75	1	1	1	1	1	1	0.6	1	1	1	0.666667	0.666667	1	0	1	0.888889	0.75	1	1	1	0.5	1	0.904762	0.5	0.8	1	1	0	1	1	1	0.5	1	0.6	0	0.666667	0
	TARA_ANW_MAG_00013		1	1	1	1	1	1	1	1	1	0.75	1	1	1	0.666667	0	1	1	1	1	1	1	0.666667	0	0.857143	0.5	0.888889	1	1	1	0	0.5	1	0.952381	0	1	0	0.5	0.6	1	0.5	1	0.5	0	0.8	1	0.666667	0
	TARA_ANW_MAG_00030		1	1	1	1	1	1	1	0	1	0.75	1	1	1	0.666667	0	0.666667	1	0	1	1	1	0.333333	0	0.857143	0.5	0.888889	1	1	1	1	0	1	0.904762	0	1	0	0.5	1	1	0.5	1	0.5	0	0.8	0.888889	0.666667	0
	TARA_ASW_MAG_00005		1	1	1	1	1	1	1	1	0.8	0.75	1	1	1	0.666667	0.666667	1	1	1	1	1	0.666667	0.333333	1	0	0	0.888889	1	1	1	1	0.5	1	0.952381	0	0.8	0	1	0	1	1	0	0.5	1	0.6	0.777778	0.333333	0
	TARA_ION_MAG_00027		1	1	1	1	1	1	1	1	0.8	0.75	0	0	0.333333	0	0	1	0.8	1	1	0	0.333333	0.666667	0.6	0.857143	0	0.888889	0.875	0	1	0	0	1	0.904762	0	0.6	0	0.5	0	1	0.75	1	0.5	1	0	0.777778	0.666667	0
	TARA_ION_MAG_00043		1	1	0.75	1	1	1	0.666667	1	0.8	0.75	1	1	0.333333	0	1	1	0.8	0	1	1	0.666667	0.666667	1	0.714286	1	0	0.875	1	0	1	0	1	0.904762	0	1	1	0.5	0	0.5	0.5	1	0.5	1	0	0.777778	0.333333	0
	TARA_IOS_MAG_00016		1	1	1	1	1	1	1	1	1	0.75	1	0	1	0	0	1	0.8	1	1	0.75	0.666667	0.666667	1	0.857143	0.75	0.888889	0.875	0	1	1	0.5	1	0.952381	0	1	0.6	1	0.8	1	0.75	0	0.5	0	0.8	1	0.666667	0
	TARA_IOS_MAG_00050		1	1	0	1	1	0	0.666667	0	0	0.75	0	1	1	1	1	1	0	0	0.5	1	0.333333	0.666667	1	0	0.75	0	0	0.5	0	0	0	1	0	0	0	0.8	0.5	0	1	1	0	0.5	0	0	0	0.666667	0
	TARA_MED_MAG_00005		1	1	1	1	1	0	1	0	1	0.75	1	1	1	0	0	1	1	1	1	1	0.666667	0.666667	0	0.857143	0.5	0.888889	1	1	1	0	0	1	0.952381	0	0.8	0.6	0.5	0.6	1	0.5	1	0.5	0	0.8	0.888889	0.666667	0
	TARA_MED_MAG_00021		1	1	1	1	1	1	1	1	1	0.75	1	1	1	1	1	1	1	1	1	1	0.666667	0.666667	1	0.714286	1	0.888889	1	1	1	1	0	1	1	0.75	1	1	1	0	1	0.5	1	0.5	1	0.6	1	0.666667	0
	TARA_MED_MAG_00025		1	1	1	1	1	1	1	0	0.8	0.75	1	1	1	0	0	1	0.8	0	1	1	0.666667	0.666667	0	0.857143	0.5	0.888889	0.875	0.5	1	1	0	1	1	0	0.8	0	0.5	0	1	0.5	1	0.5	0	0	0	0.666667	0
	TARA_MED_MAG_00027		1	1	1	1	1	0	0.666667	1	1	0.75	1	1	1	0.666667	0	1	0.8	1	1	1	0.666667	0.666667	0	1	0.5	0	0.875	1	1	0	0.5	1	1	0	0.8	0	0.5	0.6	1	0.5	1	1	0	0.8	1	0.333333	0
	TARA_MED_MAG_00040		1	1	0.75	1	0.666667	1	0.666667	1	0.8	0.75	1	1	0	0	0	1	0.6	1	1	0	0.666667	0.666667	0	0.714286	0	1	0	1	1	0	0	1	0	0	0.6	0	0.5	0	1	0.75	0	0.5	1	0	0	0.333333	0
	TARA_MED_MAG_00077		1	1	1	1	0.666667	1	1	1	1	0.75	1	1	1	0	0	1	1	1	1	0	0	0.666667	0	0.857143	0	0.888889	0.875	1	1	1	0	1	0.952381	0	1	0	0.5	0.6	1	0.75	1	0.5	1	0.6	1	0.666667	0
	TARA_MED_MAG_00100		1	1	1	1	0.333333	1	0.666667	1	1	0.75	0	1	0	0	1	0.333333	0.8	0	1	0.5	0.333333	0.333333	0	0.857143	1	0.777778	0	1	1	0	0	1	0.904762	0	0.6	0.8	1	0	0.5	0.5	1	0.5	1	0	0.888889	0.666667	0
	TARA_PSE_MAG_00057		1	0	1	1	0.666667	0	1	1	0	0.5	0	1	0.666667	0.666667	0	0.666667	1	1	0.5	1	0.333333	0.333333	0.6	0	0.5	0.777778	0.875	1	0	1	0	0	0	0	0.6	0	0.5	0.8	0.5	0.5	1	1	0	0.8	0	0.333333	0
[truncated: 106 more rows]
[truncated: 563 more columns]
