# Supplementary material for: Nitrogen-fixing populations of Planctomycetes and Proteobacteria are abundant in surface ocean metagenomes
Source: Nat Microbiol. 2018 Jun 11;3(7):804–13. doi: 10.1038/s41564-018-0176-9 (PMC6792437; doi:10.1038/s41564-018-0176-9)
Supplement: Supplementary file 14 — Relative distribution of 1,077 MAGs across the 93 metagenomes. [file 41564_2018_176_MOESM14_ESM.xlsx]

## Sheet: Distribution 1077 MAGs
	1077 MAGs	ANE_004_40M	ANE_004_05M	ANE_150_40M	ANE_150_05M	ANE_151_05M	ANE_151_80M	ANE_152_05M	ANW_141_05M	ANW_142_05M	ANW_145_05M	ANW_146_05M	ANW_148_05M	ANW_149_05M	ASE_66_30M	ASE_66_05M	ASE_67_05M	ASE_68_50M	ASE_68_05M	ASE_70_05M	ASW_72_100M	ASW_72_05M	ASW_76_05M	ASW_78_05M	ASW_82_40M	ASW_82_05M	ION_36_17M	ION_36_05M	ION_38_25M	ION_38_05M	ION_39_25M	ION_41_05M	ION_41_60M	ION_42_05M	ION_42_80M	ION_45_05M	ION_48_05M	IOS_52_05M	IOS_52_75M	IOS_56_05M	IOS_57_05M	IOS_58_66M	IOS_62_05M	IOS_64_05M	IOS_64_65M	IOS_65_30M	IOS_65_05M	MED_18_05M	MED_18_60M
	TARA_ANE_MAG_00019	0.0138318	0.000350647	0.018508	0.0180445	0.00863423	0.0207252	0.00317789	0	0.000186203	0.00627886	0.000289248	0.00052247	0.00112844	0.00226635	0.0022972	0	0.010103	0.00597079	0.000343674	0.000245239	0	0	4.39306e-05	0	0	0	0	0.000106328	0	5.79867e-05	4.52455e-05	0.000354477	0	9.61335e-05	0	0	0	0.000359223	5.95786e-05	5.78143e-05	5.85963e-05	0.000131445	0.000128554	0.000247277	0.000185057	7.74709e-05	0.00204806	0.00270611
	TARA_ANE_MAG_00024	0.000178029	0	0.0324441	0.0243066	0.0396321	0.0210275	0.000183483	0.00011705	0.000253242	0.000114368	0.000354048	0.000532933	0.000863279	0.000271969	0.000366125	0.000126917	0.000255505	0.000152259	0.0150739	0.00025015	0.000635423	0	4.48103e-05	9.242e-05	0	0.002386	0.00268618	0.00699553	0.0104962	0.00390376	0.000923032	0.00795467	0.000730612	0.0036772	0.000152653	0.000166824	0.000302062	0.00444935	0.000607717	0.000825609	0.00352641	0.00308377	0.000830477	0.000908023	0.0015573	0.00110631	0	0
	TARA_ANE_MAG_00027	0.0250461	0.0050436	0.00287594	0.00369095	0.0464312	0.0180133	0.00230283	0.000178669	0.000128852	0	0	6.0258e-05	5.8566e-05	0.000415141	0.000521606	0	0	0	0.0010702	0	0	0	0	0.00056429	0.000228404	0.000516605	0.000248501	5.51844e-05	0.000326143	6.019e-05	9.39295e-05	4.59933e-05	5.31061e-05	0	0.000103562	0	0	0	6.18424e-05	6.00111e-05	6.08228e-05	6.82197e-05	0	5.13345e-05	9.60445e-05	0	0.000259253	0.000264994
	TARA_ANE_MAG_00030	0.0482347	4.46932e-05	0.00143377	0.00194142	0.000510479	0.00902378	0.000962953	0	5.53776e-05	0.00040015	0.0003613	0.000155385	0.000251703	0.00107051	0.000896698	0.000111014	0.000297986	0.000199771	7.66578e-05	0.00038291	4.27541e-05	0	0	0.000323358	0.000130884	0	0	4.74339e-05	0	5.17366e-05	0	0.00181855	4.56475e-05	0.000471745	0	0	0	0.000274718	5.31569e-05	5.15828e-05	0.000209122	5.86385e-05	3.82325e-05	4.41248e-05	0.000123833	6.91207e-05	0.00173817	0.00145777
	TARA_ANE_MAG_00042	0.00551391	0.00102929	0.0105891	0.0143948	0.0568047	0.0236777	0.00344974	0	6.37676e-05	0.000518371	0	0	0.000173902	0.0271193	0.0387207	0.000383499	0.000686265	0.000536754	0.0330137	0	4.92316e-05	0	4.51338e-05	0.00186174	0.000678211	0.00516438	0.00557512	0.000382343	0.00887727	5.95749e-05	0	0	0	0	0	0	0	0	0	0	0.000541811	0	0.000220125	0.00010162	4.75315e-05	0	0.000205283	0.000314743
	TARA_ANE_MAG_00052	0.00381323	0	0.00135145	0.00305612	7.04742e-05	0.075819	0.00154359	0	8.40968e-05	0.000721608	0.00819089	0.000196641	0.00294323	0.00596083	0.00496059	0	0.00158383	0.000910121	0.00110592	0.000124605	0	0	0	0	0	0	0	0	0	0	0	3.00181e-05	0	0.000130254	0	0	0	3.47657e-05	0	0	0	0	2.90301e-05	0.000100512	0.000846242	0.000472352	0.000846024	3.45903e-05
	TARA_ANE_MAG_00055	0.0116715	0.00037568	0.00341702	0.00818166	0.00520115	0.0041449	0.0113421	0	0	0.00373728	0	0	0.00244487	0.00455475	0.00580261	0.00155526	0.000208733	0.00018658	7.15962e-05	0	0	0	0	0.00109478	0.000427846	0	0	0	0	0	0	0	0	0	0	0	0	0	0	0	0	0	0	0	3.85522e-05	0	4.16257e-05	8.50947e-05
	TARA_ANE_MAG_00063	8.05955e-05	3.0842e-05	6.82359e-05	6.53532e-05	9.60742e-05	0.000136113	0.0583667	0	7.64302e-05	0.000103551	3.56181e-05	7.14856e-05	6.94783e-05	0.00763363	0.00627635	0	0.000257043	0.000137858	5.29002e-05	3.77485e-05	0	0	2.70481e-05	2.7893e-05	0	0	0	3.27333e-05	0	3.57025e-05	0	0.000218252	3.15006e-05	0.000118379	0	0	6.07762e-05	6.31927e-05	3.66826e-05	3.55963e-05	3.60778e-05	4.04654e-05	7.91507e-05	9.13492e-05	5.697e-05	4.7699e-05	9.22677e-05	0.000125748
	TARA_ANE_MAG_00065	0.000916008	0.00265004	0.0190782	0.0117655	0.0312292	0.0182854	0.000302103	4.81805e-05	0.00135512	0.000423687	0.000437202	0.00458233	0.00397986	0.00179118	0.00217016	0	0.00967577	0.00576593	0.0316731	0.000102967	0.000160956	0.000156524	0.00306186	3.80421e-05	0	0	0	4.46436e-05	0	0	3.79941e-05	0.000223249	0.000128887	8.07263e-05	0	0	4.14451e-05	0.000474023	0.000700419	0.000631129	0.000541256	0.00110378	0.0010795	0.000955171	0.000582744	0.000715602	0.00335574	0.00390167
	TARA_ANW_MAG_00024	0.00192151	0.000343147	0.00130147	0.000467433	0.000407207	0.000216341	5.86777e-05	0.000112298	0.00012148	0.000329173	0.067595	0.174067	0.0119265	0.000260927	0.000281008	0.000121764	0	0	0.000504485	0.00239993	4.68941e-05	0	0.000558882	0.000620673	0.000215337	0.000681867	0.000390472	0.000260136	0.000691838	0.000113493	0.000132833	0.0048999	0.000150203	0.00183451	9.76366e-05	4.00127e-05	4.82996e-05	0.00040176	0.000116608	0.000226311	0.000229372	0.0003859	0.000838693	0.00154872	0.00122242	0.000758139	0.000635494	0.000199866
	TARA_ANW_MAG_00033	0.0291198	0.00581086	0.00273788	0.00585248	0.00525155	0.0105665	0.153537	0	4.44444e-05	0.336884	0.000124272	0.000290984	0.0063835	0.0424806	0.0324876	8.90964e-05	0.00478309	0.00358071	0.000307616	4.39017e-05	3.43132e-05	3.33683e-05	6.29143e-05	0	0	3.56381e-05	0	0	5.62476e-05	0	0	0	3.66354e-05	3.4419e-05	0	0	0	3.67468e-05	4.26621e-05	0	4.19588e-05	4.70615e-05	9.20528e-05	0.00021248	0.00019877	0.000166423	0.00718963	0.0104931
	TARA_ANW_MAG_00043	2.78339e-05	3.19542e-05	0.000353483	0.000643244	0	3.52553e-05	3.82489e-05	0	3.95932e-05	0.025963	0.0014761	0.00148127	0.013317	0.00153076	0.00160277	0	5.32625e-05	4.76099e-05	0.00230193	7.82194e-05	0.00223145	0	0.000112094	0	0	0.0186679	0.0116574	0.0064436	0.0241521	0.000517859	0	2.82653e-05	3.26365e-05	0	0	0	0.000125936	0.000883865	0.000114016	3.688e-05	0.000261652	4.19246e-05	5.467e-05	9.46434e-05	0.000206586	0.000148257	3.1865e-05	3.25706e-05
	TARA_ANW_MAG_00045	7.71433e-05	0	4.89849e-05	4.69154e-05	4.59795e-05	9.77119e-05	0	0.000304321	0.0426868	0.000148673	0.00255693	0.00205271	0.000199507	0	0	0	0	0	0	0.00102975	4.23601e-05	4.11936e-05	7.76687e-05	4.00474e-05	0	0.000219979	7.05439e-05	0.00390074	0.000208316	0.000666378	3.99968e-05	0.0634154	0.000271362	0.0142769	0	0	4.36297e-05	0.00190531	0.000737339	0.00183987	0.00269354	0.00133626	0.00132581	0.00183616	0.00220846	0.00239693	0	0
	TARA_ANW_MAG_00046	0.0201043	0.000247037	0.00823733	0.00504768	0.000586309	0.00420517	0.00194318	0	0	3.94961e-05	0.0107188	0.00498964	0.0293357	0.00347513	0.00217474	0	0.0122943	0.00783464	0.0025423	0.0110144	3.37598e-05	3.28301e-05	0.000278548	0	0	7.01266e-05	0	0.000299641	5.53405e-05	0.000204263	0	0.000624338	0	0.000406366	0	0	0	3.61541e-05	0	4.07311e-05	0	0	0.000271704	0.000940737	0.000977819	0.000654955	0.000175962	3.59717e-05
	TARA_ANW_MAG_00047	5.7124e-05	0	3.62729e-05	3.47405e-05	3.40475e-05	0.000108532	3.92494e-05	0.000150232	0.0345751	0.000587155	0.0353307	0.00790409	0.000738667	0	4.69914e-05	0	0	0	5.62415e-05	0.0264475	0.000376408	0	0	2.96548e-05	0	3.25785e-05	0	0.000174004	5.14187e-05	7.59151e-05	0	0.00661307	0.0010382	0.0605054	0	0	6.4615e-05	0.00208271	0.00179398	0.000227068	0.00659734	0.000387191	0.00288915	0.00987377	0.00735906	0.00557829	9.80955e-05	0.000100268
	TARA_ASE_MAG_00009	0.0705933	0.000903827	0.0098165	0.0136674	0.00258795	0.0420636	0.0427176	0	0	0.000153261	0.00117031	9.52224e-05	0.00555291	0.0255849	0.0153863	0	0.120295	0.0769223	0.00108047	0.000268175	0	0	0.000144118	0	0	0	0	0	0	0	0	0	0	0	0	0	0	0	0	0	0	0	2.34295e-05	8.11211e-05	0.000202365	0.000127075	0.00139292	0.000335004
	TARA_ASE_MAG_00011	0.000518725	0.00107192	0.00821262	0.00521574	0.0125731	0.00766538	0.000190086	4.54735e-05	0.000787067	0.000266588	0.00036679	0.00234648	0.00201228	0.00137356	0.00159307	0	0.00780864	0.00490961	0.053863	0.000437319	0.000417761	0.00014773	0.00167123	3.59047e-05	0	0	0	4.21354e-05	6.22556e-05	4.59574e-05	0.000143438	0.000280941	0.00028384	7.61907e-05	0.000158147	0.000550889	0.0148643	0.00284703	0.00207764	0.000733132	0.000696609	0.00119803	0.000815082	0.000744722	0.000440002	0.000552597	0.00122729	0.0013354
	TARA_ASE_MAG_00016	6.3515e-05	3.64586e-05	0.000564635	0.000309018	0.00011357	8.04499e-05	0	4.17598e-05	0.00126488	0.000367225	0.00113682	0.00143656	0.000862374	0.00029109	0.000261244	0	0.000182312	0.000108642	0.0752906	0.00321284	0.00237162	0.000203498	3.19738e-05	0	0	0.000253564	0.000116163	0.00027086	0.000228686	0.000422042	6.58617e-05	0.000677244	0.000335133	0.000559748	3.63078e-05	0.000119035	0.00984263	0.0330176	0.00368584	0.00096781	0.00452068	0.00167421	0.00573863	0.00835081	0.00319887	0.00355228	0.00010907	0.000111485
	TARA_ASE_MAG_00018	0.000979114	0.000465125	0.0110195	0.00509219	0.00531258	0.000983586	4.63959e-05	4.43964e-05	4.80265e-05	4.3379e-05	0.000581915	0.00983737	0.00318704	0.000618936	0.000722118	9.62773e-05	0.000129215	0.000115502	0.134626	4.74401e-05	0.000778653	0.000829325	0.0114895	0.000525814	0.000170265	0.000269573	0.000123497	0	0.000121562	0	7.002e-05	0	3.95881e-05	0	3.86002e-05	9.49129e-05	3.819e-05	0.000476501	0	0	4.53405e-05	0.000152564	0.000795776	0.00145416	0.00107395	0.000839234	0.000154609	0.000237049
	TARA_ASW_MAG_00011	4.63455e-05	0	0.000176572	0.000112742	0.000110493	5.87025e-05	0	0.000121885	6.59255e-05	5.95458e-05	6.14453e-05	6.16605e-05	0.000179787	0	7.62495e-05	0	8.86859e-05	7.92739e-05	0.00100385	0.000130241	0.0738523	4.94959e-05	0	4.81186e-05	0	5.28628e-05	8.47615e-05	5.64687e-05	8.34334e-05	0.000554318	0.000144174	0.000141191	0.000163026	0.000153163	5.2986e-05	0.00512458	0.0135776	0.00703144	0.00525239	0.000184223	0.000124477	0.000209422	0.000136544	0.000157588	0.00014742	8.22863e-05	0	0
	TARA_ASW_MAG_00013	0.000116867	0	3.71043e-05	3.55367e-05	0	3.70066e-05	8.02979e-05	0	0.0002078	3.75382e-05	3.87357e-05	3.88714e-05	3.77798e-05	0	4.80684e-05	0	0.000111817	9.995e-05	0	0.186994	0.00115511	3.12027e-05	0	0	0	0	0	3.55984e-05	0	0	0	0.00100876	3.42578e-05	0.000450593	0	0	0	0.00223352	7.97868e-05	3.8712e-05	0.00102013	4.40073e-05	0.000143464	0.000496724	0.00170381	0.00114123	0	0
	TARA_ASW_MAG_00017	0.000302554	9.92404e-05	0.000384235	0.000315431	0.000669799	0.000328477	0.000415764	0	0	0.000499794	5.73042e-05	5.75049e-05	0.00011178	0.000792347	0.000853328	0.00123252	0.000165418	7.39312e-05	0.000255325	0	4.74673e-05	0	4.35164e-05	0.066775	0.0334945	4.93001e-05	0	0	7.78104e-05	0	4.4819e-05	8.77838e-05	5.06797e-05	4.76136e-05	0	0	4.88899e-05	0	0	0	0	0	4.24472e-05	4.89891e-05	4.58281e-05	0	4.94816e-05	0.000101155
	TARA_ASW_MAG_00019	0.000643448	0.000369349	0.000544773	0.000478279	0.00123576	0.000362226	0.000245615	0	0	0.000597074	0	4.75599e-05	0.000138673	0.00360424	0.00446976	0.0265035	6.8405e-05	6.11454e-05	0.000844675	0	3.92582e-05	0	7.19811e-05	0.104664	0.0461498	8.15481e-05	6.5378e-05	0	6.43537e-05	0	3.70679e-05	0	4.1915e-05	0	0	0	0	0	0	0	0	0	0	0	3.79025e-05	0	8.18483e-05	0.000125491
	TARA_ASW_MAG_00021	0	0	3.43443e-05	3.28934e-05	0	0	0	0.000640097	0.009194	6.9492e-05	0.000717088	0.000611659	0.000139878	0	0	0	0	0	0.000372758	0.00668781	0.0319864	0.00834681	0	0	0	0.000215925	9.89195e-05	0.000296554	0.000584218	0.00053909	0.00569264	0.000302088	0.00846645	0.000327702	0.00179326	0.00575249	0.00128477	0.002131	0.00531734	0.00207828	0.00272379	0.0022811	0.00610848	0.00962465	0.00384232	0.00379322	0	0
	TARA_ASW_MAG_00024	0.00682842	5.89416e-05	0.00208647	0.00140507	0.000183606	0.00133313	0.000705526	0	0.000328645	9.89472e-05	0.00282487	0.001332	0.00713686	0.00188239	0.0012248	0	0.00584565	0.00373233	0.00323509	0.0247802	0.000112769	2.74158e-05	0.000206765	0	0	0	0	3.1278e-05	0	3.41152e-05	0	0.00338892	3.01001e-05	0.0028279	0	0	0	0.00105671	3.50517e-05	3.40138e-05	0.000206843	3.86663e-05	0.000403369	0.00107655	0.0011704	0.00082041	5.8777e-05	3.00393e-05
	TARA_ION_MAG_00033	0.00138677	0.000285754	0.000541896	0.000519003	0.00182266	0.00144125	0.000146591	0	0	0.000228431	4.71435e-05	4.73086e-05	0.000367841	0.000543213	0.000643521	0	0.000476306	0.000304112	0.00329084	0	0	0	0	7.38374e-05	5.97735e-05	0.00413698	0.00214608	0.0186732	0.00960206	0.018146	3.68721e-05	0.031343	0	0	0	0	4.02212e-05	8.36408e-05	0	0	0.000334264	5.35593e-05	0.000244446	8.06055e-05	0.000226214	0.000315668	0.00020354	0.000166438
	TARA_ION_MAG_00034	6.24197e-05	0	3.96356e-05	3.79611e-05	7.44077e-05	0.000118594	0	0	0.000133186	0	8.27566e-05	4.15232e-05	4.03572e-05	0	5.13477e-05	0	0	0	6.14553e-05	0.000175413	0	0	0	3.24039e-05	0	0	0	0.000228162	0	8.29527e-05	0	0.0340072	0.000329354	0.019494	0	0	3.53025e-05	0.0011746	8.523e-05	4.1353e-05	0.000670599	4.70095e-05	9.19511e-05	0.000282993	0.000694925	0.000387891	3.57298e-05	3.6521e-05
	TARA_ION_MAG_00040	2.82877e-05	0	0	0	3.37205e-05	3.583e-05	0	0	0.000120716	0	0.000112512	0.000112906	3.65786e-05	0	0	0	0	0	0	0.00139116	0	0	0	0	0	0	0	3.44666e-05	0	0.000112779	0	0.0694311	0.000895551	0.0540347	0	0	3.19972e-05	0.00179655	0.000309	3.74812e-05	0.00136758	8.52161e-05	8.33418e-05	0.000256497	0.00035992	0.000301348	3.23845e-05	3.31015e-05
	TARA_ION_MAG_00044	0	0	0.000152809	7.31769e-05	3.58586e-05	3.81018e-05	0	0.000158223	0.00509201	3.86492e-05	0.000518467	0.000440239	0.00019449	0	4.9491e-05	0	0	0	0.00183622	0.000211337	0.000132143	6.42522e-05	3.02862e-05	0	0	0.000343115	0.000165047	0.00736704	0.00232861	0.0168701	0.00177798	0.0251712	0.00638416	0.011797	6.87828e-05	5.63761e-05	0.00142909	0.00544834	0.00266981	0.00203274	0.00355492	0.00566371	0.00138848	0.0020116	0.00153096	0.0017625	3.44378e-05	0
	TARA_IOS_MAG_00022	0.00201906	7.24356e-05	0.000921489	0.00165	0.00101538	0.00203792	0.00316472	0	0	0.00210773	4.18263e-05	4.19728e-05	0.00126462	0.0186995	0.0165054	0.000179923	0.00162997	0.00107925	0.0142878	0.0230949	0.000277171	0	0	3.27548e-05	0	7.19684e-05	5.76979e-05	0.000115316	0.000113588	8.3851e-05	0	0	0	0	0	0	3.56848e-05	0.0230784	0.000129229	4.18008e-05	0.00635494	0.000142556	0.000898485	0.00117999	0.00471645	0.00252058	3.61167e-05	0
	TARA_IOS_MAG_00030	8.7228e-05	0	3.69257e-05	3.53657e-05	0	3.68285e-05	7.99114e-05	3.82338e-05	0.00037224	7.47151e-05	0.000115648	7.73685e-05	0.000338382	8.8837e-05	9.56741e-05	0	5.56393e-05	4.97345e-05	5.72536e-05	0.000367695	0	0	0	0	0	3.31648e-05	0	3.54271e-05	5.2344e-05	0	0	5.90533e-05	0	9.60908e-05	0	0	0.00194044	0.308213	0.00464506	0.00026968	0.000507609	4.37955e-05	0.000256993	0.000395467	0.000339121	0.000206497	0	0
	TARA_IOS_MAG_00038	0	0	0	0	0	0	0	0	0	0	0	0	0	0	0	0	0	0	0	0	4.02164e-05	0	0	3.80207e-05	0	8.35386e-05	6.69739e-05	0	6.59245e-05	0	0.000113918	0.000111562	4.29382e-05	0	4.18666e-05	0.000617669	0.040759	0.00129206	0.00545019	0.000194084	0	0.000220632	0	0	3.88277e-05	0	0	0
	TARA_IOS_MAG_00039	0	0	0	0	0	0	0	3.94324e-05	4.26566e-05	0	0	3.9897e-05	0	0	0	0	0	0	0	0	0.000131732	6.40519e-05	0	0	0	0	0	0	0	0	6.2191e-05	0	3.51617e-05	0	0.000102853	0.000224802	0.0304601	0.000141074	0.00691987	7.94669e-05	0	9.03368e-05	0	3.39887e-05	3.17957e-05	0	0	0
	TARA_IOS_MAG_00045	2.79445e-05	0	0	3.39894e-05	0	0.000106186	3.84008e-05	0.000110238	0.0219025	0.000430845	0.0205252	0.00442428	0.000433618	0	0	0	0	0	0	0.0291347	0.000398959	0	0	0	0	0	0	0.000170242	0	3.71369e-05	0	0.00726467	0.00114681	0.0695406	0	0	0	0.00226774	0.00202229	0.000222159	0.00806837	0.000463002	0.00351277	0.0120991	0.00897772	0.00674769	0	0
	TARA_IOS_MAG_00047	0	0	4.87427e-05	0	4.57522e-05	0	0	0	0	0	0	0	0	0	0	0	0	0	7.5576e-05	0	4.21507e-05	0	0	7.96988e-05	0	4.37783e-05	7.01951e-05	4.67645e-05	0.000138191	5.10065e-05	7.95981e-05	7.79517e-05	4.50034e-05	8.45614e-05	4.38803e-05	7.19308e-05	0.112095	0.000451402	0.0062364	0.000305129	5.15427e-05	0.000115622	7.53859e-05	8.70042e-05	8.13904e-05	6.81453e-05	0	0
	TARA_MED_MAG_00053	0.00248876	0.000193707	0.00423206	0.00472027	0.00895051	0.0139451	0.00608646	5.54682e-05	0.000780046	0.000108394	0.000167778	0.000785704	0.000436366	0.00309316	0.00340061	0	0.00460101	0.00295827	0.00124592	0.000118542	9.26511e-05	9.00997e-05	0.000212349	0	0	0	0	5.13963e-05	0	0	0	0.00034269	9.89214e-05	9.29368e-05	0	0	4.7714e-05	0.000396889	0.000345584	0.00033535	0.000339887	0.000571832	0.000248557	0.000239054	8.94517e-05	0.00014979	0.0531689	0.0798658
	TARA_MED_MAG_00060	0.0187447	0.0150504	0.0351967	0.0310055	0.163267	0.0391825	0.00184366	5.0406e-05	0.00021811	0.000985016	5.08219e-05	0.001071	0.00465937	0.00550461	0.00718959	0.000218619	0.000880234	0.000786817	0.00845386	0	8.41955e-05	8.18769e-05	0.00135078	0.000994982	0.000386624	0.000218616	7.01069e-05	0	6.90084e-05	0	0.000119247	0	4.49468e-05	0	4.38251e-05	0.000143681	0	9.01668e-05	0	5.07909e-05	0	5.77383e-05	7.52911e-05	0.00017379	0.000162576	6.80596e-05	0.0234342	0.0375444
	TARA_MED_MAG_00075	0.00140356	0.00285645	0.00190401	0.00147438	0.00304204	0.00367679	0.000789033	0	4.53758e-05	0	0.000338337	0.000806365	0.000577479	0.000877163	0.000577299	0	0.00335729	0.00240079	0.000942188	0.000358574	3.50322e-05	0.00027254	0.000192698	0	0	0	0	0	0	4.23924e-05	0	0.000226755	0	0.000210841	0	0	0	0.000150067	0	0	4.28381e-05	4.80477e-05	6.26546e-05	0.000108466	6.7645e-05	5.66368e-05	0.0247598	0.0248228
	TARA_MED_MAG_00079	0.00457181	0.07845	0.00421325	0.00196842	0.00207384	0.000204984	0.000111195	0.000266007	0.000863271	0.000103964	0.000107281	0.0013457	0.0003139	0.000247229	0.000199692	0.000115371	0.000154841	0.000138409	0.00318668	5.68486e-05	0.000844215	0.00116664	0.0037068	0.000672103	0.000272043	0.00023074	0.00014799	4.92959e-05	0.000218506	5.37674e-05	8.39067e-05	0.000123257	9.48788e-05	4.45693e-05	9.25111e-05	0.00117528	4.5764e-05	4.75836e-05	5.52435e-05	5.36076e-05	0	6.09403e-05	0.00150986	0.00220113	0.000729266	0.000646506	0.0643356	0.104156
	TARA_MED_MAG_00080	0.00438715	9.59348e-05	0.00461643	0.0046755	0.00224131	0.00539812	0.000918665	0	0.000178303	0.0085356	0	0.000111179	0.000594313	0.00114893	0.00123736	0	0.00383779	0.00214406	0.000329094	0.000176126	0	0	0	4.33809e-05	0	0	0	0.000101818	0	0	0	0.00025458	0	4.60277e-05	0	0	0	0.000343984	0	5.53616e-05	5.61105e-05	6.29343e-05	4.10333e-05	9.47146e-05	8.86034e-05	7.41844e-05	0.00502252	0.00640494
	TARA_MED_MAG_00095	0.00547052	0.00118713	0.00118614	0.00150118	0.034077	0.030843	0.00572979	0	9.48987e-05	0.000300004	0.000132674	0.000177519	0.000258801	0.00163066	0.00208544	9.51203e-05	0.000446817	0.000342341	0.00157639	4.687e-05	3.66331e-05	7.12486e-05	6.7168e-05	3.4633e-05	0	0.000152191	6.10064e-05	8.12859e-05	0.000180152	4.43296e-05	0	0.000101621	0	3.67461e-05	0	0	3.77311e-05	0.000117694	4.55466e-05	4.41978e-05	0.000223978	5.02434e-05	9.82766e-05	0.00015123	0.000141472	5.92249e-05	0.0208887	0.035208
	TARA_MED_MAG_00109	0.000776955	0.000123884	0.0015897	0.00128628	0.00120917	0.00311636	0.000444865	2.83796e-05	0.0017806	0.000249563	0.00100148	0.000775276	0.000781414	0.000461584	0.000319569	0	0.0045842	0.00324862	0.0014874	0.000151626	9.48074e-05	9.21966e-05	8.69163e-05	0	0	2.4617e-05	0	7.88887e-05	3.88531e-05	2.86815e-05	2.23795e-05	0.000197249	0.000101224	4.75498e-05	2.46744e-05	4.04475e-05	2.44122e-05	0.000380743	5.89378e-05	2.85963e-05	5.79661e-05	3.25078e-05	0.000127171	0.000122309	0.000160184	0.000114957	0.0116373	0.00777848
	TARA_PON_MAG_00033	4.33553e-05	0	5.506e-05	5.27339e-05	0.000103364	5.4915e-05	5.9578e-05	0	0	0.0175467	0	0	5.60624e-05	0.00728558	0.0090589	0.0118687	0	0	0.000170742	0	0	0	0	0.00270084	0.00102032	4.94521e-05	0	0	7.80503e-05	0	0	0	0	0	0	0	0	0	0	0	0	0	0	0	4.59695e-05	0	0	0
	TARA_PON_MAG_00045	0	0	0.000254443	0.000452574	0	0	0	0	0	0.0144155	0.000758944	0.000799682	0.00854949	0.00271094	0.0027783	0	0	0	0.00293069	8.04338e-05	0.00273468	0	5.76337e-05	0	0	0.0190658	0.0120397	0.00714912	0.0253511	0.000608594	2.96794e-05	2.90655e-05	6.71208e-05	3.153e-05	0	0	0.000259002	0.00138016	0.000195407	7.5848e-05	0.000461244	8.62229e-05	2.81088e-05	6.48818e-05	0.000242781	0.00025409	0	0
	TARA_PON_MAG_00047	0.000200958	9.88742e-05	7.29175e-05	0.000104756	0.000102666	0.000181814	0.00173582	0	4.0837e-05	0.00092213	0.000114185	0.000114585	0.000185613	0.00131571	0.00113357	0	0.000219743	0.000147317	0.000113059	4.03384e-05	0	0	0	0	0	3.27455e-05	0	0	5.16822e-05	0	0	0	0	0	0	0	3.2473e-05	3.37641e-05	0	0	0	0	5.63874e-05	0.000162694	0.000152197	0.000101943	0.000131464	0.000167969
	TARA_PON_MAG_00049	0	0	0	0	0	0.000227743	0	0	3.19706e-05	5.77536e-05	8.93939e-05	0	2.90626e-05	0	3.69773e-05	0	0	0	0	0	0	0	0	0	0	0.000358902	0	0	0	0	0	4.56473e-05	0	2.47589e-05	0	0	0	2.64334e-05	0	0	0	0	0	2.54741e-05	0.00869812	0	2.57303e-05	2.63e-05
	TARA_PSE_MAG_00061	7.72535e-05	0	0	0	0	0.000146777	0	0	0.000109891	0	0.000102423	0.000102782	4.9948e-05	0	0	0	0	0	0	0.00743564	0.000169683	0	0	4.01045e-05	0	0	0	0	0	0	0	0.00356951	4.52915e-05	0.00161695	0	0	0	0.00926756	0	0	0.000207491	5.81811e-05	3.79343e-05	8.75613e-05	0.000204779	0	0	0
	TARA_PSE_MAG_00064	0.00647171	6.75429e-05	0.00164378	0.00128809	0.000210399	0.00190027	0.00141484	0	0	0	0.00163805	0.000782755	0.00505915	0.00215708	0.00140354	0	0.00709274	0.00472985	0.00451813	0.0160375	3.23062e-05	0	0.000148086	0	0	0	0	0	0	0	0	5.97456e-05	0	3.24058e-05	0	0	0	6.91948e-05	0	0	3.95046e-05	0	0.000173337	0.000566813	0.000592621	0.000365607	0.000101031	3.44229e-05
	TARA_PSE_MAG_00070	0.000376644	3.08856e-05	0.000102499	0.000163614	0.00022449	0.000340763	0.00162667	0	0	0.00311092	0	0	0.000104365	0.00106858	0.00110655	0.000383585	5.14814e-05	4.60178e-05	0.0002119	3.78018e-05	0	0	0	5.58649e-05	4.52242e-05	0	0	0	0	0	0	0	0	0	0	0	0	3.1641e-05	0	0	0	0	0	0	2.85253e-05	0	0	0
	TARA_PSW_MAG_00043	4.19402e-05	0	0	0	4.99951e-05	0	0	0.000551497	0.000178977	0	0	0.000111599	0	0	6.90018e-05	0	0	0	0.000247753	0	0	0	0	0.000566083	0.000211505	0.00330083	0.00214773	0.000459911	0.00755028	0.00261962	0.00204402	0.000127771	0.00157366	4.62016e-05	0.00258928	0	9.48801e-05	4.93262e-05	0.0006872	0.00177827	0.000506903	0.00176882	0.000411884	0.000665508	0.000311283	0.000223394	4.80142e-05	4.90774e-05
	TARA_PSW_MAG_00055	3.91449e-05	0	0	0	0	4.9582e-05	0	0	0	5.02943e-05	5.18986e-05	0	5.06179e-05	0	0	0	0	0	0.00161868	5.50028e-05	0.000386907	0	0	8.1285e-05	0	0	0	4.76953e-05	0	0.000416173	0	0.000596273	0	0.000215611	0	0	0.00110695	0.000276232	0.000374148	0.000207468	0.00126165	0.000235846	7.68863e-05	4.43679e-05	4.15051e-05	0	0	0
	TARA_PSW_MAG_00056	0	5.0391e-05	5.57434e-05	5.33884e-05	0.000104647	5.55967e-05	0	0.00167382	6.24374e-05	5.63954e-05	0.000290972	0.000759176	0.00034055	0.000268218	0.000361076	0.000125166	0	0	8.64305e-05	0	9.64093e-05	4.68772e-05	0	0.00109375	0.000442709	0.0137181	0.00545883	0.00181836	0.0105095	0.00612489	0.000591697	0.0035659	0.000257335	0.000338473	0.000150548	0.000246785	4.96494e-05	0.000103247	0.00323642	0.0123878	0.00147364	0.021421	0.00181048	0.0020895	0.00679485	0.00576702	0	0
	TARA_PSW_MAG_00057	0	0	0	0	0	0	0	0.00214716	4.839e-05	0	0	0	0	0	5.5968e-05	0	0	0	0	0	0.000112078	0	0	0	0	0.00582028	0.00323522	0.000331589	0.0107784	0.00510855	0.00515015	0.000207272	0.00490619	3.74745e-05	0.00229465	0.00191263	0.00815756	8.00179e-05	0.00334436	0.00274951	0.00150756	0.00245949	0.000367491	0.000385571	0.000360693	0.000362394	0	0
	TARA_PSW_MAG_00073	0.000377628	0	0.000102766	0.000164041	6.43076e-05	0.000819967	0.000333597	0	0.00118944	0.000554498	0.000929802	0.000107661	0.000209275	0.000164826	0.000177511	7.69173e-05	0.000258079	0.000184552	0.00015934	0.000113702	0	0	0	2.80054e-05	0	3.07665e-05	0	0	0	0	0	5.47829e-05	0	0.000326855	0	0	0	0	0	0	0	4.06284e-05	2.64899e-05	0.00012229	0.00102959	0.000622586	3.08798e-05	0
	TARA_PSW_MAG_00075	0.000100267	3.83698e-05	4.24453e-05	4.06522e-05	7.96824e-05	8.46672e-05	4.59283e-05	0.000747132	0.000950849	0.000128825	0.000354493	0.000177867	8.64362e-05	0.000102116	0.000109975	0	0	0	0.000394871	4.69619e-05	0.000110115	0.000107083	3.36499e-05	0	0	0.0195186	0.00623487	0.0290353	0.0349578	0.0113262	0.000866429	0.0238261	0.000744592	0.00511772	0.000114633	3.13188e-05	0.000491466	0.0019261	0.0029207	0.00212566	0.0117146	0.00594035	0.00118163	0.00155315	0.00205538	0.00213628	3.82626e-05	3.91099e-05
	TARA_PSW_MAG_00086	9.00558e-05	0	0.000228736	0.000109537	0.000268379	0.000171101	0	0	0.000832666	5.7853e-05	0.00035819	0.000658983	0.000232901	0.000137575	0.000148163	0.000128401	8.61646e-05	0	0.00106397	0.000442884	0.000148352	0	0	0.000187002	7.56919e-05	0.00010272	8.23517e-05	5.48633e-05	8.10614e-05	5.98399e-05	4.66916e-05	9.14516e-05	5.27972e-05	0.000148809	5.14796e-05	8.4388e-05	0.00020373	0.000741408	0.000430379	0.000417634	0.000544221	0.000678228	0.000486428	0.000561395	0.000286457	0.000239841	0.000103098	0.000158072
	TARA_PSW_MAG_00094	8.33604e-05	4.78501e-05	5.29326e-05	5.06964e-05	4.96851e-05	5.27933e-05	0	0.00153462	5.92892e-05	0.000107103	5.526e-05	5.54535e-05	0.000107793	0.000127347	0.000205722	0.000118855	0	0	8.20724e-05	0	9.1548e-05	4.45135e-05	0	0.000216374	7.00644e-05	0.00380332	0.00449752	0.000406275	0.00997962	0.00470823	0.0148245	0.000423262	0.00747739	0.000367321	0.000714784	0.000234342	4.71459e-05	0.000147061	0.00523587	0.00717941	0.00156725	0.00834979	0.00261971	0.00222035	0.00092806	0.00074003	0	0
	TARA_PSW_MAG_00101	3.18189e-05	0	8.08181e-05	7.74039e-05	3.79299e-05	4.03027e-05	4.37249e-05	0.000669449	0.00126733	4.08817e-05	0.0014765	0.00101601	8.22896e-05	9.72174e-05	5.23497e-05	0	0	0	0	0	3.49441e-05	3.39818e-05	3.20356e-05	3.30362e-05	0	0.000181467	0.000116387	0.00166707	0.00028641	0.000380572	0.000494918	0.00119555	0.0045517	0.00311961	7.2756e-05	0	0	0	0.00256335	0.00193936	0.00252109	0.00599086	0.0126869	0.0229009	0.0141023	0.00627087	0	0
	TARA_PSW_MAG_00102	0	0	0	0	0	0	0	0.00225418	5.0802e-05	4.58859e-05	4.73496e-05	4.75155e-05	0	0.000218235	0.000352546	0.000101841	0	0	7.03239e-05	0	0.000196108	7.62829e-05	3.5957e-05	0.00122364	0.000480278	0.0281893	0.0129328	0.000261088	0.0210883	0.00384441	0.00259233	0.000108802	0.00100502	0	0.000489971	0.000301194	8.07941e-05	4.20032e-05	0.000731472	0.0029812	0.000623491	0.00322761	0.0011925	0.00206443	0.000984546	0.000824325	0	0
	TARA_RED_MAG_00018	0	0	0	0	0	0.000131999	0	0	0	3.34738e-05	6.90833e-05	0	0	0	0	0	0	0	0	0.000329469	2.86122e-05	0	0	0	0	0	0	0.000126976	0	3.46235e-05	0	0.00341296	9.16457e-05	0.00660109	0	0	0	0	0.000498036	0.000138082	3.49875e-05	0	2.55862e-05	8.85885e-05	8.28724e-05	0.000138772	0	0
	TARA_RED_MAG_00021	0.000167918	0	0.000675293	0.000953126	3.33612e-05	0.00613254	0.000115375	0	0.00011943	0.00179787	0.00745799	0.00242024	0.000904721	0.000256522	0.000184177	0	0.000107108	4.78705e-05	0	0.00601653	0	0	2.81769e-05	0	0	0	0	0.000681986	0	0	0	2.842e-05	0	3.08298e-05	0	0	0	0	0	3.70818e-05	0	0	0.000412269	0.00117366	0.00204749	0.00218634	0.000768945	3.27488e-05
	TARA_RED_MAG_00049	0	0	0	0	0	4.70649e-05	0	0	0	0	0	0	0	0	0	0	0	0	0	5.22105e-05	0	0	0	3.85792e-05	0	0	0	0	0	0	0	3.77335e-05	0	0.000204665	0	0	0	0	0.000152209	0	0	0	0	4.21155e-05	7.87961e-05	0	0	0
	TARA_RED_MAG_00055	4.30272e-05	4.93965e-05	0.000109286	5.23348e-05	5.12908e-05	5.44994e-05	0	0.00198026	0.00177495	5.52824e-05	0.00188251	0.00143114	0.000166914	0	7.079e-05	0	0	0	0	0	4.72533e-05	9.1904e-05	8.66404e-05	8.93467e-05	0	0.000490779	0.000393463	0.00220187	0.000542217	0.00297341	0.00142774	0.0036703	0.00595324	0.00573527	9.83845e-05	0	0	0	0.00446506	0.00678431	0.00444923	0.0158135	0.0121697	0.0187758	0.0120441	0.00718109	0	0
	TARA_RED_MAG_00062	0.000328738	0	0.00155609	0.0020356	0.000284999	0.000416388	0.000698151	3.92979e-05	0.000127533	0.00787144	0.0101036	0.0100595	0.0478418	0.0393544	0.0421373	8.52207e-05	0.000343127	0.000255593	0.00129463	4.1992e-05	0.00298667	0	0.000330976	3.10286e-05	0	0.026009	0.0276019	0.0467544	0.0568137	0.0222013	0	0.000637317	0	3.29217e-05	0	0	6.76084e-05	0.000492076	0.000122419	0.000593969	0.0179798	0.000585186	0.0169347	0.0121265	0.0724052	0.0914243	3.42134e-05	0
	TARA_RED_MAG_00072	0	0	4.90211e-05	4.69502e-05	4.60136e-05	0	0	5.07577e-05	5.49079e-05	4.95945e-05	0.000102353	0.000102712	0.000149741	0.000471747	0.000698573	0	0	0	0.00152015	0	8.4783e-05	0	3.88631e-05	8.0154e-05	0	0.0208694	0.0190609	0.0047502	0.0321739	0.0170309	0.000360237	0.00674214	0.000135781	8.50444e-05	0	3.61708e-05	8.73241e-05	0.000317786	0.000210824	0.00153436	0.00445799	0.0125585	0.00329802	0.00192503	0.00351978	0.00349526	0	0
	TARA_RED_MAG_00079	0	0	0	0	0	3.40365e-05	0	0	0.000267571	3.45255e-05	0.000391895	0.000107255	6.94954e-05	0	0	0	0	0	5.29132e-05	7.55155e-05	0	0	0	2.78998e-05	0	0	0	0	0	0	0	0.000845936	0	0.000296021	0	0	0	6.32082e-05	0	0	0	0	2.639e-05	0.000182743	0.00131063	0.00066795	3.07635e-05	0
	TARA_RED_MAG_00088	3.24815e-05	0	0	0	3.87197e-05	0.000123426	0	0	0.000184817	4.1733e-05	0.000344514	8.64301e-05	4.20015e-05	0	0	0	0	0	0	0.00018256	0	0	0	0	0	0	0	0.000197882	0	4.31663e-05	0	0.028367	0.000304687	0.016388	0	0	0	0.000993244	8.87026e-05	0	0.000654302	0	6.37984e-05	0.000257708	0.000964319	0.000576707	3.71856e-05	0
	TARA_RED_MAG_00090	3.851e-05	4.42106e-05	0.00014672	9.36809e-05	0.00022953	9.75557e-05	0	0	0.00257464	4.94786e-05	0.000102114	0.000102472	4.9797e-05	0.000117661	6.33582e-05	0.000109815	0	0	0.00015166	0.000216443	0.00422924	0.000411278	7.75446e-05	0.0002399	6.47353e-05	8.78509e-05	7.04311e-05	0	0.000138655	5.11779e-05	0.00335436	3.91069e-05	0.00817299	0.000212114	0.000880557	0.000144345	4.356e-05	0.000135876	0.0576309	0.043627	0.0175317	0.0453602	0.00756393	0.00685279	0.00142912	0.00191448	0.000132262	0.00013519
	TARA_ANE_MAG_00001	0.00271609	0.00118787	0.00689872	0.00870482	0.0242059	0.0216246	0.0264823	0.000170074	0.000797248	0.000110784	0.000743068	0.00103247	0.000613235	0.00250275	0.00234071	0	0.00560997	0.00759564	0.000679144	0.0021808	0.000236736	0.000552519	0.00151922	0.00044762	0.000507306	9.83506e-05	0.000236546	0.000105059	7.76134e-05	5.72946e-05	0.000134117	0.000350246	0.000202206	0.000284958	0.00014787	0.000282795	0.000146298	0.000659166	0.000176602	0.000171373	0.000173691	0.000194814	0.000550417	0.000244325	0.000548546	0.000535824	0.00404722	0.00499448
	TARA_ANE_MAG_00002	0.0426728	0.0485651	9.39223e-05	0	0	9.36751e-05	0	0.000291749	0.000631207	0	0	9.83953e-05	0	0	0.000121676	0.00611591	0.000424564	0.00177103	0.00131065	0.00935249	0.00950277	0.00639767	0.000967979	0	0	0.00092792	0.000946812	0.000810995	0.000931978	0.000786274	0.0220097	0.00157715	0.00624362	0.00162941	0.00295935	0.00152464	0.00133847	0.00139169	0.000201965	0.000293976	0.000496588	0.00178233	0.000217891	0.00100589	0.000784155	0.000131309	0.0341208	0.0317608
	TARA_ANE_MAG_00003	0.0356686	0.0989194	0	0	0.000135267	0	0	4.97378e-05	0	0	0	0	0	0	0	0	0	0	0	0	0.000415397	0.00206019	0.000190411	0	0	0	0	0	0	0	0.000509888	0	0.000354808	0	0.000259465	0.000106332	0	0	5.1647e-05	0	0.000101591	0.000113946	0	0	4.01053e-05	0	0.00298787	0.00371796
	TARA_ANE_MAG_00004	0.0182492	0.11448	0	0	6.4744e-05	6.87943e-05	0	0.00199974	0	0.00027913	0	0	0	0	0	0.00449148	0	0	0	0	0	5.8005e-05	0	0.000112782	9.13001e-05	0	0	0	0.000391107	0.000216538	0.000619516	0	0.000509474	0	0.000186285	0.000356263	6.14353e-05	0	0.000148322	7.19647e-05	0.000291753	8.18084e-05	0	0	0	0	0.00404162	0.00457601
	TARA_ANE_MAG_00005	0.00255125	6.50869e-05	0.010152	0.00779231	0.00175715	0.0402858	0.00950482	7.45508e-05	0.000403233	0.00196674	0.00533678	0.00595891	0.00571827	0.01022	0.0073688	0	0.0122593	0.0104734	0.00591675	0.005417	0	0.000242193	0.000399564	0	0	0	0	0.000345391	0	0	0	5.75731e-05	0	0.000187364	0	0	0	0	0	7.51201e-05	0	0	0.00690408	0.0315512	0.0198973	0.0145958	0.00331016	0.000464396
	TARA_ANE_MAG_00006	0.0232677	0.000733422	0.00567927	0.00723882	0.00533083	0.0170356	0.0164029	0	0	0.000129602	0.000222894	4.47349e-05	0.00034783	0.00904043	0.00735747	9.58817e-05	0.00932959	0.00960476	0.000331043	0.00184256	0	0	0.000101558	3.49102e-05	0	0	0	0	0	0	0	3.4145e-05	0	3.70402e-05	0	0	0	0	0	0	0	0	3.30211e-05	3.81102e-05	0.000142605	0.000119398	0.00850704	0.00251813
	TARA_ANE_MAG_00007	0	0	0.0130632	0.000140576	0.000206658	0.00329379	0.000158821	0.00106384	0.00427448	0.000222741	0.000229846	0.000153767	0.000224174	0.000353121	0	0	0	0	0	0	6.34634e-05	0.00333265	0.00267633	0.00119997	0.00106855	0	0	0	0	7.67969e-05	0.000599227	0.000410783	0.00203275	0.000572932	0.00310517	0.00129961	6.53655e-05	6.79644e-05	0	7.65685e-05	7.76043e-05	8.7042e-05	0	6.54981e-05	0.0034925	0	0	0
	TARA_ANE_MAG_00008	0	0	0.0634633	0	4.81956e-05	5.12106e-05	0	5.31647e-05	0	5.19463e-05	0	5.37911e-05	5.22806e-05	0	0	0	0	0	0	5.68094e-05	4.44017e-05	0	0	0	0	0	0	0	0	0	0	4.10573e-05	0	0	0	0	0	0	0	5.35706e-05	0	0	0	4.58252e-05	4.28684e-05	0	0	0
	TARA_ANE_MAG_00009	0	0	0.201302	0.000150037	0.000294088	0.000624972	0.00050853	0.00227087	0.00210561	0.000158488	0.00049063	0.000164116	0.000159508	0.000376886	0	0	0.000708141	0.000843984	0.000728686	0.0112661	0.00907644	0.0216051	0.00248387	0.000256146	0.000207357	0	0	0	0	0	0.00268613	0.000125265	0.00101246	0.000271774	0.000564112	0.00069354	0.000279059	0.000290154	0.0102743	0.000163443	0.00347874	0.0001858	0.000605711	0.0170571	0.00313899	0.00109507	0.000141218	0.000144345
	TARA_ANE_MAG_00010	0.000668884	0.000542046	4.99684e-05	4.78574e-05	0.000140708	0.000199348	0.0733712	0.000206954	5.5969e-05	5.05528e-05	0	0	0	0.000120216	0.000129468	0.00112199	0	0	0	5.52856e-05	8.64213e-05	0	0	0.000817029	0.000661408	8.97583e-05	7.19603e-05	4.79405e-05	0.000141666	5.22891e-05	4.07998e-05	3.99559e-05	0	0	4.49837e-05	0.000516177	0.000133517	9.25506e-05	0.000214898	0.000104267	0.000105678	0.000118529	3.86408e-05	0	4.17185e-05	0	0.000315311	0.000368334
	TARA_ANE_MAG_00011	0	0	0.0348569	0.00856706	0.0577069	0	0.00168998	7.35066e-05	0.000159034	7.1822e-05	7.41131e-05	7.43727e-05	0.000867411	0	0	0	0	0	0	0	0	0	0	5.80389e-05	0	0	0	0	0	0	0	0	0	0	0	0	0	0	0	0	0	0	0	0	5.92708e-05	0	0	0
	TARA_ANE_MAG_00012	0.00497984	0.0393905	3.31112e-05	6.34248e-05	3.10798e-05	0	3.58283e-05	6.85684e-05	0	3.34985e-05	0	0.000173441	0	0	0	0	0	0	0	7.32693e-05	0.0001718	0.000306292	0.0015225	2.707e-05	0	0	0	0	0	3.4649e-05	2.70358e-05	0	0.000336282	0	2.98082e-05	4.88631e-05	0	0	3.56002e-05	0	3.50133e-05	0	0	0	2.76445e-05	0	0.00226848	0.00207463
	TARA_ANE_MAG_00013	0.00244328	0.00362995	0.000973458	0.00198121	0.100454	0.00436903	0.00105334	0.000503972	0.000136295	0.00123105	0	0.000318693	0	0.00439121	0.00614791	0.00683065	9.1675e-05	8.19457e-05	0.0027357	0	5.2613e-05	0.000409313	0.000578805	0	0	0	0	0	8.62454e-05	0	0.00019871	0	0.000112347	0	0.000109544	0.000359139	5.41898e-05	0.000169033	0	0.000634775	6.43361e-05	0.000216481	9.40974e-05	0.000162899	0.000152388	8.50596e-05	0.000164537	0.000280301
	TARA_ANE_MAG_00014	0.00167549	0.00628346	0.00836941	0.00994507	0.00636464	0.013186	0.00205683	0.000558143	9.53336e-05	0.000287027	0.000592366	0.000505275	0.000346649	6.82556e-05	7.35087e-05	0	0	0	8.79786e-05	0	0.000343476	0	6.74758e-05	0	0	0.00140147	0.00114401	0.000163317	0.00124673	0.000148443	9.26608e-05	2.2686e-05	0	2.46096e-05	0	0	2.52693e-05	0	3.05035e-05	8.88007e-05	0.000270006	6.72982e-05	6.5818e-05	2.53206e-05	0.000189494	0.000158657	0.00424548	0.0047316
	TARA_ANE_MAG_00015	0.000344538	0	0.00914487	0.0101415	0.00131427	0.0520191	0.00804879	0	4.90098e-05	0.0123063	0.000274075	0.000137518	0.000267312	0.0049476	0.00340109	0	0.00329651	0.0022984	0.000474901	9.68227e-05	0	0	3.46885e-05	0	0	0	0	0	0	0	0	0	0	0	0	0	0	0	0	0	0	0	6.76724e-05	0.000156204	0.000109594	6.11726e-05	0.00453601	0.000282219
	TARA_ANE_MAG_00016	0.000657929	0.000107903	0.00525203	0.00560176	0.0116523	0.0332745	0.0111077	0	0.000133699	0.000301901	0.000436144	0.000500196	0.000303844	0.00244095	0.00262881	0.000268021	0.000629501	0.000643078	0.00157314	0.000594297	5.16108e-05	0	4.7315e-05	4.87929e-05	7.89985e-05	0	0	5.726e-05	0	0	0	9.54466e-05	0	5.17699e-05	0	0	0	5.52711e-05	0	0	6.31106e-05	0	0.000138457	0.000106531	0.000149486	0.000166879	0.000699413	0.00049493
	TARA_ANE_MAG_00017	0.00171129	0.00233442	0.000690337	0.000906052	0.00969575	0.00836425	0.0081615	7.94214e-05	2.86384e-05	0.000284538	5.33845e-05	2.67857e-05	5.20671e-05	0.00276806	0.0028486	0.000287053	0.000963144	0.00106755	7.92869e-05	5.65775e-05	2.21102e-05	2.15013e-05	4.05398e-05	0.00125418	0.000913767	6.88919e-05	3.68209e-05	2.45304e-05	3.6244e-05	2.67555e-05	2.08766e-05	4.08896e-05	2.36066e-05	2.21784e-05	2.30175e-05	1.88657e-05	2.27729e-05	2.36783e-05	2.749e-05	5.33519e-05	5.40736e-05	6.06496e-05	3.95437e-05	2.28191e-05	6.40401e-05	7.14914e-05	0.003803	0.00315689
	TARA_ANE_MAG_00018	0.0248666	0.000263247	0.00194139	0.00182838	9.11139e-05	0.00216218	3.50115e-05	6.70053e-05	0.019172	0.00500844	0.0261112	0.00949128	0.0203274	0.00116766	0.00088027	0	0.00185267	0.00178679	0.000401351	0.00562052	2.79805e-05	2.721e-05	0.000102606	2.64529e-05	4.28287e-05	2.90609e-05	0	0.00167634	9.17338e-05	0.000338592	0	0.0432079	0.000537735	0.0339047	0	0	5.76383e-05	0.00206759	0.000730562	0.00141786	0.000615872	0.000422138	0.00540461	0.00479368	0.00443035	0.00637831	5.83359e-05	2.98138e-05
	TARA_ANE_MAG_00020	0.0253241	0.0045232	0.00152783	0.00263391	0.00498348	0.00758095	0.00487694	3.95489e-05	4.27826e-05	0.000115928	3.98752e-05	4.00148e-05	7.77824e-05	0.000551356	0.000593789	8.57649e-05	0.000460425	0.000463006	0.000236891	0.000211301	0	3.21206e-05	6.05619e-05	0.000249814	0.000202232	3.43055e-05	5.50063e-05	3.66456e-05	0	3.99697e-05	3.11873e-05	3.05422e-05	3.52655e-05	3.3132e-05	3.43855e-05	5.63664e-05	3.40201e-05	0.000282982	4.10669e-05	3.98508e-05	4.03899e-05	4.53018e-05	2.95369e-05	3.40891e-05	6.37791e-05	5.34e-05	0.00123955	0.000915051
	TARA_ANE_MAG_00021	0	0	0.00697347	0.00515227	0.00623394	0	0.00172473	0.000343834	0.000595116	0.000940671	0.0180269	0.0116194	0.00825003	0	0	0	0	0	0.000205951	0.000808293	0.00114864	0.000614357	0.000579171	5.42965e-05	0	0	0	0	0	0	0	0	0	0	0	0	0	0	0	0	0	0	0	0	0	0	0	0
	TARA_ANE_MAG_00022	0.0132298	7.19821e-05	0.000398139	0.000762639	0.000672683	0.0309731	0.0214543	0	0	0.0791897	0.000166258	0	0.000810777	0.017433	0.0173305	0.000893984	0.00119983	0.00139424	0	8.81011e-05	0	0	0	0.000130199	0.0001054	0	0	0	0	0	0	0	0	0	0	0	0	0	0	0	0	0	0	0	0.000132962	0	0.00122028	0.000146741
	TARA_ANE_MAG_00023	3.42533e-05	7.86476e-05	0.0244909	0.0314138	0.222982	0.0246	0.000282421	4.50417e-05	0.000146174	4.40095e-05	4.54133e-05	0	0.000221463	0.000209311	0.00011271	0.000390706	6.55465e-05	0.000175771	0.00175365	4.81296e-05	0.000188088	0.00548726	0.0301757	0.000248946	0.000230319	7.81403e-05	6.2646e-05	0	6.16644e-05	4.5521e-05	0.000284151	0	0	0	0	3.20975e-05	3.87451e-05	0	0.000327394	4.53856e-05	4.59995e-05	5.15937e-05	0.000235475	7.76473e-05	0.000108956	6.08166e-05	0	0
	TARA_ANE_MAG_00025	0.0012327	0.0262594	0.00927699	0.0124391	0.0281916	0.000346972	0.000125478	0.00228134	0.000129888	5.86593e-05	0	0.000789653	0.000826516	0.000139493	7.51143e-05	0.000260382	0	0	0.000269701	0	0.00185517	0.0222341	0.105447	0	0	0.000104152	0.000166999	0	8.21913e-05	6.0674e-05	0.000284054	0	0.000963596	0	0.00214008	0.00329422	0.000103285	0	0.000187019	0.00163333	6.13119e-05	0.000962755	0.000224185	0.000724462	9.68168e-05	8.10612e-05	0.00182937	0.00197672
	TARA_ANE_MAG_00026	0.0351374	0.00937684	0.0407184	0.0324141	0.0562804	0.0294543	0.00123244	0.00160051	0.000455626	0.000534996	0.00458636	0.0106538	0.00915346	0.00391455	0.00437392	0	0.00337111	0.00350644	0.00498262	0.00612085	0.00126635	0.00126569	0.00467605	9.97677e-05	5.38432e-05	0.00138832	0.00134735	0.000897618	0.00190287	0.000851339	0.000631064	0.000357796	0.000375571	0.000282279	0.000329579	0.000720349	0.00210138	0.00606508	0.00166195	0.00157029	0.00524776	0.00337719	0.00383766	0.00181521	0.00828667	0.00392403	0.00245684	0.00149925
	TARA_ANE_MAG_00028	0.000233397	3.34933e-05	0.000444611	0.000638742	0.00114767	0.00909053	0.0149941	0	0	0.00588503	3.868e-05	0	7.5451e-05	0.0148861	0.0137758	8.31943e-05	0.00106073	0.00079845	5.74477e-05	8.1987e-05	0	0	0	0	0	0	0	0	0	0	0	0	0	3.21389e-05	0	0	0	3.43125e-05	0	0	0	0	2.86516e-05	0	3.09337e-05	5.17994e-05	0.04352	0.0506287
	TARA_ANE_MAG_00029	0.000321167	0	0.0188528	0.0228742	0.0113153	0.0196167	0.00024519	0	0.000304568	0.000366794	0.000709677	0.000237387	0.000738309	0.00545152	0.00481428	0	0.00839925	0.00604291	0.000210803	0.00125354	0	0	7.18565e-05	0	0	4.07034e-05	0	4.34799e-05	6.42422e-05	0	0	0.000579813	4.18424e-05	0.000904153	0	0	4.03648e-05	0.000377727	9.74516e-05	4.72829e-05	4.79225e-05	5.37505e-05	0.000315409	0.00024268	0.000264858	0.000316795	0.00036768	8.35158e-05
	TARA_ANE_MAG_00031	0	0.000584969	0.00155305	0.000309883	0.0205302	0.0142633	0.0330496	0.000268011	0.000289925	6.54671e-05	0.000270222	0.000271168	0.000197665	0	0	0	0	0.000435785	0.000100334	0	5.59588e-05	5.44178e-05	0.03509	5.29036e-05	8.56539e-05	0.000523076	9.31902e-05	0.00062084	0.000458651	0.000338578	0.00015851	5.17439e-05	5.97459e-05	0	0	4.77472e-05	0	0	0.000139149	0	0	0	0	5.77529e-05	0.000108053	0	0	0
	TARA_ANE_MAG_00032	0.0198059	0.136378	0.000162627	0.000155756	0.000559713	0.000270331	0.000234628	0.000168388	6.07186e-05	0.000329057	0	0.000511115	5.51958e-05	0.000260835	0.000280909	0.000608604	8.16815e-05	0.000146026	0.000756461	0	0	0.00013676	0.000386782	0	0	4.86877e-05	7.8067e-05	0	0	5.67265e-05	4.42622e-05	0	5.00501e-05	0	4.88012e-05	3.99986e-05	0	0	0	5.65578e-05	0	6.4294e-05	0	4.83805e-05	4.52589e-05	0	0.0118258	0.0144353
	TARA_ANE_MAG_00033	2.50989e-05	0	0.00831933	0.00763206	0.000897577	0.0138608	0.00082777	0	7.14052e-05	0.000225733	6.65526e-05	0.00113536	0.0018824	0.00314411	0.0019408	0	0.00456273	0.00287642	0.0004448	0.0105095	0	8.0415e-05	0.000151619	0	0	0	0	3.05812e-05	0	0	0	0	0	0	0	0	0	0	0	0	0	0	0.00175007	0.00182066	0.00508294	0.00610513	0.000660878	0.00011748
	TARA_ANE_MAG_00034	0.0563987	0.000413281	0.000571473	0.00186092	0.00135891	0.0109434	0.0416367	0	0	0.0549635	0.00011932	3.99127e-05	0.000310335	0.0285056	0.0260106	0.00188201	0.00493693	0.00456692	0.000118143	0.000252914	0	0	3.02036e-05	0.00454747	0.00237016	3.42179e-05	5.48658e-05	0	0	0	0	0.000121857	0	3.30474e-05	0	0	0.0001018	3.52824e-05	0	0	0	0	2.94615e-05	0	6.36163e-05	5.32637e-05	0.00123638	0.000456357
	TARA_ANE_MAG_00035	0.0158105	0.022988	0.0115849	0.0124887	0.0368649	0.0290674	0.0240874	0.000134477	0.000174567	0.000236511	0.000189821	0.00024491	0.000714099	0.00281214	0.00286031	0.00011665	0.00450101	0.00454811	0.00157071	0.00109209	0.000134774	0.000480562	0.00269764	0.000445954	0.000309439	0.000139978	0.000112222	7.4763e-05	0.000110463	5.43631e-05	0.000106045	8.30815e-05	0.000167877	9.01261e-05	0.000140304	0.000191661	0.000161949	0.000240554	0.000223422	0.000162604	0.000219738	0.000184846	0.000321387	0.000185459	0.000390359	0.000435779	0.00517483	0.00459533
	TARA_ANE_MAG_00036	0.00147281	0.00139818	0.0115463	0.019671	0.0473017	0.013202	0.000505976	3.72439e-05	4.02891e-05	0.000181952	7.51023e-05	3.76827e-05	0.000476119	0.0032884	0.00386767	8.07664e-05	0.00558247	0.00479623	0.00306742	0.000358175	0.000435471	3.02485e-05	0.00014258	0.000529323	0.000476113	0.000355368	0.000466204	0.000172549	0.00117274	3.76402e-05	0.000146848	5.75244e-05	0.000199261	3.1201e-05	0.000259051	0.000106162	0.000320373	0.00792805	0.000154694	3.75282e-05	0.000190179	0.000170646	0.000250339	6.42046e-05	0.000240248	0.000352014	3.24251e-05	0
	TARA_ANE_MAG_00037	0.000154185	0.000265514	0.000489527	0.000937693	9.18988e-05	0.0819265	0	0	0	0.000693354	0.000715472	0.000102568	0	0.00117772	0	0.000439675	0.00531084	0.00962629	0.0373436	0.0055245	0.00524921	0.00823332	0	0.000560295	0.000388779	8.79338e-05	0	0.00394515	0.000138786	0.000717167	0.00255811	0.00555842	9.03945e-05	8.49257e-05	0	0	0.000523213	0.000634686	0	0	0	0	0	0	0.00228875	0	8.82576e-05	9.02119e-05
	TARA_ANE_MAG_00038	0.000336449	0.000193127	0.0163435	0.0184153	0.0208554	0.0673326	0.0448472	0	0.000119648	0.00745679	0.000111517	0.000335722	0.00424183	0.00668177	0.00525863	0	0.0069211	0.00776919	0.00761877	0.000236374	0.000369495	8.98299e-05	0.00177839	0	0	0.000479703	0.000307666	0	0.000454269	0	0	0	0	0	0	0	9.51423e-05	9.89251e-05	0.000459399	0.000111449	0.000564782	0.000253387	0.000413022	0.000953352	0.00133776	0.000298682	0.00298511	0.00246065
	TARA_ANE_MAG_00039	0.00312011	0.000131449	0.00727055	0.00800791	0.00143314	0.0228782	0.00597904	0	4.07183e-05	0.00742915	0.00834925	0.004075	0.00484892	0.00612211	0.00419144	0	0.00832597	0.00489628	0.00202915	0.00478631	0	0	0.000374658	0	0	0	0	6.97549e-05	0	0	0	0	0	3.15333e-05	0	0	0	6.73319e-05	0	0	0	0	0.00118069	0.00116799	0.00215491	0.00289693	0.00330982	0.000803907
	TARA_ANE_MAG_00040	0.000116125	0	0.046799	0.0282962	0.0152732	0.00328496	5.31924e-05	5.09e-05	0.00143161	0.000149201	0.00097508	0.00278099	0.00220236	0.000236535	0.000191054	0.000110381	0.00125922	0.00105937	0.000304883	0.00108779	0.00199799	4.13397e-05	0.000857386	0.000602841	0.00058562	0.000529822	0.000849528	0.00094327	0.00501731	0.000205767	0	0.000117925	4.53873e-05	0.000469056	0	3.62723e-05	0.00157624	0.0032323	0.00211415	0.00471856	0.00722556	0.0013993	0.00509395	0.00122845	0.000738763	0.0010309	4.43144e-05	0
	TARA_ANE_MAG_00041	0.000286144	0	0.0334777	0.0158359	0.00098066	0.0028542	0.000540669	4.70334e-05	0	0.000229778	0.00104327	0.00019035	0.00790898	0.00305993	0.00323658	0.000101996	0.00992452	0.00728055	0.00323981	0.000653353	7.85622e-05	0	7.20231e-05	0.000594183	0.000541134	4.07978e-05	0	0.00169965	0.000128782	9.50678e-05	0	0.000726447	0	7.88044e-05	4.08929e-05	0	4.04584e-05	0.0035757	0	9.47851e-05	0.000192135	5.38752e-05	0.00245887	0.00101351	0.00257888	0.00406438	4.09481e-05	0
	TARA_ANE_MAG_00043	0.0197854	0.00612034	0.00281306	0.00538844	0.0171855	0.012459	0.00221843	4.93681e-05	5.34047e-05	0.00303891	9.95508e-05	9.98995e-05	0.00150496	0.0146826	0.0129713	0.000214117	0.00754345	0.00738506	0.00155246	0.000474773	8.24618e-05	4.00955e-05	0.00268374	0.00113041	0.00100977	0.000128469	6.86633e-05	0.000137232	6.75875e-05	9.97868e-05	3.89305e-05	0.000152501	4.40213e-05	8.2716e-05	0	0	8.49333e-05	0.00260515	0.000102526	4.9745e-05	0.000352925	5.65494e-05	0.000184352	0.000127658	0.000238843	0.000266633	0.00210605	0.00224055
	TARA_ANE_MAG_00044	0.0282772	0.0156438	0.00276753	0.00293803	0.00463211	0.00409048	0.00115455	3.45249e-05	3.73479e-05	0.000101201	0.000208859	6.98634e-05	0.000712967	0.00176483	0.00241901	7.48701e-05	0.00231114	0.00287424	0.000258498	0.000147567	2.88343e-05	2.80403e-05	0.00129528	2.726e-05	4.41355e-05	5.98954e-05	4.80188e-05	3.19905e-05	4.72664e-05	0	2.72256e-05	0.000133312	3.07857e-05	5.78464e-05	0	4.92061e-05	2.96985e-05	6.17586e-05	3.58502e-05	0	0	3.95471e-05	7.73545e-05	2.97587e-05	0.000111354	9.32331e-05	0.00216417	0.00221209
	TARA_ANE_MAG_00045	0.00161664	0.000451446	0.0264681	0.0170594	0.00338548	0.00874413	0.000720503	0.000287272	0.00522078	0.000392963	0.011296	0.0156954	0.0111868	0.00667482	0.00603836	0	0.0143809	0.0127799	0.000602249	0.00380638	0.000239922	0.000326641	0.00272741	0	0	0	0	0	0	0	0	0	0	0	0	0	0	0.000462488	0	5.7893e-05	5.86761e-05	0.000526495	0.00819573	0.0197596	0.0274258	0.00861099	0.00950392	0.00552185
	TARA_ANE_MAG_00046	0.00358225	0.0337742	0.000625536	0.000381252	0.00080067	0.000283586	6.15333e-05	0.000176644	6.36959e-05	0	0	0.000297876	5.79023e-05	0.000136812	0.000147342	0.000127689	8.56867e-05	7.6593e-05	0.000440863	6.29182e-05	0.000196705	0.00215199	0.00162299	4.64913e-05	7.52721e-05	0.00010215	8.1895e-05	5.4559e-05	8.06118e-05	0.000178524	0.000278596	4.54722e-05	0.000210017	4.93278e-05	0.000307165	0.0004196	0.000253251	0.000105328	0.000183425	0.000118662	0.000120267	0.000134893	0.000131926	0.000101506	9.49562e-05	7.95035e-05	0.0116367	0.0133616
	TARA_ANE_MAG_00047	0	0	0.00375037	0.00176776	0.000608215	0	0.000148727	0.000101655	8.79737e-05	0.0016488	0.00356679	0.00355871	0.00271904	0	0	0	2.95865e-05	2.64466e-05	0	0	0	0	1.55666e-05	0	0	0	0	0	0	0	0	1.5701e-05	0	1.70323e-05	0	0	0	1.81842e-05	0	0	0	0	0	0	0	0	0	0
	TARA_ANE_MAG_00048	0.00650195	0.000374663	0.00953255	0.00974052	0.00119702	0.0038157	0.00113842	0.00135344	0.00917746	0.00428982	0.0276583	0.0153305	0.0159713	0.00291465	0.00218902	0	0.00437152	0.00446581	0.000346027	0.00828938	2.75698e-05	2.68106e-05	0.0002022	0	0	0.00040088	0.000367303	0.000519988	0.000316355	0.00016681	0	0.000178452	0	0.000193583	0	0	2.83961e-05	0.000649552	3.4278e-05	0.000199577	0.000303416	0.000226877	0.00135597	0.00139423	0.00242221	0.00213946	0.000373617	0.000146881
	TARA_ANE_MAG_00049	0.0255283	0.000348576	0.000652556	0.000340902	2.78418e-05	0.000236668	3.20956e-05	0	0.000897037	0.000150043	0.00219857	0.00114975	0.00238593	0.000999052	0.00076853	6.66023e-05	0.00120674	0.00123847	0.000275943	0.0843421	0.000153901	2.49438e-05	0.000117576	4.84994e-05	3.92617e-05	0	0	8.53735e-05	0	0	0	0.00149424	2.73861e-05	0.00113209	0	0	2.64189e-05	0.00131853	3.18913e-05	6.18938e-05	3.13655e-05	3.518e-05	0.00100925	0.000741231	0.000866755	0.00124406	0.00040108	5.46615e-05
	TARA_ANE_MAG_00050	0.00477423	0.0381329	0.00787345	0.00899945	0.0196628	0.022899	0.00522365	8.92595e-05	9.65578e-05	2.90713e-05	8.9996e-05	0.000150519	0.000672943	0.00179743	0.00134015	0	0.00692768	0.00727614	0.00102475	3.17929e-05	7.45472e-05	0.000217483	0.00168578	0	0	5.16171e-05	4.1382e-05	2.7569e-05	0.000122201	6.01395e-05	0.000117313	0	0.000106123	2.49257e-05	0.000103475	0.000148418	5.11876e-05	5.32228e-05	6.17905e-05	5.99607e-05	6.07718e-05	6.81624e-05	0.0004222	0.000384686	0.000575783	0.000482083	0.00841866	0.00828735
	TARA_ANE_MAG_00051	7.99888e-05	0	0.0211294	0.0120966	0.0174175	0.00202632	7.32794e-05	0.00283992	3.79274e-05	0.000102772	0.000883749	0.00376022	0.0158252	0.000407321	0.000614137	0	0.000204087	0.000182428	0.000157506	0.000299715	0.00453867	0.000113902	0.000536891	0.000387562	0.000358563	6.08248e-05	9.75279e-05	0.000584764	0.000767999	0.000212603	0.00223949	5.41524e-05	0.00293876	8.81161e-05	0.00609666	0.00202377	0.000995259	0.00696159	0.000837349	0.000423941	0.000214838	0.000401608	0.00183295	0.000423087	0.000876389	0.00123084	3.05244e-05	0
	TARA_ANE_MAG_00053	0.0663551	0.000815302	0.000137246	0.000244117	0.000165633	0.00113419	0.0139597	0	0	0.000277702	4.09372e-05	2.05403e-05	1.99635e-05	0.0014151	0.00121921	0.000264148	0.00029543	0.000290484	6.08002e-05	0.00509783	0	0	0	0.000192351	0.000103809	0	0	0	0	0	0	1.56779e-05	0	1.70072e-05	0	0	0.000174631	7.26298e-05	2.10804e-05	2.04561e-05	2.07328e-05	0	1.51618e-05	0	4.91084e-05	5.48223e-05	0.00475443	0.00368543
	TARA_ANE_MAG_00054	0.00297168	0.000732857	0.00343848	0.0111648	0.00351616	0.000752802	0.000695728	0	0	0	0	0	2.84641e-05	0.000269021	0.00025351	0	8.42452e-05	7.53044e-05	0	3.09298e-05	4.8349e-05	9.4035e-05	8.86494e-05	0	0	0	0	0	0	0	0	0	0	0	0	0	0	0	3.00565e-05	0	2.9561e-05	0	2.16178e-05	0	2.33397e-05	0	0.00229323	0.00319404
	TARA_ANE_MAG_00056	0.00151107	0	0.00127934	0.00201299	0.000128663	0.0486238	0.00163152	0	0	0.00462252	0.00849056	0.00177107	0.00139568	0.00208857	0.00159819	0	0.000550773	0.0003077	0.000212532	0.00090995	0	0	3.62229e-05	0	0	4.10372e-05	0	0	0	0	0	0	0	0	0	0	0	0	0	0	0	0	7.06658e-05	0.000203892	0.00133515	0.00108594	0.00185348	8.42007e-05
	TARA_ANE_MAG_00057	0.00285356	0.00096352	0	0	0.0366839	0.0192768	0	7.35747e-05	7.95906e-05	0.00050322	0	0	0	0.00376095	0.005063	0.0124451	0	0	0.000110175	0	6.14477e-05	0	0.000225333	5.80927e-05	0	0.00421214	0.00399091	6.81737e-05	0.00231674	0	0	0	0	0	0	0	0	0	0	0	7.51393e-05	0	0	0	5.93258e-05	0	0.000128111	0.000196421
	TARA_ANE_MAG_00058	0.0486157	0.00229478	0.00262918	0.00316935	0.00148924	0.0027579	0.00897624	0	0	0.000275166	0.000331267	0.000189959	0.000553873	0.000436233	0.000234903	0.000203572	0.0016393	0.00195376	0.000351428	0.0101312	3.92002e-05	0	0.000179687	3.706e-05	0	0	0	0	0	0	0	7.24951e-05	0	3.93211e-05	0	0	0	0.000419804	0	0	0.000143804	5.37642e-05	7.01089e-05	8.0914e-05	0.000681238	0.000190126	0.0013485	0.00104422
	TARA_ANE_MAG_00059	0.0187307	0.0815359	0.00541409	0.00441307	0.00908258	0.00804231	0.00255524	0.00220657	0.000129027	0.000524433	6.01291e-05	0.000120679	0.000410517	0.00304849	0.00492467	0.000129328	0.000781076	0.000543031	0.000982345	0.000254902	0.000896531	0.00285771	0.00712322	0	0	0.00181057	0.00132713	0.000607851	0.00179622	0.00379711	0.00117571	9.21114e-05	0.00186123	4.99608e-05	0.00197034	0.00488731	5.13001e-05	0.000373378	0.000557336	0.000841294	0.000609053	0.000478185	0.000445397	0.00107949	0.000528961	0.000161047	0.0113707	0.0161865
	TARA_ANE_MAG_00060	0.0118569	0.0550083	0.000735478	0.000963925	0.00570451	0.00150569	0.00443989	8.01613e-05	0	3.91621e-05	0	4.05529e-05	3.94141e-05	0.000186256	0.000200591	0.000434591	0	0	0	0	0	3.25525e-05	0.000398945	6.32933e-05	5.12377e-05	0	0	0	0	0	0	0	0	0	0	0	0	0	0	0	0	0	0	0	3.23184e-05	0	0.00547849	0.0069195
	TARA_ANE_MAG_00061	0.000114182	0	0.0140658	0.0152492	0.001225	0.00419416	0.000345195	0	6.49686e-05	0.00610288	0.013897	0.0124266	0.0149125	0.00286069	0.002367	6.51203e-05	0.00572462	0.00398429	0.000224836	0.000417139	0	2.43888e-05	0.000252911	0	0	0.000104191	0	0.000250421	8.22225e-05	0	0	9.27614e-05	0	0.000201254	0	0	2.58311e-05	0.000322297	3.11816e-05	0	0.00012267	3.43971e-05	0.000874655	0.000388252	0.000460054	0.000932558	0.000915029	0.00125596
	TARA_ANE_MAG_00062	0.0316872	0.000150322	4.15721e-05	3.98158e-05	0	0.000704865	0.000314884	0	0	0.0010094	4.33999e-05	4.35519e-05	4.2329e-05	0.000500077	0.000484708	9.33461e-05	6.26405e-05	0.000111985	0	0.000735932	0	0	0	3.39871e-05	0	0	0	0	0	0	0	0	0	3.60607e-05	0	0	0	7.6999e-05	0	0	0	0	0	0	0.000138834	5.81203e-05	0.00430968	0.000153221
	TARA_ANE_MAG_00064	0.00640516	0.0157762	7.39487e-05	0.000141649	0.0017353	0.00398272	4.00084e-05	0.000153137	0	0.00209478	0	0	3.76476e-05	0.0011564	0.0014849	0.00381903	0	0	0	0	0.000415661	3.10934e-05	0.00067419	6.04564e-05	0.000195765	3.32085e-05	0	0	5.24131e-05	0.000116075	3.019e-05	0	3.41378e-05	0	3.32859e-05	0	0	0	3.97537e-05	0	0	0	0	0	6.17396e-05	5.16924e-05	0.00493296	0.00701818
	TARA_ANE_MAG_00066	0.0151922	0.039681	0.00274577	0.00392713	0.00731958	0.00492939	0.0161231	0	0	0.000148154	7.64401e-05	7.67078e-05	0.000410046	0.00176157	0.00156514	8.2205e-05	0.00452346	0.00517752	0.000794705	8.10121e-05	3.16591e-05	6.15746e-05	0.0031346	0.000119722	0.000145378	0	0	0	0	0	0	0	0	0	0	0	0	3.39045e-05	0	0	0	0	2.83109e-05	3.26741e-05	6.11318e-05	5.11835e-05	0.00811866	0.00900683
	TARA_ANE_MAG_00067	0.00137241	0.000157556	0.0112709	0.0120745	0.00359917	0.00880753	0.0109384	0	0.000130148	0.00117553	0.00357845	0.00200852	0.00343099	0.00111818	0.000903176	0	0.00630291	0.0051645	0.00018016	0.00668505	5.02401e-05	4.88566e-05	4.60585e-05	0	0	0	0	0.000111479	0	0	0	4.64559e-05	0	5.0395e-05	0	0	0	0.00118367	0	6.06147e-05	6.14346e-05	0	8.98536e-05	5.18508e-05	0.000145516	0.000162447	0.00775108	0.0118305
	TARA_ANE_MAG_00068	0.000232528	0	0.0251008	0.0122873	0.000739164	0.00592326	0.00592917	3.39739e-05	0.00554952	0.000464734	0.000411051	0.000240619	0.00497793	0.00568361	0.00425072	0	0.00761379	0.00676156	0.000101749	0.000980182	2.83741e-05	2.75927e-05	0.000130062	2.68249e-05	0	2.94697e-05	0	0.000503679	4.65121e-05	0.000137342	0	0.000603449	3.02944e-05	0.000483847	0	2.42104e-05	2.92245e-05	0.000303865	7.0556e-05	0.0007189	0.000138786	0.00019458	0.00555675	0.00131777	0.00282161	0.00596343	0.00032536	0.000332565
	TARA_ANE_MAG_00069	0.00661138	0.000169927	0.00093988	0.00240046	0.000117629	0.00106239	0.0612915	6.48784e-05	7.01832e-05	0.000253566	6.54137e-05	6.56428e-05	6.37995e-05	0.00286418	0.00154231	0.000140694	0.0177498	0.0131654	0.000388611	0.00720992	5.41847e-05	5.26926e-05	9.93494e-05	0	0	0	0	6.01157e-05	0	0	0	0.00045093	0.000115703	0.0046199	0	0	0	0.000174083	0.000134737	6.53738e-05	0.000132516	7.43159e-05	4.84542e-05	5.59219e-05	5.23136e-05	0	0.00722997	0.000346409
	TARA_ANE_MAG_00070	0.00862973	0.0255515	0.00502433	0.00424926	0.0343639	0.0129527	0.00133531	6.08458e-05	6.58209e-05	0.000178354	3.06739e-05	3.07814e-05	0.000239336	0.00247409	0.00281676	0	0.00500281	0.00411571	0.000364457	3.25086e-05	2.54084e-05	4.94174e-05	0.0032611	0	0	0	0	0	0	0	2.39908e-05	0	5.4256e-05	0	2.6451e-05	6.50397e-05	5.23399e-05	2.72105e-05	6.31814e-05	9.19657e-05	3.10699e-05	0.000104545	6.81638e-05	2.6223e-05	4.90621e-05	4.10779e-05	0.0297445	0.0396622
	TARA_ANE_MAG_00071	0.00329829	0.000367179	0.000913905	0.00206667	0.00128675	0.00121533	0.0338423	5.25711e-05	0.000170609	0.027969	0.00010601	0.000239358	0.00405821	0.032553	0.029007	0.000456019	0.00455197	0.00543657	0.00023617	8.42629e-05	6.58591e-05	2.13485e-05	6.03774e-05	0.000269807	0.000235218	6.8402e-05	7.31183e-05	9.74239e-05	3.59863e-05	5.31305e-05	2.07282e-05	4.05989e-05	2.34387e-05	2.20207e-05	4.57076e-05	3.74631e-05	0.000158277	9.40399e-05	8.18837e-05	7.94588e-05	8.05337e-05	9.03276e-05	0.00015705	6.79705e-05	0.000148365	0.000106475	0.00105269	0.00128653
	TARA_ANE_MAG_00072	0	6.92496e-05	0.0196109	0.000220107	0.000359526	0.00962684	0.000331565	0.000475913	0.000257413	0.000155002	0.000559813	0.00160507	0.000545999	0.00239589	0	0.000344019	0	0.000103178	0	0.000169513	0.00026498	0.000128842	6.07312e-05	0.000438397	0.00070979	6.88029e-05	0	0	0	0	0.000625491	0.000122511	0	0	0	0	0	0	0	0	0	0	0	0	0.0224491	0	0.000207169	0.000141171
	TARA_ANE_MAG_00073	0.00302121	0.0103654	0.00277841	0.00312565	0.00318749	0.00189138	0.00615595	0	0	4.46175e-05	4.60408e-05	4.6202e-05	0.000269428	0.00127322	0.000914136	0	0.00225937	0.00296998	0.00020514	4.87946e-05	0	3.70871e-05	0.000978965	0.000108165	0.000116751	0	0	0	0	0	0	0	0	0	0	0	0	4.08422e-05	0	0	0	0	0	0	3.68204e-05	0	0.00385631	0.00414488
	TARA_ANE_MAG_00074	0.00538165	0.0416625	0.0024193	0.00225917	0.00261151	0.00217164	0.00850794	0.000187876	0.000338729	0.00073428	0.00031571	0.000380178	0.000369503	0.000727555	0.000626839	0.00434585	0.00127589	0.00162926	0.00075023	0.000267674	0.000784544	0.00106811	0.00182208	0	0	0.000108645	8.71019e-05	5.8028e-05	0.000171474	0.000379749	0.000444463	0	0.000725954	0.000104928	0.000544491	0.000446278	0.000808058	0.00100822	0.000325145	0.00018931	0.000319785	0.000215205	9.35429e-05	0.000161939	0.000353478	8.45584e-05	0.0224087	0.0219018
	TARA_ANE_MAG_00075	0	0	0.027372	0.00549536	0.00158923	0	0.00519079	0.00360357	0.00410894	0.00256937	0.0125693	0.0196097	0.00727885	0	0	0	0	0	0	0	0	0	0	0	0	0	0	0	0	0	0	0	0	0	0	0	0	8.71097e-05	0	0	0	0	0	8.39486e-05	7.85319e-05	0	0	0
	TARA_ANE_MAG_00076	0.00209603	0.0022138	0.0592006	0.0351143	0.0241197	0.0299118	0.000460852	0.000955481	0.00373688	7.18141e-05	0.0015562	0.00282585	0.00527617	0.00333012	0.00326455	0	0.0103214	0.0069793	0.00390717	0.0033771	0.000398996	2.98468e-05	0.00205403	0	0	0.000350648	0.00020445	0.000749134	0.000503117	0.000742806	8.69389e-05	0.000993308	0.000294922	0.000769666	0.000127806	2.61882e-05	0	0.00184065	0.000381599	0.000740597	0.00101333	0.00067352	0.00227802	0.00278749	0.00168903	0.00163746	0.000575901	0.000392435
	TARA_ANE_MAG_00077	0.000890911	0	0.0234772	0.0150354	0.00152665	0.0208764	0.00183641	0.00768805	0.00998	0.00100158	0.0294556	0.0317813	0.0143284	0.00170127	0.00155737	0	0.0110814	0.0102863	0.0160079	0.0263666	0.00366906	0.000475736	0.00330761	0	0	0.00133376	0.000407348	0.00359576	0.00100241	0.00325594	0	0.00147017	0	0.000674735	0	0	0.00207846	0.00451867	0.00669065	0.0163788	0.0282656	0.00889026	0.0252092	0.104639	0.0477038	0.0379634	0.00133867	0.00130315
	TARA_ANE_MAG_00078	0.00924311	0.0607742	0.000652137	0.000567807	0.0026711	0.00106433	0.00032075	0.00472668	0.00245697	5.99786e-05	0.000123784	0.00118007	0.000181094	0.00014263	0.000153607	0.000266239	8.93305e-05	0.0001597	0.000275767	0.000196781	0.00143549	0.00279192	0.0117971	0	0	0.000851953	0.00119529	0.000227517	0.00243716	0.00297785	0.00208151	0.000142218	0.00213475	5.14255e-05	0.00266856	0.00179352	0.000844865	0.000219614	0.00101987	0.000989666	0.000877672	0.00147661	0.000366764	0.000529111	0.000395977	0.000248653	0.00283249	0.00387848
	TARA_ANE_MAG_00079	0.00286521	0.000442796	0.00678763	0.00958377	0.00525459	0.0212166	0.0338458	0	0	0.00382288	7.30523e-05	7.33081e-05	0.000498747	0.0119528	0.0106064	0.000157123	0.00759158	0.00904787	0.00238695	7.74217e-05	0	0	5.54754e-05	0	0	0	0	0	0	0	0	0	0	0	0	0	0	0	0	0	0	0	0	0	5.84225e-05	0	0.0171578	0.0238564
	TARA_ANE_MAG_00080	0.0179093	0.00360901	0.000423431	0.000811085	0.00272539	0.00229258	0.00418904	0.000438431	0	0.00140755	0	0	6.15915e-05	0.00189188	0.00164566	0.0115451	0.000273438	0.000244419	0	0	5.23095e-05	5.08689e-05	4.79555e-05	4.94534e-05	0	0.000977927	0.00060979	0.000406246	0.000428739	0.000189898	0	0	0	0	0	0	0	5.60194e-05	0	0	0	0	0	0	5.05031e-05	0	0.00136323	0.00206226
	TARA_ANE_MAG_00081	0.0018247	5.8189e-05	0.0042484	0.00425387	0.000725046	0.0249097	0.00989055	6.665e-05	0	0.0208392	0.0011424	0.000404612	0.00576767	0.0314371	0.0361081	0.00260165	0.01193	0.0117043	0.00159689	0.000213658	0	0	5.10312e-05	0	0	0	0	0	0	0	0	5.14716e-05	0	0	0	0	0	0	0	6.71589e-05	6.80674e-05	0	0.000248887	0.000746836	0.000591164	0.000539957	0.00423594	0.000771049
	TARA_ANE_MAG_00082	0.00185251	0	0.00313684	0.00492376	0.000408943	0.0386728	0.0098056	0	0	0.016044	0.00445732	0.00109541	0.00186314	0.00607931	0.00474106	0.000586957	0.0225825	0.0235893	0.000540411	0.00125329	0	7.32755e-05	6.90788e-05	0	0	0	0	0	0	0	0	0	0	0	0	0	0	0	0	0	0	0	6.73815e-05	7.77662e-05	0.000436491	0.000121819	0.0019637	0.000240862
	TARA_ANE_MAG_00083	0.0124492	0.001191	0.0136605	0.0112902	0.00709463	0.0125871	0.00315137	7.17991e-05	0.00302912	0.000631383	0.00694959	0.00864476	0.00931988	0.00166827	0.00116783	0.000155702	0.0123292	0.0112075	0.00172026	0.00836263	5.99647e-05	0.00233254	0.00428794	5.66908e-05	0	0.00018684	9.98614e-05	0.00212891	0.000196593	7.25631e-05	0	0.000831721	0	0.00168419	0	0	0	0.000128435	0.00014911	0.000361737	0.000586608	0.00024673	0.00439708	0.00891176	0.00457363	0.0040717	0.00443817	0.00306689
	TARA_ANE_MAG_00084	0.00160625	0.00151861	0.470616	0.00103432	0.00123895	0.00335098	0	0	0.000268807	0.000121397	0.00175378	0.000251417	0.000122179	0.00230948	0	0.00188604	0.0645477	0.0911521	0.0599085	0.0456703	0.0111029	0.00696267	0.000190258	0.000882903	0.00238245	0.000646635	0	0.000345372	0.00510292	0.000251133	0.00264536	0.0124735	0	0.000104086	0.000108024	0	0	0.000333375	0	0	0	0	0	0	0.00961753	0	0.000216339	0.000110565
	TARA_ANE_MAG_00085	0	0	0.0381731	0.000196561	9.63201e-05	0	0.000222072	0.113582	0.19643	0.00114198	0.000642766	0.000322509	0.000626905	0	0	0	0	0	0	0	0	0	0	0	0	0	0	0	0	0	0	0	0	0	0	0	0	0	0	0	0	0	0	0	0	0	0	0
	TARA_ANE_MAG_00087	0.00950482	0.0095371	0.00133064	0.000364123	0.000178429	0.000663571	0	9.8413e-05	0.000958138	0.000288473	0.000694575	0.00039829	0.000193553	0.000457329	0.000246263	0	0.00257786	0.00281634	0.00221054	0.0117779	0.00863015	0.0116696	0.000602806	0.00264195	0.000629039	8.53656e-05	0	0.000182377	0.000134733	0	0.00822626	0.00167202	0.000614281	0.000906898	0.0011979	0.000210392	0.0032169	0.00440106	0.000204381	0.00178496	0.00221113	0.000225457	7.34994e-05	0.00169654	0.00174578	0.00013288	0.00017136	0.000175154
	TARA_ANE_MAG_00089	0	0	0.0416504	0	9.13437e-05	0	0	0.000201523	0.000327001	0	0	0	0	0	0	0	0	0	0	0	0	0	7.71489e-05	0	0	0	0	0	0	0	0	0	0	0	0	0	0	9.01217e-05	0.000104629	0.000101531	0.00123485	0	0	0.00104222	8.12474e-05	0	0	0
	TARA_ANE_MAG_00092	0.0426602	0.112763	0.000189431	0.000272142	8.89045e-05	0	0	0	0.000424358	9.58233e-05	0	9.92263e-05	0	0	0	0	0.000285433	0.00012757	0.000293714	0.000209588	8.19061e-05	0.000159301	0	0.000154868	0.00012537	8.50687e-05	0	0.00109046	0.000805584	9.91143e-05	0.000386682	0.000681631	8.74492e-05	0.000164317	8.5267e-05	6.98869e-05	0.000253083	0.000438576	0	9.88196e-05	0.000200313	0	0	0.000169064	0.000158156	0	0.000939202	0.00130909
	TARA_ANE_MAG_00094	0	0	0.00724898	0.0026933	0.00398869	6.23267e-05	0.00324571	0.00200585	0.00573964	0.00455199	0.00750246	0.00477911	0.00362685	0	0	0	9.41612e-05	8.41681e-05	9.68931e-05	0.000276564	0.000324239	0.00063062	0.00024771	0	0	0	0	0	0	0	5.10249e-05	4.99694e-05	0	0	5.62573e-05	4.61099e-05	5.56595e-05	5.78725e-05	6.71887e-05	0.000130398	0.000132162	7.41172e-05	9.66494e-05	0.000278862	0.000104348	8.73665e-05	0	0
	TARA_ANE_MAG_00095	0.0085551	0.00381948	0.000724315	0.0072262	0.00158638	0.000602007	6.53126e-05	0	0.000270432	6.10656e-05	0	0.000822045	0.000122917	0	0	0	0.000545696	0.000162594	0.0039307	0.00053426	0.000260983	0.000101518	4.7852e-05	0.00029608	0.00015979	0.000596332	8.69248e-05	0.00121611	0.00607496	0.000189489	0.000344991	0.00299243	0.000111458	0.000261787	0.000108677	4.4537e-05	0.000161283	0.000167695	0	6.29751e-05	0.000191481	0	0	0.00016161	0.000151182	0	0.00783527	0.00228027
	TARA_ANE_MAG_00096	0.00493718	0.0237945	0.0021728	0.00279449	0.00203949	0.000557249	6.71741e-05	0.000257117	0.0015993	0.000251224	6.48095e-05	0.00123569	0.000252841	0.00119483	0.000160849	0.000557579	0.038165	0.0153014	0.00481277	0.0234906	0.00424106	0.00610809	0.00113197	0.0179159	0.00353341	0.00735995	0.00134103	0.0293633	0.0273685	0.00376786	0.00937748	0.0175728	0.00475735	0.0131932	0.00586815	0.00105355	0.0081834	0.0076464	0.000133493	0.00136017	0.0111598	0.0012517	0.000624087	0.0100838	0.00539037	0.000260375	0.00218254	0.00474774
	TARA_ANW_MAG_00001	0	0	0.00353558	0.000634916	0.000725959	0	0.000478213	0.0229946	0.0461606	0.000894234	0.00426776	0.00150474	0.000674992	0	0	0	0	0	0	0	0	9.29136e-05	0	0	0	0	0	0	0	0	9.0214e-05	0	0	0	0	0	0	0	0	0	0	0.000131042	0	0	9.22454e-05	0	0	0
	TARA_ANW_MAG_00002	0	0	0.000363403	0.000174025	0.000511661	9.06117e-05	9.83058e-05	0.0547483	0.0770329	0.000643394	0.000284536	0.000285533	0.000277515	0	0	0	0	0	0	0	0	0	7.20249e-05	0	0	0	0	0	0	0	0	0	0	0	0	0	0	0	0	0	0	0	0	0	0.000379256	0	0	0
	TARA_ANW_MAG_00003	0.000112515	0.000193757	0.00321505	0.0030108	0.00871809	7.12576e-05	0.000850391	0.000813742	0.0142445	0.00780637	0.100692	0.0107033	0.00356457	0	0	0.000160424	0.00107654	0.000384915	0.000110777	0.000316193	0.000123567	6.00819e-05	5.66408e-05	0.00017523	9.45692e-05	6.41689e-05	0	0.000205638	0.000202556	7.47637e-05	0.000233345	0.000342778	6.59646e-05	0.000185921	6.43184e-05	5.2717e-05	6.3635e-05	6.61651e-05	0	7.45414e-05	0.000226649	0	0	0.000191292	0.0001193	0	6.44052e-05	0.000131663
	TARA_ANW_MAG_00004	0	0	0.000592925	8.11252e-05	0.000159014	0	9.16542e-05	0.180232	0.00407964	8.56943e-05	0.000353712	0.000354951	0.000172492	0	0	0.000190194	0	0	0	0	0.000219745	7.12312e-05	0	0	0	0	0	0	0	0	0	0	0	0	0	0.000437497	0	0	9.10708e-05	8.8374e-05	0	0	0	0	0.000141438	0	0	0
	TARA_ANW_MAG_00005	0	0	0.00737641	0.00551726	0.00652821	0	0.00190041	0.000363701	0.000629503	0.000995025	0.0195086	0.0126587	0.00901286	0	0	0	0	0	0.000217851	0.000854998	0.00121501	0.000708933	0.000612636	5.74339e-05	0	0	0	0	0	0	0	0	0	0	0	0	0	0	0	0	0	0	0	0	0	0	0	0
	TARA_ANW_MAG_00006	0	0	0.00312393	0.000944827	0.00030866	0	0.000355818	0.000851209	0.00110497	0.000665361	0.0477177	0.00947362	0.00585938	0	0.000213002	0	0.000247743	0	0.00025493	0.000727652	0.000284363	0.000414798	0.000130347	0.00201628	0.000870525	0	0	0	0	0	0.000134249	0.000131472	0	0	0	0	0	0	0	0	0	0	0.000381434	0.000440219	0.000137272	0.000689596	0	0
	TARA_ANW_MAG_00007	0	0	0.000264928	0.000126868	0	0.000132115	0	0.0414213	0.0774498	0.00214421	0.0132757	0.039689	0.020636	0.000318686	0.000343213	0	0	0	0.000205386	0.000293119	0	0.000334185	0.000525076	0	0	0.000118973	0.000190763	0.000127088	0.000187774	0.000277232	0	0.000105921	0	0	0	0	0	0	0.000142421	0.0124383	0.000700366	0.00361348	0.00798992	0.0165511	0.00884751	0.00907444	0.0010747	0.000122055
	TARA_ANW_MAG_00008	0	0	0.00125215	0.00205587	0.00167905	8.92042e-05	0.000677452	0.00398214	0.038369	0.00117631	0.000746977	0.00187398	0.0022767	0	0	0	0.000134767	0	0.000138677	0	7.73438e-05	0.000150428	7.09062e-05	0	0	0	0	0	0	0	0	0	0	0	0	0	0	0	0	0	0	0.000106079	6.9164e-05	7.98234e-05	7.4673e-05	0	0	0
	TARA_ANW_MAG_00009	0	0	0.0267928	0.0155125	0.0173343	0.000150973	0.0022931	0.00078367	0.00525603	0.0047474	0.182205	0.0612121	0.0221944	0	0	0.000339891	0.000228086	0	0	0.000167479	0.0002618	0.000254591	0.000120005	0.000123753	0.000200363	0	0	0	0	0	0.000247194	0.000242081	0.000139759	0.000131304	0.000136271	0	0.000134823	0.000140184	0	0.000315862	0.000160067	0	0	0.000135097	0.00037914	0.000211627	0	0
	TARA_ANW_MAG_00010	0	0	0.000409203	0.000235149	0.000921833	0.00212225	0.0248843	0.00118636	0.0668264	0.000165596	0.022385	0.000257215	0.000166661	0.000393789	0	0.000183765	0	0.000110229	0	9.05492e-05	7.07724e-05	0.000137647	6.48818e-05	0.000267633	0.000216657	0	0	0	0	0	6.68238e-05	6.54417e-05	7.5562e-05	0	0	6.0387e-05	0	0	0	0	0	9.70664e-05	0	7.30414e-05	0.000614957	0	0	0
	TARA_ANW_MAG_00011	9.72043e-05	0.000111593	0.000740679	0.000354694	0.000463491	0.00209307	0.00200364	0.0125263	0.172977	0.000499562	0.00193311	0.000775954	0.000502777	0	0	0.000554375	0.000186008	0.000498803	0.000191405	0.000409748	0.000320255	0.000726683	0.000293599	0.000201846	0.000326801	0.000110874	0	0.000118437	0	0.00012918	0.000302387	0.000394843	0.000227952	0.000214161	0.000333396	0.000182173	0.000329853	0.00160052	0.000132726	0.000257591	0.000130538	0.000146413	0	0.000220348	0.00133985	0	0.000111282	0.000113746
	TARA_ANW_MAG_00012	5.16262e-05	5.92685e-05	0.00124571	0.000690734	0.000246165	0.000261565	0	0.000135773	0.0201218	0.000132661	0.00725533	0.0102343	0.002203	0.000157736	8.49376e-05	0	0.000197582	0.000176613	0.000406629	0.00993805	0.00521612	0.00209515	0.000571756	0	0	0	0	0.00062903	0.00018588	0.000274435	0.000107067	0.00209706	0.000121068	0.0026161	0.000118047	4.8377e-05	0.000175189	0.00667898	0.000845907	0.000752453	0.000485311	0.00186628	0.0063883	0.00614404	0.00711608	0.00760796	0.000827442	0.000906176
	TARA_ANW_MAG_00013	0.011437	0.000111745	0.000988916	0.00100633	0.000174046	0.00240414	0.00133758	0	0	0.012381	0.0245839	0.0371022	0.0179987	0.00223047	0.00168149	0.000138782	0.00176948	0.00108221	0.000191665	0.00294052	0.000213794	0	4.89997e-05	5.05302e-05	0	0.000111024	0	0.000296494	0	0	0	0.00113672	0	0.0016084	0	0	0	0.0113333	6.64533e-05	0	0.000784292	0	0.000191183	0.000165486	0.000412822	0.000345641	0.00111433	0.000626454
	TARA_ANW_MAG_00014	0.000261916	0	8.31565e-05	0.000159287	0	0.000331751	0.00026994	0.000430512	0.0634301	0.000588904	0.00364614	0.0010454	0.00110072	0.000400121	0.000215458	0	0.000877097	0.00100802	0	0.00193211	0	0	6.5925e-05	0	0	0	0	0.000877598	0	0.000261056	0	0.000465458	0	0.00036066	0	0	7.40656e-05	0.00192526	0.000268222	0.00199548	0.000439667	0.000197254	0.0024436	0.0146947	0.00902554	0.00430154	0	0
	TARA_ANW_MAG_00015	0	0	0.0553118	0.000405422	0.000132445	0	0.00030536	0.181164	0.310403	0.00185578	0.00103114	0.000443465	0.00100569	0	0	0	0	0	0	0	0	0	0	0	0	0	0	0	0	0	0	0	0	0	0	0	0	0	0	0	0	0	0	0	0	0	0	0
	TARA_ANW_MAG_00016	6.13674e-05	0.000211355	0.00602696	0.003757	0.000560842	0.000181369	8.43299e-05	0.00572939	0.00916584	0.000657053	0.00867855	0.0163837	0.00978696	0.00181248	0.00171639	0.000174995	0.000274007	0.000244927	8.0559e-05	0.000201198	0.00022465	0.00203171	0.000988565	0	0	0.000559977	0.000523764	0.000299087	0.000589208	0.000679619	0.000657559	0.000311593	0.000743544	9.01368e-05	0.000841923	0.000498378	4.62765e-05	0.000312757	0.000363104	0.000271039	0.000521941	0.000985963	0.00341515	0.00166933	0.0018002	0.00308713	0.000515203	0.000406926
	TARA_ANW_MAG_00017	0	0	0.0109395	0.000413579	0.00013511	0	0.000311504	0.0211637	0.242001	0.000291249	0.00165297	0.0039207	0.00117249	0	0	0	0	0	0	0	0	0	0	0	0	0	0	0	0	0	0	0.000115099	0	0	0	0	0	0	0	0.000150178	0.00350082	0.00017072	0	0.00141311	0	0	0	0
	TARA_ANW_MAG_00018	0.000380115	0	0.00158613	0.00211356	0.000323656	0.0154756	0.00365643	0	0	0.0338378	0.0241901	0.00173391	0.00512589	0.00514325	0.00375228	0.000309696	0.0120537	0.0127251	0.000106926	0	0	0	0.000218688	5.63797e-05	0	6.19384e-05	0	0	0	0	0	0	0	0	0	0	0	0	0	0	0	0	5.33287e-05	6.15476e-05	0.000345458	0.00028924	0.00124333	6.3543e-05
	TARA_ANW_MAG_00019	0	0	0.0345773	0.0068754	0.00190917	0	0.00647312	0.00532697	0.00589654	0.00363132	0.0181112	0.0280768	0.010355	0	0	0	0.00018028	0	0	0.000132376	0.000103464	0.000100615	0	0	0	0	0	0	0	0	9.76913e-05	9.56707e-05	0	0	0	0	0	0	0	0	0	0	0	0.000106781	9.9891e-05	0	0.000107855	0.000110243
	TARA_ANW_MAG_00020	0	0	0.0198485	0.00767272	0.0096521	0.000119255	0.00983297	0.00953301	0.0237053	0.0197178	0.0320805	0.0185391	0.0138791	0	0	0	0	0	0	0	0.000103399	0.000100552	0	0	0	0.000107391	0	0	0	0	9.76301e-05	9.56107e-05	0	0	0	0	0	0	0	0.000124751	0	0	0	0.000106714	0.000199657	0	0	0
	TARA_ANW_MAG_00021	0.000186631	0.000257109	0.0127514	0.0095795	0.00129035	0.000520061	0.000256464	4.90823e-05	0	9.5915e-05	0.0062354	0.0221983	0.0124044	0.000798307	0.000736925	0	0.00021428	0.000255385	0.00264596	0.000996498	0.000327938	0.00195331	0.0124391	3.87542e-05	6.27452e-05	0	0	0	0	0	0	0	0	0	0	3.49769e-05	0.000211104	0.00320467	0.000305798	4.94571e-05	0.000350883	0.000168666	0.00476541	0.00203071	0.00613439	0.00609706	0.000341855	0.000305746
	TARA_ANW_MAG_00022	0	0	0	0	0	0.000162116	0	0.159213	0.00273094	0.000164444	0.00033938	0.000851422	0	0	0	0.000364976	0	0	0	0	0	0	0	0	0	0	0	0	0	0.000510277	0	0	0	0	0	0	0	0	0.000174762	0.0076314	0.000343761	0.000192783	0	0.000145067	0.00352839	0.000908982	0	0
	TARA_ANW_MAG_00023	0.000380986	0	0.00211131	0.00126382	0.00227078	0.00114061	0.000237975	9.10875e-05	0.194804	0.000890001	0.00505115	0.0118427	0.00488172	0.000952397	0.000968712	0.000197531	0.00205459	0.00171806	0.001705	0.00262797	0.00148344	3.69895e-05	0.000104613	0.000647284	0.000582216	0.000197528	0.000190033	0.00118161	0.00130939	0.00161099	0	0.00109033	0	0.000190771	0	0	0.000117531	0.0010591	4.7292e-05	0.0011014	0.000465123	0.00208675	0.00966004	0.00310126	0.0112007	0.0192478	7.93023e-05	4.05291e-05
	TARA_ANW_MAG_00025	0	0	6.07376e-05	5.81717e-05	0	6.05777e-05	3.28608e-05	9.43339e-05	0.01296	0.00193561	0.0023144	0.00617213	0.00157701	7.30623e-05	3.93426e-05	0	4.57595e-05	4.09031e-05	0	0.00282243	0.000105047	0.000102154	0	0	0	0	0	0.00384599	8.60987e-05	9.53376e-05	0	0.000777076	2.8039e-05	0.00105371	0	0	0	5.62485e-05	0.000326516	0.000823803	6.42266e-05	0.000252131	0.00955812	0.0119798	0.0120689	0.0130344	2.73762e-05	0
	TARA_ANW_MAG_00026	0.00034043	0.000651373	0.00345869	0.00280648	0.00243487	0.00129359	0.000259896	0.000994781	0.0197468	0.00140938	0.0154962	0.0227469	0.0061629	0.000693418	0.000560089	0.000107863	0.000579058	0.000647005	0.000595858	0.00154132	0.00103852	0.00278738	0.00715963	3.92727e-05	0	0.00228667	0.00249045	0.00645228	0.0057881	0.00201073	0.000392231	0.00361071	0.000310464	0.00458357	0.000216226	0.000212669	0.000727358	0.00458215	0.00165274	0.00205487	0.0030986	0.00347543	0.00386333	0.00158628	0.0038502	0.00389523	0.000476339	0.000531149
	TARA_ANW_MAG_00027	0	0	0.00322968	0.00143744	0.000410148	0	0.000143899	0.000118027	4.25591e-05	0.00169139	0.00378818	0.00374174	0.00297898	0	0	0	0	0	0	0	0	0	0	0	0	0	0	0	0	0	0	0	0	0	0	0	0	0	0	0	0	0	0	0	1.58615e-05	0	0	0
	TARA_ANW_MAG_00028	0	0	0.000208164	4.98424e-05	0.00012212	5.19039e-05	0.000112623	0.00948367	0.028504	0.000289573	0.000190152	0.000109039	0.000105977	0	0	0	0	0	0	0	0	0	0	0	0	0	0	0	0	0	0	0	0	2.25708e-05	0	0	0	0	0	2.7148e-05	0	0	0	0	4.34489e-05	0	0	0
	TARA_ANW_MAG_00029	0.000524893	6.69547e-05	0.00755478	0.0039725	0.00479704	0.00280712	0.000400721	7.66903e-05	0.11291	0.000299731	0.00908546	0.00962164	0.00377075	0.00106915	0.00139131	8.31546e-05	0.00100443	0.000947707	0.00401942	0.00135214	0.000864671	3.11429e-05	2.93593e-05	0.000484422	0.000490191	0.000166307	0.000106664	0.000497424	0.000209986	0.000116259	3.02381e-05	0.000177676	3.41922e-05	0.000256989	6.66778e-05	0.000136627	0.00115446	0.00140614	0.000318536	0.00139097	0.000822372	0.000483153	0.00231967	0.000727134	0.000340109	0.000621297	3.33839e-05	3.41231e-05
	TARA_ANW_MAG_00030	0.000132346	0.000101291	0.00414585	0.00300486	0.00047329	0.000726408	0.000606223	0.000696116	0.12218	0.000510122	0.00222256	0.00223034	0.00193953	0.00417839	0.00348385	0.000251598	0.00244812	0.00218831	0.000260602	0.00272741	0.000484482	0.00023557	0.00031091	0.000366424	0.000296631	0.000654145	0.000484095	0.00295632	0.00293848	0.00117254	0.000137235	0.00170236	0.000206908	0.00184671	0.000201745	0.000165355	0.000648703	0.00238668	0.00421655	0.00637134	0.00165881	0.0170772	0.00762509	0.00210006	0.00467752	0.00720603	0.000707058	0.000877582
	TARA_ANW_MAG_00031	0.000457908	0.000233641	0.00497531	0.00427005	0.000909753	0.000902221	0.00153816	6.69034e-05	0.00738213	0.000719072	0.0409455	0.0326951	0.011316	0.00186542	0.00117191	0	0.00710732	0.00791954	0.000601111	0.00307407	0.000223504	0.00434698	0.00338086	0	0	0	0	0	0	0	0	5.16673e-05	0	5.60482e-05	0	0	0	0.00335098	6.94715e-05	0.000202243	0.000341631	0.000766355	0.00594603	0.0081311	0.00760645	0.00677512	0.00966903	0.00648953
	TARA_ANW_MAG_00032	0.000520771	0.000217404	0.0113033	0.00650699	0.0011287	0.00041976	6.50576e-05	0	0.000471409	0.000243309	0.0239144	0.0269586	0.0120601	0.000867889	0.000778903	0	0.00253664	0.00259135	0.000279668	0.00106435	5.19928e-05	0.00126403	0.010963	9.83082e-05	7.95833e-05	0	0	5.76839e-05	0	0	0	9.61531e-05	0	0.000260765	0	0	5.35511e-05	0.000278401	6.46435e-05	6.27292e-05	0.000127156	0.000142619	0.00492838	0.00622452	0.00602369	0.00395068	0.000921387	0.000443195
	TARA_ANW_MAG_00034	0.000331583	3.80667e-05	0.00109486	0.000725959	0.000237159	0.00117598	0.000364524	4.36018e-05	0.000518836	0.00106506	0.0294103	0.0173374	0.00917563	0.0010131	0.000818301	0	0.00247459	0.00192839	0.000130584	0.00456592	7.28302e-05	7.08246e-05	6.67682e-05	0.000172134	0.000111478	3.78212e-05	0	0.00222206	5.96932e-05	8.81315e-05	0	0.00636405	0	0.000474855	0	0	0	0.00230087	4.52755e-05	8.78695e-05	0.000133587	0.000149833	0.00618714	0.00326968	0.00246103	0.00365009	0.000341644	0.000194005
	TARA_ANW_MAG_00035	0.000940702	0.00071997	0.0104334	0.0171629	0.000971853	0.00111209	0.00215449	0.000742191	8.92086e-05	0.00894392	0.0101438	0.0559865	0.0692546	0.00364061	0.00268265	0.0454238	0.00108007	0.00203816	0.00864424	8.81193e-05	0.000964225	6.69765e-05	0.00157852	0	0.000105421	0.000786858	0.000573485	0.000229236	0.000564499	0.00208358	0.000130061	0.000127371	7.35343e-05	6.90855e-05	7.16993e-05	0	0.00737749	0.00494178	0.00205515	0.000249286	0.000505316	0.000283385	0.00153973	0.000781894	0.00538608	0.00155887	0.000646164	0.000807243
	TARA_ANW_MAG_00036	0	0	0.00182703	0.000777707	0.0051448	0.000607406	0.000439322	0.136837	0.0804929	0.000410755	0.000529822	0.00159503	0.00186029	0	0	0	0	0.00013671	0.000314758	0.000112302	0	8.53572e-05	0.000241406	8.29821e-05	0.000134353	0	0	0	0	0	8.28772e-05	0	9.37146e-05	0	9.1376e-05	0	0	0	0	0.0001059	0	0	0	9.05884e-05	0.000423717	0	9.14993e-05	0
	TARA_ANW_MAG_00037	0.000118225	0.000135726	0.0049547	0.0011504	0.00253675	0.00164722	0.00227448	0.0146134	0.0445657	0.000303797	0.000940463	0.000471879	0.00183451	0	0.000194509	0	0.000226233	0.000404448	0.00209517	0.000166119	0.000389511	0.000631308	0.000595151	0	0	0	0	0	0	0	0	0	0.000138624	0	0	0	0	0	0.000322857	0.000313297	0.00285781	0.000178075	0.000232211	0.00535999	0.00100283	0.00167927	0.000135347	0
	TARA_ANW_MAG_00038	0.000142426	6.13161e-05	0.0014018	0.000974451	0.000233447	0.000112751	4.89299e-05	0.000819371	0.0273001	0.00130382	0.00873339	0.0097825	0.00352226	0.00021758	0.000205035	0	0.00017034	0.000182715	0.000140226	0.00525326	0.00130998	0.000323229	0.000268868	3.69688e-05	2.99273e-05	2.03069e-05	0	2.1692e-05	0	0	3.69221e-05	0.000307347	6.26254e-05	0.000392244	2.03542e-05	3.33656e-05	6.04137e-05	0.00136101	0.000559112	0.000495376	0.000525986	0.000804481	0.00155609	0.000887865	0.000849454	0.00113795	0.000101908	6.24988e-05
	TARA_ANW_MAG_00039	0	0	0	0	0	0.000151125	0	0.00784457	0.132721	0.000919776	0.00126549	0.00190488	0	0	0	0.000340232	0	0	0	0	0	0	0	0	0	0	0	0	0	0	0	0	0	0	0	0	0	0	0	0.000158089	0	0	0	0.000135232	0.000506027	0.000211839	0	0
	TARA_ANW_MAG_00040	0.000299141	0.000343423	0.00579349	0.00200118	0.00187211	0.000284176	0.00914641	0.00186845	0.0176592	0.00374736	0.0561195	0.0143278	0.00744624	0	0.00012304	0	0.000143108	0.00025584	0.00014726	0.000630489	0.000246392	0.000319476	0.000451768	0.000155293	0.000125714	0	0	0	0	9.93861e-05	0.000387742	0.000303778	0.000175378	0.000247152	0.000513005	0.000210236	0.000507554	0.000791601	0.000204229	0.000198181	0.000401724	0.000225289	7.34447e-05	0.000508583	0.000555062	0.000265562	0	0.000175024
	TARA_ANW_MAG_00041	0	0	0.00788902	0.00312817	0.00311294	0.000150349	0.00179427	5.20286e-05	0.000168848	0.00447359	0.0109112	0.0201618	0.00593496	0	0	0	0	0	0	0.000111191	4.34529e-05	4.22563e-05	0	0	0	0	0	0	0	5.25822e-05	4.10286e-05	4.018e-05	4.63937e-05	4.35869e-05	0	7.4153e-05	4.47553e-05	4.65347e-05	0	5.24259e-05	5.31351e-05	5.9597e-05	7.77148e-05	0.00022423	0.000251715	0.000140501	4.52969e-05	4.63e-05
	TARA_ANW_MAG_00042	0.0119871	0.0015747	0.0107547	0.0188236	0.0142537	0.018809	0.0234794	3.92103e-05	0	0.0209948	0.0024511	0.000357051	0.0180453	0.00692406	0.00672106	0.000595216	0.00604841	0.00668162	0.000469727	0.000335188	6.54949e-05	0	0.000330239	0.000278635	0.000350876	0.000272095	0.000327213	0.000108996	0.000161043	0	0	3.02808e-05	0	3.28484e-05	0	0	0.000775765	0.00021042	0.000122146	3.95097e-05	4.00442e-05	0	5.85682e-05	3.37973e-05	0.000158083	0.000158829	0.00447196	0.00132593
	TARA_ANW_MAG_00044	0.000202354	0	0.00146848	0.00116032	0.000103379	0.000439385	7.94491e-05	3.80126e-05	4.11207e-05	0.00025999	0.0586774	0.0088459	0.0105039	0.000176646	0.000190241	8.24334e-05	0.00199143	0.0014834	0.00244766	0.00467114	0.000126988	6.17457e-05	8.7314e-05	0.000510234	0.000437346	6.59459e-05	0	0.000704442	5.20412e-05	0.000960426	0	0.00149715	0	0.00019107	0	0	0	0.00200592	3.94717e-05	0.000153211	0.000232926	8.70841e-05	0.00292413	0.00190036	0.00036781	0.000769885	3.30943e-05	0
	TARA_ANW_MAG_00048	0.000138203	0.000793304	0.00775769	0.00554725	0.00069193	7.00205e-05	3.79831e-05	0.000617885	0.000511135	3.55132e-05	0.00329815	0.0475126	0.00657649	8.44511e-05	9.09506e-05	0.000236459	5.28924e-05	4.72791e-05	0.0111031	3.88379e-05	0.000151777	0.00351281	0.00325597	0.00028698	0.000139391	0.00025222	0.000202208	0.00016839	9.95196e-05	0.00025713	0.000200632	0.000224551	0.000129639	0	0.000221207	0.000103604	6.25303e-05	3.25083e-05	0.000113224	3.66237e-05	0.000482548	8.32666e-05	0.000407175	0.000125314	5.86143e-05	4.90757e-05	3.16436e-05	3.23442e-05
	TARA_ANW_MAG_00049	0.0901827	0.00471986	0.0173478	0.0329073	0.0477439	0.111582	0.0762245	0	4.71629e-05	0.0440047	0.000131873	0.000176447	0.013848	0.0557155	0.0607126	0.000661821	0.0137043	0.0123066	0.00176273	0.000139761	0	0	0.000133525	3.44239e-05	0	3.78179e-05	6.06381e-05	4.03975e-05	0	0	0	0	0	0	0	0	0	0	0	0	0	0	0	0	7.03091e-05	0	0.00280883	0.00205627
	TARA_ANW_MAG_00050	0.000199185	6.53345e-05	0.00177072	0.00200741	0.00027136	0.00767694	0.0016032	3.74173e-05	8.09534e-05	0.0296134	0.00528164	0.00420225	0.0051881	0.00347759	0.00285574	8.11424e-05	0.00528176	0.00564599	0.00134474	0.000559754	0	3.03893e-05	0.000143244	0	0	0	0	6.9341e-05	0	0	0	0	0	0	0	0	0	0	0	0	0	0	0.00027945	0.000870798	0.000814611	0.000606262	0.00156365	0.000799137
	TARA_ANW_MAG_00051	0.00168621	0.000134166	0.00199302	0.00221343	0.000577145	0.00158599	0.000688266	0.000109767	0.0100456	0.00169458	0.00781352	0.00706346	0.0048358	0.000663122	0.000659222	0	0.00105427	0.00105661	0.000164372	0.00638072	0.00014668	7.13202e-05	0.000184898	3.46678e-05	2.80646e-05	0.000266601	0.000183203	0.000223761	0.000180333	0.000110935	3.4624e-05	0.000830743	5.87274e-05	0.000606919	1.90873e-05	1.56444e-05	1.88845e-05	0.00135484	0.000136777	0.000309696	0.000403566	0.000477792	0.00109852	0.000586606	0.00086739	0.00103748	0.000133791	7.81451e-05
	TARA_ANW_MAG_00052	0.000418726	0	0.0030679	0.00254652	3.83957e-05	0.000326382	8.85239e-05	0.000508253	0.00343632	0.00583511	0.047743	0.0414822	0.0565192	9.84114e-05	0.000105985	0	6.16359e-05	5.50946e-05	0	0.00819172	3.53733e-05	0	0	0	0	0.00198391	0.000647993	0.0481932	0.00429092	0.00154098	0	0.150559	0.00502304	0.31299	0	0	0	0.00515196	0.00215503	0.0023046	0.00480132	0.000824764	0.00101223	0.00189838	0.00461049	0.00200159	3.68744e-05	3.7691e-05
	TARA_ANW_MAG_00053	0.00161625	8.53107e-05	0.00599263	0.00472263	0.000730803	0.00117655	0.0007914	0	0.000158558	0.000286428	0.00982752	0.00526465	0.00677437	0.00346241	0.00278138	0	0.00284398	0.00247861	0.000329231	0.0028975	6.12069e-05	5.95214e-05	0.000785574	1.92884e-05	0	0	0	4.52711e-05	0	0	0	0.00016979	0	0.000163722	0	0	6.30414e-05	0.00166055	2.53665e-05	2.46154e-05	4.98966e-05	2.79824e-05	0.00103994	0.000884369	0.000847004	0.000923566	0.000638044	0.000152173
	TARA_ANW_MAG_00054	0.000267169	3.83398e-05	0.000508945	0.000528065	3.981e-05	0.000719108	0.000229462	0	0	0.0370726	0.00951953	0.0011108	0.00647765	0.000306109	0.000384613	9.52323e-05	0.000191719	0.000114248	6.57603e-05	0.0483799	3.66763e-05	0	3.36236e-05	0	0	0	0	4.06908e-05	0	0	0	3.39137e-05	0	3.67893e-05	0	0	0	0.000628439	0	0	8.96969e-05	0	0	3.78521e-05	0.000849835	0.000770831	0.000152931	7.81586e-05
	TARA_ANW_MAG_00055	5.30144e-05	0	0.000437624	0.000548101	0	0.0030553	3.64257e-05	0	0	0.00667519	0.0125111	0.00638326	0.000994013	8.09885e-05	8.72215e-05	0	0.000152171	9.06811e-05	5.21953e-05	0.00186228	0	0	2.66877e-05	0	0	0	0	0	0	0	0	0	0	0	0	0	0	0	0	0	0	0	0.000650801	0.00243357	0.0015458	0.00136484	0.00112281	3.10181e-05
	TARA_ANW_MAG_00056	6.69605e-05	0	0.00705814	0.00317637	0.000159641	0.00042407	0.000184032	0.000528302	0.0115252	0.000430162	0.0483834	0.0176394	0.0103038	0.000204587	0.000220332	0.000190944	0.000256269	0.000229072	0.0145037	0.0161829	0.0100746	0.00193083	0.000337083	0	0	0.000534638	0.000244929	0.00146856	0.00108491	0.00151278	6.94345e-05	0.00244794	7.85141e-05	0.00162281	0	0	0.00499893	0.0171681	0.00338292	0.0019519	0.000449614	0.00100859	0.00887762	0.0186702	0.00653181	0.0049933	7.6658e-05	7.83555e-05
	TARA_ANW_MAG_00057	0.000233832	0	0.00195993	0.00210467	0.000334489	0.00687133	0.00141384	0	0	0.017365	0.0390621	0.0179817	0.0110666	0.00414373	0.0029238	0	0.0147661	0.0170387	0.000368351	0.00374558	0	0.000849072	0.00193048	0	0	0	0	5.69816e-05	0	0	0	4.74912e-05	0	5.15181e-05	0	0	0	5.50024e-05	0	0	0	0	0.00238826	0.00556567	0.00545449	0.00456685	0.000160618	0
	TARA_ANW_MAG_00058	0.000162806	0.000186906	0.000206759	0.000198024	0.000129383	0.000206215	0.0002983	0.0299717	0.00131233	6.97257e-05	0.00050365	0.00231046	0.000350872	0.000165809	0.000267855	0	0	0	0.000427442	0.00129631	0.00202636	0.000347746	0.00065566	0	0	0.00848033	0.0064514	0.00509144	0.00771807	0.0134144	0.000844107	0.000661318	0.000827221	0.00107609	0.000682489	0.000610238	0.00128909	0.00185095	0.00511293	0.0166103	0.0158147	0.00809243	0.00271809	0.00682758	0.00546638	0.00443228	0.000248513	0.000317519
	TARA_ANW_MAG_00059	0	0	0.00219657	0.00248628	0.00196809	0.000298744	0.00129645	0.0245014	0.0320964	0.00161619	0.0233485	0.00638056	0.00437147	0	0	0.000224191	0	0.000134478	0.000154809	0.000110469	0.000172683	0.000335855	0.000237464	8.16272e-05	0.000132159	8.96752e-05	0	9.57922e-05	0	0.000104481	0.000163048	0.000159676	9.21846e-05	8.66075e-05	0.000179768	7.36713e-05	0.000177858	0.000277395	0.00010735	0.000208341	0.00010558	0.00011842	0	8.91094e-05	0.000416799	0	0	9.19984e-05
	TARA_ANW_MAG_00060	0.000475112	0.000463626	0.00027152	0.000231155	0.00028318	0.000330985	0.000261156	0.0400154	3.37918e-05	0.000244174	0	0	0	0.000217744	0.000351753	0.000135483	0	0	0.000280663	0.000133517	0.000860933	0.000202963	0.000191339	0	0	0.000948368	0.000782041	2.89445e-05	0.00085532	0.00287287	0.000344866	4.82476e-05	0.000417817	2.61693e-05	0.000353072	6.67815e-05	5.37416e-05	0.00033527	0.000454114	0.00147938	0.000542333	0.000286253	0.000186638	0.000430804	0.000327444	8.4356e-05	0.000897468	0.00122312
	TARA_ANW_MAG_00061	0	0	0	0	3.23431e-05	0	0.000149138	0	0	0.0606567	0	0	0	0.000911879	0.000982059	0.0044101	0	4.64096e-05	0	0	0	0	0	0.00678904	0.00633969	3.09477e-05	0	0	0	0	2.81347e-05	0	0	0	0	0	0	0	0	0	0	0	0	0	2.87682e-05	0	0	0
	TARA_ANW_MAG_00062	0.00061292	5.86376e-05	6.48659e-05	0.000124251	0.000121772	0.000452866	0.00049132	0	0	0.0499403	0	0	0	0.00577409	0.00705881	0.0518515	9.77394e-05	8.73666e-05	0	0	0	0	0	0.00434853	0.00326268	0	0	0	0	0	0	0	0	0	0	0	0	0	0	0	0	0	0	0	5.41564e-05	0	0.000175422	0.000179306
	TARA_ANW_MAG_00063	0	0	0.000811038	0.000194194	0.00038064	0	0	0.000209942	0.0610921	0	0	0	0.000206451	0	0	0	0	0	0	0	0	0	0	0	0	0	0	0	0	0	0	0	0	0	0	0	0	0	0	0	0	0.000480963	0	0	0	0	0	0
	TARA_ANW_MAG_00064	0.00766874	0.000485511	0.00605111	0.00685855	0.00168043	0.00492814	0.00515289	0.000111221	0.0151999	0.00336885	0.0234745	0.0125286	0.0122861	0.00422095	0.00352532	8.03976e-05	0.00431611	0.00419563	0.000444133	0.00380309	3.09631e-05	3.01104e-05	0.000340631	0.00011709	9.47879e-05	3.21586e-05	5.15639e-05	0.00030917	5.0756e-05	3.74683e-05	2.92356e-05	0.000916188	6.61171e-05	0.00145975	3.22336e-05	5.28389e-05	6.37822e-05	0.00149216	0.000153988	0.000373569	0.000454347	0.000467134	0.00251965	0.0013741	0.00260077	0.00320372	0.000742372	0.000296926
	TARA_ANW_MAG_00065	0.00692441	0.00548236	0.0207715	0.0162637	0.013093	0.043702	0.00492175	0.000313976	0.000339649	0.0119645	0.0517587	0.0374857	0.0830551	0.017144	0.0174813	0.0040853	0.0203325	0.0124568	0.00470167	0.00402602	0.000524449	0.00382505	0.0105775	0.000123954	0	0.00027235	0	0.000436391	0.000214925	0.000475976	0.000123797	0.00072742	0.000559942	0.000131517	0.000818954	0	0.000135042	0.00112329	0.000815071	0.000949121	0.00128261	0.000719298	0.00175869	0.00500669	0.00303804	0.00233167	0.00492035	0.00922038
	TARA_ANW_MAG_00066	0	0	0.000413496	0.000528036	0.00109969	0.000137469	0.000149142	0.000856288	0.00957179	0.000766942	0.000791407	0.00281572	0.000421024	0.0001658	0	0.0013927	0.00134995	0.00297029	0.00480846	0.0051087	0.00744947	0.00625909	0.000491718	5.63419e-05	9.12208e-05	0	0	6.6119e-05	0	7.21166e-05	0.00309489	0.000440855	0.000445403	0.000119559	0.000930617	0.000559355	0.00632233	0.0213167	7.40964e-05	7.19022e-05	7.28748e-05	0	5.3293e-05	0.000123013	0.000920605	0	0.000186374	0.000190501
	TARA_ANW_MAG_00067	0.000158317	6.05842e-05	0.00120635	0.000770255	6.29075e-05	0.000334214	0.000145037	0	0.000900809	0.00535645	0.0136434	0.020642	0.00832522	0.00161237	0.00130235	0	0.00050492	0.000361068	0.0022861	0.0124573	0.0005216	5.63596e-05	0.000371922	0	0	0	0	0.00225048	0.00028501	0.000280527	0	0.000857443	0	0.000174403	0	0	0.000179078	0.00347569	0.000720571	0.000839079	0.00325998	0.00135129	0.0155997	0.0266769	0.0342999	0.0280154	6.0415e-05	0
	TARA_ANW_MAG_00068	0.000580595	0.00022218	0.000491559	0.000549258	0.0001538	0.000163422	0.000177299	0.00127243	0.17105	0.000580193	0.00248033	0.00429142	0.000333673	0	0	0	0.000123446	0.000110345	0.000254056	9.06444e-05	7.08468e-05	0.00117123	0.0037671	0	0	7.35824e-05	0.000117984	0.000393008	0.00023227	0.000342926	0	6.55104e-05	0	7.10652e-05	0	0	7.29702e-05	0.000227614	0.00140936	0.00683812	0.00225245	0.00320656	0.00487827	0.00753117	0.00725043	0.00183261	7.38533e-05	7.54886e-05
	TARA_ANW_MAG_00069	0	0	0	0	0	0	0	0.0926499	0	6.70568e-05	0	0	0	0	0	0.000148829	0	0	0	0	0	5.57392e-05	0	5.41882e-05	0	5.95308e-05	9.54531e-05	0	9.39575e-05	0.00013872	0.000108239	0	0.000122393	0	0.000119339	9.78133e-05	0	0	7.12639e-05	6.91536e-05	7.0089e-05	7.86128e-05	0	0	5.53383e-05	0	0	0
	TARA_ANW_MAG_00070	9.76442e-05	0.000112098	0.00731631	0.00433498	0.00360831	0.000371037	0.0101977	0.00269636	0.0144453	0.00646096	0.0285454	0.00617077	0.0111743	0.000149168	0.000321296	0	0.00018685	0.00016702	9.61355e-05	0.000411602	0.000160852	0.000364986	0.00412899	0.00025345	0.00024621	0	0	0	0	0	0.000455633	0.000198315	0.000171738	0.000161348	0.000279087	0.000640491	0.00265077	0.00160776	0.000466644	0.000646893	0.000393386	0.000294151	0.000191788	0.0018261	0.000828254	0.000433417	5.58927e-05	0.000571304
	TARA_ANW_MAG_00072	0	0	0.0015901	0.000253821	0.000248758	0	0.000286764	0.00109762	0.00771791	0.000536234	0.00525673	0.0021517	0.00114683	0	0	0	0	0	0	7.33045e-05	0	5.57163e-05	0	5.4166e-05	0	0	0	0	0	0	0	0	0	0	0	0	0	0	0	0	0	7.85805e-05	0	5.9131e-05	5.53156e-05	0	0	0
	TARA_ANW_MAG_00073	5.24668e-05	0.000120467	0.000133263	6.38164e-05	0.000125087	6.64559e-05	7.20989e-05	0.146055	0.000149266	0.000606696	0.000208683	0.000418828	0.000407067	0.000320608	0.000258962	0.000299228	0.0001004	8.97444e-05	0.000103312	7.37216e-05	0.000921921	0.000280167	0.00063389	0	0	0.0451829	0.064387	0.0487764	0.0626225	0.145239	0.00168656	0.009324	0.000799755	0.00104036	0.000179953	9.83294e-05	0.00148368	0.00037024	0.00093132	0.00458822	0.0027479	0.00205472	0.00103053	0.000654141	0.00356034	0.00586874	0.000240261	0.000245581
	TARA_ANW_MAG_00076	0.000361232	0.000552941	0.00137626	0.000878748	0.00100475	0.000457547	0.000496399	0.122235	0.00308307	0.00108295	0.00143678	0.00176221	0.00124562	0.000735791	0.000594314	0.00137345	0.000691248	0.000617888	0.0011855	0.00186109	0.0144139	0.00475805	0.00206092	0.000125018	0.000202411	0.0168933	0.0213613	0.0181923	0.0201596	0.0366446	0.0083656	0.0117386	0.00677697	0.0209579	0.00289094	0.00282081	0.00435843	0.00509818	0.00411033	0.00478633	0.00873193	0.0056224	0.00165553	0.00122829	0.0017874	0.00320683	0.000964945	0.000986312
	TARA_ANW_MAG_00077	5.42172e-05	0	0.000550834	0.000263782	0	0.000686731	7.45043e-05	0.00021388	0	0.000905575	0.0720973	0.0342634	0.0206818	0.00182217	0.00178401	0	0.00446121	0.00408049	0.00245546	0.00220925	0	5.79027e-05	0.000764211	0	0	0.000247366	0	0.000792719	9.76045e-05	0.000288208	0	0.00121127	0	0.00029863	0	0	0	0	0.00022209	0.00179595	0.00160181	0.000898306	0.0105958	0.0318318	0.0183956	0.0193488	6.20692e-05	0
	TARA_ANW_MAG_00082	0.000225612	0.000518019	0.000668549	0.000365889	0.000627532	0.000285767	0.000103344	0.115405	0.000641857	0.000386496	0.000299119	0.000700388	0.000680721	0.000459547	0.000618644	0.00107226	0.000287818	0.000385909	0.000444253	0.00021134	0.0043773	0.00168664	0.00113574	0	0	0.0226458	0.0265454	0.0242822	0.0257233	0.060965	0.00382115	0.0142811	0.00246904	0.0077046	0.000773816	0.000563767	0.000935725	0.00141517	0.00164298	0.00398582	0.00373675	0.00351154	0.00110784	0.000937623	0.00183399	0.00520746	0.000344382	0.000352007
	TARA_ANW_MAG_00087	0.00025625	0.000367728	0.000569502	0.000467522	0.000763659	0.000486859	0.000352133	0.164351	0.000364509	0.000658471	0.000424673	0.00042616	0.000579871	0.000978661	0.00137017	0.000913401	0.000367766	0.000438315	0.000630726	0.000360059	0.00668369	0.00143676	0.00109648	6.65133e-05	0.000107689	0.0105953	0.0114821	0.0145183	0.0129168	0.0164312	0.00352075	0.00448882	0.00255394	0.00275229	0.000878897	0.000660336	0.00166665	0.00188361	0.0013121	0.00229183	0.00318314	0.00260532	0.000817882	0.000508271	0.000747176	0.00193362	0.000586722	0.000749642
	TARA_ASE_MAG_00001	0.000161417	0.000185312	0.000204995	0.00039267	0	0.0151297	0	0	0	0.000311089	0.000214009	0	0	0.00221933	0	0.00138089	0.0200776	0.0364458	0.140329	0.0187117	0.0171954	0.0213764	8.12584e-05	0.000418983	0.000271343	9.20583e-05	0	0.0028518	0	0.00053629	0.00234334	0.00442582	9.46344e-05	8.89091e-05	0	0	0.000547754	0.000569533	0	0	0	0	0	0	0.00402203	0	9.23973e-05	0
	TARA_ASE_MAG_00002	0	0	0	0	0.000103166	0.00010962	0	0	0.000123108	0.000111195	0.000114742	0.000115144	0.00011191	0.000264423	0.000284774	0	0.18184	0.0698723	0.0120995	0.00474258	0.0142568	0.0156203	0.000609938	8.98557e-05	0	9.87149e-05	0	0.00158173	0.00109061	0.00103512	0.00753835	0.00087886	0.000304432	9.5338e-05	0	0	0.00234945	0.00763394	0.000118171	0.000114672	0	0.000130357	0.00025498	0.000196184	0.000367052	0.00276587	0	0
	TARA_ASE_MAG_00003	0	0	0	0	0	0	0	0.000131654	0	0	0	0	0	0	0	0.291497	0.000191588	0.000513765	0	0.000140679	0	0.000106926	0.000100802	0.000311851	0.000336603	0	0	0	0	0	0	0	0	0	0	0	0	0	0	0	0	0	0	0	0.000106157	0	0	0
	TARA_ASE_MAG_00004	0.00282074	0.00064766	0.0359659	0.0233989	0.00477472	0.0129337	0.00100782	0.00022255	0.00505568	0.000434899	0.00942421	0.0129849	0.0112343	0.0143064	0.012623	0	0.0322784	0.0286598	0.00111086	0.00602445	0.00030978	0.000301249	0.00414633	0	0	0	0	0	0	0	0	0	0	6.21469e-05	0	0	0	0.00046445	0	7.47497e-05	7.57608e-05	0.00059482	0.0129644	0.0321629	0.043666	0.0145238	0.0139504	0.00838393
	TARA_ASE_MAG_00005	0.00202121	5.80102e-05	0.00705891	0.00522418	0.0012047	0.0277773	0.00652715	0	0.000431269	0.00188275	0.0051585	0.00551271	0.00483518	0.0104983	0.00789777	0	0.0135371	0.011409	0.00596994	0.00497003	0	0.00021586	0.000356121	0	0	0	0	0.000369405	0	0	0	5.13134e-05	0	0.000222657	0	0	0	5.9429e-05	0	6.69526e-05	0	0	0.00655042	0.0295526	0.0184305	0.0137266	0.00260317	0.000354775
	TARA_ASE_MAG_00006	0.00380042	0.00355503	0.000268134	0.000342409	8.38945e-05	0.00178286	0.000193424	9.25443e-05	0.000400445	9.04234e-05	0.000186616	0.000655443	0.000273016	0	0	0.00080276	0.0245107	0.0190203	0.00180156	0.00939444	0.00919758	0.000977108	0.00120458	0.00738013	0.00556036	0	0.000128715	0.00840357	0.000126698	0.000841761	0.00321105	0.00700395	0.00495128	0.0029461	0.0144832	0.00276984	0.000238821	0.000248317	0	9.3251e-05	9.45123e-05	0	0	7.97685e-05	0.00111932	0	0.000241712	0.000247064
	TARA_ASE_MAG_00007	0.00171131	0.000446508	0	0	4.63631e-05	0.00014779	5.34466e-05	0	0	0.0530694	0	0	0	0.000237665	0.000319945	0.279711	0	6.65271e-05	0	0	0	4.15372e-05	0	0.00763208	0.00791096	4.43628e-05	0	0	0	0	0	0	0	0	0	0	0	0	0	0	0	0	0	0	0	0	8.90522e-05	9.10241e-05
	TARA_ASE_MAG_00008	0.0171663	0.00122582	0.0136993	0.024676	0.0162531	0.0259047	0.036231	0	3.89453e-05	0.000422118	7.25973e-05	0	0.000637253	0.0228366	0.0200447	0.00031229	0.0550105	0.0653759	0.000323466	7.69395e-05	0	0	0.000496169	0.000198982	0.000322163	3.12286e-05	0	0	0	0	0	0	0	0	0	0	0	0	0	0	0	0	0	3.10316e-05	8.70879e-05	4.86104e-05	0.000846276	9.61128e-05
	TARA_ASE_MAG_00010	7.51597e-05	0.000172571	0.000190901	0.000182836	8.95945e-05	0.000190399	0.000103283	0.00128482	0.00459726	0.000289701	0.000896827	0.00139995	0.000291566	0.000459277	0.000247312	0	0.00129442	0.00141417	0.144741	0.00982151	0.00214609	0.00377264	0.00136209	0	0	8.5729e-05	0	0.00173996	0.000135306	0.000499418	0.00046762	0.00228974	0.00105754	0.00206991	8.59288e-05	7.04294e-05	0.00170032	0.0706284	0.00143676	0.00109545	0.000403735	0.00079246	0.00184531	0.0057928	0.00262982	0.00186824	0.00163485	0.00167105
	TARA_ASE_MAG_00012	0.00538437	0.00126549	0.00646109	0.00670381	0.00113713	0.00308779	0.00151478	0	0.000784007	0.0026419	0.0128439	0.00499199	0.00753813	0.00246118	0.00177869	0	0.00547623	0.00569277	0.000333932	0.00798262	2.32804e-05	2.26393e-05	0.000234769	0	0	0	0	2.58286e-05	0	0	0	2.15268e-05	0	0	0	0	0	0.000423835	2.89449e-05	0.000112351	0.000199274	0.000159649	0.00085355	0.000864963	0.00166326	0.00143022	0.000825123	0.000669754
	TARA_ASE_MAG_00013	0.00228985	0.000103769	0.00665787	0.00655984	0.00125706	0.0125938	0.00306386	0	0.000214293	0.00720028	0.0095471	0.00517109	0.00592197	0.0120593	0.00817911	0	0.0177579	0.0107196	0.00385633	0.00825538	3.30889e-05	3.21777e-05	0.000849373	0	0	0	0	0.000146843	0	0	0	0.000122386	0	0.000132763	0	0	0	0.000248049	4.11399e-05	3.99217e-05	4.04617e-05	9.07647e-05	0.0022488	0.00221973	0.0038655	0.00508202	0.00275944	0.00077565
	TARA_ASE_MAG_00014	0.0543533	0.000601231	0.0161047	0.0165619	0.00619828	0.0309875	0.0220527	0	5.32115e-05	0.00221086	0.00203341	0.000796306	0.00517576	0.0106292	0.0103395	0	0.0456697	0.027002	0.000810253	0.00388957	0	0	0.000112987	0	0	0	0	0.000364629	6.7343e-05	0	0	0.000873711	4.38621e-05	0.00173075	0	0	0	0.000131986	0	0	5.02356e-05	0	3.6737e-05	8.47978e-05	0.000237979	0.000132834	0.00817961	0.00468376
	TARA_ASE_MAG_00015	8.84072e-05	0.000152241	0	0	0.000263466	0.000167968	6.07437e-05	0	0	0.00119267	0	0	0	0.00108045	0.00123633	0.144076	0	7.56102e-05	0	0	0	0	0	0.00100968	0.000817369	5.04197e-05	0	0	0	0	0	0	0	0	0	0	0	0	0	0	0	0	4.34112e-05	0	4.68689e-05	0	0	5.17259e-05
	TARA_ASE_MAG_00017	0.000841503	0.000212536	0.000149616	0.00028659	0.000280873	0.000255809	0.00425547	2.21308e-05	2.39404e-05	0.0106172	0.000513209	0.00013435	0.000435257	0.00755896	0.00706082	0.0212127	3.22057e-05	8.63634e-05	0	2.36481e-05	0	0	1.69447e-05	0.00110086	0.00158431	0	0	0	0	0	0	0	0	0	0	0	0	0	0	0	0	0	0	0	3.56897e-05	5.97634e-05	0.00105971	0.00135889
	TARA_ASE_MAG_00019	0.00322259	0.000280275	0	0	0	0	0.000402584	6.42056e-05	0	0.0202631	0	0	0	0.00238693	0.00289196	0.627394	0	0.000167037	0	0	0	0	0	0.0021292	0.00279066	5.56934e-05	0	0	0	0	0	0	0	0	0	0	0	0	0	0	0	0	0	0	5.17712e-05	0	5.58984e-05	5.71362e-05
	TARA_ASE_MAG_00020	4.87816e-05	0	0.00167268	0.00154268	0.000872256	0.0025951	0.0015418	6.41458e-05	6.93908e-05	0.00137887	0.000194025	0.000454312	0.00321704	0.00208662	0.00160515	0	0.00205365	0.0022529	0.0744433	0.00137087	0.000482156	5.20976e-05	0.000933163	0	0	0.000556415	0.000356868	5.9437e-05	0.000614733	6.48284e-05	0	4.95377e-05	0	0	0	0	0.000220714	0.000401607	0.000599473	0.000193907	0.00163775	0.000293907	0.00033535	0.000939938	0.000931013	0.000346446	0.000167539	0.000114166
	TARA_ASE_MAG_00021	0	0	0	0	0	0	0	0	0	0.000376864	0	0	0	0	0	0.339423	0.000112258	0.000401378	0	0	0	0	0	0.00334996	0.00483209	0	0	0	0	0	0	0	0	0	0	0	0	0	0	0	0	0	0	0	6.22011e-05	0	0	0
	TARA_ASE_MAG_00022	0.0210415	0.0786927	0	0	6.39863e-05	0	0.000590098	7.05834e-05	0	0.00703452	0	7.14151e-05	0	0.000820011	0.000794808	0.602162	0.000102716	0.00036726	0	0	0	0.000802565	0.000162129	0.000278654	0.000360926	0.000367354	0.000687194	0	9.66324e-05	0	0	0	0	0	0	0	0	0	0	0	0	0	0	0	5.69138e-05	0	0.0120444	0.0109921
	TARA_ASE_MAG_00023	0.00119858	0.00100907	0.279773	0.000874712	0.000857263	0.00263146	0.000109804	0	0.000227327	0.000102664	0.00275441	0.000531551	0.00020665	0.00415033	0	0.00136714	0.0487767	0.105789	0.0437409	0.052994	0.012461	0.00631493	0.000160899	0.00107851	0.00282073	0.000455709	0	0.000292077	0.00374008	0.00010619	0.00198858	0.00916923	0	8.8024e-05	9.13542e-05	0	9.03835e-05	0.000375909	0	0.000105874	0.000107307	0	0	0.000181134	0.0142335	0	9.14774e-05	9.3503e-05
	TARA_ASE_MAG_00025	0.000247568	0.000284215	0.000157202	0.000150561	0.000295114	0.000156788	0.000340203	0.000488312	0.00017608	0.00143136	0.000164114	0	0.000160064	0	0.000203654	0.311683	0.00023687	0.000423464	0	0.00017393	0.000271883	0.000132198	0.000124627	0.00205631	0.00249697	0.00225905	0.00181111	0.00120657	0.00222842	0.000987016	0.000128357	0.000251405	0	0.000136361	0	0	0	0.000145583	0	0	0.000166232	0	0	0	0.000131247	0	0.000283421	0.000289697
	TARA_ASE_MAG_00027	0.00234736	0.000336855	0.0053411	0.00600769	0.00116591	0.0126982	0.0095427	0	0.000139128	0.0136974	0.0108277	0.0078727	0.00878989	0.0147922	0.0104595	0	0.0292907	0.033376	0.00510367	0.0070776	0	0.000365594	0.00236335	0	0	0	0	0.000297927	0	0	0	0	0	5.38722e-05	0	0	0	5.75157e-05	0	6.4797e-05	0	7.36602e-05	0.00316976	0.0106423	0.00803707	0.00616477	0.00145563	0.000457804
	TARA_ASE_MAG_00028	0.000340113	6.50768e-05	0.000143978	0.000137896	6.75723e-05	0.000358998	0.000155793	0.000223618	0	0.00145662	0.000150309	0.000678757	0.000586398	0.0025979	0.00326415	0.136105	0.000216945	0.000581764	0.000223239	7.96494e-05	6.22532e-05	0.000363233	0.00216872	0.0175386	0.00676548	6.4657e-05	0	0	0	0.000150665	0	0	0	0	0	0	0	0	7.74005e-05	0.000375542	0.00175086	0.000256146	0.000334016	0.000835238	0.0034259	0.000905805	0.00012979	0.000265328
	TARA_ASE_MAG_00029	6.21771e-05	0.000285525	0	0	7.41186e-05	0	8.54426e-05	0.000163521	0	0.00047932	0	0	0	0	0.000102296	0.313119	0.000118981	0.000319062	0	0	6.82841e-05	6.64037e-05	6.26006e-05	0.00632648	0.00888418	0.000709208	0.000682296	0.000151517	0.000559671	0.000413152	0.000193423	6.31408e-05	7.29054e-05	0	0	0	0	0	0	0	8.34991e-05	0	0	0	6.59262e-05	0	0.000142364	0.000145516
	TARA_ASE_MAG_00031	0.00212492	0.00589044	0.00289605	0.00144989	0.000988498	0.000262584	7.12203e-05	0.000136302	0.00088468	0.000133178	6.87133e-05	0.000827447	0.000134035	0.000950101	0.000255806	0.000738955	0.0468111	0.016755	0.00775605	0.037868	0.00375658	0.00492619	0.00109579	0.0392815	0.00191668	0.00449279	0.000853086	0.0169868	0.0168877	0.00213516	0.00542797	0.0100525	0.00255234	0.00725085	0.00272566	0.000534221	0.00486577	0.00451064	7.0767e-05	0.00247217	0.00793443	0.00296645	0.00173054	0.0092226	0.00555019	0.000552116	0.00130533	0.00285041
	TARA_ASW_MAG_00001	0.000214346	0.000123038	6.80533e-05	6.51783e-05	0.000127756	6.78742e-05	0	7.04641e-05	0	6.88492e-05	0	0	0	0.000163725	0.000176325	0.00122246	0	0	0.000105517	7.52949e-05	5.88497e-05	5.72291e-05	5.39515e-05	0.0909103	0.0453097	0.000122244	9.80046e-05	0	0	0	0	0	0	0	0	0	6.06135e-05	6.30235e-05	7.31689e-05	7.10021e-05	7.19626e-05	0	5.26259e-05	6.07365e-05	5.68176e-05	0	6.13472e-05	0.000125411
	TARA_ASW_MAG_00002	0	0	0.00348735	0	0	0.000119937	0	0.000124513	0.000404083	0.00012166	0.000125541	0	0	0	0.000311575	0.000270017	0.0103282	0.014739	0.0169673	0.069851	0.0456517	0.0623951	0.000667343	0.00039325	0.000159174	0.000108006	0	0	0	0	9.81884e-05	9.61575e-05	0	0	0	0	0	0	0.00142222	0.0017565	0.00368768	0.00171151	0.00260379	0.00804931	0.000100399	0.000840608	0	0
	TARA_ASW_MAG_00003	0.00270359	0.00543165	0	0	8.05707e-05	0	0	0	0	0	0	0	0	0	0	0	0	0	0	4.74854e-05	0	0.0948501	0.492444	3.50878e-05	5.68092e-05	0	0	0	0	0	0	3.43186e-05	0	3.72286e-05	0	0	0	3.97464e-05	4.61447e-05	0	0	0	0	0	3.58325e-05	0	7.73784e-05	7.90917e-05
	TARA_ASW_MAG_00004	7.55911e-05	0.000173562	0.000287995	0.000367772	9.01087e-05	0.0137874	0	0	0	0.000291364	0.000300658	0	0	0.00207861	0	0.00107778	0.0175026	0.0318074	0.122947	0.0169942	0.015856	0.019698	7.61059e-05	0.000313932	0.000254137	8.62211e-05	0	0.00257887	0	0.000502285	0.0019596	0.00399166	8.86338e-05	8.32715e-05	0	0	0.000427518	0.00053342	0	0	0	0	0	0	0.0036067	0	8.65385e-05	8.84548e-05
	TARA_ASW_MAG_00005	4.70292e-05	0	0.00173205	0.000572026	0.000224246	0.000178706	0	6.18415e-05	0.0126437	0.000120849	0.00523755	0.00732071	0.00152033	0.00014369	7.73744e-05	0	0.000269983	0.00024133	0.000370421	0.017115	0.00898683	0.00195882	0.000426146	0	0	0	0	0.000343811	0	6.24996e-05	0	0.00191033	5.51438e-05	0.00222773	0	0	0.000159589	0.00790954	0.000770584	0.000560824	0.000315783	0.00162926	0.00605039	0.00575686	0.00613338	0.00651302	0.000538402	0.000550324
	TARA_ASW_MAG_00006	0.0422263	0.0477249	0	0	0	9.22156e-05	0	0.000287203	0.000621373	0	9.65243e-05	9.68623e-05	0	0	0.00011978	0.00622823	0.000417949	0.00174344	0.00129023	0.00930908	0.00959458	0.00622024	0.000952898	0	0	0.000996505	0.000932061	0.000798359	0.00104852	0.000774024	0.0213648	0.00155258	0.00631707	0.00160403	0.00283001	0.00143266	0.00131762	0.00145563	0.000198818	0.000289396	0.000488851	0.00175457	0.000214497	0.000990218	0.000771938	0.000129263	0.0337559	0.0316068
	TARA_ASW_MAG_00007	0	3.95333e-05	0.00034986	0.000125655	0.00160093	0.000479791	0.000331247	0.00117732	0.000195937	0.000265464	0.000136966	0.000595598	0.000222643	0	0	0	6.58957e-05	0.000117805	0.00054246	0.0017419	0.123136	7.35532e-05	0.000138681	0.00010726	0.000289433	3.92783e-05	0	4.19576e-05	0	0	0.000214249	3.49695e-05	4.03775e-05	3.79346e-05	3.93699e-05	0	3.89515e-05	4.05002e-05	4.70198e-05	0	0	0	0	3.90305e-05	7.30243e-05	0	7.88459e-05	4.02959e-05
	TARA_ASW_MAG_00008	0.000590072	0.000387097	0.0101701	0.000102531	0.000100485	0.000106772	0.000115838	0.000221692	0.000359728	0.000108306	0.000447042	0.000112152	0.000109003	0	0	0	0.000322615	0.000576753	0	0.00094756	0.000277727	0.000810236	0.00025461	0.0326454	0.000283403	0	0	0	0	0	8.74105e-05	8.56025e-05	9.88407e-05	0.000185722	0.000578245	0.000236972	9.53501e-05	0.000198282	0	0	0	0	0	9.55435e-05	0.000178757	0	0	9.8641e-05
	TARA_ASW_MAG_00009	0.000233343	0.000267885	0.000592678	0.000851459	0.00176167	0.000197039	0.000213771	0.000920511	0.0139409	0.00109929	0.00113435	0.00300104	0.000502891	0.000237647	0	0.002218	0.00223261	0.00492264	0.00781109	0.00841539	0.0125568	0.0107158	0.000783108	8.07569e-05	0.00013075	0.000177438	0.000142254	9.47708e-05	0	0.000103367	0.00508126	0.000631893	0.000638412	0.000171368	0.00160066	0.0010204	0.0104697	0.0353109	0.000106205	0.00010306	0.000313362	0.000117157	0	0.000352637	0.00131954	0	0.000356183	0.00036407
	TARA_ASW_MAG_00010	0	0	0.000201415	6.43019e-05	0.000189057	0.00462034	0.000653827	0.000556133	0.000752007	6.79235e-05	0.000280361	0.000140671	0.000136721	0	0	0	0	0	0.000104098	0.00222847	0.0023804	0.265755	0.00223549	5.48885e-05	8.88677e-05	0	0	0	0	7.02563e-05	0.000438554	0.000107371	0.000557889	0.000174712	0.000423085	0.00079262	0.000179396	0.000124352	0.00014437	0.000140095	0.00014199	7.96288e-05	5.19182e-05	0.00011984	0.000448428	9.38633e-05	0	0
	TARA_ASW_MAG_00012	0.000315183	0.00036184	0.000266849	0	0.000125239	0.00119766	0.000433119	0.000138151	0	0.000134985	0.000139291	0.000139779	0	0	0	0.000599184	0.0166866	0.0364805	0.00248251	0.0699729	0.0634591	0.00762979	0.000211553	0.000327242	0.000353215	0	0	0.00012801	0	0	0.000326828	0.000640136	0.000123189	0.000115736	0	9.84488e-05	0.000118838	0	0	0	0	0	0	0	0.000445583	0	0	0.00012294
	TARA_ASW_MAG_00014	0.00921905	0.0115607	0.00337728	0.00310522	0.0078618	0.00494031	0.000146177	9.32513e-05	0	0.000136671	4.70104e-05	0.000613275	0.000596054	0.000216671	0.000233347	0.000101112	6.78516e-05	6.06506e-05	6.98201e-05	0.000199289	0.00070093	0.008331	0.0522996	3.68144e-05	0	0.00222443	0.00207517	0.000129609	0.00159582	0.0010838	7.35359e-05	0	4.15759e-05	0	4.05384e-05	3.32263e-05	8.02153e-05	8.34046e-05	0.000145246	9.39634e-05	0.000523789	0.000320448	0.000591978	0.00100472	0.000413554	0.000251821	0.00284151	0.00373427
	TARA_ASW_MAG_00015	0.00392132	6.43114e-05	0.00273898	0.00265734	0.000100166	0.00255438	0.00026943	0	0	0.000539808	0.0220212	0.00607424	0.0120609	0.000855783	0.000783399	0	0.00139356	0.000910292	0.00016546	0.0611991	3.07605e-05	0	2.82002e-05	0	0	0	0	0	0	0	0	0	0	3.08553e-05	0	0	0	0.000131769	0	0	0	0	0.000275073	0.000444454	0.00136612	0.00144219	0.000897845	9.83278e-05
	TARA_ASW_MAG_00016	0.0103392	0.0174848	0.000550381	0.000225913	0.000295208	0.000313676	0.000255233	0.000162822	0.000880678	0.000238636	0.00155958	0.000494223	0.00032023	0.000189161	0.000203719	0.000529641	0.00924088	0.0133434	0.00182865	0.0371458	0.0235934	0.0138191	0.00280499	0.00276405	0.00405886	7.06179e-05	0.00011323	0.00030174	0	0.000411387	0.00834587	0.00465246	0.00130669	0.00177325	0.00332677	0.000638165	0.0076333	0.012961	0.000338145	0.000328131	0.00033257	0.000559522	0.00036481	0.000771896	0.000787735	0.000329771	0.000708779	0.00181118
	TARA_ASW_MAG_00018	0.00403075	0.013702	0.000731276	0.00146444	0.0116066	0.00198914	0.0016545	0.000275339	0	0.000201771	6.94026e-05	6.96457e-05	0.00020307	0.00127951	0.00146411	0.000746368	0.00230393	0.00277574	0.00680309	0	5.74889e-05	5.59058e-05	0.220829	0.000271751	0.000263988	0.00250776	0.0020105	0.00210479	0.000471191	0.000417403	5.42815e-05	5.31587e-05	6.13795e-05	0	5.98478e-05	0	0.000118424	0	7.14769e-05	0.000138721	7.02985e-05	7.88477e-05	5.1409e-05	5.9332e-05	0.000166511	9.29426e-05	0.00239714	0.00300152
	TARA_ASW_MAG_00020	0	0	0.000220091	0.000168634	4.13175e-05	8.78046e-05	0	2.27888e-05	0.000640954	0.000779327	0.00078121	0.000714775	0.000313737	0.00015885	0.000114051	0	9.94893e-05	5.92872e-05	0.00433391	0.0329226	0.00148454	3.70169e-05	1.74484e-05	0	0	0	0	0.000190043	0	2.30312e-05	0	0.000263985	2.03206e-05	0.000439098	0	1.62397e-05	1.9603e-05	0.00242551	0.000141981	0.000160739	6.98201e-05	0.000130519	0.000714828	0.000373212	0.000735013	0.000984641	1.98402e-05	2.02796e-05
	TARA_ASW_MAG_00022	0	0	0.00583316	5.81951e-05	5.70342e-05	0.000181807	0.000131496	0.00169869	0.00108894	6.14728e-05	0.000190301	6.36559e-05	6.18684e-05	0.000146183	0	0	0.000183112	0.000163679	0.000188424	0.0240676	0.00231196	0.00541635	0.00293844	9.93515e-05	8.04279e-05	0	0	0	0	0	0.000198452	4.85868e-05	0.000224403	5.27066e-05	0.000109401	0.000134502	0.000108239	5.62712e-05	0.0011106	6.3395e-05	0.0013493	7.20665e-05	0.000140963	0.00986971	0.0021814	0.000169898	0	0
	TARA_ASW_MAG_00023	0.000827775	0.000129588	0	0	4.48524e-05	4.76583e-05	0.000155115	9.89537e-05	0	0.000145029	0	0	0	0.00241417	0.00297139	0.0223173	0	0	0	0	0	0	0	0.0812566	0.041302	0	0	0	0	0	0	0	0	0	0	0	0	0	0	0	0	5.6674e-05	3.69516e-05	0	3.98948e-05	0	4.30753e-05	4.40291e-05
	TARA_ASW_MAG_00025	0.00020318	0	0.000283836	0.000271845	2.42202e-05	0.000102942	5.58413e-05	0.000133587	0.000895961	0.000626522	0.00412149	0.00294651	0.00370451	0.000124157	0.000100284	0	0.000116641	0.000104262	4.00082e-05	0.0324603	6.6941e-05	0	0	0	0	0.000556206	0.000185799	0.0129227	0.00124364	0.000351022	0	0.0322287	0.00114354	0.0690051	0	0	2.29824e-05	0.0122349	0.000582602	0.000565349	0.00141885	0.000244831	0.00041903	0.000644813	0.00135722	0.000613268	4.65212e-05	2.37756e-05
	TARA_ASW_MAG_00026	0	0	0.000181166	5.78374e-05	5.66836e-05	0.010239	0.000130688	0.000500223	0.000405843	6.10949e-05	6.30438e-05	0	6.14881e-05	0.00363212	0	0	0	8.13362e-05	0.00149813	0.00140311	0.00281997	0.101364	0.000718125	4.93704e-05	7.99335e-05	0	0	0	0	0	0.00024654	0.000144864	0.00211872	0.000523826	0.00277259	0.00178234	5.37868e-05	5.59253e-05	0	0	0.00051086	0	0	5.38958e-05	0.0298981	0	0	0
	TARA_ASW_MAG_00027	0.000847775	0.000908386	0.00129198	0.000274977	0.000134746	7.15877e-05	7.76664e-05	0.000371596	0.000482376	0.000145232	0.00104906	0.00060156	0.000438501	0	0	0	0	0	0	0.00174712	0.00254485	0.00772611	0.00244684	0.0051639	0.00199515	0.000386797	0.00134377	0.00351204	0.00122096	0.00961409	0.0121315	0.00660034	0.000861512	0.000560348	0.00109848	0.000688496	0.000831088	0.0013959	0.000231516	0.000524207	0.000227699	8.51302e-05	0	0.000192178	0.000119852	0	6.47036e-05	6.61363e-05
	TARA_ASW_MAG_00028	0.0011144	0.000938197	0.23012	0.000813276	0.000708491	0.00272895	0.000102092	0	0.00021136	9.54535e-05	0.00265946	0.000494217	0.000288203	0.0045398	0	0.00105927	0.0423654	0.101663	0.0387669	0.0539695	0.0125649	0.00714089	0.000149598	0.00115703	0.00324705	0.000423702	0	0.000271563	0.00347739	9.87319e-05	0.00177187	0.00860067	0	8.18416e-05	8.4938e-05	0	8.40354e-05	0.000349507	0	0	0	0	0	8.42059e-05	0.0144942	0	8.50525e-05	8.69358e-05
	TARA_ASW_MAG_00029	0.00155055	0.00115182	0.00289582	0.00110939	0.000761083	0.00670062	0.0010027	0.000599681	0.0110281	0.00152344	0.00120926	0.00485397	0.00778416	0	0	0.000520183	0.00279258	0.00702058	0.00808198	0.00615161	0.159667	0.0227937	0.0018366	0.00066289	0.00398638	0	0	0.000666791	0.000164199	0.00145455	0.00255363	0.000833604	0.00374313	0.000703334	0.00104278	0.00102562	0.00010317	0.000214543	0.00012454	0	0	0	0	0.000103379	0.00299797	0	0	0.00010673
	TARA_ASW_MAG_00030	0.00341464	0.00348454	0.000160611	0.000230739	7.53785e-05	0.00160188	8.68951e-05	8.31503e-05	0.000359796	0	0.000167673	0.00067304	0.000245303	0	0	0.000540955	0.0139154	0.0133039	0.00124514	0.00817427	0.011389	0.000742858	0.00133696	0.00682795	0.00797224	0	0.000115649	0.0109406	0.000113837	0.00084035	0.00334409	0.00738463	0.00526427	0.003065	0.017929	0.00290346	7.15263e-05	0.00014874	0	0	0	0	0	0	0.000804562	0	0.000217176	0.000221985
	TARA_ASW_MAG_00031	0.00114865	0.00281719	6.63068e-05	6.35056e-05	0	6.61323e-05	0.000573982	0.00157908	0.00133685	6.70823e-05	0.000138444	0.000208394	6.7514e-05	0	0.0002577	0.000148886	0.00309723	0.0012503	0.000822473	0.00447511	0.0040711	0.00613365	0.00509899	0.00314411	0.000351069	0.00017866	0.000381958	0.000954237	0.00028198	0.00055509	0.00806691	0.0038705	0.0018366	0.00155294	0.000835692	0.00210379	0.00230326	0.00184218	0.000570329	0.00048426	0.0035759	0.000550499	0.000358927	0.00366902	0.000276797	0.000556206	0.000358637	0.000549867
	TARA_ASW_MAG_00033	5.04106e-05	5.78729e-05	0	0	0.000120184	6.38515e-05	0.00020782	0	0	0.000712456	0	0	0	0.000308043	0.000248813	0.00359377	0	8.62272e-05	0	0	0	0	0	0.0272164	0.0249984	5.74996e-05	0	0	0	0	0	0	0	0	0	0	0	0	0	0	0	0	0	0	5.34501e-05	0	5.77113e-05	5.89892e-05
	TARA_ASW_MAG_00044	5.60241e-05	0.000643174	0	0	0.000467487	7.09617e-05	0	0	7.96931e-05	7.19812e-05	0	7.45375e-05	0	0.000171173	0	0.000159758	0.000107207	0.000766633	0.000110317	7.872e-05	0.000922902	0	0	0.0150654	0.0699732	0.000319512	0.000204926	6.82615e-05	0.000100857	0	0	0	0	0	0	0	0.000253483	0	0	0	0	0	0	0	5.94022e-05	0	0	0
	TARA_ION_MAG_00001	4.88778e-05	0.000112226	6.20734e-05	0	5.82651e-05	0.00018573	0	6.42724e-05	6.95276e-05	0	0	6.50297e-05	6.32036e-05	0	0.000160832	0	0	0	0	6.86787e-05	5.36786e-05	5.22004e-05	0	5.07478e-05	0	0	0	0	0	0	0.0826145	0.00868619	0.00143278	0.000376908	0.000391168	9.16032e-05	5.52874e-05	5.74856e-05	0	6.47631e-05	0	7.36218e-05	0.000864029	0.000830993	0.0002073	0.000433912	5.59566e-05	5.71956e-05
	TARA_ION_MAG_00002	7.62912e-05	0.000175169	0.000193775	0	9.09433e-05	0.000193265	0.000104838	0.00030096	0.000325568	9.80208e-05	0.00141607	0.000101502	9.86516e-05	0	0	0	0	0	0.000150225	0.000107197	8.37845e-05	0.000244432	0.000384054	7.921e-05	0.000128246	8.70196e-05	0.000139529	0.000185911	0.000137343	0.000101387	0.00601236	0.000232421	0.0766627	0.0155479	0.0416051	0.0243065	0.000345182	0.00026918	0	0.000202172	0	0.000114913	7.49236e-05	0.000172941	0.000808913	0	8.73401e-05	8.9274e-05
	TARA_ION_MAG_00003	0	0	0	0	0	0	0	0.00014467	7.82496e-05	0	0	7.31873e-05	0	0	9.05036e-05	0	0	0	0	0	6.04123e-05	0.000176246	5.5384e-05	5.71139e-05	0	0.00062745	0.00120728	0.00261398	0.00148546	0.0279991	0.00730135	0.000391033	0.00728859	0.00175736	0.000628912	0.0414955	0.00864899	0.0163683	0.000150223	0.000874649	0.00088648	0.00555144	0.000594255	0.00168343	5.83262e-05	0.000195338	0	6.43705e-05
	TARA_ION_MAG_00004	0	0	0.000101198	0	9.49889e-05	0	0.000109502	0.000104783	0.00011335	0	0	0.000212034	0	0	0	0.000227229	0	0	0	0	0	0.00170203	0.0159653	0.00198561	0.00254506	0.00181781	0.0052465	0.00349526	0.00157798	0.00254154	0.0193352	0.033339	0.00710099	0.00158006	0.00318859	0.00268811	9.01344e-05	0	0.000108805	0	0	0	0	0	8.44897e-05	0	0	0
	TARA_ION_MAG_00005	0	0	0.000499272	0.000119545	0.00023432	0	0.00013506	0.000258479	0.000699035	0.000126278	0.00065153	0.000392287	0.000254181	0	0.000323402	0	0	0	0	0.0004143	0.000323813	0.000839721	0.00593721	0.000612266	0.000330431	0.000560527	0.00125827	0.00191604	0.000884679	0.00391845	0.0190582	0.0287445	0.003803	0.0110436	0.0115738	0.00248666	0.0117843	0.0116749	0.00590482	0.00846472	0.0124069	0.00384903	0.000965222	0.0108056	0.000208421	0.00122152	0	0
	TARA_ION_MAG_00006	0.00151777	0	0.000167611	0.000240795	0	0.00050151	0.000181365	4.33872e-05	0	0.000127179	0.00568687	0.000614577	0.000810648	0.000100811	0.00010857	0	0.00145219	0.00112876	0	0.00917961	3.62358e-05	3.5238e-05	0	0.000274059	0.000221859	0	0	0.0134677	5.93993e-05	0.000263093	0	0.000670129	0.00042557	0.0254796	3.77227e-05	0	0	0.000232835	0.000135158	8.7437e-05	0.000177239	0	6.48072e-05	7.47951e-05	0.000139938	0.000175748	0.000151094	3.861e-05
	TARA_ION_MAG_00007	0	0	0.00010233	9.80071e-05	0	0	0	0.000953597	0.00710636	0.000103527	0.00395269	0.00986273	0.00364676	0.000246189	0.000132568	0.000229773	0	0.000137826	0.000475991	0.00928397	0.000707928	0	8.11255e-05	0	0	0.00450348	0.00309471	0.0527211	0.0105892	0.00535413	0	0.0116192	0.000566878	0.0315111	0	0	0.000182286	0.00777089	0.000660134	0.00224205	0.00183954	0.000970944	0.0024531	0.00210054	0.0115338	0.00400579	0	0
	TARA_ION_MAG_00008	0.0396139	0.0449064	0	0	0	9.00827e-05	0	0.00028056	0.000607001	0	9.42917e-05	9.46219e-05	0	0	0.00011701	0.00567857	0.000408282	0.00158146	0.00112034	0.0085941	0.00898213	0.00577255	0.00100246	0	0	0.000892335	0.000910503	0.000779894	0.000896237	0.000756121	0.0212394	0.00158889	0.00608757	0.00156692	0.00276455	0.00139952	0.00128714	0.00133832	0.00019422	0.000188468	0.000573053	0.00171398	0.000209535	0.000886705	0.000678675	0.000126273	0.0315096	0.0295441
	TARA_ION_MAG_00009	0.00162486	5.18164e-05	0.000687842	0.000878378	0.000699445	0.000400185	0.000310119	0.000474806	0.000834647	0.000579906	0.000957447	0.00066055	0.00105055	0.000413708	0.000445548	0.00128707	0.00103644	0.000926441	0.000533252	0.000570777	0.000198273	0.000144609	0.00018177	0.000656066	0.000986336	0.0603885	0.0460616	0.00071492	0.00138132	0.000659805	9.36053e-05	0.00114586	5.29228e-05	0.000298326	0.000670827	8.45887e-05	0.000357377	0.000743172	0.000369774	0.000538235	0.000727355	0.000407905	0.000753541	0.00148356	0.0011007	0.000801371	0.000568389	0.00063379
	TARA_ION_MAG_00010	0.00136304	0.00147276	0.00203649	0.000390091	0.000191155	0.000101557	0.00011018	0.000738022	0.000798367	0.000206031	0.00159452	0.000853392	0.000622071	0	0	0	0	0	0	0.00236585	0.0034341	0.0103611	0.00339044	0.00732567	0.00269561	0.000640176	0.00190631	0.00537307	0.00187644	0.0147044	0.0187067	0.0102591	0.00131618	0.000794927	0.00165	0.00135238	0.00136039	0.00216887	0.000328436	0.000849894	0.000323021	0.000120768	0	0.00027263	0.000170026	0	9.17905e-05	9.3823e-05
	TARA_ION_MAG_00011	0	0	0	0	0	0	0	5.94406e-05	6.43008e-05	0	2.99655e-05	3.00705e-05	0	6.90557e-05	7.43704e-05	0	0	0	0	0	0.000918399	0	0	0	0	0.00177882	0.00202548	0.00773834	0.0100908	0.00786957	0.00314052	0.00319033	0.00296816	0.0270394	0.00279073	0.000190613	0.00122715	0.00170125	0.002222	0.00407282	0.0059187	0.0021107	0.000799074	0.000563583	0.00177337	0.0019262	2.5875e-05	2.64479e-05
	TARA_ION_MAG_00012	0.000220083	0.000721892	0.000598927	0.000650108	0.000412266	0.000199117	0.000302434	0.0002894	0.00102864	0	0.000166736	0.00033464	8.13108e-05	9.60611e-05	5.17271e-05	0	0.000541475	0.000537788	0.000247637	0.00220886	0.00400531	0.00114164	0.00180431	0	0	0.000573788	0.000862523	0.0411428	0.0152822	0.00589138	0.00234735	0.0204018	0.00195386	0.00758505	0.00366642	0.00318186	0.00323627	0.00258842	0.00343439	0.00266615	0.00641776	0.00284141	0.00543432	0.00288648	0.000533379	0.000837336	0.000791864	0.000882979
	TARA_ION_MAG_00013	4.69513e-05	0.000107803	0.000119254	0.000114216	0.000111937	0.00011894	0.000129039	6.17391e-05	0.000200362	0.000120648	0.000124497	0.000124933	6.07124e-05	0.000286904	0.000308985	0.000133886	8.98452e-05	0.00016062	0.000184904	0.000461802	0.000979694	0.00205586	0.000283627	4.87476e-05	0	0.000214215	0.000429347	0.00766572	0.00143691	0.00262063	0.000632919	0.00581684	0.00022021	0.00625834	0	0	5.31083e-05	0.000717858	0.0021156	0.00410589	0.00195461	0.00452608	0.00368877	0.00521517	0.00582453	0.00508508	0.000107502	5.49412e-05
	TARA_ION_MAG_00014	0.000210952	0.00108981	0.00522411	0	0.000125733	0.000133599	0	0.000138697	0.000150037	0	0.000139841	0.000140331	0.00013639	0.000966795	0	0.000300775	0.000403674	0.000180417	0.00103846	0.00637283	0.00498094	0.000901168	0.000106194	0.000109511	0.000177305	0.000120309	0	0.000771091	0.000189883	0.000420518	0.0450617	0.103683	0.000742052	0.000232386	0.00132648	0	0.000477231	0.00521015	0	0.000139756	0	0	0.000103585	0.00011955	0.0043616	0	0.000362255	0.000246851
	TARA_ION_MAG_00015	0	0	0.000178666	0	0	0.000356391	0	0.000184995	0.000600364	9.03778e-05	9.32608e-05	9.35875e-05	9.09595e-05	0	0	0	0	0	0.000138511	0	7.72516e-05	0.00127711	0.000283286	7.30338e-05	0.000118246	0	0	8.57074e-05	0	0	0.0161201	0.000285731	0.116379	0.00565675	0.0114198	0.0323645	7.95669e-05	0	0	9.32039e-05	9.44646e-05	0	0	7.97282e-05	0.000820423	0	0	0
	TARA_ION_MAG_00016	0	6.95442e-05	0	0	0	0	0	0	0	0	0	0	0	0.000185083	0	0	0	0	0	0	0	0	0	0	0	0	0	0.104587	0.00632511	0.000483023	0.00144475	0.000984254	0.000355146	6.67319e-05	6.92566e-05	5.67644e-05	0.0174043	0.00491591	0	8.02645e-05	0.0001627	0.000182487	5.9491e-05	6.86597e-05	0.00160574	0	6.935e-05	0
	TARA_ION_MAG_00017	0.0041603	0.000275547	0.0041658	0.00301669	0.00076297	0.00141872	0.000329827	0.000946838	0.0583827	0.00143911	0.0214266	0.0286334	0.0203806	0.000977777	0.000789772	0	0.00137788	0.00150535	0.000315078	0.00281042	8.78638e-05	0.00393043	0.00265817	0	0	0.00191639	0.00146323	0.0320714	0.00331269	0.00127588	0	0.0216114	0.00121953	0.0735925	0	0	0	9.40954e-05	0.00218485	0.00625445	0.00773579	0.00216914	0.0146143	0.0292899	0.0208681	0.0188926	0.00238141	0.00159155
	TARA_ION_MAG_00018	0	0	0.000116792	6.71151e-05	0	0	0	7.25579e-05	0.00190994	0.00014179	0.000658409	0.000905425	0.000784865	5.61966e-05	6.05216e-05	0	3.51964e-05	0	0	5.16882e-05	0.000161596	0.00115895	0.000592583	1.90966e-05	0	0.00167836	0.00094189	0.00560263	0.00437077	0.00149104	0.000801045	0.00513645	0.00213509	0.000871255	4.20567e-05	0	0	2.16321e-05	0.000301372	0.000268077	0.000321104	0.000415563	0.000289011	0.000125082	0.00019502	0.000391879	0	0
	TARA_ION_MAG_00019	0.000158238	9.08311e-05	0.000200958	0.000192468	9.43144e-05	0.000300643	0.000326172	0.0233046	0.00146309	0.000101654	0.000734278	0.00263161	0.000409234	0.000483471	0.00039051	0	0	0	0.00046738	0.00177874	0.00286738	0.000253492	0.000716922	0	0	0.0227418	0.0163512	0.0142674	0.0203681	0.0373266	0	0.00152656	9.27706e-05	0.00322485	0	0	0.0015214	0.00251242	0.00745421	0.0297725	0.0327253	0.0150157	0.00442894	0.0110301	0.00931176	0.00744521	0.000271733	0.00027775
	TARA_ION_MAG_00020	2.22795e-05	7.67325e-05	2.82943e-05	2.7099e-05	2.65584e-05	2.82198e-05	0	0.000292966	0.000126768	2.86252e-05	2.95383e-05	5.92836e-05	2.88094e-05	6.80713e-05	7.33102e-05	6.35321e-05	4.26336e-05	3.8109e-05	0.00087741	0.000657407	0.00110105	0.000261734	8.97248e-05	2.31319e-05	0	7.62376e-05	8.1494e-05	5.42919e-05	8.02172e-05	5.92167e-05	0.000138616	2.26248e-05	0.000261236	7.36295e-05	0.00229246	0.012422	0.00584665	0.00956412	0.00739234	0.00268635	0.00269277	0.000536932	0.0013128	0.000782818	0.00033072	0.0005538	5.10122e-05	5.21417e-05
	TARA_ION_MAG_00021	0	0	9.68421e-05	0	0	9.65873e-05	0	0.000100273	0.000216943	0	0.0001011	0	0	0	0	0	0.000145921	0.00026087	0.000450464	0.00150006	0.00108869	0.000977268	0.000307099	0.000237519	0.000769112	0	0	9.29119e-05	0.000137279	0.00010134	0.0149448	0.00216824	0.00134119	0.00025201	0.00540525	0.000142912	0.00534782	0.0058295	0	0	0	0	0	0	0.00024256	0	0.00235708	0.00187388
	TARA_ION_MAG_00022	0.000154235	7.08267e-05	0.000235049	0.000225119	3.67714e-05	3.90717e-05	4.23894e-05	0.00016225	0.000526551	0.000198165	0.00114512	0.00114913	0.000638209	0.000376992	0.000406006	0	0.000236113	0.000263819	0.000425186	0.000910212	0.00152446	0.000263551	0.000931714	3.20272e-05	0	0.000738883	0.000959077	0.00582567	0.00305428	0.00110684	0.000351854	0.0052313	0.000506373	0.00812152	3.52669e-05	5.78112e-05	0.000593167	0.00166885	0.000842392	0.00102181	0.000994205	0.00218376	0.00106029	0.000454518	0.00170076	0.00230029	7.06289e-05	3.60964e-05
	TARA_ION_MAG_00023	0.00500926	0.0054174	9.21972e-05	0	0	0	0	0.00210019	0.000206538	0	9.6251e-05	9.65881e-05	0	0	0	0	0.000138922	0	0	0.000102008	7.97285e-05	0.000852862	0.00752851	0.00263814	0.000976297	0.0011593	0.00212439	0.00123838	0.00091486	0.00135071	0.0128729	0.00442339	0.0124281	0.00543825	0.003652	0.0142861	0.000985416	0.00085383	0.00247819	0.00298196	0.00370475	0.00032805	0	0.000246854	7.69753e-05	0	0	0
	TARA_ION_MAG_00024	2.1378e-05	2.45426e-05	2.71495e-05	2.60025e-05	0	0	0	0.00416046	0.000942703	2.7467e-05	0.000113373	0.000199097	2.76438e-05	0	0	0	0	0	8.41909e-05	0.0011715	0.00201909	0.000319637	8.60945e-05	0	0	2.43843e-05	3.90983e-05	0.000911667	0.000153943	0.000653438	0.00343602	0.0013894	0.00303306	0.00204886	0.00283517	0.000600976	0.00016927	0.000477714	0.00396988	0.00396562	0.00577052	0.00576388	0.00109173	0.00116306	0.00108802	0.000910958	4.89482e-05	7.5048e-05
	TARA_ION_MAG_00025	0.000147901	0.00033959	0.00169047	0.00161905	0.000881531	0.000562007	0.000812971	0.00213932	0.00820505	0.000380054	0.00607874	0.000787101	0.00210375	0	0	0.000421754	0.000566041	0.000252984	0.000291232	0.0012469	0.000649711	0.00189546	0.00104236	0.000153559	0.000248622	0.0001687	0.000270497	0.00396455	0.000798776	0.00452072	0.0386481	0.00570735	0.00676339	0.0172704	0.101456	0.00817696	0.0041824	0.0170469	0.000201949	0.000195969	0	0.000222774	0	0.000167635	0.000940913	0	0	0.00103842
	TARA_ION_MAG_00026	0.000118542	0.000907266	5.01817e-05	0	0	5.00496e-05	0	0.019173	5.62078e-05	0.000152306	5.23881e-05	5.25716e-05	0	0	0	0.00338034	0	0	7.78071e-05	0	4.33951e-05	0.0002954	0.000119349	0	0	0.06693	0.0676423	0.000385161	0.027387	0.000315073	8.19479e-05	4.01265e-05	4.63319e-05	0	0.000677636	0.00251785	0.000223478	0.000139418	0.003507	0.00240838	0.00037145	0.000773729	3.88057e-05	0.000179145	0.000167586	7.0157e-05	0	4.62383e-05
	TARA_ION_MAG_00027	0	0	0	0	0	0.000259564	0	0	0	0.000263293	0.000203769	6.8161e-05	6.6247e-05	0	8.4288e-05	0	0	0	0	0.000791842	0	0	0	0	0	0.0756159	0	0	0.000276688	0	0	0	0	0	0	0	0	0	0	0	0	0	0	0	0.00559501	0	0	0
	TARA_ION_MAG_00028	0.000146159	0	0.000123745	5.92589e-05	2.90384e-05	6.17099e-05	6.69499e-05	0.00121723	0.0148655	0.000250386	0.00539353	0.00505592	0.000724492	7.44277e-05	4.00779e-05	0	4.66147e-05	4.16676e-05	0	0.00154027	0.00010701	0	0	0	0	0.000333426	0.000178208	0.0174227	0.0011402	0.00369054	0	0.0122945	0.000314194	0.01806	0	0	0	0.0010314	0.000665237	0.00148474	0.000981405	0.00058707	0.00105262	0.00165661	0.00204047	0.00129753	2.78878e-05	2.85053e-05
	TARA_ION_MAG_00029	6.32521e-05	0.000290461	0.000240985	7.69347e-05	0.0002262	0.00833215	0.000260759	0.000415869	0.000359899	0.000162536	0.00025158	0.000168308	8.17908e-05	0.00212582	0	0	0	0.000108193	0.00012455	8.8876e-05	6.94646e-05	0.021549	0.00343887	0.000131344	0.000212653	7.21468e-05	0.000115682	0.00107895	0	8.40589e-05	0.0381728	0.00481743	0.0203214	0.0231334	0.0322525	0.0100761	0.00751239	0.00781108	8.63665e-05	0.000335236	8.49427e-05	0	0	0	0.0404407	0	0	7.40159e-05
	TARA_ION_MAG_00030	0	2.5009e-05	5.53308e-05	5.29933e-05	0	0	0	0.000171873	0.00207617	0.000223912	0.00049099	0.000666608	0.000535213	0.00039935	0.000358404	6.212e-05	8.3372e-05	7.45239e-05	8.57908e-05	0.00327519	0.00258378	2.32651e-05	4.38653e-05	0	0	0.0021866	0.00167334	0.00475113	0.00521587	0.000521104	6.77674e-05	0.00280948	0.000102172	0.00340767	4.98112e-05	4.08265e-05	9.85638e-05	0.00212651	0.00035694	0.000404098	0.00242813	0.000951558	0.00231053	0.00101233	0.000692933	0.0013924	2.49392e-05	2.54914e-05
	TARA_ION_MAG_00031	3.86062e-05	0.000177284	0	0	4.60207e-05	4.88997e-05	0	0.0105592	0	4.96022e-05	0	0	0	0	6.35165e-05	0.000220179	0	0	0	5.42459e-05	0.00254389	8.2461e-05	0.000155477	4.00832e-05	6.4897e-05	0.000968774	0.000494249	4.7039e-05	0.00410055	0.011082	0.0604492	3.92046e-05	0.0312798	8.50576e-05	0.0641764	0.00104912	0	0	0.00975214	0.00179036	0.00176274	0.00267491	0.000151657	0.00017503	0.00126895	0.00109672	4.41973e-05	4.5176e-05
	TARA_ION_MAG_00032	0	0	0.000220565	0.000105624	0.000103517	0	0.000119332	0.000114189	0.00123526	0.000111573	0.000230263	0.000115535	0	0	0	0	0.000498519	0.000445613	0.000341988	0.000732108	0.000762944	0.000556451	0.00017486	9.01611e-05	0.000145976	0	0	0	0	0.000115405	0.0662748	0.0151678	0.02179	0.00650502	0.00565903	0.0012206	0.00540245	0.00255329	0	0	0.000116618	0	0	9.84256e-05	0.000828673	0	0	0.000203233
	TARA_ION_MAG_00035	0.00127695	0.00121569	0.000158213	0.00015153	0.00512348	0.000591739	0.000299593	0.000204773	4.43032e-05	0.000440176	4.12925e-05	8.28742e-05	8.0547e-05	0.00180802	0.00240834	0.0103912	0	5.32736e-05	0.000490622	4.37622e-05	0.000171021	3.32622e-05	0.00103479	0.0181732	0.0168059	0.0362354	0.0169745	0.000227689	0.00112138	0.00339401	9.68875e-05	6.32556e-05	0.000109557	3.43096e-05	3.56077e-05	2.91849e-05	7.04586e-05	3.663e-05	8.50532e-05	4.12673e-05	0.00142207	0.000187648	9.17603e-05	3.53007e-05	3.3023e-05	5.5298e-05	0.000106967	0.000145781
	TARA_ION_MAG_00036	4.09426e-05	0.00014101	0	0	4.88058e-05	5.1859e-05	0	0.00226119	0	5.26041e-05	0	0	0	0	6.73604e-05	0.000233504	0	0	0	0	8.99279e-05	0	0.000824429	0	6.88245e-05	0.0179329	0.00958465	9.97714e-05	0.0263133	0.00848807	0.00101893	0	0.000240035	0	0.000280854	0	0	0	0.000391331	5.4249e-05	0.00164948	6.16694e-05	0	0	0.00329926	0.00327121	4.68721e-05	4.791e-05
	TARA_ION_MAG_00037	0	0	0.000478062	0.000366292	8.97464e-05	0.000190721	0.000103458	0	0.000214188	0.00154769	0.00509063	0.00360597	9.73532e-05	0	0	0	0	0	0	0	0	8.04048e-05	7.57998e-05	7.81675e-05	0.000253115	0	0.000137693	0.000550392	0.000135535	0.001901	0.00983666	0.0350924	0.00803324	0.00580556	0.00266831	0.0112878	0.000340639	0.000531275	0	0	0	0	0	0	0.000399133	0	0	0
	TARA_ION_MAG_00038	2.86906e-05	6.58754e-05	0.000182181	0.000104691	3.42008e-05	3.63403e-05	3.94261e-05	0.00135817	0.00224465	0.000110587	0.00155957	0.0016032	0.000370996	8.76594e-05	4.72029e-05	0	5.49018e-05	4.90752e-05	0.000395463	0.000322507	0.00274125	0.00232871	0.00121321	0	0	3.27252e-05	5.24724e-05	3.49575e-05	0.0001033	0.000152514	0.00529561	8.74058e-05	0.00595445	0.000695326	0.00610107	0.0130123	0.00415398	0.00182214	0.00207628	0.00114045	0.000847644	0.00142609	0.0010707	0.0005203	0.00109514	0.00132444	3.28457e-05	3.3573e-05
	TARA_ION_MAG_00039	0.0045506	0.00207311	0.00082559	0.000790712	0.0422772	0.00516923	0.000347408	0.000237455	0.000102748	0.000603233	4.78828e-05	0.000336353	9.34024e-05	0.0104829	0.0170533	0.0025747	0	6.17762e-05	0.00334244	5.07467e-05	0.000475958	0.000269996	0.0142175	0.000524967	0.000485686	0.149701	0.0368573	0.00338836	0.0117682	0.00230382	0.00123586	3.66756e-05	0.00131277	0	0	6.76857e-05	0.00020426	4.24762e-05	0.000394511	9.57071e-05	0.00286155	0.00130558	0.00212811	0.000245609	7.65871e-05	0.000128247	0.000620195	0.000718452
	TARA_ION_MAG_00041	0	5.46073e-05	0	0	0	0	0	0.00856901	0	0	0	0	0	0	0	0.000135639	0	0	0	0	5.2238e-05	0	0.000862021	0	0	0.000325531	0.000173988	0	0.00231203	0.0329972	0.0167207	4.83033e-05	0.0135529	5.23991e-05	0.014248	8.91449e-05	5.38037e-05	0	0.00305258	0.000756301	0.00511021	0.000644814	4.67134e-05	5.39128e-05	0.00126085	0.0010979	0	0
	TARA_ION_MAG_00042	4.4028e-05	0	0.0003914	0.000321313	5.24838e-05	0.000446137	0.000363015	0.00057895	0.0128389	0.00526085	0.0117329	0.00954808	0.00375753	0.000672602	0.000579493	0	0.000168502	0.00015062	8.66955e-05	0.000494913	4.83524e-05	4.70209e-05	8.86557e-05	0	0	5.02194e-05	0	0.00686656	0.000237784	0.00146278	0	0.00482872	0.000258124	0.015763	0	0	0	0.000362472	0.000420821	0.00198346	0.000295631	0.0003979	0.00380501	0.017915	0.0129778	0.00945876	0.000100809	5.15204e-05
	TARA_ION_MAG_00043	4.64475e-05	0.000106646	0.000117974	5.6495e-05	0.000110736	0.000117663	6.38273e-05	0.000916148	0.00356781	5.96769e-05	0.000862127	0.0016067	0.000180183	0	7.64173e-05	0	8.88811e-05	7.94484e-05	0.000182919	0.00195791	0.00453985	0.000843282	4.67638e-05	0	0	0.000211917	0.00042474	0.0080928	0.00133787	0.0032715	0.00139674	0.0122635	0.00844156	0.0293186	5.31026e-05	0.00030467	0.00409799	0.0145309	0.0141429	0.00695435	0.00941869	0.0247662	0.00542817	0.00357985	0.00492481	0.00461817	0.00116983	0.0015762
	TARA_ION_MAG_00045	0.000302646	0.00089757	0.000352322	0.000368114	0.000691477	0.000894459	3.46575e-05	0	0	0.000712886	0.000167188	0.000201328	0.000228287	0.000231171	0.000207469	0.000143837	9.6523e-05	8.62792e-05	0.000943571	3.54375e-05	0.000110791	0	0.000101569	2.61854e-05	4.23957e-05	0.00399863	0.00401295	0.00414847	0.0181613	0.00415608	2.61523e-05	0.00115251	0	8.33491e-05	0	0	0.00248192	0.000978847	0.00134304	0.000133669	6.77384e-05	3.79881e-05	4.95367e-05	2.85856e-05	8.02236e-05	4.47789e-05	0.00144365	0.00138708
	TARA_ION_MAG_00046	2.00077e-05	6.89085e-05	0.000355729	0.000657067	9.54013e-05	2.53424e-05	0	0.000447259	0	0	0	0.000292813	0	0	0	0	0	0	3.93972e-05	0.000196791	0.00755868	0.00166669	0.000926624	0	0	0	0	2.4378e-05	7.20378e-05	2.65893e-05	0.00921166	2.03178e-05	0.0010557	0	0.0170644	0.00198734	0.00181052	2.35313e-05	0.00412521	0.00119296	5.37377e-05	0.00171778	0.000314385	0.000113387	0	0	0.00034358	0.000398013
	TARA_ION_MAG_00047	0	0	0	5.93498e-05	5.81659e-05	6.18046e-05	6.70527e-05	0.0642913	0	0.000689618	0	0	6.3096e-05	0.000149084	0.000240837	0.000695713	0	0	0	0	0	0	4.91269e-05	0.000101323	8.20238e-05	0.000389594	0.000446203	0.000772887	0.000439212	0.0059658	0.00870276	0.000644162	0.0417089	0.000107505	0.00987413	0	0	0	0.00299816	0.00336195	0.00386612	0.000881957	4.79199e-05	0	0.000103473	8.66347e-05	0	0
	TARA_ION_MAG_00048	7.4297e-05	0.000597067	4.71775e-05	4.51844e-05	4.42831e-05	4.70533e-05	5.10488e-05	0.000683883	0.00343479	0.00071594	9.85037e-05	0.000148273	4.80365e-05	0	6.11182e-05	0.00264832	0.000142173	0.000571882	0.000512044	0.00250549	0.00285581	0.00749834	0.000635826	7.71395e-05	6.24467e-05	0	0	0.000678943	0.000267506	0.000197474	0.0328585	0.00562092	0.099879	0.0283596	0.0716065	0.00567411	0.00659713	0.0100925	0	4.92218e-05	4.98876e-05	0.000111909	3.64826e-05	0.000210526	0.000275719	6.59571e-05	0.000722985	0.000434702
	TARA_ION_MAG_00049	0	3.40523e-05	0	0	0	0	0	0.00374436	8.43858e-05	0	3.93255e-05	7.89266e-05	0	0	0	0	0	0	0	0.000708521	0.00511426	0.00237584	2.98636e-05	0	0	0	0	0	5.33981e-05	0.000236513	0.00279893	0	0.00212155	3.26753e-05	0.00244163	0.0172327	0.000234858	0.000313967	0.00194404	0.000628825	0.00147383	0.000402097	5.82596e-05	6.72385e-05	3.145e-05	0	3.39573e-05	3.47092e-05
	TARA_ION_MAG_00050	8.8253e-05	3.79939e-05	4.20295e-05	4.02539e-05	2.63006e-05	1.3973e-05	9.09567e-05	7.25307e-05	0.00014123	0.000141737	0.000263265	0.000161448	0.000185444	0.000168527	0.000127048	3.14577e-05	8.44396e-05	7.54783e-05	2.17224e-05	4.65019e-05	3.63454e-05	1.17815e-05	2.22135e-05	0.000137444	0.000111265	0.00148479	0.00175529	0.00510768	0.00135046	0.00262423	0.000228784	0.0060494	0.00010348	0.000753454	2.52245e-05	5.16866e-05	0.001722	0.00124554	0.000286196	0.000292338	0.000237034	0.000332325	0.000184176	6.25178e-05	0.000526355	0.000430905	1.26293e-05	1.29089e-05
	TARA_ION_MAG_00051	0	0	0.000310246	0	0	0	0	0	8.68756e-05	7.84687e-05	0	0	0	0	0	0	0	0	0	0.000257445	0.000134144	0.0002609	6.14894e-05	0.00120479	0.000615987	0	0	0	0	0	0.00037998	0.00105434	0.0110281	0.00269115	0.00146631	0.0162532	0.0023488	0.00100561	8.33918e-05	0.000161845	8.2017e-05	9.19913e-05	0	6.92224e-05	0.000194268	0	6.99184e-05	7.14666e-05
	TARA_ION_MAG_00052	4.26886e-05	0.000130687	0.00215046	0.0018173	0.000203549	5.40706e-05	3.91079e-05	1.87113e-05	0	0.000274237	0.000830089	0.00130629	0.00296242	0.00213033	0.00229428	0.000162308	0.000245065	0.000243396	2.80194e-05	7.99762e-05	0.000484442	3.03936e-05	0.000214897	1.47739e-05	0	0.0251411	0.0123876	0.00397033	0.021851	0.00168302	0.000206574	0.000491303	5.00542e-05	3.13507e-05	0.000162684	2.66679e-05	8.04776e-05	5.02064e-05	5.82885e-05	3.77083e-05	0.000305747	0.00034293	0.00104808	0.00043546	0.000528063	0.000985315	0.000130323	0.000116557
	TARA_ION_MAG_00053	4.49963e-05	5.16571e-05	0.000361912	0.000273649	0.000107276	5.69935e-05	4.1222e-05	0.00124253	0.00238956	0.000462498	0.00115336	0.00145672	0.000659423	0.000229131	0.000271442	0	0.000114805	7.6966e-05	2.9534e-05	0.00111697	0.00319555	0.00038444	0.000362422	3.11452e-05	2.52129e-05	0.000239511	0.00021945	0.000657897	0.000621034	0.000996631	0.00528799	0.00115757	0.00381631	0.000991362	0.00210918	0.00324665	0.00105187	0.00153469	0.000901112	0.000616074	0.000563981	0.000700343	0.000707034	0.000425	0.000604319	0.000798907	3.43419e-05	3.51023e-05
	TARA_ION_MAG_00054	2.79913e-05	4.82023e-05	7.10962e-05	8.51159e-05	3.33672e-05	1.77273e-05	1.92326e-05	1.84037e-05	0	8.99097e-05	3.71111e-05	5.58617e-05	0.000199074	0.000213807	0.00018421	0.00011973	2.67818e-05	2.39395e-05	0.000110235	1.96654e-05	4.61109e-05	1.4947e-05	8.45458e-05	2.90622e-05	2.35267e-05	0.0376426	0.0320727	0.00184169	0.0204085	0.000185995	1.45127e-05	2.84251e-05	1.64105e-05	1.54177e-05	1.6001e-05	1.31148e-05	3.16619e-05	1.64604e-05	1.91101e-05	0	1.87951e-05	0	1.37448e-05	0	1.48395e-05	2.48492e-05	4.80677e-05	4.9132e-05
	TARA_ION_MAG_00055	2.90387e-05	0	0.000811324	0.000812369	0	3.67813e-05	0	0.00813336	0.029204	0.0175356	0.0268344	0.0182356	0.0251959	0.0011534	0.00124217	0	0	0	0	4.08026e-05	0	0	0	0	0	0.00327911	0.00122151	0.033931	0.0027184	0.0377807	0	0.0267758	0.000374541	0.0215927	0	0	0	0.000990428	0.00075336	0.00915737	0.00214482	0.00201201	0.00193924	0.00408125	0.0251552	0.0100538	0	0
	TARA_ION_MAG_00056	0.00137527	0.000152792	0.00242263	0.00383116	0.00105767	0.00533823	0.00493803	5.83361e-05	0	0.00136798	0.000705809	0.000295117	0.0028683	0.00352417	0.00357643	0.00037952	0.00280147	0.00303534	0.00873559	0.00941264	0.000487207	0.000284274	0.000223328	0	0	0.0179131	0.00827591	0.00864859	0.019567	0.000589568	0	0.0047754	0	0.000293226	0	0	0.000853076	0.00281751	0.000666328	0.000293907	0.00327671	0.000534575	0.00230911	0.00492771	0.00413937	0.00362328	0.000457095	0.000467216
	TARA_ION_MAG_00057	7.33341e-05	4.20949e-05	9.31322e-05	8.91977e-05	4.37092e-05	9.28871e-05	5.03872e-05	0.00356796	0.0016169	0.00226132	0.00209038	0.00478081	0.00104311	0.00011203	0.000120652	0	7.01655e-05	6.2719e-05	7.22011e-05	0.000206085	4.02685e-05	0	3.69168e-05	3.80699e-05	6.16374e-05	0.00150564	0.000670606	0.0393598	0.00303645	0.00209534	0	0.00320224	0	0.000646282	0	0	8.29508e-05	0.00241497	0.000450598	0.0015061	0.0027575	0.00127028	0.000792215	0.000540274	0.00256594	0.00253899	8.39547e-05	0.000128721
	TARA_ION_MAG_00058	0.000241619	0.000138693	0.000613699	0.000146943	0.000720059	0.000918126	0.000498043	0.000635439	0.00223404	0.000155219	0.000160171	0.000642926	0.000312436	0	0	0.000689001	0.000231179	0.000206645	0.000237886	0.000169751	0.000132676	0.00335457	0.00279755	0.00075259	0.00121849	0	0	0.000294396	0	0.0019266	0.0454742	0.00748361	0.0607698	0.0119776	0.0273477	0.00962253	0.00847242	0.00341005	0.000164958	0.000160073	0	0	0	0.000136929	0.000512376	0	0	0
	TARA_ION_MAG_00059	5.62924e-05	0.000452378	7.14897e-05	6.84696e-05	0.000134207	7.13016e-05	0	0.000740223	0.000240224	0	0	0.000224683	7.27913e-05	0	0	0.000321047	0	0	0.000110845	0	0.00142189	0.000360714	0.000793461	0.000175338	9.46276e-05	6.42085e-05	0	0	0.00010134	7.48099e-05	0.000175117	0	0.000198016	0	0.000321791	0.0386127	0.00292902	0.00125791	0.000768636	0.00029835	0.000377982	0.00016958	0.000718683	0.00108466	0.000238747	9.9947e-05	0.00012889	0.000197616
	TARA_ION_MAG_00060	0.000154344	0.000265787	0.000343021	0.000281597	0.00013799	9.77482e-05	5.30241e-05	0.00111626	0.000987979	0.000148729	0.000460419	0.000513368	0.000349267	0.000471573	0.000507866	0	0.000147675	0.000132003	0.000151959	0.000704827	0.00135603	0.00412089	0.00104892	4.00622e-05	0	0.000264073	0.00035285	0.000282086	0.000416786	0.000615347	0.00984286	0.000431024	0.00461486	0.000765117	0.00802887	0.0128721	0.00305522	0.00190601	0.00252896	0.0017383	0.00191727	0.00197607	0.00166735	0.000612282	0.00139103	0.00164422	0.000132523	0.000135457
	TARA_ION_MAG_00061	0	0	0.0017246	0.000971614	0.00161879	0.00010118	0.00164658	0.00294115	0.00409067	0.00112897	0.00561311	0.00276324	0.00154941	0	0.00262849	0	0.00015286	0.000136637	0.000157295	0.000448969	0.000526365	0.000767804	0.00112596	0.000414688	0.000268562	9.11148e-05	0.000292191	0.00038932	0.000143807	0.00106159	0.00057983	0.00186575	0.0015923	0.0043119	0.00913272	0.0101801	0.0112042	0.0113679	0.00479921	0.011431	0.0124439	0.0108289	0.00290263	0.0158445	0.000169396	0.00397122	0	0
	TARA_ION_MAG_00062	0.000991645	0.00355762	0.00015742	7.53848e-05	7.38809e-05	0.00298311	0.000170337	0.000244495	0.000705296	7.96306e-05	0.000246512	8.24585e-05	8.0143e-05	0.000189363	0	0	0.0001186	0.000318039	0.00012204	0.000261257	6.80652e-05	0.00132382	0.000499199	0.000193047	0.000312554	0.000706934	0.00113351	0.00128376	0.000781028	0.00148258	0.0156171	0.00220284	0.00109007	0.00450615	0.00120459	0.000522694	0.000841263	0.000364463	0.000423133	0.000164241	0.000665851	0.000186707	0	0.000140495	0.00315431	0	0.0056763	0.00609208
	TARA_ION_MAG_00063	0.0024905	0.00198554	0.00131786	0	0	0	9.50668e-05	0.000636788	0.000984079	8.8885e-05	0.000183441	9.20416e-05	8.9457e-05	0	0.000113819	0	0.00198574	0.00295833	0.00163468	0.00388825	0.00478646	0.00369417	0.00222886	0.00179569	0.000814049	0	0.000126525	0.000168584	0.000124542	0.000551626	0.00387378	0.00653352	0.00105452	0.000609678	0.00609016	0.0121874	0.00782526	0.0110655	0.00151139	0.00485821	0.00241551	0.0039597	0.000815286	0.00235234	0.000513464	0.00036849	0.00158399	0.00137621
	TARA_ION_MAG_00064	0.000151059	0	0.000319734	0.000183736	0.000360141	0.00140313	6.91941e-05	0.00125803	0.0184795	6.46947e-05	0.000667584	0.0025457	0.000260444	0	8.28427e-05	0	9.63545e-05	8.61286e-05	0.000991499	0.00466959	0.00304142	0.00107551	0.000101392	5.22794e-05	0	0.00315886	0.00174972	0.00883462	0.0020849	0.0101044	0.00015664	0.0347707	0.000826574	0.0104282	0.000115135	0.000471839	0.00467039	0.00888307	0.00295641	0.00186809	0.0013524	0.00280621	0.00356042	0.00376672	0.00357706	0.00482768	0.000345872	0.000294609
	TARA_ION_MAG_00065	0.00303276	0.00314692	0.000148135	0.000212815	6.95233e-05	0.00155132	8.01453e-05	7.66914e-05	0.000331848	7.49338e-05	0.000154648	0.00062076	0.000301664	0	0	0.000498935	0.0106024	0.0102753	0.000918738	0.00581838	0.00999189	0.000560581	0.00099823	0.00484428	0.00598042	0	0.000106666	0.0110145	0.000104994	0.000930089	0.00381005	0.0102461	0.00574437	0.00385488	0.0170698	0.00300584	6.59703e-05	0.000137186	0	7.72769e-05	0	0	0	6.61041e-05	0.000803905	0	0.000200306	0.000204741
	TARA_ION_MAG_00067	0.000763645	0.000637591	0	0	0	0.00140691	0	0	0	0	0	0	0	0	0	0	0.000531381	0.000949973	0.00382758	0.000585275	0.000533686	0.000815555	0	7.20782e-05	0.000116699	0	0	0.00279134	0.000249955	0.00175292	0.0307385	0.00860078	0.000976807	0.000382379	0.000158738	0	7.85259e-05	8.16481e-05	0	0	0	0	0	0	0.000294432	0	7.94763e-05	0.000162472
	TARA_ION_MAG_00069	0.00199212	0.00176724	0.354306	0.00099125	0.000971476	0.00332614	0.000124434	0	0.000257614	0.000116342	0.00168075	0.000361422	0.000117091	0.0030433	0	0.00154929	0.0521563	0.0850332	0.0472505	0.0450408	0.0110384	0.00696286	0.000182335	0.00112818	0.00289211	0.0013427	0	0.00088264	0.011411	0.000481352	0.0055399	0.0236323	0.000106175	0.000199503	0.000103525	0	0.000102425	0.000532489	0	0	0.000121603	0	0	0.000102633	0.0108492	0	0.00020733	0.000211921
	TARA_ION_MAG_00070	0.00389016	0.00385423	0.00135353	0.000194452	0.000127049	0.000337492	0	7.00739e-05	0.000909643	0.000136936	0.000423913	0.000212699	0.000137817	0.000488455	0.000350698	0	0.00183554	0.0020965	0.00157399	0.00995877	0.00725697	0.00876449	0.000536527	0.00165986	0.000447901	6.07837e-05	0	6.49299e-05	9.59349e-05	0	0.00933872	0.00194817	0.000624846	0.00105668	0.000670179	0.000299615	0.00482224	0.00607943	0.000218291	0.00141218	0.00164597	0.000240802	0.000104669	0.0012684	0.00209061	9.46159e-05	0.000122015	0.000124717
	TARA_ION_MAG_00074	0.00480467	0.00114915	0.00177969	0.000974002	0.000715929	0.000338096	0.00128382	0.000350997	0.000189848	8.57383e-05	0.000176947	8.87832e-05	0.00017258	0.000407775	0.000439158	0	0.00140466	0.00136973	0.000657005	0.0214722	0.00461701	0.000285071	0.000403116	0	0	0.000152231	0.000244091	8.13077e-05	0.000120133	0.000266049	0.000207591	0.00806413	0.00336456	0.189513	0.000228879	0.000250127	0.00233995	0.0175018	0.00236906	0.00159155	0.0578019	0.00472415	0.00150731	0.00113453	0.000566042	0.00142178	0.000687563	0.00031235
	TARA_IOS_MAG_00001	0	0	0.000124758	5.97435e-05	0.000468414	0	0.000202492	0.000387531	0.000908306	6.31084e-05	0	6.53496e-05	0	0.000150073	0.00129298	0	9.39919e-05	8.40168e-05	0	0.000414099	0.000377599	0.00115406	0.000445075	0	0	0	0	0	0	0	0	0	0	0	0	0	0.000388916	0.000288842	0.000871882	0.00494621	0.0227569	0.0145009	0.00299074	0.0114128	0.000885359	0.00287791	0	0
	TARA_IOS_MAG_00002	0	0	0	0	0	0	0	0.000138397	7.48567e-05	0	0	7.0014e-05	0	0	8.65794e-05	0	0	0	0	7.39427e-05	5.77929e-05	0.000168604	5.29826e-05	0	0	0.00054022	0.00105869	0.00243652	0.00142105	0.0262256	0.00698476	0.000374078	0.00684915	0.00168116	0.000601643	0.0389073	0.00839303	0.0154729	0.00014371	0.000836724	0.000777372	0.00523146	0.000568489	0.00155079	0.000111594	0.000186868	0	6.15794e-05
	TARA_IOS_MAG_00003	9.59165e-05	0	0.00243622	0.00139998	0.00217242	0.000121491	0.00224071	0.00416217	0.005594	0.00160207	0.00763002	0.00382837	0.00210849	0	0.00362953	0	0.000183544	0.000164065	0.000188869	0.000673865	0.000842699	0.00102437	0.00154512	0.000597517	0.000322471	0.000218809	0.000526266	0.000584338	0.000172674	0.00140215	0.000795683	0.00233767	0.00213686	0.00549443	0.0116239	0.0127629	0.0154062	0.0153419	0.00641742	0.015632	0.0172603	0.0147363	0.00395628	0.0219603	0.0003051	0.00544958	0.000109808	0.000112239
	TARA_IOS_MAG_00004	0	0	0.000268138	0.000171207	0	8.91441e-05	9.67137e-05	0.000555274	0.007108	0.00325529	0.00121302	0.00486908	0.00182013	0.000860127	0.000578953	0	0.000269352	0.000240767	0.000138583	0.000494451	0	0.00202941	0.000425151	0	0	0	0	0.00437335	0.0001267	0.00112237	0	0.00528877	0	0.00023259	0	0	0	8.27734e-05	0.00124927	0.00466262	0.00113416	0.00689051	0.0125794	0.0306316	0.0296998	0.026616	0.000322287	0.000329423
	TARA_IOS_MAG_00005	7.64058e-05	0.000438581	0	0	9.108e-05	0.000193556	0.000104995	0	0	0.000392672	0	0	0	0.000466891	0.000502824	0.00326818	0	0	0.000150451	0	0.000167821	0	0	0	0	0	0	9.30951e-05	0	0.00010154	0	0	0	0	0	0	0.163603	0.000269585	0.0141885	0	0.000102607	0	7.50361e-05	0.000259802	0.000243038	0.000135658	0.00069977	0.00143053
	TARA_IOS_MAG_00006	0	0	0.000484721	0.000835638	0.00181993	9.6689e-05	0.000209798	0.000803027	0.0142248	0.00107886	0.00111327	0.00294527	0.000394837	0.000233231	0	0.00217679	0.0023372	0.0047006	0.00796657	0.00836628	0.0124073	0.0105982	0.000614845	7.92562e-05	0.00012832	0	0	0	0	0.000101447	0.00490768	0.000620151	0.000626549	0.000168184	0.00148365	0.000929908	0.0107069	0.0362708	0.000104231	0	0	0	0	0	0.00129502	0	0.000174782	0.000267978
	TARA_IOS_MAG_00007	0	0.000110073	0.0200912	0.000116621	0.000114294	0.000121445	0.000131757	0.00264765	0.00190942	0.000246378	0.000508475	0.000382692	0.000123982	0	0	0	0.000183475	0.000164003	0	0.000134722	0.000105297	0.000204796	0.000289599	0.000398194	0.000322349	0	0	0	0	0	0.000596536	0.000194732	0.000224847	0.000105622	0.000109618	0	0.000216907	0.00214254	0.000523672	0.000381124	0.0463535	0.000144419	0	0.0556407	0.000203323	0	0	0
	TARA_IOS_MAG_00008	0.00301331	0.00245797	0.00140988	0	0	0	0.000108969	0.000729912	0.00124079	0.000101883	0.000210267	0.000105502	0.000102539	0	0.000130464	0	0.00227614	0.0035266	0.00187374	0.00467971	0.0056606	0.00440377	0.00255481	0.00205829	0.00106639	0	0.000145028	0.000193237	0.000142755	0.000632296	0.00452251	0.0072474	0.00120874	0.000698837	0.00679947	0.0136725	0.00896962	0.0124972	0.00173241	0.00577881	0.00287525	0.00477765	0.00101239	0.00269634	0.000672631	0.000422378	0.00190642	0.00167026
	TARA_IOS_MAG_00009	0	0	0.000477156	0.000114249	0.000223941	0	0.000129078	0.000370544	0.00066807	0.000120684	0.00062267	0.00037491	0.000242922	0	0.000309077	0	0	0	0	0.000395948	0.000309469	0.00090284	0.00567421	0.000487621	0.000315794	0.000535697	0.00103074	0.00194561	0.000845491	0.00362004	0.018214	0.0275666	0.00363454	0.0104509	0.0111685	0.00237651	0.0112623	0.0110472	0.00564326	0.00808977	0.0119834	0.00353705	0.000922467	0.0105399	0.000199188	0.00116741	0	0
	TARA_IOS_MAG_00010	0	4.87771e-05	5.3958e-05	0.000103357	5.06476e-05	0.000107632	5.83857e-05	0	0	0.000109178	0	0	0	0.000259628	0.000209707	0.000121158	8.13036e-05	7.2675e-05	8.36623e-05	0.000298499	0.000746572	0.00245029	0.000256662	4.41131e-05	0	0.000145387	0.000310823	0.00507328	0.000994348	0.00163746	0.000352459	0.00371057	0.000149456	0.00416561	0	0	0	0.0004997	0.00203049	0.00377184	0.00182584	0.00441576	0.00429777	0.00597143	0.00612673	0.00505425	0	0
	TARA_IOS_MAG_00011	0.000292346	0	0.000106077	0.000101596	0	0.000264495	0.000114782	5.49175e-05	0.00231691	0.000965861	0.00880393	0.0018892	0.000864069	0	6.87112e-05	0	7.99182e-05	7.14367e-05	0	0.000410777	0	0	0	0	0	4.76366e-05	0	0.00427443	0	0.000333011	0	0.123458	0.00538666	0.335575	0	0	0	0.0118867	0.00387774	0.000885389	0.00544028	0.000377436	0.00196872	0.00572767	0.011469	0.00830494	4.78121e-05	0
	TARA_IOS_MAG_00012	2.71898e-05	3.12147e-05	0.000172651	9.92144e-05	6.48235e-05	3.44393e-05	0	0.000250274	0.00185649	0.000279473	0.00338856	0.00311103	0.00101961	0.000332296	0.00035787	0	0.00026015	0.000325557	0.00133848	0.00103152	0.000209023	0.000871142	0.00202575	0	0	0.000496214	0.000497275	0.00192147	0.00146845	0.000939482	0.00045111	0.0122318	0.000318812	0.0056011	9.32569e-05	0.000101914	0.0014455	0.00275012	0.00107665	0.00118887	0.00153358	0.00176104	0.0033378	0.00194151	0.00363248	0.00468271	0	0
	TARA_IOS_MAG_00013	0.000518362	0	0	0	0	0.000164143	0.000178081	0.0160182	0.00294944	0.00216451	0.00773156	0.00810347	0.00117301	0.00158377	0.00106604	0	0.000247982	0.000221664	0	0	0	0.001384	0.000913312	0	0	0	0	0.00110528	0	0.000861098	0.000134379	0.000657995	0.00136755	0	0	0	0	0	0.00495453	0.0121912	0.0017403	0.00527025	0.0301624	0.122646	0.0899999	0.0462476	0	0
	TARA_IOS_MAG_00014	0	0	0	0	0	0	0	0.0107461	0.00108982	0.000218746	0.000112862	0.00351097	0.000110077	0	0	0.000728242	0	0	0	0.000119612	0.00121534	0.000363654	0	0	0	0	0	0.000207442	0	0.000452517	0.000529632	8.64462e-05	0.000499074	0.000187552	0.00048662	0	0	0	0.0187138	0.00913623	0.111232	0.00346198	0.000418004	0.000868366	0.000631817	0.000453427	9.74552e-05	9.96132e-05
	TARA_IOS_MAG_00015	4.63917e-05	0.000106518	0.000117832	8.46407e-05	2.76508e-05	2.93805e-05	3.18753e-05	0.000305016	0.00343154	0.000327829	0.000768832	0.000956691	0.000869838	0.000708712	0.000648767	0.000132291	8.87744e-05	7.9353e-05	4.5675e-05	0.00342224	0.00287858	4.95453e-05	9.34154e-05	2.40833e-05	3.89923e-05	0.00156101	0.00127269	0.00313714	0.00359122	0.000369914	9.62116e-05	0.00188443	0.000135991	0.00235085	0.000106078	6.5208e-05	0.000104951	0.00275537	0.000538432	0.000614691	0.00380033	0.00139754	0.00446489	0.00199811	0.00115594	0.00242987	7.96656e-05	0.000108573
	TARA_IOS_MAG_00016	0	0	0	0	0	5.28894e-05	0	0.00104324	0	0	0	0	0	0	0	0	0	0	0	5.86718e-05	0.00353101	0.00124865	0	0	0	0	0	0	0	0.000110984	0.00701441	4.24032e-05	0.0136111	0.000229993	0.00969102	0.0012521	0.000330622	0.000147329	0.0109469	0.00177046	0.0407106	0.00157237	0	0	4.42738e-05	0	4.78034e-05	4.88619e-05
	TARA_IOS_MAG_00017	0.000266489	0.000734249	0.00487343	0.00317653	0.00114361	0.000337542	0.000292963	0.000350422	0.0113722	0.000136957	0.00515837	0.00794194	0.00213649	0.00065137	0.000526126	0	0.000407959	0.000364663	0.00188907	0.00329512	0.0032193	0.00614744	0.0123956	0.000110674	8.95936e-05	0	0	6.49396e-05	0	0	0	5.41238e-05	0	5.87131e-05	0	4.99434e-05	0.000301435	0.026766	0.00116439	0.000635576	0.0011452	0.00200698	0.00832243	0.00827606	0.00717695	0.0047315	0.000488133	0.000498941
	TARA_IOS_MAG_00018	0	0	0.000833956	0.000898565	9.78488e-05	0.00447071	0.00203037	0.000539687	0.0072393	0.000738246	0.00652968	0.0136511	0.00541327	0.000752384	0.000540193	0	0.00911034	0.00954753	0.000646528	0.0141865	9.01464e-05	0	0.000413216	0	0	9.36272e-05	0	0.000100014	0	0.000109086	0	8.33564e-05	0	0	0	0	0	0	0.000560403	0.0116375	0.0121256	0.00272005	0.00709392	0.0312603	0.0456926	0.0110763	0	0
	TARA_IOS_MAG_00019	0.000513676	5.89715e-05	0.00365318	0.00143703	0.000367398	0.000650636	7.05884e-05	0.000202639	0.00613782	0.00171596	0.00578881	0.00150353	0.005181	0.0034528	0.00270439	0.000292959	0.00186763	0.00140583	0.00212411	0.0184773	0.00107185	0.00290755	0.00341335	0.000213331	0.000172698	5.85911e-05	0	0.000187763	0	0.0013653	5.32655e-05	0.00041731	0.000120461	5.65868e-05	0	4.81347e-05	0.000406726	0.000120828	0.000420835	0.000408372	0.0015866	0.000696347	0.0395503	0.0161856	0.0360557	0.0279081	0.000235228	0.000300545
	TARA_IOS_MAG_00020	3.42346e-05	7.86047e-05	0.000304339	0.000291482	0.000122429	8.6725e-05	4.70446e-05	0.000270103	0.00107136	0.00105565	0.00263254	0.00259621	0.00141659	0.000836786	0.00112648	0	0.000327554	0.000409908	0.000134823	0.000529137	0.00210544	0.000109685	0.000275742	0	0	0.00413918	0.00613596	0.00358727	0.00486883	0.0024113	0.000567992	0.00365035	0.000240849	0.00113139	0.00011742	0.00019248	0.00418219	0.00209371	0.00224377	0.00199588	0.00335614	0.00355802	0.00245433	0.00131928	0.00431956	0.00553129	3.91926e-05	4.00605e-05
	TARA_IOS_MAG_00021	2.8417e-05	3.26236e-05	3.60888e-05	3.45642e-05	0	0	0	0.00564246	0.00129352	3.65109e-05	0.000150702	0.000264653	3.67459e-05	0	0	0	0	0	0.000167868	0.00159716	0.00280873	0.00048558	0.000114442	0	0	6.48264e-05	5.1972e-05	0.000934852	0.000153473	0.000642003	0.00383071	0.00141402	0.00343198	0.00225391	0.00334634	0.000772228	0.000289291	0.000701852	0.00539342	0.00530901	0.00789951	0.00804694	0.00153492	0.00167485	0.00144626	0.00126136	6.50651e-05	9.97587e-05
	TARA_IOS_MAG_00023	0	0	0.00198463	0.000118799	0.000116429	0.000123713	0.000134218	0.000256867	0.00027787	0.000250981	0.000129493	0.000129947	0.000126298	0	0.00642771	0.000278519	0.00168212	0.0020048	0.00288487	0.00617574	0.00429058	0.0109526	0.000688355	0.000709856	0.000328371	0.000111406	0	0	0	0	0.00020256	0.00039674	0.000114524	0	0.000111666	0	0.000220959	0.000114872	0.00866864	0.0146238	0.0305614	0.0204492	0.0267618	0.129191	0.000517802	0.0104049	0	0
	TARA_IOS_MAG_00024	0	0	0	0	0	0	0	5.5587e-05	0.000120264	2.71565e-05	2.80228e-05	2.8121e-05	0	0	3.47744e-05	0	0.000161785	0.000180769	0.00349605	8.90968e-05	0.000278549	2.25732e-05	0	0	0	0	0	2.57532e-05	0	0	6.5752e-05	0	4.95667e-05	0.000139704	0.00103909	0.000336704	0.115428	0.0109378	0.0310537	0.00305262	0.000737998	6.3673e-05	0.000103787	4.79132e-05	0.000112054	0.000112583	2.41975e-05	2.47333e-05
	TARA_IOS_MAG_00025	1.96715e-05	2.25834e-05	0.000649536	0.000478535	4.68989e-05	2.49164e-05	0	0.000982952	0.00025184	0.000176921	0.00044337	0.000785158	0.000915733	0.0019834	0.00184476	0.00011219	3.76429e-05	3.3648e-05	0	0.000497529	0.00090735	0.000168069	0.000336692	0	0	0.00437536	0.00406542	0.00333159	0.0115094	0.0131496	0.00875085	0.00367565	0.00721954	0.00127854	0.00366587	0.000442401	8.90042e-05	0.000138815	0.00588236	0.00461345	0.00990647	0.0125631	0.00235689	0.000958736	0.00175204	0.00415626	2.25204e-05	2.3019e-05
	TARA_IOS_MAG_00026	3.77569e-05	0.00021673	4.79502e-05	4.59245e-05	4.50083e-05	4.7824e-05	0	0.00625575	5.37084e-05	4.8511e-05	0	0.000552572	0	0	0	0	0	0	0.000148694	0.00021221	0.00725644	0.00516141	0.00209077	0	0	0.000904396	0.000828645	0.000230021	0.00101958	0.00235832	0.0175401	0	0.00903141	0.000249559	0.0175689	0.0199547	0.000854163	0.000976937	0.0214983	0.00910508	0.0162762	0.00955432	0.000370801	0.000641921	0.000280235	0.000201112	0.00198835	0.00251838
	TARA_IOS_MAG_00027	0.00106893	0.00379837	0.000646433	0.000495299	0.000485419	0.000451312	0.000209843	0.0153947	0.000506843	0.000523195	0.000134971	0.000203166	0.000329102	0.000933126	0.00159116	0.00014515	9.74041e-05	8.70668e-05	0.00060138	0.000286088	0.00190063	0.00222882	0.00184493	0	0	0.0153858	0.010892	0.00496159	0.0143867	0.0408579	0.00870905	0.000827046	0.0165922	0.000224293	0.0120463	0.0106366	0.000115153	0.00053879	0.0216848	0.0404667	0.0275478	0.0220042	0.0022495	0.00582701	0.00604471	0.00198826	0.000990645	0.00136996
	TARA_IOS_MAG_00028	0.00209027	8.72617e-05	0.00212367	0.00244999	0.0010873	0.000288829	0.000470031	0.000549725	0.00843355	0.000146489	0.000100775	0.0029327	0.0107625	0.0012773	0.00143813	0.000108375	0.00123634	0.000715082	0.000374178	0.000587412	8.34756e-05	4.05884e-05	7.65276e-05	3.9459e-05	6.38864e-05	0.000260096	6.95074e-05	4.63064e-05	6.84184e-05	0.000101014	0	0.00057891	0	0	4.34504e-05	0	0	0	0.000363253	0.00518673	0.000357264	0.0704109	0.00884571	0.00555679	0.000161186	0.000337388	0.00130527	0.00249046
	TARA_IOS_MAG_00029	5.91886e-05	0.000203851	0	0	0	0	0	0	0	0	0	0	0	0	0	0.000168782	0	0	0.00116548	0	0.000195006	0	0	0	0	6.7512e-05	0.00010825	0	0.000106554	7.86588e-05	6.13755e-05	0	0	0	0	0.000221854	0.0342116	0.00118341	0.0105872	7.84249e-05	0	0	0	0	6.27575e-05	0	0.000135521	0.000138522
	TARA_IOS_MAG_00031	0.000382832	0	0.000132596	0.000126994	4.14869e-05	0.000176329	9.56509e-05	0.00132717	9.90126e-05	0.000268293	0.000645987	0.000185214	0.000495037	0.000638007	0.000858886	9.92438e-05	0.000133196	5.95302e-05	0.000205591	0.000195607	7.64424e-05	7.43373e-05	7.00798e-05	0.00130084	0.00105307	0.000238182	0.000127302	0.000169619	0.000125308	9.25026e-05	3.60887e-05	0.000282738	4.08079e-05	0.000115017	7.9579e-05	3.26125e-05	0.0002362	0.00122796	0.00408681	0.0286367	0.000607589	0.0660511	0.00974101	0.00224845	0.00394844	0.00580848	3.98432e-05	4.07254e-05
	TARA_IOS_MAG_00032	0	0	0	0	0	0	0	2.57649e-05	0	0	0	0	0	5.98653e-05	6.44726e-05	0	0	3.3515e-05	0.000887384	0.000715813	0.000430363	6.27768e-05	1.97271e-05	0	0	2.2349e-05	3.5835e-05	2.38735e-05	7.0547e-05	0	4.06352e-05	0	0.000137847	6.47535e-05	0.000918446	0.00613241	0.00467641	0.00894118	0.006849	0.00220674	0.00236815	0.000413179	0.00119303	0.000688449	0.000249301	0.000521828	0	0
	TARA_IOS_MAG_00033	0.000614705	0.000759984	0.00144121	0.000862704	0.000676396	0.00047914	0.000259913	0.00466334	6.72618e-05	0.000182259	0	0	6.11439e-05	0.000144472	0.00015559	0.000134838	0	0	0.000558653	0.000531524	0.00384277	0.000757489	0.000999747	0	0	0.00113262	0.00112424	0.00017284	0.00170249	0.00961444	0.00867867	0.000384143	0.0312148	0.00109388	0.0427615	0.00199391	5.34857e-05	0.000945408	0.0311847	0.0287575	0.0360681	0.0279192	0.00162531	0.00326924	0.00205558	0.00176304	0.000811995	0.0010513
	TARA_IOS_MAG_00034	0.000161006	0	0.000136315	0.000130556	0	0.00033989	0.000221251	0.000211716	0.0216812	0.000275818	0.00135193	0.000428421	0.000693984	0.000327951	0.000176595	0	0.000616195	0.000734399	0.000105679	0.00135738	0	0	5.4034e-05	0	0	0	0	0.000653913	0	0.000213969	0	0.000381502	0	0.000236486	0	0	0	0.00132552	0.000219843	0.00177777	0.000432436	0.000242513	0.00337321	0.0206212	0.0110395	0.00533614	0	0
	TARA_IOS_MAG_00035	0.00015329	0	0.00438016	0.00391544	0.00191866	0.0238818	0.00168518	0.00020157	0.000218051	9.84753e-05	0.000609699	0.00132564	0.0010902	0.00163923	0.00126099	0.00021856	0.00659999	0.00825936	0.00316935	0.0200312	0.000420865	0	0.00192917	0	0	0.00139877	0.000140176	0.000653705	0.00055192	0.0062133	0	0.000389164	0	8.44324e-05	0	0	0	0.000180285	0.00240703	0.0400125	0.03304	0.00323248	0.00812926	0.0253665	0.0320189	0.011431	0.00087745	0.000179376
	TARA_IOS_MAG_00036	0.000445896	0.0017766	0.000133241	0.000223321	0.000594066	0.00063123	0	0.000103471	0	0	0	0	0	0	0	7.47951e-05	0	0	0	0	0.000288054	0.000196085	0.000580972	0	0	0	0	0	4.72191e-05	6.97146e-05	2.71983e-05	0	3.07549e-05	0	0.00011995	0.0023841	0.0523357	3.08484e-05	0.00114606	0	0.000598804	7.90149e-05	2.5759e-05	2.97289e-05	5.56214e-05	4.65698e-05	0.000570529	0.000828704
	TARA_IOS_MAG_00037	0	0	0	0	0	0	0	0	0	0	0	0	2.05919e-05	0.000535202	0.000445394	0	0.000152364	0.000163433	0.00147377	0.00669032	0.00281566	0.000595245	8.01647e-05	0	0	0.000544916	0.000174746	0.00040746	0.000716701	2.11629e-05	1.65129e-05	3.23426e-05	1.86722e-05	7.017e-05	3.64124e-05	0.000507357	0.000864612	0.00556249	0.00221787	0.000970598	0.00395629	0.000959444	0.00411306	0.00229226	0.00138454	0.00234673	0	0
	TARA_IOS_MAG_00040	2.70974e-05	6.22172e-05	0.000378541	0.000230713	6.46031e-05	3.43223e-05	3.72367e-05	0.000142528	0.000115636	0.000174077	0.00129333	0.00223521	0.000735828	0.000413958	0.000401235	0	5.1853e-05	4.635e-05	0.00154736	0.00197989	0.00136891	0.00234409	0.00297373	2.81341e-05	0	0.00296716	0.0032213	0.0012216	0.00156102	0.000576177	5.61971e-05	0.000605382	6.35457e-05	0.000417908	3.098e-05	5.07839e-05	0.00134863	0.0301485	0.00103599	0.00053856	0.00123725	0.00138771	0.0022886	0.00184278	0.00304551	0.00230934	3.10217e-05	3.17086e-05
	TARA_IOS_MAG_00041	0	0	0.000950079	0.000818948	0.000356716	0.000947579	0.000616824	0	0.000106417	0.000480596	0	0.000199065	0.00116085	0.00068572	0.000615412	0	0.000572629	0.000639822	0.0027989	0.000105118	0.0124882	7.98965e-05	0.000753206	0	0	0.00383991	0.00342056	0.000729217	0.0149493	0.00228667	0.00100848	0	0	0	0	0	0.00245402	0.000351944	0.00776338	0.00317199	0.0181843	0.0152123	0.00124899	0.00288296	0.00420406	0.00119544	8.56456e-05	8.75421e-05
	TARA_IOS_MAG_00042	0	8.87384e-05	0	0	0	0	0	0.00403177	0	0	0	0.000925551	0	0	0	0	0	0	0.000101469	0.000181016	0.00268813	0.00134833	0.000233468	0	0	0	0	0	0.000742146	0.00315017	0.00622515	2.61647e-05	0.00755276	0.0001703	0.00815963	0.00267996	0.000174865	0.000121212	0.0115394	0.00368703	0.0132176	0.00593776	0.000253035	0.000204423	0.000218552	0.000274478	0.000147484	0.00015075
	TARA_IOS_MAG_00043	5.39337e-05	0.000123835	0.00650695	0.00482164	0.000578628	0.000204942	0.000111172	0	0	6.92953e-05	0.00314626	0.011194	0.00638133	0.00107111	0.000842972	0	0.00015481	0.000184507	0.00238952	0.00083361	0.000296155	0.0013536	0.00719489	2.79986e-05	4.53313e-05	0	0	0	0	0	0	0	0	0	0	2.52696e-05	0.000305031	0.00428165	0.000331393	3.57311e-05	0.000507002	0.000243711	0.00617064	0.00281198	0.00809178	0.00799588	0.000154362	0.00015778
	TARA_IOS_MAG_00044	0	6.14338e-05	0.0011553	0.00104141	6.37896e-05	6.77802e-05	0	0.000351833	0	0	7.09471e-05	0.000854348	0.000207589	0	8.80406e-05	0	0	0	0.000421484	0.000300763	0.00493654	0.00131445	0.000862028	0	0	0.0014649	0.00107656	0.000195603	0.00423876	0.00177788	0.00926674	0.00206499	0.00796868	0.000589494	0.0109512	0.0179517	0.0282068	0.0013846	0.00884118	0.0036161	0.00416805	0.00548096	0.00152404	0.00291131	0.00141847	0.00133015	6.12622e-05	6.26188e-05
	TARA_IOS_MAG_00046	3.77992e-05	0	0.0012001	0.0011494	0	4.78775e-05	0	0.0137184	0.0445741	0.0273423	0.0426474	0.0288162	0.0385157	0.00219429	0.00236317	0	0	0	0	0.000106224	0	0	0	0	0	0.00400966	0.00145175	0.0370287	0.00299411	0.0395838	0	0.0271382	0.00039889	0.0230268	0	0	0	0.00142259	0.00134192	0.0158766	0.00390863	0.00352995	0.00400913	0.00826863	0.0455289	0.0187243	0	0
	TARA_IOS_MAG_00048	0.000101227	0	0.000803475	0.0004925	9.05016e-05	0.000192326	0.000208657	0.00013311	0.000755968	0.00013006	0.000603938	0.000505044	0.000458138	0.000463926	0.000291451	0	0.000484268	0.000432874	0.000448486	0.00501381	5.5585e-05	0	0.000101917	2.62751e-05	0	5.77313e-05	9.25677e-05	0.00234343	0.000364469	0.000134526	0	0.000385487	8.90202e-05	0.00457202	0	0	0.000171753	0.00279778	0.00155497	0.00103948	0.0238236	0.00411677	0.00288297	0.00137681	0.00413225	0.00620065	5.79439e-05	5.92269e-05
	TARA_IOS_MAG_00049	0	0	0.000116228	0.000222636	5.45488e-05	5.79612e-05	6.28829e-05	0.0199774	0.000781116	0.000235176	0.000364016	0.00188734	0.000473378	0.000139813	0.000150573	0.000782939	8.7566e-05	7.82729e-05	9.01065e-05	0	0.00125637	0	0.000506791	0	0	0.00151366	0.00108798	0.00228598	0.00436613	0.0639755	0.00242	0.00218407	0.00128774	0.00141147	0.000889388	4.28802e-05	0.000621132	0.000269095	0.00443627	0.0128541	0.0147486	0.00675474	0.00125832	0.000414928	0.00538566	0.00186869	0	5.35475e-05
	TARA_IOS_MAG_00050	3.46711e-05	3.98034e-05	0.000792562	0.000421711	0.000123989	0.000131746	0	4.5591e-05	0.0091733	8.90924e-05	0.00390721	0.00553538	0.00112082	0.000105932	5.70422e-05	0	6.63459e-05	0.00011861	0.000273083	0.00764851	0.00373149	0.00122192	0.00024435	0	0	0	0	0.000168977	0	4.60761e-05	0	0.0012675	4.06533e-05	0.00129859	0	0	0.000117653	0.00505634	0.000568093	0.000459392	0.000232803	0.00130557	0.00473288	0.00467636	0.00522014	0.00560181	0.000476307	0.000486854
	TARA_IOS_MAG_00051	3.15644e-05	3.62368e-05	8.01716e-05	7.67847e-05	3.76265e-05	7.99606e-05	4.33751e-05	0.00294692	0.000897992	0.000243328	0.00025109	0.00184778	0.000163263	0.000385759	0.000311586	0	6.0401e-05	0	0.000124307	0.00620919	0.00256518	0.00043823	0.000127117	0	0	0.000108009	0.000115456	0.000846097	0.000227295	0.000377527	0.000981917	0.000416696	0.00166548	0.00239923	0.00072174	0.000828178	0.00553405	0.00872393	0.0106886	0.00756992	0.00754515	0.0135024	0.00654069	0.00254009	0.00435078	0.006613	0.0036497	0.00325035
	TARA_IOS_MAG_00052	0.00012486	4.77812e-05	0.000264282	0.000253117	9.9227e-05	0.000210869	0.000171581	0.000383101	0.00112487	0.00304805	0.00601466	0.0060911	0.00269093	0.000890144	0.000890177	0.000118684	0.000238931	0.000213573	8.19542e-05	0.00076025	0.000274248	0	4.19036e-05	4.32125e-05	0	0.000284838	0.000228358	0.00618677	0.00149853	0.00132747	4.31579e-05	0.00350801	0.000146404	0.0022466	0	0	0	9.78995e-05	0.00107976	0.00435659	0.00413606	0.00325988	0.00551799	0.00396257	0.0118709	0.0169223	4.76477e-05	4.87028e-05
	TARA_IOS_MAG_00053	0.000132957	9.53994e-05	0.000253278	0.000222363	0.000118869	0.000105255	6.85153e-05	0.000131125	0.00255324	0.000469774	0.00339332	0.00309564	0.00120348	0.00040623	0.00041015	0	0.000222622	0.000227423	6.54516e-05	0.000653868	9.12602e-05	0.000106497	0.000250993	0	0	5.68704e-05	9.11874e-05	0.000445498	0.000179517	8.8347e-05	1.72337e-05	0.00156959	5.84619e-05	0.00227023	0	1.55737e-05	0.000563973	0.00572713	0.000930416	0.00143137	0.00194175	0.00245326	0.00303584	0.00190256	0.00322478	0.00401311	7.61064e-05	7.77917e-05
	TARA_IOS_MAG_00054	1.93874e-05	0	9.84859e-05	7.07439e-05	2.31109e-05	2.45567e-05	0	2.54937e-05	0.000937659	0.000622736	0.00118239	0.000851204	0.000426186	0.00011847	9.5691e-05	0	3.70994e-05	3.31622e-05	3.81758e-05	0.00242449	6.3875e-05	8.28213e-05	0.000136636	0	0	4.42276e-05	3.54578e-05	0.00153544	6.98044e-05	7.72949e-05	0	0.00151597	4.54652e-05	0.00277645	0	0	0	0.00460595	0.000291195	0.000539455	0.000807111	0.000525638	0.00140895	0.000856996	0.0012745	0.00172112	2.21952e-05	2.26867e-05
	TARA_IOS_MAG_00055	4.68116e-05	0	5.94493e-05	5.69378e-05	0	5.92929e-05	0	0.0023391	0.000332942	0.000601447	0.000682696	0.00124561	0.000242127	0.000572101	0.000462098	0.000266976	0.000268733	0.000240213	0	0.000197326	0.00159369	0.00144982	4.71304e-05	0	0	0.00048055	0.000256842	0.00422071	0.00101127	0.00410588	0	0.00118843	5.48886e-05	0.000928222	5.35189e-05	0	0	0	0.000958772	0.00409367	0.00163447	0.000705095	0.00707975	0.0194191	0.00769329	0.00648288	5.35911e-05	5.47777e-05
	TARA_IOS_MAG_00056	0	0	0	0	0	0	0	0.003571	0	0	0	0.00016805	0	0	0	9.00465e-05	0	0	0	4.43699e-05	0.00152588	3.37241e-05	6.35852e-05	0	0	0.00162082	0.000866285	3.8475e-05	0.00170542	0.00629475	0.00874272	9.62009e-05	0.00473933	0.000243502	0.00841178	0.00866991	0.00321466	0.000222832	0.00444106	0.0028033	0.00318047	0.00299649	0.00021708	0.000250536	0.00167408	0.00156984	0	0
	TARA_IOS_MAG_00057	0	0	9.01846e-05	0.000172749	0	8.99473e-05	0.00078068	0.000840415	0.00141421	9.12395e-05	0.00028245	9.44797e-05	9.18266e-05	0	0	0	0.000271779	0.000242936	0.000838992	0.00758337	0.00943656	0.000227521	7.14968e-05	0	0	0	0	0	0	0	7.36369e-05	0	8.3266e-05	7.82285e-05	0.000243564	0.000133088	0.000481953	0.000167038	0.0290892	0.00338733	0.0894526	0.00641777	0.00369623	0.00973909	0.00135531	0.00113475	0	0
	TARA_IOS_MAG_00058	0	0	6.82839e-05	6.53992e-05	0	6.81042e-05	7.38871e-05	0.00579764	0.00038242	0	0	0.00321912	6.95272e-05	0	0	0	0	0	0.000105875	0.0027198	0.00301151	0.00200981	0	0	0	0	0	0	0	0	0.000111509	0	0.000252182	0.000236925	6.14722e-05	0	0	0.000189711	0.0303212	0.016742	0.0077983	0.0122291	0.00258741	0.00493633	0.00108319	0.000859186	0.0036933	0.00283131
	TARA_IOS_MAG_00059	0.000164117	6.28039e-05	0.00118107	0.000731937	6.52123e-05	0.000277167	7.51757e-05	0	0.00070036	0.00520126	0.0101541	0.0148478	0.00700323	0.0015043	0.00135006	0	0.000418736	0.000280722	0.00236986	0.0138362	0.00060079	0.000116849	0.00033047	0	0	0	0	0.00213296	0.000295452	0.000290805	0	0.000722198	0	0.000180792	0	0	0.000185639	0.00411775	0.000821669	0.00115976	0.00396715	0.0017304	0.0186963	0.0325527	0.039907	0.0338012	6.26285e-05	6.40153e-05
	TARA_IOS_MAG_00060	0.00127716	7.71691e-05	0.000939023	0.000981113	0.000160257	0.00468276	0.000369483	0.00114907	0.00133864	0.00604549	0.0196062	0.0114472	0.00817048	0.00328601	0.00276477	0.000191681	0.00128628	0.00126475	0.000397081	0.000472248	0	7.1788e-05	0.000947471	0	0	0	0	0.00237514	0.00012101	0.000267991	0	0.00307172	0.00023645	0.0105149	0	0	0	0	0.000458914	0.0017813	0.000361078	0.000506237	0.0130047	0.0611024	0.0319297	0.0229145	0.000923443	7.86576e-05
	TARA_IOS_MAG_00061	0.000262915	0.0012677	0	0	0	0	0	0.0405878	7.47982e-05	0.00013512	0.00013943	0.000139918	6.79947e-05	0.000160659	8.65117e-05	0.000299891	0	0	0	7.38848e-05	0.000866215	0.00134778	0.000741176	0	0	0.0359265	0.0279853	0.000640687	0.0134421	0.0134869	0.0204472	0	0.03798	5.79257e-05	0.0208607	0.00704612	0	0	0.032812	0.0510699	0.028246	0.0239984	0.000154921	0.000238396	0.000390275	0.000186722	0.00102337	0.00141522
	TARA_IOS_MAG_00062	0	0	0.000459176	0.00119368	0.000123144	0.00111221	0.000283917	6.79203e-05	0.0033798	6.63638e-05	0.000205442	0.000962088	0.000935072	0	0	0	0.000197681	0.000176701	0.000101708	0.0034111	0.000794154	5.51631e-05	0.000208015	0	0	0	0	0	0	0	0	0	0	0	0.000118106	0	0	0	0.00486639	0.0158778	0.0210175	0.00420122	0.00152178	0.00497623	0.00197159	0.00155904	0	0
	TARA_IOS_MAG_00063	6.49838e-05	0.00022381	0.000247582	0.000395205	7.74642e-05	0.000164621	8.92995e-05	0.000598157	0.00157145	8.34927e-05	0.000258468	0.000951037	0.00033612	0	0	0.000185308	0.000248704	0.000333464	0.000383879	0.00383499	0.00214099	0.00319245	0.00176651	0.00040482	0.000546189	0	0	7.91782e-05	0	0	0.000471693	0.000725901	0.000914355	0.000286346	0.000891538	0.000121788	0.048146	0.107611	8.87311e-05	8.61035e-05	0.000174536	0	0	0.000220963	0.000137804	0	7.4395e-05	0.000228127
	TARA_IOS_MAG_00064	0	0	6.72659e-05	6.44242e-05	6.3139e-05	0.000201267	0	0.00278595	0.00745902	0.000476368	0.000702235	0.00274831	0.000205472	0	0	0	0.000101356	9.05991e-05	0	7.44237e-05	0	0.000113134	0	0	0	0	0	0.000129072	0	7.03899e-05	0	0.000107575	0	0.000466785	0	0	0	0	0.000144645	0.00140361	7.11299e-05	0.000239341	0.00405732	0.0295966	0.00421201	0.00347955	0	0
	TARA_IOS_MAG_00065	9.50655e-05	0.000818536	0	0	5.66617e-05	6.02063e-05	0	0.000125007	6.76143e-05	6.10713e-05	0	6.32401e-05	0	0	0	0	0	0	0.00028079	0.000200366	0.00433272	0.000456875	0	0	0	5.42171e-05	8.69329e-05	5.79153e-05	8.55708e-05	6.31688e-05	0.000345023	0	0.000334405	0.000104725	0.000434747	0.00169257	0.0354318	0.00229205	0.0245982	0.000944714	0.00185115	0.000286383	0.000140042	0.000431	0.000251994	0.000253183	0.00081625	0.00116805
	TARA_IOS_MAG_00066	7.30324e-05	0	0.0041737	0.00257609	8.70586e-05	0.00175759	0.000702518	0.000672242	0.0107004	0.00112601	0.00242067	0.00126316	0.00868826	0.000892554	0.000720935	0	0.000559014	0.000499687	0.00115046	0.00256546	0.000160411	0.000545978	0.00242648	0	0	0	0	0	0	0	0	0	0	0	0.000166993	0	0	0	0.000398884	0.00125798	0.00147115	0.000440017	0.0284741	0.0647316	0.0398795	0.0287865	0	0
	TARA_IOS_MAG_00067	0.00200663	0.00381298	0.000175749	8.41622e-05	0	8.76433e-05	0.000570512	0.00154679	0.00127955	0	0.000183477	0.000184119	8.94745e-05	0	0.000455364	0.000197314	0.00383985	0.00130192	0.0013625	0.00320844	0.00250768	0.0033254	0.00348327	0.00251445	0.000232631	0.000710321	0.00139204	0.00320371	0.0007474	0.00156325	0.0140631	0.00477813	0.00397552	0.00335388	0.00110752	0.00356616	0.0019567	0.00398761	0.000850321	0.00119187	0.0208146	0.00177179	0.000679538	0.0170186	0.000293465	0.00135139	0.000475291	0.000647754
	TARA_IOS_MAG_00069	0	0	0.00058092	0.000635861	0.000233691	0.000662161	8.97984e-05	0.000515571	0.000278863	0.000167918	0.00164611	0.00234741	0.000675997	0.000199657	0.000107511	0	0.000250093	0.000223551	0.000128674	0.000734556	0.000215296	0.000139578	0.000197376	0	0	7.45362e-05	0	7.96206e-05	0	0	6.77613e-05	0	7.6622e-05	0	0.000672389	6.12341e-05	7.39161e-05	0	0.0023199	0.0138535	0.0021939	0.00364184	0.0111023	0.0257009	0.0117788	0.00893378	0	0
	TARA_IOS_MAG_00070	0.00119806	0.000179401	0.00396913	0.00424495	0.000620936	0.00712563	0.00544011	6.84956e-05	0.000148192	0.0171999	0.0185773	0.0142763	0.0122589	0.0106631	0.00797008	0.000297077	0.0138552	0.0163051	0.00256424	0.00431829	0	0.000445043	0.00288444	0	0	0	0	0.000444272	0	6.92244e-05	0	0.000158691	0	0.000344292	0	0	0	6.12629e-05	0	6.90186e-05	6.99522e-05	7.84593e-05	0.00792914	0.0269812	0.0177289	0.01489	0.00101377	0.000182861
	TARA_MED_MAG_00001	6.66864e-05	0.000689022	0.000254069	0.00020278	0.000317976	0.000211167	0	4.3845e-05	0	4.28402e-05	0.000353654	0.000665424	0.000215579	0.000101875	5.48576e-05	0	6.3805e-05	0.000114067	0.000525249	4.68508e-05	0	0.000106829	0.0024842	3.46189e-05	5.605e-05	0.000114096	0.000121963	0	0.000120052	0	6.91503e-05	3.386e-05	3.90964e-05	0	0	3.12447e-05	3.77157e-05	3.92152e-05	0	0	0	0	6.5491e-05	7.55843e-05	0.000106061	5.92008e-05	0.00332098	0.00347255
	TARA_MED_MAG_00002	0.00385132	7.7569e-05	0.00115841	0.0014382	0.000201359	0.00474981	0.0030176	0	0	0.000303841	0.000223952	4.49474e-05	0.000218426	0.00278694	0.00194537	0	0.0013576	0.00184917	0	0.0017089	0	0	0	3.5076e-05	0	0	0	4.11628e-05	0	0	0	6.86142e-05	0	3.72161e-05	0	0	0	0.000238398	0	0	0	0	3.31779e-05	3.82912e-05	0.000179103	0.000179947	0.0358141	0.010911
	TARA_MED_MAG_00003	0	0	0.000201596	0.000193079	0	0.00100532	0.000218138	0	0	0.000203953	0.000210459	0.000316795	0.000205266	0	0.000130583	0.000226332	0.000151881	0.000135763	0	0.000223047	0	0	0	8.24068e-05	0	0	0	0	0	0	0	0	0	0	0	0	0	0	0	0	0	0	0	8.99604e-05	8.41559e-05	0	0.00145384	0.000464385
	TARA_MED_MAG_00004	0.000248554	0.000570696	0.00170455	0.00241857	0.011022	0.000755583	0.000136624	0.00124199	7.07127e-05	0.00012774	0	0.00436511	0.000128562	0.000151884	0.000163573	0.000425266	0	0	0.00303446	0	0.000109187	0.00153961	0.00380376	0	0	5.67015e-05	9.09165e-05	0	0.000178984	6.60634e-05	0.000927856	0	0.000233153	0	0.000284168	0.00167696	0.000787216	0.000233862	0.000135754	0.00309575	0.000133516	0.00164728	0.000390558	0.000845156	0.000790624	0.000617831	0.000398372	0.000523534
	TARA_MED_MAG_00005	0.00155498	0	0.00256721	0.00264789	0.000185362	0.00280665	0.00988279	0	5.5298e-05	4.99468e-05	0.00046386	0.000775809	0.000402146	0.00154407	0.000959366	0	0.00252924	0.00212783	0	0.00125632	4.26926e-05	0	3.91392e-05	0	0	0	0	0.000947315	0	5.16622e-05	0	0.000789539	4.55819e-05	0.00175579	0	0	0	0.00114301	0.000106161	0	0.000156616	5.85542e-05	0.000343598	0.000396552	0.00024731	0.000276086	0.0103695	0.0164218
	TARA_MED_MAG_00006	6.96681e-05	7.9981e-05	8.84764e-05	8.47386e-05	8.30482e-05	0.000176487	9.57366e-05	0	9.91013e-05	8.95112e-05	9.23666e-05	9.26901e-05	9.00873e-05	0.0010643	0.000573104	0	0.00159979	0.00178751	0.000685917	0.000195782	0	7.44039e-05	7.01425e-05	7.23335e-05	0	0	0	0	0	0	0	0	0	0	0	0	0	8.19372e-05	0	0	0	0	6.84192e-05	7.89638e-05	0.000147738	0	0.018105	0.0230712
	TARA_MED_MAG_00007	0.0404606	0.0461252	8.98317e-05	0	0	8.95953e-05	0	0.000279042	0.000603716	0	9.37815e-05	9.411e-05	0	0	0.000116377	0.00584955	0.000406073	0.0016939	0.00125356	0.00884578	0.00916658	0.0058924	0.000925822	0	0	0.000968189	0.000905576	0.000775674	0.00101873	0.00075203	0.0209044	0.00150846	0.00613757	0.00155845	0.0027496	0.00139195	0.00128018	0.00124789	0.000193169	0.000281173	0.00047496	0.00181125	0.000208402	0.000962081	0.000675003	0.00012559	0.0322298	0.0304603
	TARA_MED_MAG_00008	0.0016341	0.0191351	0	0	0	0	0	7.16256e-05	0	0	0	0.000217409	0	0	0	0.000155326	0	0	0	0	0	0	0	0	0	0	0	0	0	0	0	0	0	0	0	0	0	0	0	0	0	0	0	0	5.77541e-05	0	0.0221996	0.0260056
	TARA_MED_MAG_00009	0.00501914	0.00130523	0	3.37286e-05	0.00208251	0.000105371	0	0.000109392	3.94454e-05	0.000391911	3.67648e-05	3.68936e-05	3.58576e-05	0	0	0.00276763	0	0	0	3.89638e-05	0	2.96151e-05	8.37568e-05	0.000345492	0.000419528	0.00079074	0.000608588	0	4.9921e-05	0.000110556	5.75092e-05	0	3.25147e-05	0	6.34066e-05	0	0	0	3.78636e-05	3.67424e-05	3.72394e-05	0	2.7233e-05	3.14301e-05	0.000352825	0.000196939	6.34921e-05	9.73471e-05
	TARA_MED_MAG_00010	0.000129231	0.000148361	8.20598e-05	7.85931e-05	7.70253e-05	0.000163688	8.87935e-05	0	0	0.000415098	0	0	0	0.000592267	0.000425233	0.00884436	0	0	0	0	0	0	0	0.00865431	0.0108619	0	0	0	0	0	6.70029e-05	0	0	0	7.38738e-05	6.05488e-05	0	0	0	0	0	0	0	0	6.85116e-05	0	0.00636172	0.00937582
	TARA_MED_MAG_00011	0.000666027	0.00358783	0.000130128	0.000124631	0.000183217	0.000194679	0.00112645	6.73691e-05	7.28776e-05	0.00013165	6.7925e-05	6.81629e-05	6.62488e-05	0.000313067	0.000252871	0.000146095	0.000294115	0.000350535	0.000201765	0.000143975	0.00011253	5.47155e-05	0.000154745	0.000159579	0.000172245	0	0	0	0	0	0	0	6.00727e-05	0	0	4.80084e-05	0.000115902	6.02554e-05	6.99551e-05	6.78835e-05	6.88018e-05	7.71689e-05	5.03144e-05	5.80688e-05	5.4322e-05	0	0.00909115	0.0104315
	TARA_MED_MAG_00012	3.92576e-05	9.01378e-05	4.9856e-05	4.77498e-05	9.35945e-05	4.97248e-05	5.39471e-05	5.16222e-05	5.58431e-05	0.000100878	5.20481e-05	5.22304e-05	0.000101527	0.000119945	6.45882e-05	0.000111947	7.51227e-05	0.0001343	0.000154604	0.000110322	0.000258681	0.00033541	0.000118575	4.07595e-05	0.000131984	8.95564e-05	7.17984e-05	0.000143498	0.000141347	0.000104343	0.000122124	3.98661e-05	0.00036825	0	4.48825e-05	0	0	4.61712e-05	5.36037e-05	5.20163e-05	5.272e-05	0.000118263	7.71077e-05	8.89914e-05	8.32494e-05	6.97017e-05	0.0384713	0.0582497
	TARA_MED_MAG_00013	0.0001192	0.000136845	7.56903e-05	7.24926e-05	0.000142093	0.000113237	8.19012e-05	3.91858e-05	4.23899e-05	3.82878e-05	0.000118527	0.000118943	0.000115603	0.000273147	0.000294169	0	0.000912396	0.00117238	0.000410754	0.000209361	6.54539e-05	6.36514e-05	0.00468046	3.09401e-05	5.00938e-05	3.39906e-05	5.45014e-05	3.63092e-05	5.36474e-05	3.96028e-05	6.18021e-05	6.05238e-05	6.98836e-05	3.28278e-05	3.40698e-05	0.000111698	0.000101123	7.00961e-05	8.13799e-05	3.9485e-05	4.00191e-05	4.4886e-05	5.85316e-05	3.37762e-05	9.47905e-05	5.29098e-05	0.00685727	0.00547478
	TARA_MED_MAG_00014	0.00507698	0.00273584	0.00315801	0.00226845	0.000864576	0.00643064	0.0132415	0.000136245	0	0.00878611	0.000137369	0.000689253	0.000401939	0.0050651	0.00528445	0.0821376	0.00019827	0.000177228	0	0	0	0	0	0.000107576	0	0.000472728	0.000189496	0	0	0	0	0	0	0	0	0	0	0	0	0	0	0	0.000814035	0.00246617	0.00153803	0.0014717	0.0383134	0.0521348
	TARA_MED_MAG_00015	4.19996e-05	0.000289301	0.000960088	0.000613019	0.000550724	0.000212791	0	5.52277e-05	0	5.39621e-05	0.00016705	0.000949934	0.000217237	0	0	0	8.03696e-05	7.18402e-05	0.000909715	0.000236056	9.22495e-05	0.000313982	0.000465142	0	0	4.79057e-05	7.68132e-05	0	7.56097e-05	5.58154e-05	8.71027e-05	0	4.92463e-05	0	9.60348e-05	7.87125e-05	4.75072e-05	0.00192645	5.73477e-05	5.56494e-05	0	0	0.00012374	9.5207e-05	8.9064e-05	7.45701e-05	0.00548136	0.00668397
	TARA_MED_MAG_00016	7.74068e-05	0.000177731	9.83044e-05	9.41514e-05	0.00013841	0.000147069	0.000106371	0.000101787	0.00011011	9.94542e-05	0.000102627	0.000154479	0.000100094	0.00212854	0.00229235	0	0.00111093	0.00132404	7.62109e-05	0.000163148	0.000127515	0.000124003	0.000272769	4.01842e-05	0	8.82922e-05	7.07848e-05	9.43148e-05	6.96758e-05	5.1435e-05	0.0001204	7.86066e-05	9.07629e-05	8.52718e-05	8.84979e-05	0.000108803	0.000131336	0.000182078	0.000105694	0.000102564	0.000103951	0.000116593	0.000114029	4.38676e-05	0.000123111	6.87178e-05	0.0284461	0.0308423
	TARA_MED_MAG_00017	0.00176097	0.00575391	0.00163427	0.00172999	0.00185696	0.0014584	0.0185214	0.000178123	0.000289031	0.000174041	0.000359185	0.000630776	0.000875805	0.00289711	0.00200576	0.000193137	0.00233291	0.00312798	0.00120029	0.000666171	0.00148764	0.00383367	0.00484154	0.000210962	0.000227707	7.72539e-05	0.000123871	0.000165047	0.00012193	9.00092e-05	7.02319e-05	0.000275117	7.94157e-05	0.000149222	7.74339e-05	0.000317334	0.000306445	0.000796572	0.00018496	0.000179483	9.09555e-05	0.000204034	0.000399092	0.000460599	0.000789946	0.000481014	0.0476861	0.0330495
	TARA_MED_MAG_00018	0.00688121	0.000126061	0.000185935	0.0002226	0.000130895	0.00185445	0.000603576	0.000433173	0.000260329	0.0015519	0.00397925	0.00272706	0.00421237	0.000782824	0.000903291	0.000104375	0.000910536	0.000563472	0.000288293	0.0127032	0.000120592	0	0.00025796	0.000874058	0.000676811	4.17493e-05	0	0.00303261	0.000131786	9.7285e-05	0	0.00223017	8.58352e-05	0.00318537	0	0	4.1402e-05	0.00189412	9.99557e-05	9.69958e-05	0.000639001	5.51317e-05	0.0017973	0.00165944	0.00194046	0.00207958	0.0175155	0.0213726
	TARA_MED_MAG_00019	3.59741e-05	0	0	0	0	4.55658e-05	0	0.00723758	0	4.62204e-05	0	0.000574342	4.65178e-05	0	5.9186e-05	0.000102584	0	0	0	5.05475e-05	0.00399025	0.00207465	0	0.000149402	0.000181417	0	0	0	0	0	0	3.65316e-05	4.21812e-05	0	0	0.0013484	4.06915e-05	4.23094e-05	0.000442082	0	4.83104e-05	0.000325114	3.53292e-05	0	3.81432e-05	0	0.0142909	0.0156597
	TARA_MED_MAG_00020	0.00167427	0.00333166	0.00396904	0.00475171	0.00452386	0.00358159	0.00373233	9.78488e-05	0.000105849	9.56064e-05	0.000443953	0.000544509	0.000817884	0.00284192	0.00312185	0.000106097	0.00192231	0.00235471	0.000366312	0.00156835	0.000531185	0.000198676	0.010114	3.86295e-05	0	0.000127314	0.000136092	4.53329e-05	0.00013396	4.9445e-05	0.000154323	7.55653e-05	8.72513e-05	8.19726e-05	0.000127611	0.000139457	0.000294595	0.00223167	0.000254012	9.85959e-05	0.000299789	0.000112082	0.000328851	0.000126511	0.000276146	0.000264237	0.0100523	0.0132354
	TARA_MED_MAG_00021	0.000655705	0.00188192	0.00860483	0.00671268	0.00442927	0.00629822	0.00202738	0	0.000388636	0.000140411	0.00057956	0.00058159	0.00105986	0.00083475	0.000539396	0	0.00188212	0.00168237	0.000215191	0.000537446	0.000180027	0.000175069	0.000330085	0	0	6.23261e-05	0	6.65775e-05	0	7.26167e-05	0	0.000110978	6.40702e-05	0.000120388	0	0	6.18075e-05	0.00025706	7.46102e-05	0	7.33801e-05	8.23041e-05	0.000321975	0.000309664	0.000579368	0.000485084	0.15176	0.167205
	TARA_MED_MAG_00022	0.00149421	0.0136741	0.000542171	0.00031156	0.000305344	0.000108149	0	5.61377e-05	0	0	0	0.000567992	5.52042e-05	0	0	0	0	0	0.00042032	0	9.37695e-05	0.000364749	0.000472806	0	0	0	0	0	0	0	4.42689e-05	0	0	0	0	0.000120014	4.829e-05	0.00010042	0.000116585	0	5.73316e-05	0	8.38526e-05	4.83879e-05	9.05315e-05	7.57988e-05	0.0328925	0.0376173
	TARA_MED_MAG_00023	0.00414127	0.00360491	0.0238691	0.0123437	0.0163288	0.0228264	0.00081298	0.00113699	0.00161837	0.000116941	0.00277544	0.00605469	0.00606121	0.000278088	0.00029949	0	0.000522506	0.000467053	0.000537665	0.00326116	0.000249892	0.000777632	0.00517748	0	0	0.000363357	0.000249692	0.000720836	0.00049156	0.0008467	9.43798e-05	0.0010167	0.000266803	0.000751986	0.000104058	0	0	0.00144512	0.000310694	0.000723585	0.000611144	0.000548374	0.00205586	0.00257903	0.00130282	0.0013736	0.112118	0.0881868
	TARA_MED_MAG_00024	0.0284646	0.00162376	0.00550097	0.0068814	0.0117495	0.032807	0.0122084	0.000174362	0.000314365	0.00198761	0.000175801	0.000176417	0.000571543	0.0307902	0.0363596	0.00012604	0.005836	0.00408259	0.000174067	0.000186316	0.000194164	0.000188817	8.90014e-05	4.58907e-05	7.42997e-05	5.04153e-05	0	0.000107708	7.95704e-05	0.000176218	4.58327e-05	0.000179539	0.000103652	0.000146072	5.05327e-05	0	0	5.19836e-05	0.000120704	0.000175694	0.000118714	0.000133151	0.000130222	0.000250486	0.000140594	0.000156953	0.0597091	0.0748408
	TARA_MED_MAG_00025	0.000356293	0.000988501	0.00659869	0.00577821	0.00233596	0.00225645	0.00044881	0.00015617	0.000844698	0.000190739	0.000629835	0.00363424	0.00479916	0.00244934	0.0021005	0	0.000681796	0.000507865	0.00146162	0.000208596	9.78219e-05	3.17094e-05	0.000119573	0	0	6.77327e-05	0	0.00191735	0.000160354	0.00039458	0	0.000512571	0	0.000327078	0	0	0.00036943	0.000349199	0.000162165	0.000275385	0.000598092	0.000581384	0.00180785	0.000673054	0.000818514	0.00137063	0.0183892	0.0165033
	TARA_MED_MAG_00026	0.0131794	0.000560385	0.0244244	0.02363	0.007448	0.0325625	0.0160539	0.000556285	0.0265705	0.00342846	0.0622572	0.0463693	0.0381662	0.0386768	0.028108	9.27962e-05	0.0387951	0.0367374	0.00461362	0.0531779	0.000679023	0.000451801	0.00494728	3.37868e-05	0	7.4236e-05	5.95159e-05	0.000911948	0.00017575	0.000259479	0	0.000495693	0	0.000932054	0	0	0	0.005894	0.000133301	0.000646769	0.000480713	0.000294095	0.0203895	0.0301341	0.0179421	0.0146178	0.00737643	0.000913911
	TARA_MED_MAG_00027	0.00245577	0.00366015	0.00273575	0.00235816	0.00215704	0.00272855	0.00260501	0	0.000245143	0.00055355	0.000628329	0.000745172	0.00133707	0.00487051	0.00375681	0	0.00164889	0.00125281	0.000509017	0.00090806	0.00373792	0.00018405	0.000867543	0	0	9.82848e-05	0	0.000104989	0	0	0	0.000262509	5.05175e-05	0.000711919	0	0	9.7467e-05	0.00131745	0.000117656	0	0.000115716	6.48945e-05	0.00059236	0.000292994	0.000548178	0.000535465	0.0223435	0.0270731
	TARA_MED_MAG_00028	0.00192268	0.00208236	0.000967486	0.00123548	0.00207572	0.00523824	0.00039881	9.54057e-05	0.000103207	0.000512706	0.00177957	0.0035716	0.00192329	0.0014409	0.00107432	0	0.00076361	0.000868725	0.000714331	0.0026506	3.98401e-05	0	0.000474813	0	0	0	0	0.000221005	0	0	0	3.68393e-05	0	0	0	0	0	0.00127997	0	4.80671e-05	0.000194869	5.46419e-05	0.000463147	0.000328939	0.000730824	0.000837327	0.0145358	0.014603
	TARA_MED_MAG_00029	0.00108345	0.000310959	0.0161674	0.0104108	0.00200188	0.00528347	0.000372215	0.000284939	0.00608768	0.000348011	0.00912146	0.0127571	0.00868622	0.00479995	0.00427809	0	0.00953706	0.00833959	0.000533356	0.00350144	0.000237974	0.000289275	0.00207258	0	0	0	0	0	0	0	0	0	0	0	0	0	0	0.000509702	0	7.17787e-05	7.27496e-05	0.000652775	0.00702259	0.0165782	0.0241244	0.00711756	0.0756001	0.0447543
	TARA_MED_MAG_00030	0	4.81066e-05	5.32164e-05	5.09682e-05	9.99029e-05	5.30763e-05	0	0	0	0	0	0.00111502	0	0	0	0	0	0	0	5.88791e-05	9.20388e-05	0.00707083	0.000590646	4.35068e-05	0	0	0	0	0	0	0	0	0	0	0	0	0	0	0	0	0	0	0	0	4.44303e-05	0	0.0119451	0.0162795
	TARA_MED_MAG_00031	0.000721773	0.000828617	0.000712935	0.000585271	0.000286798	0.00467267	0.00319595	0.000105456	0	0.000515195	0	0.000106698	0.000103702	0.00392046	0.00290275	0.00022869	0.000613854	0.000548707	0	0.000112685	0	0	0	0	0	0	0	0	0	0	0	0	0	0	0	0	0	0	0.000109504	0	0	0	7.87593e-05	9.08976e-05	0.000425163	0.000284779	0.0544442	0.0780786
	TARA_MED_MAG_00032	0.00097587	0.00278385	0.00240354	0.0027696	0.00313736	0.00299652	0.00268205	0	4.20653e-05	0.000151978	7.84132e-05	3.93439e-05	0.000191196	0.00397548	0.00316243	8.4327e-05	0.00509293	0.00521	0.00133929	8.31033e-05	3.24764e-05	3.1582e-05	0.000238186	0.000276329	0.000198841	3.37304e-05	0	0	0	0	0	0	0	0	3.3809e-05	2.77107e-05	0.000802793	0.000208678	0.000161514	3.91827e-05	3.97127e-05	0	5.80834e-05	3.35176e-05	6.27098e-05	5.25047e-05	0.131119	0.123433
	TARA_MED_MAG_00033	0.000291008	4.77265e-05	0	0	0	0	5.71282e-05	5.46662e-05	0	0.00582206	0	0	5.37571e-05	0.00177825	0.0020519	0.00225241	0	0	0	0	0	0	0	4.3163e-05	0	0	0	0	0	0	0	0	0	0	0	0	0	0	0	0	0	0	0	0	4.40792e-05	0	0.00204651	0.002481
	TARA_MED_MAG_00034	4.62368e-05	5.30812e-05	0	0	0	0	0	0.000243198	0	5.94061e-05	0	0	0	0	0	0.00593319	0	0	0	0	0	0	4.65517e-05	4.80057e-05	7.7724e-05	0	0	0	0	0	0	0	0	0	0	0	0	0	0	0	0	6.96437e-05	0	0	4.90247e-05	0	0.000264665	0.000270525
	TARA_MED_MAG_00035	3.66224e-05	4.20437e-05	0	0	0	4.6387e-05	0	0.000192628	0	0	0	9.74489e-05	0	0	0	0.000313297	0	0	0	0	0	0	0	0.000114071	0.000123125	0	0	0	0	0	0	0	0	0	0	3.43175e-05	0	0	0	0	4.91811e-05	5.51622e-05	0	4.15089e-05	3.88306e-05	0	0.00314447	0.0027427
	TARA_MED_MAG_00036	0.00312994	0.0206014	6.62489e-05	6.34501e-05	0.000124369	0.000330373	7.16851e-05	0.000342979	0	0.000134047	0	0.00131868	6.74551e-05	0.000159384	0.00017165	0.000892533	0	0	0	0	5.72894e-05	0	0.000892856	0	0	0.000178504	9.5406e-05	0	0.000187822	0.000207977	0.000162279	0	0.000122333	0	0.00011928	9.7765e-05	5.90064e-05	0	7.12288e-05	0	0	0	0	0	0.000110622	9.262e-05	0.0087192	0.0129411
	TARA_MED_MAG_00037	0.00115739	0.00414247	8.64618e-05	8.28091e-05	8.11572e-05	0.00362184	0.00028067	0.000358099	0.000774758	8.7473e-05	0.00027079	9.05795e-05	8.8036e-05	0.000208013	0	0	0.00013028	0.000116454	0	9.56622e-05	7.47687e-05	0.00145419	0.000685454	0.000212059	0.000343336	0.000621246	0.00112063	0.00149315	0.000735384	0.00162859	0.0173669	0.00248893	0.00135709	0.00494994	0.0014789	0.000637969	0.00107813	0.000400357	0.000464806	0.000180417	0.00064	0.000205095	0	7.71658e-05	0.00368153	0	0.0065471	0.00709041
	TARA_MED_MAG_00038	0.000208874	0.00207821	0	0	0	8.81885e-05	0	9.15536e-05	0	8.94554e-05	9.2309e-05	9.26323e-05	9.00311e-05	0	0	0.000198541	0.000133232	0	0.000137098	0	7.64631e-05	0.000148715	7.00988e-05	7.22884e-05	0.000117039	0	0	0	0	0	0	0	0	0	0	0	0	0	0	0	0	0	0	7.89146e-05	7.38227e-05	0	0.00326803	0.00382923
	TARA_MED_MAG_00039	0.0033251	0.00778289	0.000245987	0.000353393	0.001116	0.00110403	0.00110905	4.24503e-05	4.59212e-05	0.00016591	0.000128402	0.000128851	0.000125233	0.000197268	0.000265563	9.20569e-05	0.000308877	0.000386535	0.000127135	0.000589687	0.00021272	0.000103431	0.000227517	3.35177e-05	5.4267e-05	3.68223e-05	5.90417e-05	3.9334e-05	5.81166e-05	0	6.69506e-05	6.55658e-05	3.78527e-05	7.11253e-05	7.38162e-05	9.07524e-05	0.000255611	0.000493581	0.000176319	0.000128323	0.000130059	9.72506e-05	0.000126815	7.318e-05	0.000136916	0.000114635	0.00136744	0.00154883
	TARA_MED_MAG_00040	0.00170168	0.00344202	0.0392082	0.0247881	0.015262	0.00626091	0.00016703	0.00506133	0.0116419	0.00187402	0.0176728	0.0383264	0.0300725	0.0051992	0.00533271	0	0.00395408	0.00332654	0.00422836	0.00432665	0.00760876	0.0143225	0.0138285	0	0	0.00318875	0.00363091	0.0116504	0.00320932	0.00436137	0.00365514	0.0192555	0.00584336	0.0113367	0.00347411	0.00356882	0.00889087	0.00867255	0.00951542	0.00536839	0.00680126	0.00750633	0.0167515	0.0134552	0.0155942	0.0182718	0.0578871	0.0738663
	TARA_MED_MAG_00041	0.00213397	0.00832953	0	0	0.000610515	0.00151365	0.000469194	0	0	0.00350948	0	0	0	0.0033904	0.00323002	0.00876273	0	0	0	0	0	0	0	0.00203836	0.00215232	0	0	0	0	0	0	0	0	0	0	0	0	0	0	0	0	0	0	0	9.05056e-05	0	0.10163	0.145033
	TARA_MED_MAG_00042	0.00377661	0.0214757	0.00188261	0.00227532	0.00483852	0.00380003	0.00155207	0.00199572	0.000602484	0.000226742	0.00037436	0.000563507	0.000502043	0.00129407	0.00139367	0.000100648	0.00330949	0.00434684	0.000208501	0.000396751	0.000310097	0.000301558	0.00127929	3.66458e-05	5.93316e-05	0.000201294	0.000193656	0.000129015	0.000190622	0.000187624	0.000475793	0.000107527	0.00053801	0.000116645	0.000564937	0.000496111	0.000319391	0.000539646	0.000433742	0.000607964	0.000379192	0.000637961	0.000450615	0.000240029	0.000449083	0.000438668	0.0233149	0.025318
	TARA_MED_MAG_00043	0.00077565	0.00590678	0.000164176	9.43438e-05	0.000462309	0.000327487	0.000284236	6.79966e-05	3.67782e-05	3.32192e-05	0.000102836	6.87978e-05	6.68659e-05	7.89958e-05	8.50754e-05	0	0.000494757	0.000574924	0.000254555	7.26582e-05	5.6789e-05	0.0002209	0.00208249	2.68442e-05	0	2.94909e-05	0	0	0	0	8.04309e-05	2.62557e-05	6.06322e-05	2.8482e-05	8.86788e-05	0.000290733	0.000175473	6.08166e-05	0.00010591	6.85158e-05	3.47213e-05	3.89439e-05	5.0783e-05	2.93048e-05	8.22419e-05	4.59055e-05	0.00982702	0.0102867
	TARA_MED_MAG_00044	0.00224257	0.0148036	5.93333e-05	5.68267e-05	0.000111386	0.000177532	0	0.000307176	6.64585e-05	0.000480218	0	0.000186477	6.04136e-05	0.000142746	0.000153732	0.00892623	0	0	0	0	5.13091e-05	4.98961e-05	0.000470384	0	0	0.000106581	8.54468e-05	0	8.41081e-05	0.000124178	9.68929e-05	0	0.000109563	0	0.000106829	0.000131339	0	0	6.37934e-05	6.19043e-05	6.27417e-05	7.03719e-05	4.58827e-05	5.29541e-05	9.90746e-05	8.29516e-05	0.0122484	0.0159092
	TARA_MED_MAG_00045	4.59891e-05	5.27968e-05	0	0	0	0	0	0.00574501	0	5.90879e-05	0	6.11863e-05	0	0	0	0.000262285	0	0	0	6.46196e-05	0	4.91153e-05	4.63023e-05	4.77486e-05	7.73076e-05	0.000472106	0.000420548	0	0.000165584	0	0	0	0	0	0	0	0	0	0	6.09355e-05	0	0	0	5.21253e-05	4.8762e-05	0	0.00089504	0.00123775
	TARA_MED_MAG_00046	0	0	0.000354855	0.000169932	8.32711e-05	8.84804e-05	0	0.00128599	9.93673e-05	0	0	0.00594809	9.03291e-05	0	0	0	0	0	0.000275103	0.00608554	0.00130418	0.0041032	0	0	0	0	0	0	0	0	0	0	0	7.69527e-05	0	0	0	0.000328628	0.00400607	0.00240651	0.00112572	0.00357743	0.00377315	0.00752169	0.00162947	0.0013643	0.0870893	0.0612252
	TARA_MED_MAG_00047	0	0	0	0	0	0	0	0	0	0	0	0	0	0	0	0.000309238	0	0	0	0	0	0	0	3.75309e-05	0	0	0	0	0	0	0	0	0	0	0	0	0	0	0	0	0	0	0	0	3.83275e-05	0	0.000579362	0.000592191
	TARA_MED_MAG_00048	0.00137353	0.0122829	0.000504942	0.000395681	0.000430875	0.000412047	0.00248353	9.50599e-05	0.000205665	0.00176475	0.000191689	0.00024045	0.000140219	0.000331311	0.000297341	0.0105134	0.00055334	0.000741923	0.000355871	0.000152365	0.000357262	0.000579039	0.00116454	0	0	4.12285e-05	6.61068e-05	4.40408e-05	6.5071e-05	0.000192143	0.000224886	0	0.000339058	3.98181e-05	0.000165298	0.000203224	0.000286199	0.000680178	0.000148063	9.57858e-05	0.000145622	5.44439e-05	3.54976e-05	8.19368e-05	0.0001533	0	0.0554083	0.0549433
	TARA_MED_MAG_00049	3.27877e-05	0.000112924	0.000124918	7.97607e-05	7.81696e-05	4.15299e-05	0	0	0	4.21265e-05	4.34703e-05	4.36225e-05	4.23976e-05	0	5.39437e-05	9.34974e-05	6.2742e-05	5.60834e-05	6.45623e-05	4.60703e-05	3.60081e-05	3.50165e-05	0.000231077	3.40421e-05	5.51162e-05	0	0	0	0	0	3.39992e-05	3.32959e-05	0	0	0	0	0	3.85619e-05	0	0	0	0	0	0	3.47647e-05	0	0.0339327	0.033111
	TARA_MED_MAG_00050	0.00102203	0.0076077	0.000544303	0.00064161	0.00125762	0.00116926	0.00122324	8.67054e-05	4.68975e-05	0.000211796	0.000218552	0.000701816	0.000213159	0.000503655	0.000488175	0.000282042	0.000757063	0.000958684	6.49189e-05	0.000138974	0.000181035	7.04199e-05	0.00119496	3.42302e-05	5.54206e-05	3.76051e-05	0	4.01702e-05	0	0	3.4187e-05	3.34798e-05	3.86574e-05	3.63186e-05	3.76927e-05	9.26817e-05	0.000111877	0.00023265	9.00336e-05	4.36837e-05	4.42746e-05	4.9659e-05	0.000129511	3.73678e-05	0.000174784	0.000175608	0.00437825	0.00632701
	TARA_MED_MAG_00051	0.0628425	0.00862803	0.044009	0.0417053	0.0559863	0.0389744	0.034028	0	3.24944e-05	0.0001174	0.00106001	0.000759805	0.00667576	0.00921288	0.00845619	6.51405e-05	0.0291128	0.0264529	0.00440815	0.0120687	2.50872e-05	0.000317152	0.0118905	4.74349e-05	3.83999e-05	0	0	0	0	0	0	2.31976e-05	0	0	0	0	0	2.68664e-05	0	0	3.06771e-05	0	0.000358944	0.00018124	0.000411755	0.000770613	0.0118468	0.00686984
	TARA_MED_MAG_00052	0.00146564	0.00623015	0.00181101	0.00120451	0.00174712	0.00175607	0.000163301	5.20879e-05	5.63469e-05	5.08942e-05	5.25177e-05	0.00110673	0.000460996	0.000242055	0.000130342	0	0.000227401	0.000203268	0.000545997	5.56589e-05	8.70049e-05	8.46089e-05	0.000398816	0	0	0	0	0	0	0	0	0	0	0	0	0	0	0	0.000108175	5.24856e-05	5.31956e-05	5.96649e-05	7.78034e-05	8.97943e-05	0.000126001	7.03306e-05	0.0446683	0.0521468
	TARA_MED_MAG_00054	0.000611517	0.00240699	0.000517739	0.000531286	0.00104137	0.000922101	0.000240096	3.82914e-05	0	3.74139e-05	3.86074e-05	3.87426e-05	3.76547e-05	0.000444855	0.000431183	0	0.00100302	0.00129505	5.73399e-05	4.09166e-05	3.198e-05	3.10993e-05	0.000732955	6.04679e-05	4.89505e-05	0	0	0	0	0	0	2.95712e-05	0	0	0	2.72871e-05	0	3.42481e-05	0	0	0	0	2.85978e-05	0	3.08757e-05	5.17022e-05	0.014535	0.0155724
	TARA_MED_MAG_00055	0.00293423	0.0108543	4.14042e-05	7.93101e-05	0.000310912	8.25905e-05	0	0.000128613	0	0	0	0.000130128	0	0	0	0	0	0	0	0	0	3.48187e-05	0.000459544	0	0	0	5.96269e-05	0	0.000117385	0.000259963	3.38071e-05	0	0	0	0	0	0	0	8.90332e-05	8.63967e-05	8.75653e-05	9.82144e-05	3.20181e-05	3.69526e-05	3.45683e-05	0	0.000410566	0.000534109
	TARA_MED_MAG_00056	6.25269e-05	0.000574262	0	0	0	0	0	8.22204e-05	0	0	0	0	0	0	0	0.000356603	0	0	0	0	0	0	0	6.49191e-05	0.000105108	0	0	0	0	0	0	0	0	0	0	0	0	0	0	0	0	0	0	0	6.6297e-05	0	0.000501077	0.000658507
	TARA_MED_MAG_00057	0.000171075	0.00162029	0	0	0	0	0	5.6239e-05	0	0	0	0	0	0	0	0.000243918	0	0	0	0	0	0	0	0	0	0	0	0	0	0	0	0	0	0	0	0	0	0	0	0	0	6.44198e-05	0	0	4.53474e-05	0	0.00288879	0.00315295
	TARA_MED_MAG_00058	0.00111998	0.000918405	0.000101596	9.73035e-05	9.53624e-05	0.00182391	0.000109932	0	0.000113796	0.000102784	0.000106063	0.000106434	0.000103445	0.000244422	0	0.000228123	0.000765417	0.0010947	0.00441069	0.000674438	0.000790701	0.00128155	0.00161086	0.000166118	0.000134477	9.12481e-05	0	0.00263175	0.000288034	0.00106314	0.0152635	0.00666153	0.000562809	0.00026438	9.14607e-05	7.49635e-05	9.04889e-05	0.000188173	0.000109232	0	0.000107432	0.000120497	7.85642e-05	0.000181345	0.000339288	0	0.000274752	0.000280836
	TARA_MED_MAG_00059	0.000114272	0.000688734	0.000435365	0.000694955	0.0007492	0.00133884	0.00533903	0.000112697	4.06373e-05	0.00668027	7.57513e-05	0.000114025	0.000147764	0.00384053	0.00343108	0.000162929	0.000656005	0.000732981	0	4.01411e-05	0	0	2.87625e-05	0	0	3.25853e-05	0	0	5.14294e-05	0	0	0	0	0	0	0	0	0	0	0	0	0	0	0	0	0	0.0126897	0.0117337
	TARA_MED_MAG_00061	0.000549985	0.00336746	0.0010768	0.00150515	0.000382441	5.80522e-05	3.14908e-05	0.000120535	0	2.94431e-05	3.03823e-05	9.14662e-05	2.96326e-05	7.00162e-05	3.77024e-05	0	4.38517e-05	3.91979e-05	4.5124e-05	9.65986e-05	0.00156035	0.000660793	0.0038069	2.37928e-05	3.85219e-05	7.84158e-05	0.000125734	0	4.12546e-05	0.000152272	0.000285153	0	0.000510531	2.52444e-05	0.000235796	2.14738e-05	2.59211e-05	8.08553e-05	0.000500646	0.000151819	0.000461617	0.00107003	6.75157e-05	5.19474e-05	4.85956e-05	4.06874e-05	0.000760811	0.000724026
	TARA_MED_MAG_00062	0.00115108	0.00177356	3.84694e-05	0.000110533	0.00440532	0.0027625	0.000374635	3.98321e-05	0	0.00381409	0	0.000403015	0	0.00185102	0.0022925	0.00630569	5.79653e-05	0.000103627	0	0	0	0	3.04978e-05	3.14504e-05	5.09201e-05	3.45513e-05	5.54003e-05	0	5.45323e-05	0	0	0	0	0	0	0	0	0	0	0	0	0	0	0	0	0	0.00173392	0.00230401
	TARA_MED_MAG_00063	0.000234062	0.000895701	0.000297252	0.000427041	0.000279015	9.88232e-05	0.000107215	0.00194929	0.000110983	0.000100243	0.000103441	0.000259507	0.000100888	0.00011919	6.41814e-05	0.000111242	0	0	0	0.00142516	0.00145662	0.000874905	0.00121756	0	0	0	0	4.75314e-05	0	0.000103686	0.000202258	0.00015846	0.00036593	0.000300818	0.000356799	0.000255886	4.41259e-05	0.000229402	0.00218391	0.000516887	0.00157164	0.000881384	0.000191555	0.000309508	8.2725e-05	6.92627e-05	0.00911064	0.0124621
	TARA_MED_MAG_00064	0	0	0	0	0	0	0	0.0104587	0	0.00222593	3.4802e-05	3.49239e-05	3.39432e-05	0	0	0	0	0	0	3.68836e-05	0	0	0	2.72539e-05	0	0.00128746	0.00139223	0	9.45117e-05	0	0	0	0	0	0	0	0	0	0	3.47808e-05	0	0	0	0	2.78324e-05	0	9.01537e-05	6.14333e-05
	TARA_MED_MAG_00065	4.22749e-05	9.70658e-05	0	0	0	0	0	0.00011118	0	0	0	0	0	0	0	0.000120551	0	0	0	0	0	9.02973e-05	4.25629e-05	4.38923e-05	7.10642e-05	0	0	0	0	0	0	0	0	0	0	0	0	0	0	0	0	0	0	0	4.4824e-05	0	0.0120026	0.0163248
	TARA_MED_MAG_00066	0.000220296	0.00221293	0.000209827	0.000200963	0.000459559	0.000209275	3.78409e-05	3.62101e-05	0	0	3.65088e-05	3.66367e-05	3.56079e-05	8.41348e-05	4.5305e-05	0	0.000316166	0.000376816	0.000542231	3.86925e-05	3.02417e-05	8.82267e-05	0.000194072	0	0	3.14094e-05	0	0	0	0	2.85544e-05	2.79638e-05	3.22883e-05	0	3.14826e-05	7.74117e-05	3.11481e-05	3.23865e-05	3.76e-05	0	0	0	2.70434e-05	3.12112e-05	5.83948e-05	4.88919e-05	0.0110338	0.0120192
	TARA_MED_MAG_00067	3.05743e-05	3.51002e-05	0	0	3.64463e-05	0	0	0	0	3.92826e-05	0	0	0	0	0	0	0	0	0	4.29602e-05	0	0	6.15651e-05	3.17441e-05	5.13954e-05	3.48738e-05	0	0	0	0	0	0	0	0	0	0	0	0.000107876	0	0	0	0	0	0	3.24178e-05	0	0.00710545	0.0070839
	TARA_MED_MAG_00068	0.0050383	0.0266209	0	0	0	0	0	0	0	0.000233976	0	0	0	0	9.98701e-05	0.00190409	0	0	0	0	0	6.48288e-05	0	0	0	0	0	0	0	0	0	0	0	0	0	0	0	0	0	0	0	0	0	0	6.43626e-05	0	0.0539271	0.0733765
	TARA_MED_MAG_00069	0.000105171	0.000281726	0.000133565	0.000255844	0.00016716	4.44043e-05	9.63497e-05	0.000553184	4.9868e-05	9.00845e-05	9.29581e-05	0.000186567	9.06642e-05	0.000107111	5.76774e-05	9.99688e-05	0	0	6.9031e-05	0.000394073	0.000308003	0.000149761	0.00105888	0	0	0	0	4.27146e-05	0	4.65892e-05	7.27048e-05	0.000106801	0.000123318	0.000270334	0.000160321	6.57015e-05	0	0.000164924	0.00124457	0.000371606	0.00136529	0.00095048	6.88573e-05	0.000119204	7.43419e-05	6.22438e-05	0.0014047	0.00172296
	TARA_MED_MAG_00070	0.00278154	0.00208884	0.00887102	0.0109383	0.00615782	0.0241854	0.00761594	0	0.000208246	0.00204217	0.00693194	0.00358941	0.00497601	0.0102238	0.00929023	5.96378e-05	0.0109255	0.0108035	0.000370633	0.00023509	2.2968e-05	0.000335032	0.0016845	0	0	2.38548e-05	0	2.5482e-05	3.76501e-05	0	0	2.1238e-05	0	0	0	0	0	0.000147582	0	0	2.80857e-05	3.15012e-05	0.00236198	0.00189635	0.00510022	0.00512427	0.279602	0.318416
	TARA_MED_MAG_00071	0.00201216	0.00115501	0.015179	0.0120658	0.0156869	0.00652456	0.000912473	2.64591e-05	0.00011449	5.17054e-05	0.000293451	0.00032125	0.00124892	0.00147548	0.0013904	5.73786e-05	0.00246427	0.00220275	0.000396214	0.000339276	4.41958e-05	0.00174064	0.00599655	4.17828e-05	3.38244e-05	6.88535e-05	7.36009e-05	7.35502e-05	3.62238e-05	2.67406e-05	2.0865e-05	4.08669e-05	2.35934e-05	6.64981e-05	2.30047e-05	1.88552e-05	2.27602e-05	7.09954e-05	2.74747e-05	2.66611e-05	2.70217e-05	3.03079e-05	0.000474261	0.00025087	0.000298688	0.000535887	0.00541338	0.00496815
	TARA_MED_MAG_00072	0.00292144	0.0100076	0.00622346	0.0075653	0.00668418	0.00399879	0.0106192	0	0	0.000242163	0.000374832	0.000376145	0.00109675	0.00374315	0.00317847	0	0.00766427	0.00878525	0.00139176	0.00185384	0.000155244	0.000553553	0.00588267	0.000195691	0.000158417	0	0	0	0	0	0	0	0	0	0	0	0.000159897	0.000775854	6.43392e-05	0	6.32785e-05	0	0.000185101	0.000160221	0.000149883	8.36613e-05	0.0284825	0.0265768
	TARA_MED_MAG_00073	0.00131328	0.0123128	0	0	0	0	0	0.000143909	0	0	0	0	0	0	0	0.000104026	0	0	0	0	0	0	0	0	0	0	0	0	0	0.000581763	0	0	0	0	0	0	0	0	0	0	4.89899e-05	0	0	0	3.86797e-05	0	0.000626449	0.000896448
	TARA_MED_MAG_00074	0.00190532	0.00682723	0.000146649	0.000140453	6.88257e-05	7.31313e-05	0	0	0	0	0	0	0	0	0	0	0	0	0	0	0	0	0	5.99459e-05	0	0	0	7.03485e-05	0	0	0	5.86319e-05	0	0	0	0	6.53083e-05	0	0	7.65015e-05	0	0	0	6.54408e-05	0.000122437	0	0.0446166	0.0230388
	TARA_MED_MAG_00076	0.00240292	0.00803599	0.00212288	0.00237206	0.00240777	0.00145564	0.00459415	0	0	4.47439e-05	4.61712e-05	4.63329e-05	0.000180128	0.000957617	0.000802136	0	0.00206585	0.00256142	0.000205721	4.89328e-05	0	3.71922e-05	0.000841491	0.000108472	0.000117081	0	0	0	0	0	0	0	0	0	0	0	0	4.09579e-05	0	0	0	0	0	0	3.69247e-05	0	0.00550185	0.00594968
	TARA_MED_MAG_00077	0.00119506	0.000164636	0.00752778	0.00802376	0.00267822	0.00708413	0.0127437	6.28585e-05	6.79981e-05	0.00116694	0.00380263	0.00222597	0.00333791	0.000584212	0.00047188	0	0.00448223	0.00359771	0.000188256	0.00738846	5.24977e-05	0	4.81281e-05	0	0	5.45248e-05	0	0.000174732	0	6.35273e-05	0	0.000242717	0	0.000105319	0	0	5.40712e-05	0.0013493	6.52713e-05	6.33384e-05	6.41952e-05	7.20022e-05	9.38913e-05	5.41808e-05	0.00020274	0.000169747	0.0152684	0.0241649
	TARA_MED_MAG_00078	0.0116728	4.65302e-05	0.000669142	0.00128175	0.000338202	0.0158118	0.0470633	0	0	0.0245792	0.000644827	0.000107848	0.0011006	0.0149839	0.0139366	0	0.00302477	0.00214914	7.98084e-05	0.00125289	0	0	0	0	0	0	0	0	0	0	0	0	0	4.46485e-05	0	0	0	0	0	0	0	0	0	0	4.29743e-05	0	0.00969765	0.00469534
	TARA_MED_MAG_00081	0.000259028	0.00087229	0.00164479	0.00115522	0.000967496	0.000371837	0.00011865	0.000431441	0.000442154	0.000155309	0.000297632	0.000620324	0.000669894	0.000422089	0.000369341	4.92429e-05	0.000660895	0.000679369	0.000578058	0.000363962	0.000284469	0.000221309	0.000660673	7.17168e-05	5.80568e-05	0.000236363	0.000157912	0.000105202	0.000186526	9.17961e-05	0.000393944	0.000122753	0.000566946	0.000152185	0.000533056	0.000695813	0.000488326	0.000264025	0.000636634	0.000503377	0.000510187	0.000546221	0.000373097	0.000274017	0.000457744	0.000551884	0.0164284	0.0131145
	TARA_MED_MAG_00082	4.29754e-05	4.93371e-05	0	0	0	0	0	0.04114	0.000550184	5.52159e-05	0	0.00017153	0	0	0	0.000245097	0	0	0	0	4.71964e-05	0.00013769	0.000778826	4.46196e-05	7.22417e-05	4.90188e-05	0	0	0.000541565	0.00331251	0.000935828	0	0.00095742	0	9.82661e-05	4.02707e-05	0	0	0.000469441	0.00108191	0.00144282	0.00122989	0.000295435	0.000389676	0.000227833	0.000152605	0.000393595	0.000502887
	TARA_MED_MAG_00083	0.000185523	0.000511167	0	0	4.42307e-05	4.69977e-05	0	0.00458636	0	0	0	0.000296196	0	0	0	0.000317422	0	0	0	0	4.0749e-05	3.96269e-05	0	0	0	0.000126967	0.000271443	0	6.67975e-05	4.93102e-05	7.69511e-05	0	4.35068e-05	0	8.48421e-05	0.000104308	0.000167881	0	0.000151992	9.83272e-05	9.96573e-05	0.000111777	0	0	7.86838e-05	0	0.00131683	0.00121573
	TARA_MED_MAG_00084	0.000452923	0.000148563	0.00094497	0.0018101	0.000269955	0.000286843	0.00426788	4.25411e-05	4.60195e-05	0.000249397	4.28921e-05	4.30423e-05	8.36674e-05	0.00573302	0.00521617	0.000276762	0.00260012	0.00298822	0.00146518	4.54576e-05	0.000106588	3.45508e-05	0.00016286	0.000235126	0.000217533	7.38022e-05	5.91681e-05	3.94182e-05	5.8241e-05	4.29938e-05	0.000100641	3.28531e-05	7.58674e-05	3.56387e-05	7.39742e-05	6.06311e-05	3.65941e-05	0.000266343	8.83481e-05	4.28659e-05	8.68916e-05	4.87294e-05	0.000127087	3.66683e-05	6.86047e-05	5.74402e-05	0.000629628	0.000719284
	TARA_MED_MAG_00085	0.00257628	0.0200697	0	0	0	0	0	8.06595e-05	0	7.8811e-05	0	0	0	0	0	0.000349833	0	0	0	0	0	0	0	0	0	0	0	0	0	0	0	0	0	0	7.01288e-05	0	0	0	0	0	0	0	0	0	6.50384e-05	0	0.00182581	0.00222513
	TARA_MED_MAG_00086	0.0153806	0.00117716	0.000100169	0.000191874	0.00178644	0.00499526	0.000216777	0.000103717	0.000112198	0.0275646	0.000104573	0.000104939	0.000305978	0.00168693	0.00207629	0.0130453	0.000150934	0.000134915	0.000155313	0.000110828	8.6622e-05	8.42366e-05	7.94121e-05	8.18926e-05	0.000132589	0	0	0	0	0	0	0	0	0	0	0	0	0	0.000107699	0.000104509	0	0.000118805	7.7461e-05	0.000268197	0.000167262	0.000140042	0.017879	0.025751
	TARA_MED_MAG_00087	0.000691247	0.00370334	0.00135337	0.00112104	0.00123601	0.000729628	0.000593687	3.78734e-05	4.09702e-05	0.000259038	0.000152744	0.000383197	0.000372436	0.000615998	0.000521248	0.000246395	0.000606264	0.000788252	0.00102085	0.000242819	6.32618e-05	0.000215319	0.00211686	8.97117e-05	0.000145248	6.57045e-05	0.000105352	7.01864e-05	5.18507e-05	0.000114829	8.95984e-05	2.92484e-05	6.75431e-05	3.17284e-05	9.87864e-05	0.000107957	3.25789e-05	0.000101623	3.93272e-05	7.63253e-05	3.86788e-05	4.33827e-05	8.4857e-05	9.7935e-05	0.000122154	0.000102276	0.0174428	0.0211657
	TARA_MED_MAG_00088	0.000119509	0.000512211	0	0	1.89948e-05	1.00915e-05	4.37937e-05	0	0	0.000174021	0	0	0	0.000632907	0.000655401	0.000545265	0	0	0	1.11948e-05	0	8.50882e-06	8.0215e-06	0.000231618	0.000133929	0	0	0	0	0	0	0	0	0	0	0	9.01202e-06	9.37033e-06	0	0	0	0	7.82441e-06	0	8.44763e-06	0	0.00217082	0.00332833
	TARA_MED_MAG_00089	0.000755174	0.00476829	0.000119881	0.000114817	0.00030007	0.000159421	0.000302676	8.27519e-05	0	4.04277e-05	0	0	0	0.000288414	0.000310611	0	0.000120424	0.000161465	6.19589e-05	0	0	0	6.33598e-05	6.53388e-05	0.000105787	0	0	0	0	4.18162e-05	0	0	0	0	0	0	0	3.70069e-05	0	0	0	0	0	0	3.33628e-05	0	0.006376	0.00769543
	TARA_MED_MAG_00090	0.000909826	0.0106772	6.41918e-05	0.00012296	0.000241014	0.000192069	0.000347296	6.64658e-05	0	0.00025977	6.70142e-05	6.72489e-05	6.53605e-05	0.000617739	0.000665281	0.000720683	9.67237e-05	0.000172917	0.000497649	7.10225e-05	0	0	0.00111958	0.000472317	0.000339871	0.000576539	0.000369774	0.00055428	9.09952e-05	6.7173e-05	0	5.13293e-05	0	0	0	0	0.000114348	5.94474e-05	0	0	0	0	4.96398e-05	5.72902e-05	5.35936e-05	0	0.0214105	0.0231267
	TARA_MED_MAG_00091	0.00387091	0.0112405	0.00127236	0.00177252	0.00222574	0.00380703	0.00300386	0.000239533	6.47798e-05	0.000643621	0.00024151	0.000181767	0.000471101	0.00125226	0.000974017	0.00116876	0.000784302	0.000856859	0	6.39888e-05	0	0	0.000229251	4.72824e-05	0	0	0	0	0	6.05206e-05	0.000141668	0	0.000213591	5.01672e-05	0.000156196	0.000256044	0	5.35601e-05	6.2182e-05	6.03406e-05	6.11568e-05	0	4.47237e-05	5.16164e-05	9.65719e-05	8.08563e-05	0.0933224	0.0843045
	TARA_MED_MAG_00092	0.0846374	0.00430918	0.0152709	0.0270294	0.0451403	0.105521	0.068561	4.36793e-05	4.72507e-05	0.0203575	0.000308278	0.000309358	0.00558388	0.0614013	0.065635	0.000473611	0.0148104	0.0133522	0.00176602	0.000186695	0	0	0.000167217	3.44881e-05	5.58381e-05	3.78884e-05	6.07511e-05	4.04728e-05	0	4.41441e-05	0	3.3732e-05	0	3.65922e-05	0	0	0	7.81341e-05	0	0	0	0	3.26217e-05	3.76493e-05	0.00010566	5.8977e-05	0.00403096	0.00275976
	TARA_MED_MAG_00093	5.69349e-05	0.000130726	0.00065075	0.000415506	0.000271478	0.000180288	3.91194e-05	0.00138504	0.000485931	3.65756e-05	0.000188712	0.000492369	0.000184055	8.69776e-05	4.68358e-05	0	0.00010895	4.86935e-05	5.60552e-05	0.000359998	0.00062527	0.000547246	0.000257952	5.91131e-05	9.57075e-05	9.7412e-05	5.20642e-05	0.000277484	5.12484e-05	0.000189159	0.00345375	0.000202361	0.00250345	0.000344958	0.0035801	0.00317442	0.000418606	0.000535692	0.000505315	0.000339474	0.000535214	0.000471667	0.000391399	0.000193595	0.000422575	0.000303263	0.0143723	0.0173555
	TARA_MED_MAG_00094	0.00425629	0.0205227	9.00894e-05	0.000129425	0.00109931	0.00220138	9.74819e-05	0.000279842	0	0.000546859	0	0	0	0.00021674	0.000291776	0.00262973	6.7873e-05	6.06698e-05	6.98422e-05	0	0.000194764	3.78802e-05	0.000392817	0	5.96235e-05	0.000404569	0.000518956	8.64332e-05	0.00019156	0.000188547	0.000110339	3.60188e-05	0.000124767	0	8.11024e-05	6.64735e-05	8.02406e-05	4.17155e-05	4.84307e-05	4.69965e-05	4.76323e-05	5.3425e-05	3.48332e-05	4.02017e-05	3.76077e-05	6.29752e-05	0.0106387	0.0133231
	TARA_MED_MAG_00096	0	0	0	0	0	0	0	0.00130392	0.000522421	0	2.43459e-05	0.00356695	2.37451e-05	0	0	0	0	0	0	0	0	0.000784453	0	0	3.08683e-05	0	0	0	0	0	0	0	0	0	0	0	4.15422e-05	2.15969e-05	0	2.43311e-05	0	0	0	2.08132e-05	1.94703e-05	0	0.00929194	0.0096481
	TARA_MED_MAG_00097	0.0020172	0.00271509	0.00050058	0.000733249	0.00118849	0.000969156	0.00487491	3.0489e-05	3.29819e-05	0.000268112	3.07406e-05	6.16965e-05	0.00014991	0.00198357	0.00148773	6.61179e-05	0.00261776	0.00333145	4.56561e-05	0.000162896	5.09272e-05	4.95248e-05	0.000373507	9.62934e-05	7.79522e-05	7.93405e-05	8.48109e-05	2.82508e-05	4.1741e-05	6.16268e-05	4.80859e-05	2.35456e-05	5.43738e-05	2.55421e-05	2.65085e-05	4.3454e-05	2.62268e-05	5.45391e-05	3.16593e-05	3.07218e-05	3.11374e-05	3.49241e-05	2.27706e-05	2.628e-05	4.91686e-05	4.11671e-05	0.00671568	0.0079768
	TARA_MED_MAG_00098	0	0	0	0	0	0	0	8.01073e-05	0	0	0	0	0	0	0	0	0	0	0	0	0	0	0	3.16254e-05	0	0	0	0	0	0	0	0	0	0	0	0	0	0	0	0	0	0	0	0	3.22966e-05	0	0.000557942	0.000819801
	TARA_MED_MAG_00099	1.57029e-05	1.80274e-05	0	0	0	0	0	0.0229407	4.46741e-05	4.03509e-05	2.0819e-05	2.0892e-05	2.03053e-05	0	0	0	0	0	0	2.20643e-05	3.44905e-05	1.67703e-05	4.74295e-05	0	0	3.58222e-05	5.74382e-05	3.82658e-05	5.65382e-05	0.00100168	0.000358228	3.18926e-05	0.00108633	1.72984e-05	5.38586e-05	7.3573e-05	5.32863e-05	1.84683e-05	8.57651e-05	0.000603384	0.000126527	0.000212871	3.08428e-05	1.77981e-05	0.000266396	0.000250924	0.000844922	0.000826881
	TARA_MED_MAG_00100	0.00245131	0.0139869	0.000185856	0.000222506	0.00274765	0.000834153	0.000452492	0.000625431	0.000208175	0.000752121	9.70141e-05	0.000146031	0.00018924	0.0110667	0.0124	0.00229528	0.000210035	0.000187745	7.2043e-05	0.000154225	0.000200901	0	0.00018418	0.00303892	0.00313662	0.000625976	0.000468396	0.000624097	0.000922113	0.00116693	0.000455262	0.000928845	0.000343196	0.000564258	8.3658e-05	6.85682e-05	4.13845e-05	0.00012909	0.000349698	0.000630207	0.000589598	0.000661301	0.000323378	0.000207342	0.000504306	0.000584637	0.00217804	0.00303971
	TARA_MED_MAG_00101	0.00264799	0.0167874	0.00358707	0.00232614	0.00238495	0.00096894	0.000161725	0.00224396	0.000585933	3.78023e-05	0.000156033	0.000704606	0.00034241	0.000359578	0.000290439	8.39001e-05	0.00033781	0.000452939	0.000579351	0.000413413	0.00100167	0.000974087	0.00139226	6.10956e-05	4.94586e-05	6.71193e-05	5.38103e-05	0.000143395	0.000105934	0.000508308	0.0016475	0.000149391	0.00120746	0.000259293	0.00225374	0.00250891	0.00163074	0.000795884	0.00253096	0.00237805	0.00189656	0.00239311	0.000577894	0.000366827	0.00118546	0.00047015	0.0241172	0.0221379
	TARA_MED_MAG_00102	0.000719003	0.000982664	4.34816e-05	0	4.08139e-05	4.33671e-05	0	0	0	0	4.53934e-05	4.55524e-05	0	0	0	0	0	0	0	0	0	0	0	3.55482e-05	0	0	0	0	0	4.5501e-05	0.000142013	3.47689e-05	4.01458e-05	3.7717e-05	0	6.41668e-05	3.87281e-05	4.02679e-05	0	4.53657e-05	0	0	3.36245e-05	0.00011642	7.26054e-05	0	0.010152	0.00568919
	TARA_MED_MAG_00103	0.00166104	0.0122322	0.000823206	0.000492768	0.0015454	0.000564465	5.56723e-05	0.0661651	0.00328485	0.000416417	0.000483413	0.00156312	0.000261936	0.00123781	0.0018663	0	0	0	0.00167526	0.000284626	0.00636239	0.00506224	0.00330391	4.2063e-05	0	0.0489366	0.0715012	0.012538	0.0435413	0.0678383	0.0732653	0.00880417	0.0636069	0.00147277	0.0535435	0.0449106	0.0353775	0.0010006	0.025059	0.0338183	0.0188789	0.0233716	0.00429697	0.00505105	0.00455332	0.00438778	0.00120589	0.00165926
	TARA_MED_MAG_00104	0.000751414	0.00144443	0.00108743	0.000807685	0.00108321	0.000575484	0.000312175	0.00105702	0.00129259	0.000246972	0.000648709	0.000860225	0.000519719	0.00042713	0.000402502	4.9831e-05	0.000334394	0.000328796	0.000309686	0.000613848	0.000556542	0.000914469	0.001126	7.25732e-05	5.87501e-05	0.000239186	0.000191758	0.000170334	0.000220212	0.000185785	0.00110534	0.000212947	0.00178262	0.000423506	0.00117874	0.00211237	0.00108715	0.000965953	0.00128847	0.00104193	0.000891756	0.000973883	0.000909559	0.000534772	0.00081525	0.0010549	0.0229863	0.0160521
	TARA_MED_MAG_00105	0.00479655	0.0242	0.000961812	0.00127941	0.000200623	0.00095928	0.0018502	0.00475811	0.00281298	0.00383819	0.00870221	0.00750116	0.00609357	0.00244251	0.00166136	0	0.00249593	0.0028068	8.28498e-05	0.000709439	0.00110898	0.00534728	0.00131321	0	0	0.000431926	0.000461707	0.00404997	0.000530218	0.000670987	8.72591e-05	0.000854542	4.93347e-05	0.00088065	0	0	0	0	0.000459605	0.000445995	0.00016951	0.00088725	0.00103302	0.00314747	0.0048627	0.00134467	0.0748538	0.0539616
	TARA_MED_MAG_00106	0.00487662	0.0164941	0.000142919	0.000136881	0.00268302	0.000475144	0.00221661	4.93274e-05	0	0.000144591	0	9.98172e-05	4.85071e-05	0.000458453	0.00043202	0.00106971	7.17832e-05	6.41651e-05	0.00110799	5.27091e-05	4.1197e-05	0.000120187	0.00453216	7.78953e-05	6.30585e-05	4.27877e-05	0	0	0	0	0	3.80939e-05	0	0	0	0	0	0	0	0	5.03764e-05	0	0	0	3.97744e-05	0	0.00708596	0.0115447
	TARA_MED_MAG_00107	0.000338329	0.000118212	0.00014945	0.000143136	0.000140281	0.000130424	0.000363854	3.8686e-05	0.000125547	9.44985e-05	0.000234031	0.000273992	0.000209235	0.000494382	0.000459827	4.19468e-05	0.000788163	0.000855485	0.000695168	0.000930108	6.4619e-05	9.42592e-05	0.000236962	7.63636e-05	4.94548e-05	3.3557e-05	2.69031e-05	1.7923e-05	2.64816e-05	0	1.52534e-05	7.46897e-05	1.7248e-05	4.86136e-05	3.36352e-05	2.75683e-05	1.66389e-05	0.000103803	4.01709e-05	3.89814e-05	5.9263e-05	6.64701e-05	0.000101124	6.66907e-05	9.35814e-05	0.00010447	0.00358699	0.0020828
	TARA_MED_MAG_00108	0.00318224	0.000845673	0.000785819	0.00132605	0.00151034	0.000746429	0.0312587	0.000154982	4.19136e-05	0.0641308	7.81305e-05	0.000313617	0.0031624	0.00153044	0.00101802	0.0152081	0.00028192	0.000403201	5.80199e-05	4.14018e-05	0	0	0.000237327	0.000458888	0.000544841	0	0	7.18026e-05	0	0	0	2.99219e-05	0	3.2459e-05	0	0	0	3.46543e-05	0	3.90414e-05	3.95695e-05	0	5.7874e-05	0.000267174	0.000249935	5.23154e-05	0.00161916	0.00144814
	TARA_MED_MAG_00110	8.40954e-05	0.000193088	0.00165538	0.00125301	0.000200493	7.98882e-05	0	0.0491537	0.0050242	0.00213395	0.00267587	0.00355235	0.00285451	0.00706585	0.00695245	0	0.000120693	0.000107884	0.000331185	0.000620357	0.00531043	0.00330059	0.00294222	6.54846e-05	3.53411e-05	0.0850103	0.0845914	0.0183411	0.0612005	0.0254531	0.0181599	0.0126604	0.0127941	0.00525732	0.00937412	0.00238378	0.0191436	0.0127588	0.0172814	0.0298623	0.0151331	0.0220719	0.0131108	0.00829251	0.018123	0.0197091	0.00344181	0.00337042
	TARA_MED_MAG_00111	0.00184172	0.000942263	0.00147454	0.00126615	0.00167043	0.000912823	0.000660222	2.63237e-05	5.69522e-05	0.000154323	0.0005839	0.00159803	0.000906009	0.000366982	0.00036229	0	0.000497995	0.000582112	0.000473025	0.00185647	6.59546e-05	0.000192415	0.0038496	2.07845e-05	3.36514e-05	2.28338e-05	3.66122e-05	0.000146348	3.60385e-05	2.66038e-05	2.07583e-05	0.000650525	2.34727e-05	0.000264632	2.2887e-05	1.87587e-05	2.26438e-05	0.000965308	2.73342e-05	5.30494e-05	0.000241952	9.04587e-05	0.000334216	0.000249587	0.00029716	0.000177715	0.0117798	0.0100495
	TARA_MED_MAG_00112	0.0119958	0.0156254	0.0458201	0.0540137	0.0593985	0.0445599	0.115676	3.03346e-05	0	0.000266754	0.000152924	0.000337612	0.00232675	0.014731	0.0141568	0.000723613	0.00286937	0.00323565	0.00172614	0.000324142	2.53346e-05	2.4637e-05	0.000766456	0.000119757	0.000155115	0	0	0	0	0	0	0	0	0	0	0	0	5.42629e-05	0	0	3.09797e-05	0	0.000158587	0.000156881	0.000635954	0.00028671	0.0189622	0.0185992
	TARA_MED_MAG_00113	0.000337737	0.000428546	0.000496639	0.000367554	0.00122899	0.00117079	0.0012702	2.33742e-05	2.52854e-05	9.13542e-05	0.000871982	0.000851387	0.000505682	0.00173794	0.00184245	0	0.0011225	0.00145945	0.000315018	0.000424604	7.80861e-05	0.000189839	0.00103801	1.84557e-05	2.98808e-05	2.02753e-05	0	0	0	0	3.68648e-05	1.80511e-05	4.16854e-05	1.95817e-05	4.06451e-05	0.000116598	8.04265e-05	6.27182e-05	4.85429e-05	2.35527e-05	2.38713e-05	2.67744e-05	6.98279e-05	4.02948e-05	9.42371e-05	9.46817e-05	0.00553519	0.00553295
	TARA_MED_MAG_00114	0.00287441	0.00489665	0	0	0	0	0	0.00192035	3.29741e-05	0	0	3.08409e-05	0	0	0	0.000528818	0	0	0	3.25715e-05	7.63727e-05	2.47565e-05	0	7.22029e-05	3.89669e-05	0.000105762	8.47908e-05	2.82441e-05	0.000125193	0.000184837	0.000216335	4.70801e-05	0.000163083	2.5536e-05	0.000106009	4.34437e-05	0.000104882	5.45262e-05	0.000569733	0.000890721	0.00118294	0.00118714	2.27652e-05	2.62737e-05	9.83139e-05	4.11574e-05	0.000663448	0.000623887
	TARA_MED_MAG_00115	0.00366428	0.0231683	0.00163221	0.00119739	0.00260778	0.00131618	0.00030062	0.000287664	0.000194491	3.5134e-05	0.000181274	0.00083678	0.000353601	0.000167099	0.000134969	0.000233934	0.000104655	9.35484e-05	0.000161537	0.000230539	0.000360375	0.000671697	0.000798417	8.51747e-05	9.19352e-05	9.35724e-05	0.000100024	0.00019991	9.84569e-05	0.000181703	0.000453691	0.000249923	0.000416827	0.000150619	0.000437689	0.00102497	0.000463969	0.000418094	0.000298707	0.000217396	0.000220336	0.000288321	0.000214841	0.000185964	0.000260948	0.000194206	0.0390695	0.0451184
	TARA_MED_MAG_00116	0.00011314	0.000974158	0.000742368	0.000733941	0.00175329	0.000835951	5.18248e-05	0	0	2.42274e-05	2.50003e-05	2.50878e-05	2.43834e-05	0.000115227	9.3071e-05	0	0.000288669	0.000419305	0.000185653	2.64956e-05	2.07087e-05	0.000140969	0.000322746	1.9578e-05	3.1698e-05	2.15083e-05	0	0	0	0	0	1.91489e-05	0	0	0	1.76698e-05	2.13294e-05	4.43548e-05	0	0	0	0	3.70372e-05	2.13726e-05	5.99808e-05	6.69597e-05	0.00196446	0.00194177
	TARA_MED_MAG_00117	9.73196e-05	7.44839e-05	4.11977e-05	3.94572e-05	3.86701e-05	0	0	0.000255943	0	0	0	8.63195e-05	0	0	0	9.25055e-05	0	0	0	0	3.56261e-05	0	3.26608e-05	3.3681e-05	5.45314e-05	0.000370017	0.000237318	0	0	0	0	0	0	0	0	0	0	0	0	0	0	0	3.18583e-05	3.67683e-05	3.43959e-05	0	0	3.79603e-05
	TARA_MED_MAG_00118	0.000414607	0.000644557	0.000318117	0.000556824	0.000648682	0.00110501	0.00200598	0	1.22868e-05	4.43914e-05	3.43556e-05	5.74598e-05	7.81849e-05	0.0034836	0.00292746	0	0.00102479	0.00085693	8.50418e-05	1.21368e-05	9.48602e-06	4.6124e-05	8.69646e-05	0	0	0	0	0	0	0	0	0	0	0	0	0	0	2.03176e-05	0	0	0	1.30104e-05	7.63451e-05	2.93704e-05	4.57923e-05	4.60083e-05	0.0191344	0.0261381
	TARA_MED_MAG_00119	0.00271345	0.00291196	0.000486934	0.000394615	0.00210951	0.000560368	0.000364771	0.00104715	4.19545e-05	0.000341051	3.91034e-05	0.000117721	0.000114415	0.00045057	0.000485247	0.00016821	0.000169317	0.000100899	0.000232306	0.000331538	0.0014252	0.000409485	0.000682981	0.000153112	0.000148738	0.00454161	0.00550205	0.000718727	0.0014336	0.00360604	0.00232436	0.000569071	0.00245539	0.000422379	0.00300108	0.00389692	0.00290246	0.000589698	0.00205388	0.000976988	0.00221806	0.00168815	0.000434479	0.000234005	0.000218906	0.000209466	0.0154646	0.0207079
	TARA_MED_MAG_00120	0.00325555	0.00108777	3.08541e-05	2.95507e-05	0.000289612	3.07729e-05	0	0.000127789	0	0.000593085	3.22107e-05	3.23236e-05	3.14159e-05	0	3.99714e-05	0.00699728	4.64908e-05	0	0	3.41373e-05	0	0	0.000122303	0.000353145	0.000408402	0.00121931	0.00088867	0	8.74746e-05	3.22871e-05	0	2.46717e-05	0	2.67637e-05	0	0	0	2.85737e-05	0	3.21911e-05	0	0	4.77192e-05	5.50736e-05	0.000515201	0.000258816	8.34411e-05	0.000113718
	TARA_MED_MAG_00121	0.00378573	0.00106239	0.00689112	0.00634419	0.0051145	0.0174222	0.00497106	0	0.000478677	0.00151324	0.0195747	0.0111368	0.00908349	0.00282741	0.00235296	0	0.0115104	0.00892177	0.000414137	0.000945663	4.61951e-05	8.98459e-05	0.00156695	4.36729e-05	0	9.59576e-05	0	0	0	0	0	0.000256293	0	9.2675e-05	0	0	0	9.89427e-05	0.00011487	5.57343e-05	0.000112976	0.000126716	0.00103274	0.000953522	0.00321119	0.0018671	0.0052971	0.00615272
	TARA_MED_MAG_00122	0.0004508	0.00143497	0.00231603	0.00194403	0.00581345	0.00708553	0.000422373	0.000134723	0.000262331	7.89816e-05	0.000135835	0.000736078	0.000688912	0.000250426	0.0002697	0	0.000509743	0.000455645	0.000887669	0.00394449	0.000382559	0.000284489	0.000969631	4.25497e-05	3.44452e-05	0.000701172	0.000374759	0.000674101	0.000959106	0.000163388	0.000254976	0.000208085	0.000216238	4.51457e-05	0.000304549	0.00030722	0.000185424	0.000385592	0.000419685	0.000162903	0.000412765	0.000277778	0.000482965	0.000116125	0.000108632	0.000145526	0.0136763	0.0177916
	TARA_MED_MAG_00123	0.000116653	0.000482114	0.00109628	0.00158913	0.00211366	0.000325062	0.000224423	0.000214751	0	0	0	0.000217281	0	0	0	0	0	0	4.59401e-05	3.27819e-05	0.00258782	0.00104649	0.00164426	0	0	0	0	0	0	3.10051e-05	2.41925e-05	0	0.000164136	0	2.66734e-05	2.18622e-05	5.27799e-05	0.000329271	0.000286707	6.18259e-05	0.000657953	0.00217876	0.00029786	0.000343765	7.42118e-05	4.14232e-05	0.00849357	0.0069617
	TARA_MED_MAG_00124	0.000345402	0.00181744	0.000402096	0.000315089	0.000651918	0.000328122	0.000197769	0.000378491	4.09439e-05	3.69817e-05	7.63228e-05	0.000459541	7.44394e-05	8.79432e-05	0.000142067	0.000164158	5.50795e-05	4.92341e-05	5.66775e-05	0.000121332	9.48317e-05	0.000307401	8.69385e-05	8.96541e-05	9.67701e-05	0.000492467	0.000421138	0.000140283	0.000362722	0.000153007	8.95408e-05	5.84592e-05	6.74997e-05	3.1708e-05	3.29077e-05	0	6.5116e-05	0.000169262	7.86039e-05	0.000190691	0.000115962	0.000130064	8.48025e-05	6.5248e-05	0.000213633	0.000153315	0.0624771	0.0667571
	TARA_MED_MAG_00125	0.000199823	0.00111424	0.000181263	0.000277769	0.000102086	0.00079546	0.00247133	7.50739e-05	4.06062e-05	0.000623504	0.00011354	7.59585e-05	0.000110738	0.00122105	0.0010802	0.000651216	0.000600878	0.000683593	0.000337261	0.000120331	0	3.04866e-05	2.87405e-05	0	0	0	0	0	0	0	0	0	3.34715e-05	3.14465e-05	3.26363e-05	0	0	3.35733e-05	0	0	0	0	2.80344e-05	6.47099e-05	9.08019e-05	5.06835e-05	0.00124185	0.00203764
	TARA_MED_MAG_00126	0.000755396	0.00240152	0.000368973	0.00134287	0.000138534	0.00338562	0.00183655	7.64088e-05	0	0.00597262	0.00107855	0.000541164	0.000676244	0.0056812	0.00372842	0.00132559	0.000889546	0.00119271	0.000228838	0.000244942	6.38147e-05	0	0.000292516	6.03305e-05	0	0	0	0.000212399	0	7.72219e-05	6.02543e-05	5.9008e-05	0.000272534	0.000192034	6.64332e-05	5.44503e-05	6.57273e-05	0.000136681	7.93418e-05	7.69923e-05	0	8.75237e-05	5.70657e-05	0.000197582	0.000677721	0.000309508	0.00944623	0.00605162
	TARA_MED_MAG_00127	5.55931e-05	6.38225e-05	0	0	0	0	0	0.00102344	0	0	0	0	0	0	0	0.000475587	0	0	0	0	0	5.93721e-05	0	5.772e-05	0	6.34108e-05	0	0	0	0	0.000115294	0	6.51853e-05	0	0.000381352	0.000104188	0	0	0.000151817	7.36608e-05	7.46572e-05	8.37365e-05	0	0	5.89451e-05	0	0.00140017	0.00136613
	TARA_MED_MAG_00128	0.0021749	0.000591359	0.0040704	0.0055692	0.00354777	0.013194	0.0229658	0.000150521	8.14144e-05	0.0047063	7.58816e-05	0.000152295	0.000444055	0.0101424	0.00913391	0.000163209	0.00569516	0.00685293	0.0025921	0.000241261	0.000251423	0.00012225	0.000230496	0	0	0.00071811	0.000732731	0.000139472	0.000515179	0.000228184	0.000296744	5.81213e-05	0.000335548	0	0.000392609	0.000482688	0.000323698	0.000134627	0.000234449	0.000227506	0.000230583	0.000258625	0.000112416	0.000129742	0.000182056	0.000101619	0.0324995	0.0450065
	TARA_MED_MAG_00129	0.000453598	0.000390559	0.00158416	0.00110344	0.000473125	0.000215453	0.000155832	7.4558e-05	8.06542e-05	7.28493e-05	0.000751731	0.00113155	0.000733181	0.0013859	0.000746279	0.000161685	0.000542499	0.000678895	0.00044659	0.00358512	0.000311344	0.000605541	0.00165549	5.88691e-05	9.53124e-05	6.46732e-05	0.000103699	0.000207254	0.000102074	7.53513e-05	5.87947e-05	0.000115157	6.6483e-05	6.24608e-05	0.00123165	0.00318788	0.00012827	0.000533481	7.74199e-05	7.51273e-05	0.00022843	8.54035e-05	0.000389784	0.000385591	0.000480949	0.000302011	0.00292101	0.00205681
	TARA_MED_MAG_00130	0.00294758	0.0032912	0.000307672	0.000442011	0.00110705	0.00317091	0.00471635	0.000159286	5.74365e-05	0.00197138	0.000107067	0.000161162	0.000261061	0.00320756	0.00352085	0.0120898	7.72662e-05	0.000138132	0.000318032	5.67352e-05	0.000133031	0	0.00487834	4.19226e-05	6.78751e-05	0.000644783	0.000369236	4.91975e-05	0.0014538	0.000482941	0	4.10036e-05	0	4.44804e-05	0	0	0.000137018	0.000142466	0.0001654	0.000160502	0.000162673	0.000121637	0.000118962	0.000183061	0.000470937	0.000358453	0.00499235	0.00704011
	TARA_MED_MAG_00131	0.000981254	0.00394278	0.000389426	0.000298379	0.000511747	0.000466081	0.000252829	0.00120966	8.72382e-05	0.000157592	0	0	7.93033e-05	0.000374757	0.000605399	0.000174884	0.000234714	0.000209804	0.000483046	8.6173e-05	0.000269408	0.000982459	0.00129667	0	0	0.000279811	0.000224327	7.47243e-05	0.000220813	0.000489014	0.000190783	0	0.000287641	0	0.000280463	0.00120684	0	0.000144258	8.37399e-05	0.00016252	8.23593e-05	9.23752e-05	6.02289e-05	0.000208534	0.000195079	0	0.0461281	0.0767884
	TARA_MED_MAG_00132	0.000533676	0.00417734	0.000739367	0.000767143	0.000694005	0.000368711	0.000400019	0.00019139	6.9013e-05	6.23346e-05	6.4323e-05	0.000645483	0.000125471	0.000444698	0.000319282	0	9.28394e-05	8.29866e-05	0.000286599	0.000204511	0.000213125	0.00139898	0.00268655	5.03722e-05	0	0.000166016	8.87312e-05	5.91134e-05	8.73409e-05	0.000128951	5.03086e-05	0	5.68871e-05	0	5.54675e-05	4.54626e-05	5.48782e-05	0.00017118	6.62455e-05	6.42837e-05	6.51533e-05	7.30768e-05	9.52926e-05	0.000109979	0.000102883	8.614e-05	0.0138856	0.0197
	TARA_MED_MAG_00133	0.0020986	0.00164844	0.0360497	0.0258615	0.00658327	0.0210553	0.00774087	0.00167027	0.00219963	0.00801803	0.00519858	0.0157238	0.0188529	0.00624319	0.00545163	0.00110238	0.0234609	0.0234272	0.00282739	0.00550952	0.00109171	0.000471843	0.00439259	0	9.28353e-05	0.00459845	0.00515118	0.00134579	0.00417568	0.00139447	0.00160347	0.000224329	0.00123035	0.000121675	0.00157848	0.00186302	0.00231133	0.00129904	0.00248846	0.00300017	0.0025216	0.00232915	0.00330841	0.00325494	0.00790508	0.00245135	0.0211802	0.0244926
	TARA_MED_MAG_00134	0.000430997	0.000247399	0.000889449	0.00150716	0.000385329	0.0071651	0.00429394	0.000141686	7.66354e-05	0.00706038	0.00342852	0.00279543	0.00181129	0.00427973	0.00336819	0.00199717	0.00381446	0.00405471	0.000636507	0.0010598	5.91661e-05	5.75368e-05	0.000650898	0	0	0.000122901	0	0.000393855	0.000193975	0.00021479	0	5.47096e-05	6.31703e-05	0.000118697	0	0	0	6.33624e-05	7.35623e-05	7.13839e-05	7.23495e-05	8.11481e-05	0.000476179	0.00201508	0.00262766	0.0022957	0.00209702	0.00144998
	TARA_MED_MAG_00135	0.000960588	0.00121306	0.00988134	0.00630926	0.00429403	0.00261592	0.000396007	0.00107366	0.00498742	0.000246837	0.00318389	0.00594278	0.00335375	0.00073373	0.00063216	0	0.00128672	0.00131447	0.0015132	0.004994	0.00400876	0.0017953	0.00236947	4.9867e-05	0	0.000383485	0.000263524	0.00374531	0.000605254	0.00127658	0.000896471	0.00234114	0.000957382	0.00396821	0.00093349	0.000900132	0.000814916	0.00547932	0.00170511	0.00108186	0.00219299	0.00289375	0.0046225	0.00299409	0.00463421	0.00451963	0.0213893	0.0226497
	TARA_MED_MAG_00136	0.00106562	0.00094533	0.00246057	0.00365276	0.00277153	0.00503088	0.00818711	0	0	6.22336e-05	0.000642188	0.000193331	0.00194166	0.00295985	0.00215166	0	0.00565403	0.00662818	0.000763025	0.00020418	0	0	0.000390139	0	0	0	0	0	0	0	0	0	0	0	0	0	0	0	0	0	0	0	9.51383e-05	0.000164701	0.00025679	0.000258002	0.0102587	0.0100324
	TARA_MED_MAG_00137	0.00895673	0.00522558	0.00121207	0.00848322	0.00218789	0.000836914	0.000100887	0	0.000417729	9.43264e-05	0	0.00107444	0.000189867	0	0	0	0.0011239	0.00050231	0.00578252	0.00113473	0.000403133	0.000235219	7.39158e-05	0.000686021	0.000246824	0.0012561	0.00013427	0.00259411	0.0120272	0.000292698	0.000609026	0.00469688	0.000172166	0.000485251	0.00016787	6.87952e-05	0.000332172	0.00034538	0	9.72759e-05	0.000394367	0	0	0.000332846	0.00031137	0	0.022609	0.0046391
	TARA_MED_MAG_00138	5.93649e-05	6.81527e-05	0.000150783	7.22066e-05	7.07662e-05	7.51932e-05	8.15781e-05	7.80624e-05	0.000591117	7.62734e-05	7.87065e-05	0.000157964	7.67643e-05	0	0	0	0.0001136	0.000101544	0.000233791	0.000917555	0.000847544	6.34003e-05	5.97692e-05	0.00135599	0.00139709	0	0	7.23319e-05	0	0	0	0.00012057	0	0	0	5.56286e-05	0	6.98195e-05	0	0	0	0	0	6.72858e-05	6.29443e-05	0	0.00190295	0.000277869
	TARA_MED_MAG_00139	7.33673e-05	0.00160033	9.31743e-05	8.92381e-05	0.000524747	9.29291e-05	0	0	0.000104363	0	0	9.76118e-05	0	0	0	0	0.000140394	0.00200792	0.000866805	0.000309267	0.00451211	7.83546e-05	0	0.00114261	0.00369991	8.36846e-05	0	0	0	0	0	7.45044e-05	0	0	0	0	8.29883e-05	0	0	0	9.85267e-05	0.000110509	0	0	7.77911e-05	0	0.000251978	0
	TARA_MED_MAG_00142	0.000427617	0.0113729	0.00018102	8.66864e-05	0.00509743	0.00045136	9.79372e-05	0	0	9.15687e-05	0	9.48207e-05	9.21581e-05	0	0	0	0	0.000853344	0.00084202	0.00250353	0.0116622	0	0	0.00288585	0.012819	8.12917e-05	0	0	0	0	0	0	0	0	0	0	0	0	0	0	0	0	0	0	7.55667e-05	0	0.000489546	0.000250193
	TARA_PON_MAG_00001	0	0	0.000107423	0.000205769	0.000604992	0	0	0.000222456	0.00192516	0.000543396	0.000112146	0.000112539	0	0	0	0.000241207	0	0.000144686	0.00016656	0.000237707	0.000371579	0.000180673	0.000170326	0	0	0	0	0	0	0	0.0166653	0.00429489	0.01091	0.0029818	0.00125719	0.000792631	0.00210494	0.000994832	0	0	0	0	0	0	0.000269061	0	0	0.000197963
	TARA_PON_MAG_00002	0	0	0	0	4.98684e-05	0	0	5.501e-05	0	0	0	0	0	0	0	0	0	0	0	0	0	0	0	0	0	0	0	0	0	0	0	0	0	0	0	0	0	0	0	0	0	0	0	0	4.43564e-05	0	0	0
	TARA_PON_MAG_00003	0	0	0.00109954	0.00202518	0.00150843	0	0.000732166	0.00385337	0.0360002	0.0011124	0.000706393	0.00177217	0.00223913	0	0	0	0.000127445	0.00011392	0.000131142	0	7.31416e-05	0.000142255	6.70538e-05	0	0	0	0	0	0	0	0	0	0	0	0	0	0	0	0	0	0	0.000100316	6.54063e-05	7.54866e-05	7.06159e-05	0	0	0
	TARA_PON_MAG_00004	0.000123591	0.000614841	0.000313914	0.00105228	0.000196437	5.21814e-05	0.000962408	0.000487552	5.86019e-05	5.2931e-05	5.46195e-05	5.48108e-05	5.32716e-05	0.000125871	6.77791e-05	0.000352432	0	0	0	0.000463091	0.000497678	0.00211188	0.000663642	8.55464e-05	6.92523e-05	4.69904e-05	7.53455e-05	0.000200783	7.4165e-05	0.000218996	8.54384e-05	8.36712e-05	0.000241527	0.000453829	0.000470999	7.72085e-05	4.65994e-05	0.000242261	0.00180006	0.000272931	0.000663894	0.000372316	4.04586e-05	4.66939e-05	8.73622e-05	7.31453e-05	0.0019337	0.00226576
	TARA_PON_MAG_00005	0	0	0.0196853	0.00597034	0.00554328	8.18064e-05	0.00221882	0.00110406	0.0045936	0.00049789	0.000171257	0.00592907	0.005345	0	0	0	0	0	0	0	0	0	0	0	0	0	0	0	0	0	6.69722e-05	6.5587e-05	7.57298e-05	0	0	0	0	0	0	0	0	0	6.34281e-05	0.000146407	6.84802e-05	0	0	0
	TARA_PON_MAG_00006	0	0	0.000782438	0.000249794	0.000244811	0.000520252	0.00112886	0.00837161	0.0295054	0.000527726	0.000816841	0.000546468	0.000531123	0	0	0.00058563	0	0	0.000404392	0.000288566	0.00022554	0.000438659	0.000206768	0	0	0	0	0	0	0	0.000212957	0	0	0	0.000234795	0	0	0	0.000280418	0.000272114	0.000275795	0.000309335	0.000201687	0.000465542	0.000871008	0.000364632	0	0
	TARA_PON_MAG_00007	0.000141295	8.11055e-05	0.0011215	0.00051558	0.000252647	8.94842e-05	4.85413e-05	0.000139348	0.000401978	9.07697e-05	0.00018733	0.000234983	0.000639477	0.000215852	0.000290581	0	6.75949e-05	6.04213e-05	6.9556e-05	0.000148901	0.00178449	0.0010563	0.000142257	0.000440103	0.000356276	0	0	4.30395e-05	0	4.69436e-05	0.00490827	7.17425e-05	0.00173958	3.89128e-05	0.0078347	0.0186356	0.000918987	0.000207723	0.000964646	0.00126371	0.000284623	0.00563984	0.000346905	0.000120111	7.49073e-05	0.000125434	0	0
	TARA_PON_MAG_00008	4.53829e-05	0	0.00046108	0.0001656	0.00102788	0.000747283	0	0.000119353	6.45562e-05	5.83091e-05	0.000120338	0.000301899	0.000117369	0.00013866	0.000447995	0.000129414	0.000173688	0.000155255	0.000178727	6.37679e-05	0.000199362	4.84679e-05	4.5692e-05	0.000141358	7.62887e-05	0.000258824	0	0.000110592	8.17005e-05	0.000120623	4.70597e-05	0.000138259	5.32134e-05	4.99941e-05	5.18855e-05	4.25267e-05	5.13342e-05	5.33752e-05	0.000309837	0.000360794	0.000121892	0.000957006	8.91387e-05	5.14383e-05	0.000192477	0.000241732	0.000103911	0.00026553
	TARA_PON_MAG_00009	0.00195881	0.000104594	0.000173556	0.000110816	0.000108605	0.000115399	6.2599e-05	0.000419309	0.000194397	0.00117057	6.03955e-05	0.000121214	0.00011781	0.004593	0.00749468	0.000519603	8.71708e-05	7.79195e-05	0.000269099	0.000192024	5.0028e-05	4.86503e-05	4.58639e-05	0	0	0.000207839	0.000166627	0.000444032	0.000328032	0.000484309	4.72368e-05	0.000601377	0.000106827	0.000351275	5.20808e-05	0	0	0.000160728	0.000186602	0.000301793	0.000244701	0.000205844	0.000223685	0.000258159	0.000241502	0.000242641	0.000104302	0.000106612
	TARA_PON_MAG_00010	0	0	0.000739803	0.00090179	0.00157822	0	0.000654963	6.96374e-05	0.000376657	0.000408249	0.000210636	0.000775037	0.000890232	0	0	0	0	0	0	0	0	0.000339346	0	0	0	0	0	0	0	0	0	0	0	0	0	0	0.000119805	0	0	0	0	0	0	0	5.6151e-05	0	0	0
	TARA_PON_MAG_00011	8.00537e-05	0.000367616	0	0	0	0	0	0.000105267	0	0	0.000106136	0	0	0	0	0.000684843	0	0	0	0	8.79165e-05	0	0	0	0	0	0	0	0	0	0.000166023	0	0	0	9.1524e-05	0	0.00153938	0	0.000874465	0	0.000645036	0	0	0	0.000169761	0	0.000183295	0.00028103
	TARA_PON_MAG_00012	0.000241757	3.96491e-05	0.000131582	0.000252046	0.000123509	0.00017498	0.0253909	0	0	0.00421549	0	4.59494e-05	0.000312614	0.0111852	0.0104551	0.00226515	0.000594799	0.000767974	0	4.85278e-05	0	0	3.47719e-05	0.00200805	0.00214808	0	0	0	0	0	0	3.50719e-05	0	0	0	0	0	0	0	0	0	0	0	0	3.66191e-05	0	7.90769e-05	8.08278e-05
	TARA_PON_MAG_00013	0	0	0.0012172	0.000291445	0.000571262	0	0	0.00031508	0.0906643	0	0	0	0.000309841	0	0	0	0	0	0	0	0	0	0	0	0	0	0	0	0	0	0	0	0	0	0	0	0	0	0	0	0	0.000721827	0	0	0	0	0	0
	TARA_PON_MAG_00014	0	0	8.40245e-05	2.01187e-05	1.97173e-05	0	2.27298e-05	0.000565507	0.0023764	0.000170014	0.000328946	6.60196e-05	2.13886e-05	0	0	0	3.16519e-05	2.82927e-05	0.000162851	0.000232414	0.000308809	0.000512285	0.00119904	0.000120214	5.56096e-05	0	0	0	0	0	0	0	0	0	0	0	0	0	0	2.19163e-05	0	2.49142e-05	0	0	0	2.93678e-05	0	0
	TARA_PON_MAG_00015	0.000113384	0.00260336	0.000287988	0.000275822	0.000270319	0.000143615	0	0.000149095	0	0.000145678	0.000150325	0.000150852	0.000146616	0	0.000186544	0	0	0	0	0.00047795	0.00473177	0.000242183	0.000114156	0	0	0	0	0	0	0	0.000352719	0	0.00212716	0	0.00362963	0.000531239	0	0	0.00139336	0.000450701	0.000913595	0.000341566	0.000111351	0.000257025	0.000240441	0	0.000259609	0.00119411
	TARA_PON_MAG_00016	0.000139027	7.98039e-05	0.000529682	0.000887784	0.00190588	0.000572312	0.000143287	4.57039e-05	9.88818e-05	0.000223282	0.000138243	9.24848e-05	0.000224719	0.000955745	0.00160114	9.91126e-05	0.00179577	0.00148629	0.00116348	0.00034186	0.000305365	0	3.49936e-05	0.000541299	0.00046741	0.000118934	0.000127134	8.46976e-05	0.000375426	4.61902e-05	0.000144164	7.05911e-05	0.00020377	3.82883e-05	0.000278159	9.77081e-05	0.000196573	0.00339286	9.49165e-05	4.60529e-05	9.33516e-05	0.000104704	0.00027307	7.87889e-05	0.000257968	0.000308553	7.9581e-05	4.06716e-05
	TARA_PON_MAG_00017	0	0	0.000179895	7.38409e-05	9.64905e-05	0.000487002	0.000194657	0.000266097	0.000863565	0.000181999	0.000268293	0.000188463	0.000130836	0.000123657	0	0	0	0	0	0	0	0	0	0	0	0	0	0	0	0	2.09838e-05	0	0	0	0.000763477	0.00618179	0.000457796	0.00119	0	0	0	0	0	0	0.00145903	0	0	0
	TARA_PON_MAG_00018	0.00137954	0.00328629	0.000262797	0.000545338	0.000123337	4.36842e-05	0.000142181	0.000136053	0	4.43117e-05	0	0	0	0	0	0	0	0	6.79114e-05	9.69203e-05	0.000681768	0.000847158	0.00180562	0	0	3.93385e-05	6.30762e-05	4.20219e-05	6.20879e-05	0.00064167	0.000107288	3.50231e-05	0.000363954	3.79928e-05	0.000867463	6.46359e-05	3.90112e-05	0.000121687	0.00188367	0.000456973	0.00175999	0.00171428	3.38703e-05	7.81806e-05	3.65681e-05	0	0.00280332	0.00213895
	TARA_PON_MAG_00019	0.000116035	0.000199818	7.36808e-05	7.05681e-05	6.91603e-05	7.34869e-05	7.97269e-05	0.0102993	8.25289e-05	7.45426e-05	7.69204e-05	7.71898e-05	7.50223e-05	0	9.54531e-05	0.0127391	0.000111022	9.92392e-05	0.000114243	8.15212e-05	0.000191149	0.000371769	0.000233651	0.000120475	0.000195056	6.61764e-05	0.000106109	0.000353453	0.000417785	0.000231308	6.01613e-05	5.89169e-05	6.80283e-05	6.39126e-05	0	5.43662e-05	6.56258e-05	0	7.92194e-05	7.68735e-05	7.79133e-05	8.73886e-05	5.69777e-05	0	0.000123032	0.00010301	0.000332101	0.000746799
	TARA_PON_MAG_00020	0	0	0	0	0	0	0	0.020318	0.00106844	0	0	0	0	0	0	0	0	0	0	0	0	0	0	5.57033e-05	9.01868e-05	0	0	0	0	0	0	0	0	0	0	0	0	0	0	0	0	0	0	0	5.68856e-05	0	0	0
	TARA_PON_MAG_00021	0	0	0.00348957	0.000626653	0.000716511	0.000108762	0.00047199	0.0221308	0.0440942	0.000772272	0.00421222	0.00148515	0.000666207	0	0	0	0	0	0	0	0	9.17044e-05	8.64522e-05	0	0	0	0	0	0	0	8.904e-05	0	0	0	0	0	0	0.000100989	0	0	0	0.000129337	0	9.73246e-05	9.10449e-05	0	0	0
	TARA_PON_MAG_00022	0	0.000158725	0.00614546	0.0015135	0.00296662	0.00175122	0.00284989	0.0161806	0.0517242	0.000355277	0.00109983	0.000367894	0.00214538	0	0.000227469	0	0.00026457	0.000472983	0.00245021	0.000194269	0.000455516	0.000738286	0.000696002	0	0	0	0	0	0	0	0	0	0.000162114	0	0	0	0	0	0.000377567	0.000366386	0.00334208	0.000208251	0.000271561	0.00579814	0.00117276	0.00171835	0	0
	TARA_PON_MAG_00023	0.000101291	0.000813999	0.0190383	0	0.00024149	0.000128298	0	0.000266388	0.000144085	0	0	0	0	0.000309479	0	0	0.000193829	0.000173259	0.000598358	0.00483906	0.00367093	0.000540884	0.000101981	0.000105167	0.000170271	0	0	0.000246833	0	0.000134611	0.00798257	0.0180007	0.000237537	0.000111583	0.000810633	0	0.000114574	0.00131043	0	0	0	0	0	0	0.00128879	0	0.000347883	0.000118529
	TARA_PON_MAG_00024	0	0	0	0	0	5.43311e-05	0	5.64042e-05	6.10162e-05	0	5.68696e-05	0	0	0	0	0	0	0	0	6.02711e-05	0	0	0	0	0	0.00234846	0	0	0	0	0	0	0	0	0	0	0	0	0	0	0	0	0	4.86176e-05	0.00100057	0	0	0
	TARA_PON_MAG_00025	0	0	0.0125719	0.000146839	0.000215865	0.00275242	0.000165897	0.00111123	0.00498009	0.000232664	0.000320114	0.000160618	0.000234161	0.000184426	0	0	0	0	0	0	6.62907e-05	0.00341666	0.0024917	0.00125343	0.00121762	0	0	0	0	0	0.000625922	0.000429083	0.00226487	0.000598456	0.00324351	0.00130095	6.82776e-05	7.09923e-05	0	7.99797e-05	8.10616e-05	9.09197e-05	0	6.8416e-05	0.0038401	0	0	0
	TARA_PON_MAG_00026	0.00252134	0.00366253	0.00235251	0.00200278	0.00349629	0.0124485	0.00127278	0.00534534	0.0114916	0.00317337	0.00463902	0.00746212	0.00286111	0.0020438	0.00211644	0.000293464	0.00137851	0.00123222	0.00172247	0.00144603	0.00570751	0.00395667	0.00300477	0	0	0.0215987	0.0155278	0.00319747	0.00426115	0.0113515	0.00501557	0.00235141	0.00892949	0.000283421	0.00600053	0.001109	0.00203713	0.000242071	0.0092743	0.00899966	0.00870679	0.0120133	0.00429535	0.0096814	0.013967	0.00621248	0.00117816	0.0014451
	TARA_PON_MAG_00027	0	0	0.00151565	0.000272178	0.000266748	0	0.00133251	0.0258941	0.0059418	0.000862523	0.00178007	0.000595436	0.000482263	0	0	0	0	0	0	0	0	0	0	0	0	0	0	0	0	0	7.73466e-05	0	8.74607e-05	0	0.000170556	0.000139792	8.4372e-05	8.77266e-05	0.000101849	9.88326e-05	0.000100169	0.000112351	7.32535e-05	0	7.90882e-05	0	0	0
	TARA_PON_MAG_00028	0	0	0.0029973	0.000956891	0.000312601	0	0.000360361	0.000862077	0.00111908	0.000673856	0.0485008	0.00976903	0.00610374	0	0.000215721	0	0	0	0.000258185	0.000736942	0.000287994	0.000420094	0.000132011	0.00204202	0.00110205	0	0	0	0	0	0	0	0	0	0	0	0	0	0	0	0	0	0.000386304	0.00044584	0.000139024	0.000698401	0	0
	TARA_PON_MAG_00029	7.13807e-05	0.000163894	0	0	0.000425449	0.000904129	0.00029427	9.38628e-05	0	9.17117e-05	0	0	0	0.000436184	0.000469754	0.0602506	0.000136593	0.000244193	0.000140556	0	7.83917e-05	7.6233e-05	0.000143734	0.000296447	0.000959928	8.14186e-05	0.000130549	8.69724e-05	0.000128503	0	0	0	0	0	0	0	0	0	0.00146199	9.45795e-05	0.000191718	0	0	0	7.56847e-05	0	8.17184e-05	0.000167056
	TARA_PON_MAG_00030	0.000751856	0.000379787	0.00103122	0.00175583	0.000645303	0.000304743	0.00830682	0.000276825	0.00025668	0.000618242	0.000159491	0.000200062	0.000349999	0.00376736	0.00282032	0.00111488	0.00126609	0.00180047	0.000177657	8.45151e-05	0	0.000128474	0.00657056	3.12248e-05	0.00010111	3.43034e-05	5.50029e-05	7.32867e-05	5.41411e-05	3.99672e-05	3.11854e-05	6.10807e-05	0	9.93898e-05	0	0	3.4018e-05	7.07411e-05	4.10644e-05	0.000159393	8.07748e-05	9.0598e-05	0.000147676	0.000477218	0.000382651	0.00016019	6.88594e-05	0.000105576
	TARA_PON_MAG_00031	0.00213809	0.00125136	0.000212965	0.000152976	0.00239879	0.00292056	0.00213158	0.000330764	0.000178905	0.0120117	0.000111164	0.000111554	0.000162632	0.00192134	0.00234511	0.00824883	0.000320894	0.000215129	0.000165102	5.89067e-05	4.60409e-05	0.000134319	8.44175e-05	0.000391745	0.000422838	0.00334731	0.00360366	0.000204322	0.00105661	0.000389998	0	0.000383157	0	4.61828e-05	0	0	4.74208e-05	0.000147919	5.72434e-05	5.55483e-05	5.62997e-05	6.31465e-05	0.000123515	0.000285102	0.000800119	0.000521042	0.000479948	0.00058869
	TARA_PON_MAG_00032	0	0	0.00184857	0.000482856	0.000315482	8.38046e-05	0.000545524	0.00147904	0.00432934	0.000425042	0.000877202	0.00070422	0.000513334	0	0	0	0	0	0	0.000371868	0.000145324	0.000777272	6.66141e-05	0.00164868	0.000556104	0	0	0	0	0	6.86081e-05	0	7.75796e-05	0	7.56436e-05	6.19994e-05	0.000449039	0.000622524	0	8.76667e-05	8.88525e-05	0.000199316	0.000194932	7.49916e-05	0	0	0	0
	TARA_PON_MAG_00034	0	0	0.000698073	0.000425461	0.000833948	0.000126588	0.000137337	0.000854221	0.00646847	0.000513628	0.000596263	0.00219396	0.0003877	0.000152677	0	0.00142496	0.00105185	0.00247876	0.00383749	0.00372135	0.00548787	0.0045896	0.000452798	5.18824e-05	8.40006e-05	5.69977e-05	9.13914e-05	6.08857e-05	0	6.64085e-05	0.00253903	0.000405961	0.000410149	0.000110096	0.000742697	0.00042143	0.00435231	0.0145752	6.82316e-05	6.62111e-05	0.000671067	0	0	0.000736295	0.000900722	0	0.00022883	0.000175423
	TARA_PON_MAG_00035	0	3.32613e-05	0	0	0	0	0	7.61953e-05	0	0	0	3.85465e-05	0	0	0	0	0	0	0.000228199	0.000244257	0.00299091	0.000649781	0	0	0	0	0	0	0	3.8503e-05	0.000390558	0	0.000305744	3.19162e-05	0.000298114	0.0042624	0.00376876	0.00153337	0.00708125	0.000998103	0.0019843	0.000261837	0.000199172	0.000164191	6.14389e-05	5.14406e-05	0	0
	TARA_PON_MAG_00036	7.28583e-05	4.18218e-05	0.000277584	0.000664642	0.00551504	0.00152269	0.000450542	0.000191611	5.18197e-05	0.000140415	0.000144894	4.84673e-05	0.000518169	0.00166955	0.00233745	0.000103881	6.97102e-05	6.2312e-05	0.00150638	0.000102374	0.00240043	7.78109e-05	0.000366772	0.000453875	0.000428662	0.0031995	0.00286489	0.0016423	0.00341024	0.00164603	0.000339976	0.000332944	0.000170859	8.02611e-05	4.16488e-05	6.82728e-05	0.000370856	0.000257068	0.000994832	0.00767471	0.0013698	0.00444455	0.00683323	0.00227094	0.0011974	0.00174636	0	0
	TARA_PON_MAG_00037	0	0	0.000167429	4.5816e-05	0.000112255	2.38555e-05	0.000103525	0.00871756	0.0263353	0.000290379	0.000199761	0.00010023	9.74159e-05	0	0	0	0	0	0	0	0	0	0	0	0	0	0	0	0	0	0	0	0	0	0	0	0	0	0	2.49549e-05	0	0	0	0	3.9939e-05	0	0	0
	TARA_PON_MAG_00038	7.23452e-05	0.000332218	0	0	4.31197e-05	4.58172e-05	4.97077e-05	0.000142697	0	4.64754e-05	0	4.81259e-05	0	0.000221039	0.000178538	0.000309449	0	6.18732e-05	0	0	0.000119176	0.000115894	0.000218514	0	0	4.12594e-05	6.61562e-05	0	0.000325598	0.000336501	3.75091e-05	0	4.24139e-05	0	4.13555e-05	3.3896e-05	4.09161e-05	0	4.93913e-05	4.79287e-05	4.8577e-05	5.44846e-05	3.55241e-05	4.09991e-05	7.67073e-05	0	0.000289879	0.000507939
	TARA_PON_MAG_00039	0.00016162	0.000371089	0	0	6.422e-05	6.82374e-05	7.40317e-05	7.08412e-05	0	0.000207653	0	0	0	0.000329202	0.000354538	0.000768125	0.000103091	9.21502e-05	0.000954737	7.56978e-05	0.000414153	5.75354e-05	5.42402e-05	0.000167803	0.000181122	0	0	0	0	0	5.58638e-05	0	6.31688e-05	0	0	0.000201931	0.000121876	0.000126722	0.000147121	0	0	0	0	0	5.71217e-05	0	0.00474901	0.00516938
	TARA_PON_MAG_00040	3.51163e-05	0.000100786	0.00118181	0.000726115	0.000293024	0.000200157	2.41281e-05	0.000161618	0.000549474	2.25591e-05	0.000116394	0.000233603	0.000749243	0.000160938	8.66622e-05	0	0.000201594	0.000210232	0.000345738	0.000172698	0.000192827	0.000975089	0.00137886	3.64598e-05	2.95153e-05	0	0	2.13934e-05	0	2.33339e-05	0.000254896	1.78303e-05	0.000247052	3.86843e-05	0.000301109	0.000312609	0.000119164	0.000991214	0.000215771	0.000348968	0.000188634	0.000238021	0.00200023	0.00139306	0.00277391	0.00264983	0	0
	TARA_PON_MAG_00041	0.000141444	0	0.000119753	0.000229389	5.62032e-05	0.00131382	0.0039522	6.19979e-05	0	0.0104798	0.000625094	0.00037637	0.000182901	0.0112362	0.0108598	0.00161337	0.000721775	0.000806468	9.28394e-05	0.000264993	0	0	4.74692e-05	0	7.9256e-05	5.37783e-05	0	0.000229787	8.48784e-05	6.26576e-05	0	0	0	0	0	0	0	5.54513e-05	0	6.24713e-05	6.33163e-05	0	0.000138909	0.00053439	0.000699874	0.000502268	0.000161929	0.000110343
	TARA_PON_MAG_00042	5.37621e-05	0.00123441	0.00122897	0.00124244	0.0149964	0.000612869	0.00118206	0.00254502	0.00145303	0.0011052	0.000498948	0.0153785	0.00305885	0.000164261	0.000353806	0	0	9.19599e-05	0.000317588	0.000302166	0.000944681	0.0003445	0.000433026	0.000111638	0.000180748	0.000183967	9.83256e-05	6.55053e-05	0.00019357	0.000285789	0.00033449	0.000272977	0.000252153	0.000296123	0.00104491	0.000352649	0.000182436	6.323e-05	7.34086e-05	7.12347e-05	7.21983e-05	8.09786e-05	5.27983e-05	0.000243742	0.00188112	0.000190909	0.000800126	0.000754932
	TARA_PON_MAG_00043	0	0	0	0	0	0.000171558	0	0	0	0.00023203	0	0	0	0	7.42796e-05	0	0	0	0	0	0	0	0	0	0	0.000617965	0	0	0	0	0	0	0	0	0	0	0	0	0	0	0	0	0	0	0.00114889	0	5.16867e-05	0
	TARA_PON_MAG_00044	0	0	1.73597e-05	3.32525e-05	3.25892e-05	0.000311651	7.51366e-05	3.59492e-05	3.88887e-05	0	0	0	1.76757e-05	0	0	0	0	0	0	0	0	0	0	0	0	0	0	0	0	0	1.41744e-05	0	0	0	1.56279e-05	0	0	0	0	0	0	0	0	0	0.000115948	0	0	0
	TARA_PON_MAG_00046	6.78289e-05	7.78696e-05	0.000387633	0.000288755	0.000202139	0.000128871	4.66046e-05	0.00156086	0.00299104	0.000130722	0.0022482	0.00311339	0.000789381	0.00010362	0.000167392	0	6.48981e-05	5.80106e-05	0.000400685	0.00209675	0.00517712	0.00315112	0.00201458	3.5212e-05	0	0.000889724	0.000930394	0.00214876	0.00183163	0.000540848	0.00154737	0.00110208	0.00334036	0.00650069	0.00182237	0.0019068	0.00548574	0.0055443	0.00597373	0.00498797	0.00432673	0.00536375	0.00532904	0.00242169	0.00420724	0.00451612	0.000155304	0.000158743
	TARA_PON_MAG_00048	0	0	0	0	0	9.66632e-05	0	0	0	0	0	0	0	0	0	0	0	0	0	0	0	0	0	0	0	8.70472e-05	0	0	0	0	0	0	0	0	0	0	0	0	0	0	0	0	0	0	0.000836141	0	0	0
	TARA_PON_MAG_00050	0	5.66503e-05	0.000940013	0.000840281	5.88228e-05	6.25026e-05	0	0.00025955	7.01931e-05	0	6.54229e-05	0.000656521	0.000191426	0	0	0	0	0	0.000388666	0.000277344	0.00417281	0.001054	0.000645863	0	0	0.00123827	0.000902485	0.000180373	0.00373105	0.00144272	0.00716364	0.00170376	0.00619101	0.000489235	0.00868807	0.0141957	0.0284106	0.00121875	0.00768112	0.0026807	0.00278323	0.00364199	0.0011146	0.0020694	0.00104642	0.000876131	0	0
	TARA_PON_MAG_00051	2.45606e-05	2.81964e-05	6.23826e-05	2.98736e-05	2.92776e-05	3.11092e-05	3.37508e-05	6.45925e-05	3.4937e-05	3.15561e-05	3.25627e-05	6.53536e-05	6.35184e-05	7.5041e-05	8.08163e-05	0	0	0	0.00241812	0.000207062	0.00461238	0.000288532	2.47279e-05	5.10006e-05	4.12864e-05	2.80145e-05	0	2.99254e-05	4.42153e-05	0	0.000203745	0	0.000460775	0	0.000112319	0.00085155	0.00650085	0.00170427	0.00278348	0.000130171	9.89492e-05	7.39885e-05	0.000458287	0.000222702	0.000182291	0.000174429	2.81176e-05	2.87402e-05
	TARA_PON_MAG_00052	0.000144352	0.000386681	3.05538e-05	2.9263e-05	0	0	0.000132244	6.32723e-05	3.42229e-05	3.09111e-05	0	0	0	0	3.95823e-05	0.000411633	4.60382e-05	4.11523e-05	0	0	0	2.56941e-05	2.42225e-05	0	0	0	0	2.93138e-05	4.33115e-05	0	0	0	0	0	0	0	0	0	0	0	0	0	0	0	2.55093e-05	0	0.000110172	0.000140764
	TARA_PON_MAG_00053	0	0	0	0	0	0.000236762	0	8.19319e-05	0	0.000160109	0.000165216	0	0	0	0	0.000177676	0	0	0	0	0	0	0	0	0	0.000355348	0	0	0	0	0	0	0	0	0	0	0	0	0	0	0	0	0	7.06212e-05	0.00416206	0	0	0
	TARA_PON_MAG_00054	0.000310743	0	4.93293e-05	0.000141736	0	0.00216478	0.000160132	0	0	0.000299438	0.000875471	0.000155036	0.000150682	0.000237356	0.000191718	0	0.000148658	0.000132881	0	0.000218314	0	0	0	0	0	0.000487357	0	0	0	0	0	0	0	0	0	0	0	0	0	0	0	0	3.81466e-05	4.40257e-05	0.00271821	0.000137931	0.000133405	0
	TARA_PON_MAG_00055	0.00117758	0.00671118	0	0	0	0	0	5.53023e-05	0	0	0	0	0	0	0	0.000359783	0	0	0	0	0	0.000134745	4.23427e-05	0	0	4.79704e-05	0	0	0	0	0	0	0	0	0	0	0	0	0	0	0	0	0	0	4.45921e-05	0	0.00375547	0.00580715
	TARA_PON_MAG_00056	0	0	0.000230067	0.000330522	0	0.00516289	0.000497892	0.000119109	0.000257695	0.000814654	0.00084064	0.000361536	0.000234256	0.000276752	0.000298051	0.000516594	0.000346664	0.00046481	0.000178361	0.000381823	0	9.67371e-05	0	0	0	0	0	0	0	0	0	0	0	0	0	0	0	0	0.000123681	0.000240036	0.000121642	0	8.8956e-05	0.000205331	0.0105646	0.000160824	0	0
	TARA_PON_MAG_00057	7.50191e-05	0.000189473	5.71633e-05	5.47483e-05	0.000107312	0.00013303	0.000164944	1.97294e-05	0	0.000520487	1.98922e-05	1.99619e-05	1.94013e-05	0.000366734	0.000469013	0.000513419	2.87111e-05	5.1328e-05	8.86321e-05	2.1082e-05	1.64775e-05	1.60237e-05	3.0212e-05	1.55779e-05	0	0.000102682	0.000109762	5.48433e-05	8.10319e-05	5.98181e-05	0	3.04727e-05	0	1.65283e-05	0	1.40595e-05	5.0914e-05	7.05845e-05	4.09735e-05	1.98801e-05	2.0149e-05	2.25994e-05	1.47349e-05	1.70058e-05	3.1817e-05	2.66392e-05	0.000240475	0.000263356
	TARA_PON_MAG_00058	0.000485253	0.00233976	0.000369754	0.0005312	0.0016775	0.000307317	0.000133365	0.00689134	0.00248494	0.000249386	0.00012867	0.000968409	0.000376486	0.000148261	0.000319343	0	0	0	0	0.000136367	0.000159874	5.18238e-05	9.77115e-05	5.03818e-05	0	0.000221396	8.8748e-05	0.000354748	0.000436788	0.000257951	0.000603818	0.000197109	0.000853469	0.00112257	0.00116504	0.000863953	0.00186621	5.70709e-05	6.62581e-05	0.000128592	0.000130331	0.000219272	0.000381243	0.001045	0.0045277	0.000430782	0.000999952	0.00136279
	TARA_PON_MAG_00059	0	0	0.00753874	0.000305081	9.96652e-05	0	0.000229785	0.0146221	0.167097	0.000214843	0.00110848	0.00278091	0.000864902	0	0	0	0	0	0	0	0	0	0	0	0	0	0	0	0	0	0	8.49037e-05	0	0	0	0	0	0	0	0.00011078	0.00235786	0.000125933	0	0.0010424	0	0	0	0
	TARA_PON_MAG_00060	0	0	0.000277866	0.000532255	0.000130409	0.000277135	0.000300667	0.000863129	0.000155617	0.000140558	0.000145042	0.00014555	0.000141463	0	0.000179987	0.000623922	0	0	0.000430834	0.0018446	0.00336403	0.000467341	0.000660863	0	0.000183899	0	0	0	0	0.000145386	0.000226881	0	0.000256549	0	0.00137581	0.000102513	0.000123745	0	0.000597507	0.000289907	0.000293828	0.000164781	0.000214875	0.000743974	0.00069597	0.000194237	0	0.000128016
	TARA_PON_MAG_00061	0.00190187	0.0018195	0.528551	0.00115664	0.00151142	0.00361343	0.000145195	0	0.000300596	0.000135754	0.00182109	0.000421724	0.000136627	0.0025826	0	0.00210908	0.0727875	0.0983171	0.0651207	0.0504773	0.012532	0.00812459	0.000212758	0.00208433	0.00284181	0.000843623	0	0.00115864	0.00646724	0.000280832	0.00328689	0.0141632	0.00024778	0.000465579	0.000120798	0	0.00023903	0.000621333	0	0.000419995	0.000709461	0.000159148	0	0.000479029	0.0105308	0	0.000362884	0.000370919
	TARA_PON_MAG_00062	8.58349e-05	9.8541e-05	0	0.000104403	0.00010232	0.000217442	0.00271291	0.000112869	0	0.000110283	0	0	0	0.00131127	0.00112975	0.00318197	0.000164252	0.00014682	0	0	0	0	8.64195e-05	8.91188e-05	0.000144288	0	0	0	0	0	0	0	0	0	0	0	0	0	0	0	0	0	0	0	9.10104e-05	0	9.82659e-05	0.000100442
	TARA_PON_MAG_00063	0	0	0	0	0	0	0	0.000241618	0	0.000236081	0	0	0	0	0.000100769	0.000174656	0	0	0	8.60609e-05	0	0	0	0	0	0	0	0	0	0	0	0	0	0	7.00244e-05	0	0	0	0.000250893	0	0.000658017	0	0	0	6.49416e-05	0	0	0
	TARA_PON_MAG_00064	0.000153323	0	6.49053e-05	0.000124327	0	0.00226571	0.000140462	0	0	0.000656644	0.000542072	0.000135993	0.000132174	0.000312302	0.000336338	0.000291477	9.77988e-05	8.74196e-05	0	7.18119e-05	0	0	0	0	0	0.00151566	0	0	0	0	0	0	0	0	0	0	0	0	0	0	0	0	0	5.79269e-05	0.0070988	0.000181483	0.000117019	0
	TARA_PON_MAG_00065	0.000427496	0	0.000325744	0.000623965	0	0.0114793	0.00117491	0	0	0.00527286	0.00158698	0.000113753	0.000552792	0.00130614	0.00112533	0	0.000327219	0.000292492	0.000673425	0	0	0	0	0	0	0.00039009	0	0	0	0	0	0	0	0	0	0	0	0	0	0	0	0	0	0	0.00335421	0.000303607	0.000391526	0
	TARA_PON_MAG_00066	0	0	0	0	0	9.56608e-05	0	0	0	9.70351e-05	0.00010013	0	0	0	0	0	0	0	0	0	0	0	0	0	0	0.00189518	0	0	0	0	0	0	0	0	0	0	0	0	0	0	0	0	0	0	0.00184179	0	0	0
	TARA_PON_MAG_00067	8.09695e-05	0	0	0	0	0.00112814	0.000111267	0	0	0.000312095	0.00032205	0.000107726	0.000104701	0	0.000133214	0	0	0	0	0.000113771	0	0	0	0	0	0.000831203	0	0	0	0	0	0	0	0	0	0	0	0	0	0	0	0	0	9.17732e-05	0.00240385	0.000143761	0	0
	TARA_PON_MAG_00068	0	0	0.00284814	0.000419665	0.000411293	0	0.000355599	0.00170137	0.0120245	0.000886602	0.00800524	0.00321331	0.00167308	0	0	0	0	0	0	0	0	0	0	0	0	0	0	0	0	0	0	0	0	0	0	0	0	0	0	0	0	0.000129924	0	0	0	0	0	0
	TARA_PON_MAG_00069	0.00105741	0.00281412	0.00012208	0.000116922	0.000401064	0.000121758	0.00416106	6.32021e-05	0	0.000185261	0	6.39468e-05	6.21511e-05	0.000881109	0.000790767	0.00219294	0.000183949	0.00024664	0.0019875	6.7535e-05	5.27847e-05	0.000153993	0.003339	0.000249514	0.000242386	5.48229e-05	0	5.85625e-05	8.6527e-05	6.38746e-05	4.98398e-05	4.88089e-05	0.000112714	0	5.49507e-05	4.50389e-05	5.43668e-05	5.65284e-05	6.56281e-05	0	6.45462e-05	7.23958e-05	0	0	5.0962e-05	0	0.000495223	0.000731161
	TARA_PON_MAG_00070	0	0	0	0	0	0	0	0.000124338	6.72525e-05	0	0	0	0	0	0	0	0	0	0	6.64313e-05	0.000986519	0	0	0	0	0	0.000172935	0	0.000170226	0	9.80504e-05	0	0.000166308	0	0.00021621	0.00460749	0.0090913	0.000333627	0.00142022	0.000125288	6.34913e-05	7.12126e-05	0	5.35867e-05	5.01291e-05	0	0	0
	TARA_PON_MAG_00071	0.000184601	0.00056514	0.000156292	0.000149689	0.000146703	0.000389701	0.00321322	8.09143e-05	8.75303e-05	0.00031624	8.15819e-05	8.18676e-05	7.95687e-05	0.00131604	0.00111361	0.00157922	0.000235499	0.00031576	0.000605829	8.64615e-05	0.00027031	6.57165e-05	0.000123905	0	0	7.01868e-05	0	7.49744e-05	0.000110776	0.000245326	0	0	7.21509e-05	0	0	0	0	0	0.000252061	0	8.2635e-05	0	0	6.9744e-05	0.000130488	0	0.000493117	0.000504036
	TARA_PON_MAG_00072	0	0	0	6.69678e-05	0	0.000348688	7.56593e-05	0	0	0.000353698	0.000583969	7.32517e-05	7.11948e-05	0	9.05832e-05	0	0	0	0	0	0	0	0	0	0	0.000314001	0	0	0	0	0	0	0	0	0	0	0	0	0	0	0	0	0	0	0.00140106	0	0	0
	TARA_PON_MAG_00073	0.000286754	0.000713271	0.000667643	0.00127888	0.000170913	0.00024214	0.000656753	0.000439915	0.00339918	0.000184214	0.000760362	0.00470532	0.0014214	0	0	0	0.000457273	0.000326995	9.41078e-05	0.00174599	0.000787297	0.000816657	0.00043306	0.000694691	0.000803389	0	8.74076e-05	0.000291158	0	6.35137e-05	0.00163542	0.00330025	0.00117681	0.000947669	0.000273201	0.000223922	0.00243268	0.00326012	6.52573e-05	6.33248e-05	0.000128363	7.19867e-05	4.69356e-05	0.000162508	0.000152022	0	5.47138e-05	0.00111851
	TARA_PON_MAG_00075	0	0	0	0	0	0.000622386	0	0	0	0.000315663	0.000162866	0	0	0	0	0	0	0	0	0	0	0	0	0	0	0.00126106	0	0	0	0	0	0	0	0	0	0	0	0	0	0	0	0	0	0	0.003126	0	0	0
	TARA_PON_MAG_00076	0	0	0.000568769	0	7.62677e-05	8.10389e-05	0	0.00185089	0.00191121	8.22031e-05	8.48253e-05	0.000170245	8.27321e-05	0	0	0	0	0	0	8.98989e-05	7.02641e-05	6.83292e-05	6.44158e-05	0	0	7.29772e-05	0	7.79552e-05	0.00011518	0.000170053	0.000132688	6.49717e-05	0.000150039	7.04807e-05	0.000292589	5.99533e-05	7.237e-05	7.52474e-05	8.73606e-05	0.000169547	8.59203e-05	9.63693e-05	6.28331e-05	0.000145034	0.000271351	0.000113596	0	0
	TARA_PON_MAG_00077	0.00110157	0	0.0012517	0.00162193	0.000552897	0.00425927	0.00286817	0	0	0.00305412	7.68668e-05	0	0.00014994	0.00637704	0.00686783	0.00148795	0.00221889	0.00228091	0.000114163	0.000488786	0	0	0	0.00186606	0.00116952	0	0	0.000423847	0	7.7049e-05	0	0	0	0	0	0	0	6.81876e-05	0	0	0	0	0	0	6.14731e-05	0	0.000464617	0.000542748
	TARA_PON_MAG_00080	0.00111955	0.00085685	0.0020853	0.000726255	0.000533826	0.00472684	0.000717949	0.000392576	0.00743182	0.00105484	0.000791631	0.00337622	0.00540467	0	0	0.000425667	0.0018567	0.0048513	0.00543777	0.0041949	0.108853	0.0151449	0.00120232	0.000542445	0.00276021	0	0	0.000727515	0.000134364	0.000991884	0.00193485	0.000757934	0.00280047	0.00049332	0.000938638	0.00083927	8.4424e-05	8.77807e-05	0.000101911	0	0	0	0	8.45952e-05	0.00324461	0	0	8.73378e-05
	TARA_PON_MAG_00081	0.000156397	0	0.000264826	0.000380457	0.000124289	0.000858418	0.00121787	0	0	0.000736789	0	0	6.74119e-05	0.00143353	0.00137232	0.000445981	0.000399037	0.000445861	0.000102654	0.00153828	0	0	0	5.41268e-05	0	0	0	0.000127039	0	0	0	0	0	0	0	0	0	6.13132e-05	0	0	7.00096e-05	0	0	5.90882e-05	5.52756e-05	0	0.000119365	6.10038e-05
	TARA_PON_MAG_00084	7.8822e-05	0	0	9.58727e-05	0	0.00169725	0.000108316	0	0	0.000506362	0.000313509	0.000104869	0.000101924	0.000240828	0.000129681	0.000224769	0.000150832	0.000134825	0	0.000221507	0	0	0	0	0	0.000988969	0	0	0	0	0	0	0	8.68307e-05	0	0	0	0	0	0	0	0	0	8.93391e-05	0.00225651	0.000139948	9.02373e-05	0
	TARA_PON_MAG_00085	4.85593e-05	0	0	0	0	0.000246026	0	0	0	0.00018717	0.000193141	0	6.27917e-05	0	0	0.000138472	0	0	0	6.8231e-05	0	0	0	5.04171e-05	0	0.00177241	0	0	0	0	0	0	0	0	0	0	0	0	0	0	0	0	0	0	0.00381005	0	0	0
	TARA_PON_MAG_00086	0	0	0	0	0	6.22223e-05	0	6.45965e-05	6.98783e-05	6.31161e-05	6.51295e-05	0	0	0	0	0	0	0	0	0	0	5.24636e-05	0	0	0	0.00156891	0	0	0	0	5.09393e-05	0	0	0	0	0	0	0	0	6.50897e-05	0	0	0	5.56789e-05	0.000520863	0	0	0
	TARA_PON_MAG_00087	0.000215382	0.000185449	0.000888969	0.000458453	0.000449308	0.000136404	0.00022198	0.00991265	0.00245101	0.000622638	0.00285555	0.00365358	0.00250658	0.000987097	0.000885888	0.00138191	0.000309113	0.000276308	0.000106027	0.000832247	0.00419853	0.00258776	0.00140952	0.000111811	9.05143e-05	0.00804569	0.00738587	0.011022	0.0105659	0.0123795	0.00714687	0.0137247	0.00827084	0.00658413	0.000615606	0.00030274	0.000487252	0.000823266	0.00411726	0.00499417	0.00564021	0.00502846	0.00523514	0.00317356	0.0036539	0.00697898	0.000308218	0.000252035
	TARA_PON_MAG_00088	5.64482e-05	0	7.16875e-05	6.8659e-05	0	0.000857986	0.00015514	7.4227e-05	0.000481777	0.000217578	0.000523876	0.000300406	0.000218978	0.000172468	9.28708e-05	0	0.000108018	9.65545e-05	0.000111152	0.000317263	0.000123985	0.000180856	5.68326e-05	0	0	0.000386317	0	6.87781e-05	0	7.50169e-05	5.85338e-05	5.7323e-05	0.000198564	6.21836e-05	6.45362e-05	0.000105791	0	0.000199167	0.000154153	7.47938e-05	7.58055e-05	8.50245e-05	0.000110872	0.000639799	0.00113718	0.000200447	0	6.60542e-05
	TARA_PSE_MAG_00001	0	0	0.00284194	0.000680469	0.000444596	0.000118102	0.000768785	0.00245218	0.0066317	0.000598995	0.00111258	0.000868374	0.00072342	0	0	0	0	0	0	0.000393043	0.000204799	0.00119496	9.38766e-05	0.00261384	0.000940434	0	0	0	0	0	0	0	0	0	0.000106601	8.73732e-05	0.000738281	0.000986959	0	0.000123545	0	0.000280888	0.00027471	0.000105683	0	0.00016555	0	0
	TARA_PSE_MAG_00002	0.00120764	0.00129398	0.00194264	0.0003917	0.000191943	0.000101975	0.000110634	0.000635199	0.000687136	0.000206881	0.0016011	0.000856911	0.000624636	0	0	0	0	0	0	0.00248873	0.00353668	0.0110057	0.00356653	0.00760664	0.00284206	0.000642816	0.00191417	0.00549332	0.00202911	0.014979	0.0186169	0.0103014	0.00132161	0.000798205	0.00165681	0.00113163	0.00145707	0.0022725	0.000329791	0.000746724	0.000324353	0.000121266	0	0.000273755	0.000170727	0	9.2169e-05	9.42099e-05
	TARA_PSE_MAG_00003	0	0	0.000122336	5.8584e-05	0.000459323	0	0.00026475	0.00038001	0.000890678	0	0	6.40813e-05	6.22818e-05	0.00014716	0.00118865	0	9.21677e-05	8.23862e-05	0	0.000406062	0.00037027	0.00123454	0.000436437	0	0	0	0	0	0	0	0	0	0	0	0	0	0.000326887	0.000283236	0.00085496	0.00485022	0.0223153	0.0143645	0.0029327	0.0113005	0.000919245	0.00290757	0	0
	TARA_PSE_MAG_00004	0	0	0	6.31938e-05	0	0	0	0.000136637	0.00014781	6.6753e-05	6.88824e-05	6.91237e-05	6.71826e-05	0	8.54785e-05	0	0	0	0	0.000219007	5.7058e-05	0.000443894	0.00256313	5.39427e-05	8.73363e-05	0	0	0	0	0	0	0	0	0	0	0	0.0014692	0.00122209	0.000283765	0.000344202	0.000279086	0.000156513	5.10236e-05	0.000176662	5.50877e-05	9.22459e-05	0	0
	TARA_PSE_MAG_00005	0.000157646	9.04914e-05	0.000100103	0	9.39616e-05	0.000399359	0.000108317	0.000207299	0.000112124	0.000101274	0.000104505	0.000104871	0.000101926	0	0.000129683	0.00202295	0	0.000134827	0.000155211	0.000886041	0.000865652	0.000168363	7.936e-05	0.00188229	0.00225253	0	0	0	0	0	0.000245206	0.000400224	0.000277271	8.6832e-05	9.01172e-05	7.38623e-05	8.91596e-05	9.27046e-05	0	0.000104441	0	0.000118727	0	0	0.000250728	0	0.000270716	0.000184474
	TARA_PSE_MAG_00006	0	0	0.00489034	0.000585468	0.000286894	0	0.000220485	0.000105491	0.000228234	0	0.000106362	0.00106734	0.000933634	0	0.000131988	0.000228767	0.00445194	0.00644948	0.00331735	0.0219811	0.0147133	0.00634012	0.000726933	0.000166587	0.000134857	0	0	0	0	0	8.31881e-05	0.000244402	0	0	0	0	0.000725953	0.00169834	0	0	0	0	0.000315143	0.000272785	8.50612e-05	0.000142437	0	0
	TARA_PSE_MAG_00007	0	0	0.000100069	0	0	0	0	0.000103614	0.000672514	0	0.000104469	0.000104835	0.000101891	0	0	0.000224695	0	0	0	0	0	0	0	0.000899918	0.000662281	0	0	0	0	0	8.17074e-05	0	0	0	0	0	0.000267387	9.26728e-05	0.000645546	0.0021925	0.000211634	0.000474743	0.000309534	8.93098e-05	8.35472e-05	0.000139902	0	0
	TARA_PSE_MAG_00008	0	0	0.00344748	0.000722276	0.000707868	0	0.000466296	0.0220869	0.0441656	0.000762956	0.00416141	0.0015801	0.000658171	0	0	0	0	0	0	0	0	0	0	0	0	0	0	0	0	0	0	0	0	0	0	0	0	0	0	0	0	0	0	0	8.99466e-05	0	0	0
	TARA_PSE_MAG_00009	0	0	0.000109095	0	0	0	0	0.00011296	0.000122196	0	0	0	0	0	0	0	0.000164384	0.000440814	0.000507458	0.00181056	0.00122643	0.00110092	0.000345954	0.00035676	0.000866423	0	0	0.000104667	0.000154648	0.000114162	0.0169247	0.00244258	0.00151088	0.000189264	0.00608915	0.000160994	0.00641312	0.0069712	0	0	0	0	0	0	0.000182166	0	0.00285199	0.00221149
	TARA_PSE_MAG_00010	0	0.000124454	0.00123906	0.000791144	0.000516907	0.000274622	0.000595882	0.00256591	0.00678508	0.000278567	0.00273081	0.00100961	0.000981261	0	0	0	0	0.00018543	0.000213464	0.000152323	0.000119054	0.000347328	0.00021829	0	0.000182232	0	0	0	0	0	0.000112412	0.000110087	0.000127112	0.000119421	0.00012394	0.000203168	0.000122623	0.000127498	0	0.000143639	0	0.000163287	0	0.000122871	0.000459773	0	0	0.000126855
	TARA_PSE_MAG_00011	3.99831e-05	0.000137705	0	0	4.7662e-05	0	0	0.000893794	0	0	0	5.31956e-05	0	0	0	0	0	0	0.000157461	0	0.000307371	0.000213505	0.000120766	0	0	0.000182423	0.000219376	4.87166e-05	0.000287918	0.00047822	0.000456064	0	0.000328173	0	0.000319984	0.000187333	0.000135679	4.70244e-05	0.000436754	0.00021191	0.000483248	0.00030112	3.92663e-05	4.53179e-05	4.23939e-05	7.09898e-05	4.57736e-05	4.67872e-05
	TARA_PSE_MAG_00012	0	0	0.0072833	0.00543292	0.00644204	0	0.00181868	0.000362563	0.000627533	0.000991911	0.0191551	0.0123257	0.00884204	0	0	0	0	0	0.000217169	0.000774838	0.00121121	0.000706715	0.000610719	5.72541e-05	0	0	0	0	0	0	0	0	0	0	0	0	0	0	0	0	0	0	0	0	0	0	0	0
	TARA_PSE_MAG_00013	8.28206e-05	9.50805e-05	0.000525899	0.000100736	9.87267e-05	0.000629417	0.000113811	0.000217811	0.000353431	0.00010641	0.000658826	0.000330567	0.000107095	0	0.00013626	0.00212554	0.0069733	0.0154414	0.00391397	0.0153611	0.0288328	0.00495323	0.000250154	0.00111786	0.00111377	0	0	0.000100911	0	0	0.000601164	0.00117746	0.000291332	9.12356e-05	0.000189375	0.000465649	0.00177994	0.00204553	0	0.000109737	0	0.000124748	0.000732023	0.000469356	0.000351257	0.000147048	9.48151e-05	9.69145e-05
	TARA_PSE_MAG_00014	0	0	0.000183323	0	0	0	0.000198366	0.000189818	0.000410676	0	0.000191384	0	0	0	0	0	0	0	0	0	0	0	0	0	0	0	0	0	0	0	0	0	0.000169259	0	0	0	0	0	0	0.000765068	0	0	0	0	0.000153056	0	0	0
	TARA_PSE_MAG_00015	0	0	0.00154841	0.0010381	0.00218012	0.000154433	0.00050264	0.00160326	0.00260153	0.000469956	0.00177814	0.00356873	0.00141894	0	0.000802382	0	0	0	0	0	0	0.000130213	0.000368265	0.000379768	0	0	0	0	0	0	0.00012643	0	0.000142962	0	0.000139394	0.000114251	0.000275827	0.000286793	0.000332961	0.000807752	0.00114615	0.00110189	0.000598695	0.00525133	0.000258553	0.00151534	0	0
	TARA_PSE_MAG_00016	0	0	0.00346518	0	0	0.000181898	0	0.000377678	0.000408559	0.000184511	0.000190397	0.000191064	0	0	0	0	0	0	0	0.000201785	0.000157713	0.00536795	0.00751848	0.00119282	0.00168984	0	0	0	0	0	0.00163805	0.000291668	0.0111135	0.00442958	0.00114929	0.000672849	0.00016244	0.000168899	0.00274522	0.00361533	0.0021214	0.000432616	0.000141034	0.000651078	0.00228401	0	0	0
	TARA_PSE_MAG_00017	0	0	0	0	0	3.65864e-05	0	3.79825e-05	0	3.7112e-05	0	0	0	0	0	0	0	0	5.68773e-05	0	0	0	0	0	0	0	0	0	0	0	0	0	0	0	0	0	0	0	0	0	0	0	0	0	3.06266e-05	0	3.30682e-05	0
	TARA_PSE_MAG_00018	0	0	0.000511848	0	0	0	0	0.000132495	0.000143329	0.000129459	0	0	0	0	0	0	0	0	0	0.000707892	0.000331969	0.000538046	0.000101446	0.00512612	0.00271004	0	0	0	0	0	0.00041793	0.000818572	0.007325	0.00188696	0.00334071	0.0287976	0.00444494	0.00237009	0.000137581	0.00040052	0.000270625	0.000303537	9.89535e-05	0.000114204	0.000427341	0	0	0
	TARA_PSE_MAG_00019	0	0	0	0	0	0	0	7.66229e-05	0	0	0	0	0	0	0	0	0	0	0.00321271	0	0.000639934	6.22311e-05	5.8667e-05	0	0	0	0	0	0	0	6.04231e-05	0	6.83242e-05	0	0	0.000273014	0.00112049	0.00561962	0.00437602	7.72079e-05	7.82523e-05	0	0	0	6.17836e-05	0	6.67091e-05	6.81862e-05
	TARA_PSE_MAG_00020	7.31291e-05	4.19772e-05	0	0	4.3587e-05	4.63137e-05	5.02463e-05	4.80809e-05	0	4.6979e-05	0	0	4.72814e-05	0.000223434	0.00024063	0.0149102	0	0	0	5.13772e-05	0	0	3.68136e-05	0.00106298	0.000614651	4.17064e-05	6.68731e-05	0	0	0	3.79155e-05	3.71313e-05	4.28735e-05	0	4.18036e-05	0	0	0	4.99265e-05	0	4.91034e-05	5.5075e-05	0	0	3.87693e-05	0	0	0
	TARA_PSE_MAG_00021	0	3.61451e-05	0	0	3.75312e-05	3.98791e-05	0	0	0	0	0	0	0	0	0	0	0	0	0	0	0	0	0	3.2689e-05	0	0	0	0	0	0	0	0	0	0	0	0	0	0	0	0	0	0	0	0	0	0	0	0
	TARA_PSE_MAG_00022	0	0	0.000700414	0.000223608	0.000219148	0.000116428	0.000378944	0.00120871	0.00169981	0.000118101	0.0019499	0.00146754	0.000713167	0	0	0.000262119	0.000175897	0.000157229	0.000361999	0.000129158	0.000100948	0.000294505	0.00046273	0.000190874	0.000154518	0	0	0	0	0	9.53162e-05	0	0.00010778	0	0	0	0	0	0.000125511	0.000121794	0.000123442	0.000138454	9.02722e-05	0.00020837	0.000194925	0	0	0
	TARA_PSE_MAG_00023	0	0	0.00155719	0.00103251	0.00112435	0.000119468	0.000388839	0.00111624	0.0025492	0.000363554	0.00262606	0.00376465	0.00195143	0	0.000155179	0	0	0	0.000185726	0.00092771	0.000932257	0.00312268	0.00712218	0.000293786	0.000158552	0	0	0.000114922	0	0.00037604	0.00117366	0.000383128	0.000221189	0.000935131	0.000970511	0.000795455	0.00234715	0.00332792	0.00360606	0.00412415	0.00291329	0.0022731	0.000370517	0.00192429	0.000200014	0.000167465	0	0
	TARA_PSE_MAG_00024	0.000100398	0.00011526	0.00165753	0.000488463	0.000957438	0.00508667	0.000827789	0.00726105	0.00914007	0.000515974	0.00545744	0.0010686	0.000778942	0.000306749	0.000165179	0.000572588	0.000384239	0.00137384	0.00118616	0.00155177	0.00264621	0.0208012	0.00323461	0.000729672	0.00101261	0.000114516	0	0.000611638	0	0.000133424	0.00114518	0.00112149	0.000353162	0.000221197	0.000459132	0.000376316	0.000681381	0.00318812	0.000548347	0.000399081	0.000134827	0.000302446	0.00049299	0.000455175	0.00691934	0.000178256	0.000114938	0.000117483
	TARA_PSE_MAG_00025	0.000140372	0.000644603	0.000267402	0.000341473	0.000418326	0.000533395	0.00414726	0.000184583	0	0	0	9.33789e-05	0	0.00150109	0.00115472	0.000200142	0.000805837	0.00120053	0.00967419	0.0010848	0.00107911	0.00254853	0.00204925	0.000291484	0.000235965	0	0	0	0	0	0	0	0	0	0	6.57685e-05	0	0.000165092	9.58341e-05	0	0	0	6.89276e-05	7.95505e-05	7.44177e-05	0	0.00377647	0.00254602
	TARA_PSE_MAG_00026	0	0.000107655	0.000238179	0.000114058	0.000111783	0.000118776	0.000128862	0	0	0	0	0.000748566	0.000121258	0	0	0	0	0.000160399	0	0	0	0	9.44119e-05	0.000194722	0.000315266	0	0	0.000114256	0	0	9.7238e-05	0.000476133	0.000109953	0.000103301	0.000321628	8.78715e-05	0	0	0	0	0	0	0	0	9.94275e-05	0	0	0
	TARA_PSE_MAG_00027	0.00943027	0.00550978	0.0101584	0.0117775	0.00652403	0.0108782	0.0190912	0	0.000838397	0.0109263	0.00893053	0.0059372	0.0099078	0.00951847	0.00692637	0.000240101	0.0145009	0.0168506	0.0139269	0.0130139	0.000554813	0.00278759	0.00788382	0	0	9.60393e-05	0.000153992	0.000410362	0.000151579	0	0	0.000171008	0	0.000278262	0	0	0	0.00099027	0.000114968	0.000111563	0.000339218	0.000126824	0.00190186	0.00553514	0.00348175	0.00254141	0.0132058	0.0166511
	TARA_PSE_MAG_00028	0.000119772	0	7.60535e-05	7.28405e-05	0	0.00022756	0.000411471	7.87477e-05	8.51866e-05	0.0050013	0.000476385	7.96756e-05	0.000464629	0.00146378	0.00137938	0.00153694	0.000343791	0.000307305	0.000117922	0.000336586	0	0	0.000120588	0	0	0	0	0	0	0	0	0.000182443	0	0.000659708	0	0	0	0.000140865	8.17705e-05	0.000158698	8.04224e-05	0	0.000117625	0.000610889	0.000634969	0.000318982	6.8559e-05	0
	TARA_PSE_MAG_00029	0.0028613	0.00227414	0.00121126	0	0	0	0	0.000192949	0.000939263	9.42634e-05	0.000194541	9.7611e-05	0	0	0.000120706	0	0.0021059	0.00301185	0.00158913	0.00412353	0.00507609	0.00399605	0.00243759	0.00182817	0.000986636	0	0.000134181	0.000178784	0	0.000585005	0.00410818	0.00648184	0.00111833	0.000646569	0.00612316	0.0121686	0.00771785	0.0109585	0.00150266	0.00515218	0.0026602	0.00442032	0.000864618	0.00249468	0.000622324	0.000390787	0.00167984	0.00154533
	TARA_PSE_MAG_00030	0	0	0.00237754	0.000759032	0.000297556	0	0.000343018	0.000820588	0.000887683	0.000481069	0.0415334	0.00797046	0.00532582	0	0.000205339	0	0	0	0.000245759	0.000701475	0.000274133	0.000399876	0.000125658	0.00168458	0.000839209	0	0	0	0	0	0	0	0	0	0	0	0	0	0	0	0	0	0.000367712	0.000424383	0.000132333	0.000664789	0	0
	TARA_PSE_MAG_00031	9.99896e-05	0	8.46559e-05	8.10795e-05	7.94621e-05	0.000337732	4.58013e-05	0	4.7411e-05	0.000128469	8.83781e-05	0.000133031	0.000215493	0.000305502	0.000329014	0	6.37794e-05	5.70107e-05	0.00013126	0.000983473	0	0	0	0.00013842	0.000112055	0	0	8.12202e-05	0	0	0	6.76929e-05	0	3.67163e-05	0	0	7.54011e-05	0.00341036	0.000955705	0	0.000313316	0	9.81971e-05	7.5554e-05	7.0679e-05	5.9177e-05	3.81568e-05	3.90017e-05
	TARA_PSE_MAG_00032	0.000269407	0	0	0	0	8.53095e-05	9.25534e-05	0.000708517	9.58062e-05	0	8.92954e-05	8.96082e-05	8.70919e-05	0	0	0.00019206	0	0	0	0.00160882	0.00147934	7.193e-05	0.000813724	0	0	0.00860417	0.00800668	0.000328253	0.00290999	0.0012531	0.00111744	0.000205187	0.00450144	0.000519364	0.00562114	0.00403921	0.00152368	0.000316851	0.00183929	0.000892409	0.0048842	0.000405791	0.000132289	0.000229015	0.000214238	0.000119583	0.000539741	0.000472879
	TARA_PSE_MAG_00033	0.000733225	0	0.000677217	0.000567531	7.94586e-05	0.00692321	0.000183197	0.000788859	0.000663725	0.00107053	0.00145817	0.00128591	0.000991224	0.000712806	0.000767665	9.50392e-05	0.00038266	0.000285041	6.56269e-05	0.0203711	0.000146408	3.55939e-05	3.35554e-05	0.00010381	0.00011205	7.60304e-05	0	0.00215224	0.000119999	0.00048721	0	0.000846124	3.9079e-05	0.0015053	0	0	0	0.00141112	0.000364062	0.000441601	0.0017903	0.000301203	0.00248755	0.0021532	0.00169622	0.0027812	0.00259455	0.001092
	TARA_PSE_MAG_00034	0	0	0.000555647	0.000133043	0.000130389	0.000277092	0.00015031	0.000431498	0.000622373	0	0.000290039	0.000145527	0.000141441	0	0	0	0	0.000187097	0.000215384	0.000153693	0.000480501	0.00105136	0.000770888	0.000227133	0.000183871	0	0	0.000133274	0	0	0.000567116	0.000222154	0.000384765	0.000120496	0.000250109	0.000614986	0.000618628	0.000514579	0.000298708	0.000144931	0.000146891	0.000164755	0.000107421	0.000123976	0.000463909	0	0	0.000127996
	TARA_PSE_MAG_00035	0	9.17161e-05	0.0012175	0.000485859	0.00533306	0.00141667	0.00142718	0.00315156	0.000568209	0.000923802	0.000423676	0.00223209	0.000929747	0	0	0	0	0.000409955	0.00188774	0.00493918	0.320678	0.000255962	0.000321736	0.000165893	0.000537181	9.11245e-05	0	9.73404e-05	0	0	0.000662734	8.11282e-05	9.36745e-05	0	9.13369e-05	0	0.000180733	9.39593e-05	0.000109085	0	0	0	0	9.05496e-05	0.000169414	0	0.00018292	9.34852e-05
	TARA_PSE_MAG_00036	0	0	0.000460596	0.000110284	0.000216169	0	0.000124598	0.000238456	0.000644884	0.000116496	0.000480847	0.000361899	0.000234491	0	0.00029835	0	0	0	0	0.000382206	0.000298728	0.000774672	0.005386	0.000470697	0.000304834	0.000517105	0.00116079	0.00176761	0.000816147	0.00337391	0.0172998	0.0261495	0.00361471	0.0100882	0.0105735	0.00229403	0.0105637	0.0104506	0.0053236	0.00768886	0.0109587	0.00341429	0.000890451	0.00976301	0.000192275	0.0011269	0	0
	TARA_PSE_MAG_00037	0	0	0.0147766	0.00430724	0.00391979	0.000320385	0.00451867	0.00266088	0.00359807	0.00129995	0.00134142	0.00201918	0.00490619	0	0	0	0.000484028	0.00043266	0.000996142	0.0440712	0.0102781	0.0486248	0.00280133	0.000787863	0.000850396	0	0	0	0	0	0.000262289	0.000256864	0	0	0.000289186	0	0	0	0.000345378	0.00033515	0.000339684	0.000380994	0.000248409	0.00172016	0.00107278	0.0004491	0	0
	TARA_PSE_MAG_00038	0.000723886	0.000941848	0	0	0	0	0	0.000444211	0	6.20044e-05	0	0	0	0.000294895	0.000476386	0.00330277	0	0	0	0	0	0	4.85877e-05	0.000100211	8.11234e-05	0.000660545	0.000617828	0	0.000260635	6.41339e-05	0	0	0	0	0	0	0	0	6.58946e-05	0.000127886	0	7.26897e-05	0	0	5.11689e-05	0	5.52481e-05	5.64715e-05
	TARA_PSE_MAG_00039	0	0	0.00295383	0.00141452	0.00115525	0.00122752	0.0010654	0.0158021	0.0300526	0.000498063	0.00616741	0.00361026	0.00250634	0.000592202	0.000318889	0	0	0	0.000381661	0.000272346	0.000212863	0.000828004	0.000390291	0.0010062	0.000651641	0	0	0	0	0	0.00200987	0.000196829	0.000227269	0.000213519	0.000443194	0.00054488	0.000219243	0.00022796	0.0023819	0.00128409	0.00780878	0.00175169	0.000380702	0.0239459	0.00287717	0.000688273	0	0
	TARA_PSE_MAG_00040	0	0	0.000521659	0.000666161	0.00138735	0.000173429	0.000188155	0.000900231	0.0111018	0.0008796	0.000907659	0.00264143	0.000442631	0.000209171	0	0.00195222	0.00183407	0.00398147	0.00647069	0.00644505	0.00969885	0.00811571	0.000620343	7.108e-05	0.000115083	0	0	0	0	9.0981e-05	0.00397545	0.000556174	0.000561912	0.000150833	0.00117405	0.000705672	0.00797615	0.0268928	9.34787e-05	0	0.000183875	0	0	0.000232786	0.00123401	0	0.000235127	0.000240333
	TARA_PSE_MAG_00041	0	0	0	0	0	0	0	0	0	0	0	0	0	0	0	0	0	0	0	0	2.8898e-05	0	0	0	0	0	0	0	0	0	0	0	0	0	0	0	5.95282e-05	0	3.59294e-05	0	0	0	0	0	2.79001e-05	0	0	0
	TARA_PSE_MAG_00042	0.000102599	0.000117786	0.00599368	0.00087355	0.000978427	0.00129954	0.00465265	0.000134913	0	0	0.000408079	0.00204754	0.00265339	0	0	0.00029257	0.000588993	0.00070198	0.000202027	0.000144162	0.000112676	0.000438292	0.00041319	0.000319572	0.000172469	0	0	0.000125009	0	0.000136349	0.000212779	0.000312567	0.000120301	0.000113023	0.000351898	9.61415e-05	0	0	0	0	0	0	0	0	0.00021757	0	0	0
	TARA_PSE_MAG_00043	0	0	2.76323e-05	5.29299e-05	2.5937e-05	5.51191e-05	8.96992e-05	0	0	0.000335466	8.65417e-05	2.89483e-05	5.62708e-05	0.000199436	0.000250582	6.20457e-05	4.16361e-05	3.72174e-05	0.00299909	0.0100278	0.000119476	0	2.19064e-05	4.51813e-05	3.65756e-05	9.92718e-05	3.97937e-05	0.000106043	7.83404e-05	0	0	0	0	2.3969e-05	0	0	0	0.00020472	0	0	2.92196e-05	0	2.13682e-05	2.46614e-05	9.22806e-05	7.72633e-05	0.000174365	0.000178226
	TARA_PSE_MAG_00044	0	0	0.000113899	0.000109087	0	0.000227199	0	0.000117934	0.000637885	0	0.000118907	0.000238647	0.000115973	0	0	0	0.000171622	0.000153409	0.000176602	0.00239437	9.84954e-05	9.57831e-05	0	0	0	0	0	0	0	0	0	0	0	0	0	0	0	0	0.00257168	0.000594173	0.000120442	0.000135089	8.80787e-05	0.00030496	0.000570565	0.000159238	0	0
	TARA_PSE_MAG_00045	0	0	0	0	0	4.54359e-05	0	4.71696e-05	0.000153079	0	4.75588e-05	4.77254e-05	0	0	0	0	0	0	0	0.000252017	0.000315158	0.000536339	7.22316e-05	0.000223463	6.03e-05	0	0	0	0	0	0.000669544	0.00014571	8.41218e-05	0	0.000164045	0.000134455	0.000284029	0.000295321	0.000195921	0.000142589	4.81727e-05	0.000162093	7.04569e-05	0.000284605	7.60688e-05	6.36897e-05	0	0
	TARA_PSE_MAG_00046	0.00022656	0	0	5.5114e-05	0	5.73936e-05	6.2267e-05	0	0	0.000465745	6.00752e-05	0	5.85928e-05	0.000138444	0.000149099	0	8.67084e-05	7.75063e-05	0.00044612	0.000700353	0	0	0	0	0	0	0	0	0	0	0	0	0	0	0	0	0	0.000106584	0	0	0	0	0	5.1358e-05	9.60885e-05	0	0	0
	TARA_PSE_MAG_00047	1.93111e-05	0.000133018	2.45245e-05	2.34884e-05	0	0	0	0.000711011	0.000164817	2.48113e-05	5.12056e-05	0.000154155	4.9942e-05	5.90018e-05	3.17713e-05	0	0	0	0.000152102	0.000162805	0.000424156	0.00119618	0.00052495	2.00499e-05	0	0.000374453	0.000529771	0.000823521	0.000834353	0.00115486	0.00238292	0.000176493	0.00298888	0.000191458	0.000927276	0.00142956	0.000633459	0.000613221	0.000817408	0.000665266	0.000881731	0.00119257	0.000227579	0.000131326	0.000245705	0.000240007	6.63233e-05	6.77919e-05
	TARA_PSE_MAG_00048	0	0	0.000227472	0.000290483	0	0.00151249	0.000246138	7.85102e-05	8.49296e-05	0.000153422	0.00118737	0.000794353	0.0016213	0.00018242	9.82298e-05	0	0.00182802	0.00194039	0.00634856	0.0388423	0.00603241	0.000446348	0	0	0	0	0	0.00320086	0.000429938	7.93456e-05	0	0.00206145	0.000350036	0.00342013	0	0.000559477	0.000877953	0.0185381	0.000978286	7.91097e-05	0.00016036	8.99307e-05	0.000410446	0.00148878	0.0012028	0.00106007	0	0
	TARA_PSE_MAG_00049	0	0	8.16579e-05	0	7.6648e-05	8.1443e-05	8.83586e-05	0	9.1464e-05	0	8.52483e-05	0.000171094	0	0	0	0.00036671	0	0	0	0	0	0.0013734	0.0126237	0.00160222	0.00205365	0.00146682	0.00411589	0.00266369	0.0012733	0.00179446	0.0146684	0.0255959	0.00550372	0.00127498	0.0024259	0.00204858	7.27309e-05	0	8.77962e-05	0	0	0	0	0	6.81761e-05	0	0	0
	TARA_PSE_MAG_00050	0.000525929	0	0.000222638	0.000341172	0.000292571	0.00106585	0.00708268	0	0	0.00644193	4.64855e-05	0	0.000226692	0.00128551	0.00103834	0.00119979	0.000402564	0.000419814	0	0.00354714	0	0	0	0.000582454	0.000530453	3.99925e-05	0	4.27205e-05	0	0	0	7.12108e-05	0	3.86244e-05	0	0	0	4.12367e-05	0	0	0	0	3.44334e-05	0	3.71761e-05	6.22524e-05	4.01398e-05	4.10286e-05
	TARA_PSE_MAG_00051	9.03072e-05	0.000138234	3.82292e-05	3.66141e-05	7.17675e-05	0.000114386	4.13662e-05	3.95835e-05	0	0.000425439	3.99101e-05	4.00498e-05	3.89252e-05	0.000183946	0.000198103	0.0121034	5.76034e-05	5.14901e-05	5.92746e-05	4.22972e-05	3.30591e-05	6.42973e-05	0.00012123	0.00168772	0.00146746	3.43356e-05	5.50544e-05	7.33554e-05	5.41918e-05	0	0	0	3.52964e-05	0	3.44156e-05	5.64157e-05	3.40499e-05	3.54037e-05	4.11029e-05	3.98857e-05	4.04252e-05	4.53415e-05	2.95628e-05	0	3.19175e-05	0	6.8924e-05	0.000105675
	TARA_PSE_MAG_00052	0.000165569	0	0.000210268	0.000201385	0.000789469	0.000367	0.000170641	0	5.88795e-05	0.000159545	0.000109756	5.50704e-05	0.000107048	0.000379401	0.000340501	0.00106231	7.92074e-05	7.08013e-05	0.000244516	0.000814248	0	0	0	0	0	0	0	0.000100867	0	0	0	0.000210169	0	0.000364783	0	0	0	9.73634e-05	0	0	0	0	4.06502e-05	4.69151e-05	8.7776e-05	7.34917e-05	0.000947736	0.000435925
	TARA_PSE_MAG_00053	0	0	4.46297e-05	0	4.18916e-05	0	0	0.00064695	0	0	0	0	0	0	0	0.000300635	0	0	0	0	0.000115782	0	3.53817e-05	0.000766223	0.000649817	0.000721516	0.000449904	4.28185e-05	0.00012653	0.000140107	0.000109322	3.5687e-05	4.12059e-05	3.8713e-05	4.01776e-05	3.29306e-05	3.97507e-05	4.13312e-05	4.79845e-05	0.000325945	9.43869e-05	0.000370529	0	0	7.45225e-05	0	4.02318e-05	4.11226e-05
	TARA_PSE_MAG_00054	0	0	0	0	0	0	0	3.63254e-05	0	0	0	0	0	0	0	0	0	0	0.000217583	0	3.0338e-05	2.95025e-05	0	0	0	0	0	0	0	0	0	0	0	0	3.15828e-05	7.76582e-05	0.000249978	9.74689e-05	0.00132019	3.66027e-05	3.70978e-05	0	0	0	0	0	0	0
	TARA_PSE_MAG_00055	0.000139009	0.000957516	0	0	0	5.86907e-05	0	0.0151716	6.59122e-05	0.000119068	6.14329e-05	6.16481e-05	0	0	0	0.00303904	0	0	9.12405e-05	0	5.08873e-05	0.00024743	9.33035e-05	0	0	0.00956625	0.00949138	0.000112915	0.00467133	0.000184736	9.60964e-05	0	5.43312e-05	0	0.000635704	0.00212758	0.00020965	0.000108993	0.00291038	0.00190326	0.00031113	0.000558347	4.55055e-05	0.000157556	0.00014739	0	0	5.42214e-05
	TARA_PSE_MAG_00056	8.83241e-05	0.000473194	0.000112169	0.00010743	0.00024567	0.000186456	8.09155e-05	3.87142e-05	0	3.7827e-05	3.90336e-05	3.91703e-05	3.80704e-05	8.99533e-05	9.68763e-05	0	0.000169015	0.000201438	0.0055654	0.000124105	0.000129332	3.14427e-05	0.00130424	0	0	3.35815e-05	0	3.58722e-05	5.30018e-05	3.91261e-05	0.000122117	5.97953e-05	0.000103564	3.24328e-05	6.73196e-05	0.000137942	6.66043e-05	3.46262e-05	4.02003e-05	3.90098e-05	3.95375e-05	4.43458e-05	2.89136e-05	3.33697e-05	6.24331e-05	5.2273e-05	6.74104e-05	6.89031e-05
	TARA_PSE_MAG_00057	0.000173309	0	0.00154068	0.00151072	0.000137729	0.000878071	0.000198465	0.000151929	0.00115046	0.00285762	0.00670175	0.00587977	0.00601347	0.00123554	0.00109302	0	0.000884375	0.000642296	0.000796278	0.00344983	0.000158609	3.08483e-05	0.000116326	2.99899e-05	0	9.88401e-05	0	0.0005983	0.000104	7.6773e-05	0	0.000263992	3.38687e-05	0.00117733	0	0	3.26726e-05	0.00394071	0.000197201	0.000229634	0.000387901	0.000261045	0.00201406	0.00108038	0.00159257	0.00241039	0.000198408	0.000169001
	TARA_PSE_MAG_00058	0.000237934	6.82888e-05	0.000151084	0.000217053	7.09075e-05	0.000150687	0.000899151	0.00179902	0.000169228	0.000382129	0.000394318	0.0003957	0.000615341	0.000545226	0.000391458	0.000339246	0.000113826	0.000101746	0.000117129	0.000501484	0.000522607	0.000127054	0.000119777	0	0	0	0	0	0	7.90506e-05	0.000678493	0.000120811	0.000278988	6.55272e-05	0.000884083	0.00144923	0.000134568	0.000419754	0.000893428	0.000472893	0.000239645	0.000179193	0.000233668	0.00114614	0.00113526	0.00042245	0.000136196	0.000208818
	TARA_PSE_MAG_00059	3.99219e-05	6.87474e-05	2.53498e-05	2.42789e-05	2.37946e-05	2.52831e-05	2.743e-05	0	0	2.56463e-05	2.64644e-05	0	2.58114e-05	0.000182962	0.000164203	0.000341524	0.000114591	0.00010243	0.00750728	0.000280473	0.000328823	0	0	0	0	2.2768e-05	0	0	3.59347e-05	0	0	0	0	0	0	0	6.77356e-05	9.3905e-05	5.45108e-05	0	0	0	0	0	2.11645e-05	0	4.57036e-05	2.33578e-05
	TARA_PSE_MAG_00060	0	0	0	0	0	0	0	0	0.000190764	0	0.0001778	0	0	0	0	0	0	0	0	0	0	0	0	0	0	0	0	0	0	0	0	0	0	0	0	0	0	0	0	0.000177692	0	0	0	0	0	0	0	0
	TARA_PSE_MAG_00062	0.00131403	4.31014e-05	0.000238398	0.000776309	0.000716068	0.00271058	0.00392099	0	0	0.00525785	4.97759e-05	4.99502e-05	0.00262157	0.00688253	0.00716515	0.000428239	0.00273004	0.0027614	0.000517492	5.27531e-05	0	0	3.77995e-05	0.000584703	0.000504889	0.00012847	0.000137328	0.000228722	6.75882e-05	4.98939e-05	0	0	0	0	0	0	0	0	0	0	0	0	3.68708e-05	0	0.00015923	0.000133318	4.29811e-05	0
	TARA_PSE_MAG_00063	4.81889e-05	0.000110645	6.11985e-05	8.79196e-05	8.61657e-05	6.10374e-05	9.93304e-05	3.16832e-05	3.42738e-05	9.28714e-05	6.38893e-05	6.41131e-05	6.23127e-05	7.36166e-05	0.000118923	0	9.22134e-05	0.000164854	0.00189777	0.00152349	0.000132305	5.14646e-05	0.000121293	2.50163e-05	4.05028e-05	0	0	2.93574e-05	0	0	2.49847e-05	2.44679e-05	2.82518e-05	2.65426e-05	2.75468e-05	2.2578e-05	0.00013627	0.000170026	6.57988e-05	3.19251e-05	3.2357e-05	3.6292e-05	2.36625e-05	2.73093e-05	5.10945e-05	4.27796e-05	0.000220671	0.000253752
	TARA_PSE_MAG_00065	0	0	0	0	0	0	0	0.000139851	0	0	0	0	0	0	0	0	0	0	0	0.000149438	0.0010512	0.000227166	0	0	0	0	0	0	0	0	0	0	0	0	0	0	0	0	0	0	0	0	0	0	0.000112766	0	0	0
	TARA_PSE_MAG_00066	0.000453443	6.50708e-05	0.00028793	0.000275766	0.000135132	0.000502551	0.000467335	7.45324e-05	8.06266e-05	0.00167496	0.000526032	0.000226232	0.00131927	0.007793	0.00718047	0.00210119	0.000976164	0.000872566	0.000111609	0.000318569	0	0	5.70664e-05	5.88489e-05	0.00019056	0	0	6.90611e-05	0	0.000150651	0	5.75589e-05	0	0.000124879	0	0	6.41132e-05	0.000466636	0.00023218	0.000150203	0.000228352	0.000170749	0.000333986	0.00122062	0.00204333	0.00110699	0	0
	TARA_PSE_MAG_00067	0	0	0.0193275	0.000112188	0.00010995	0.000116828	0.000126748	0.00230443	0.00170564	0.000237013	0.00036686	0.000368145	0.000119269	0	0	0	0.0001765	0.000157769	0	0.000129601	0.000101295	9.85053e-05	0.000278591	0.000383057	0.000310096	0	0	0	0	0	0.00057386	0.00018733	0.0002163	0.000101607	0	0	0.000208661	0.0020611	0.000503766	0.000488848	0.0437244	0.000138929	0	0.0527939	0.000195594	0	0	0
	TARA_PSE_MAG_00068	5.91418e-05	6.78965e-05	0.00045065	0.000431612	0.000141001	0.000898928	0.00178797	0	0	0.00265954	0.000235232	0.000236056	0.00114714	0.00289117	0.00321098	0	0.000339518	0.000303486	0.0087342	0.000332402	0	0	5.95446e-05	0	0	0	0	0	0	0	0	0	0	0	0	0	0	0	0	0	0	0	5.80816e-05	6.7033e-05	0.000125416	0.000105006	0.000270828	0.000276825
	TARA_PSE_MAG_00069	0	0	0.00720255	0.00011692	0.000171881	0.00273951	0.000132094	0.000884812	0.00410211	0.000185257	0.000254889	0.000127891	0.00018645	0.000293697	0	0	0	0	0	0	5.27837e-05	0.00261784	0.0025163	0.00119764	0.00113111	0	0	0	0	0	0.000548226	0.000390463	0.00197246	0.000529464	0.00291233	0.00117099	5.43657e-05	5.65273e-05	0	6.36835e-05	0	7.23944e-05	0	5.44759e-05	0.00305766	0	0	0
	TARA_PSE_MAG_00071	7.52699e-05	4.32061e-05	0.000955906	0.000686642	0.000179452	0.000429025	0.000155152	0.000494885	0.000749489	0.000145063	0.00164659	0.00210301	0.00107064	0.000229975	0.000123837	0	0.000720176	0.000643745	0.00829998	0.00830235	0.000454646	4.01933e-05	0.000416804	0	0	4.29274e-05	0	0.000550267	6.77523e-05	0.000250075	0	0.000343964	0	0.00037313	0	0	0	0.00389513	0.00025694	0.00054853	0.000808654	0.000396811	0.00140449	0.00200486	0.00203511	0.00207144	0.000172342	0.000132118
	TARA_PSE_MAG_00072	0.000991472	0	0.00291176	0.00459767	0.000664813	0.00486633	0.00178823	0.000244452	0	0.0019108	0.00542232	0.00445199	0.00592955	0.0107918	0.00958336	0.00123693	0.00201584	0.00222588	0.00658904	0.000870704	6.80534e-05	0	6.2389e-05	0	0	0.000494768	0.000226663	0.000377512	0.000111556	0.000576458	0	0.000629274	0	6.82632e-05	0	0	0.000420558	0.00021864	8.46119e-05	0.000410531	0.00108182	9.33372e-05	0.00146055	0.00147494	0.00151118	0.000880178	7.09414e-05	0
	TARA_PSE_MAG_00073	0.000200445	0.000439315	0.000300843	0.000310298	0.000390996	0.000276971	0.000225367	0.000407347	0.000414733	0.000163887	0.00033823	0.000315171	0.000235631	0.000278376	0.000329781	5.19627e-05	0.000244089	0.000218185	0.000143526	0.00035846	0.000360218	0.000408681	0.000311889	7.56779e-05	6.12634e-05	0.000145494	0.000133307	0.000177621	0.000164023	0.000145299	0.000661345	0.000203552	0.000811925	0.000240885	0.00070833	0.0009733	0.000494685	0.000471491	0.000597153	0.000482891	0.00041601	0.000494049	0.000429495	0.000247844	0.000386421	0.000420597	0.000458949	0.000383819
	TARA_PSE_MAG_00074	9.39768e-05	0.000119876	0.000132609	0.000152408	6.22364e-05	9.25817e-05	0.000100443	8.23838e-05	0.000118827	8.04958e-05	0.000179971	0.000152817	0.000135023	0.000159517	0.000154614	0	9.99069e-05	8.9304e-05	0.00172713	0.000396143	8.02722e-05	6.691e-05	0.000115643	4.33654e-05	3.51056e-05	7.14615e-05	9.54859e-05	0.000178118	0.000131586	8.32604e-05	0.000119104	8.48296e-05	0.000159166	0.000126531	0.000131318	0.000176124	0.000460635	0.000552634	0.000413473	0.000138355	0.000154249	0.000125824	0.000205094	9.46809e-05	0.000188215	0.000203934	0.000131495	9.77504e-05
	TARA_PSE_MAG_00075	6.36553e-05	0.000121797	8.08403e-05	0.000103234	0.000101174	5.37517e-05	2.9158e-05	0.000223211	9.05482e-05	2.7262e-05	8.43948e-05	0.000141151	8.23122e-05	0.000129659	0.000139638	6.05064e-05	4.06032e-05	7.25882e-05	0.000459593	0.000208699	0.000302932	0.000181286	0.000192266	6.60906e-05	7.13364e-05	7.26068e-05	0.000116419	7.75595e-05	0.000114595	8.45948e-05	0.000176019	4.30946e-05	0.000124398	4.67486e-05	0.000194069	0.000695905	0.00112804	0.000573969	0.000869171	0.000365487	0.000512905	0.000415481	0.000229219	0.000168347	0.000247476	0.000150693	4.85828e-05	7.44878e-05
	TARA_PSE_MAG_00076	2.02237e-05	2.32175e-05	2.56836e-05	2.45985e-05	2.41078e-05	2.5616e-05	2.77911e-05	0	0	2.5984e-05	0	0	0	0.000247161	0.00023291	0.00028835	0.000386998	0.000415112	0.00250882	0.000255749	8.88405e-05	2.15985e-05	4.0723e-05	4.1995e-05	3.39961e-05	4.61354e-05	3.69873e-05	2.46412e-05	3.64078e-05	2.68764e-05	2.0971e-05	0	0	0	0	0	2.28758e-05	4.75706e-05	2.76142e-05	0	2.71589e-05	0	1.98612e-05	2.29222e-05	2.14432e-05	0	0	0
	TARA_PSE_MAG_00077	6.52698e-05	0.000224795	0.00281829	0.00134961	0.00210074	0.0060351	0.0048434	0.00626538	0.013184	0.00192879	0.00484598	0.00477611	0.0021944	0.000598264	0	0	0.000374698	0.000446576	0.000257046	0.000641978	0.000215042	0.00341563	0.0207	0.00210078	0.0017555	7.44484e-05	0.000119372	0.000159053	0	8.67404e-05	0.00142131	0.000265126	0.000994912	0.00201324	0.00156706	0.000856267	0.000295316	0.000230293	0.000623852	0.00121076	0.00289253	0.00235949	6.40998e-05	0.000517851	0.00823544	0.000115886	0.000149445	0.000152754
	TARA_PSE_MAG_00078	0.000192583	0.00107387	3.49392e-05	3.34632e-05	3.27956e-05	3.48473e-05	3.78063e-05	0.000506478	0	3.53479e-05	0	0.00010981	0	0	0	0.000235358	0	0	0	0	3.02141e-05	2.9382e-05	2.76992e-05	5.71288e-05	4.62474e-05	0	0	0	0	0	2.85283e-05	0	0	0	0	0.000103121	3.11196e-05	0	0	0	0	0	0	0	2.91707e-05	0	0.00075591	0.000901423
	TARA_PSE_MAG_00079	0.000884412	0.00983421	0.000224635	0.000461026	0.000843414	0.000224044	0.0146536	3.32276e-05	0	0.000486992	0	0	0	0.00239336	0.00207867	0.00244993	0.000193417	0.000302557	0	0	2.77508e-05	2.69866e-05	0.000407056	0.000708363	0.000679633	2.88224e-05	4.62144e-05	0	0	0	0	0	0	0	0	2.36786e-05	0	0	0	0	0	3.80611e-05	0	0	2.67925e-05	0	8.67855e-05	0.000118276
	TARA_PSE_MAG_00080	0.000273065	0.000721021	0.000208071	0.000199281	0.000325509	0.000138349	3.75241e-05	0.000107721	3.8843e-05	7.01682e-05	3.62033e-05	0.00010899	0.00010593	0.000166861	0.000179703	7.78673e-05	5.22533e-05	9.34156e-05	0.00424777	7.67373e-05	0.000269897	0.000787394	0.00167704	5.67025e-05	4.59023e-05	0.000218026	0.000299646	3.32711e-05	9.83171e-05	3.62891e-05	0.000198208	0	0.000352199	0	0.000187315	0.000230292	0.000339761	0.000289039	0.000484709	7.23624e-05	0.000110012	0.000123391	0.000160902	0.0002476	0.000115812	9.69654e-05	0.000375134	0.000415394
	TARA_PSE_MAG_00081	0.00102841	9.83873e-05	0.000870702	0.000979854	0.000143024	0.00082499	0.000518182	2.25387e-05	2.43816e-05	0.00121122	0.00349959	0.00244005	0.00270399	0.00057606	0.000451196	0	0.000951176	0.000762275	0.00043876	0.00652672	7.52948e-05	1.83053e-05	0.000293368	1.7796e-05	0	0	0	8.35365e-05	3.08566e-05	4.5557e-05	1.77735e-05	3.48117e-05	2.00976e-05	7.55269e-05	1.95961e-05	0	1.93879e-05	0.000262063	4.68076e-05	2.27108e-05	4.6036e-05	5.16345e-05	0.000319826	0.000213699	0.000308953	0.000456486	0.000412073	0.000280798
	TARA_PSE_MAG_00082	6.2964e-05	0	0	0	0	7.9752e-05	8.65239e-05	0.000910746	8.95649e-05	0	8.34782e-05	0.000251312	0	0	0	0.000179548	0	0	0.000123982	0.000176943	0.000138297	0	0	0	0	0	0	0	0	0	0.000195871	0	0.000590624	0	7.19857e-05	0.000177004	0.00121075	0	0.000687786	0.000333709	0.000761002	0.000189678	0	0.00014273	0.000133521	0.000111792	0	0
	TARA_PSE_MAG_00083	0	0.000104339	0.0290863	0.000331637	0.000650043	0.01462	0.000374679	0.000717064	0.000387848	0.000233544	0.000963974	0.0025393	0.000940187	0.0038876	0	0.000518338	0	0.000155459	0	0.000255408	0.000499061	0.000291191	9.15044e-05	0.000754901	0.00122223	0.000103666	0	0	0	0	0.00113092	0.000184588	0	0	0	0	0	0	0	0	0	0	0	0	0.0363298	0	0.000312144	0.000212704
	TARA_PSE_MAG_00084	0.000884359	0.000893439	0.000539093	0.000645398	0.00134938	0.00107535	0.000388886	4.65159e-05	2.51596e-05	0.000499948	9.37993e-05	7.05959e-05	0.000297325	0.000324242	0.000320096	5.04367e-05	0.000135384	0.00015127	0.000104483	0.000497048	0.000291366	3.7779e-05	0.000160269	0.000312186	0.000208125	0.000262268	0.000194089	4.31012e-05	9.5524e-05	2.35054e-05	1.83407e-05	3.59226e-05	2.0739e-05	1.94843e-05	2.02215e-05	3.3148e-05	8.00264e-05	0.000145614	7.24521e-05	4.68711e-05	0.000118763	7.99235e-05	6.94805e-05	4.00943e-05	9.37683e-05	0.000125614	0.000607462	0.000476033
	TARA_PSE_MAG_00085	1.46068e-05	0	0	0	0	0	0	0	0	1.87671e-05	0	0	0	0.000580171	0.000672886	0.000249916	0.000307464	0.000299818	0.00115049	0.000143669	6.41657e-05	1.55997e-05	0	1.51656e-05	0	0	0	0	0	0	0	0	0	0	0	0	6.60888e-05	6.87165e-05	1.99446e-05	0	0	0	0	0	1.54875e-05	0	1.67222e-05	1.70925e-05
	TARA_PSE_MAG_00086	0	0	0	0	4.27352e-05	0.000272452	0.00177352	0	0	4.6061e-05	4.75303e-05	0	0	0.000219068	0.000117964	0	0.00034301	0.000367929	0.00134125	0.00559142	3.93712e-05	0	0	0	0	4.08914e-05	0	0.000218404	6.4539e-05	0	0	7.28114e-05	0	0.000236955	0	0	0	0.00130707	4.89509e-05	9.50026e-05	9.62877e-05	5.39988e-05	3.52074e-05	4.06335e-05	7.60233e-05	6.36516e-05	4.1042e-05	4.19508e-05
	TARA_PSE_MAG_00087	0.000562597	0.00250278	0.00020839	0.000370661	0.000167662	2.96917e-05	3.22129e-05	3.08247e-05	0	0	0	0.000155939	0	0	0	0	0	0	4.61587e-05	3.29379e-05	0.000617855	0.000325455	0.00330417	0	0	0	0	2.85619e-05	0	0.000124611	0.000121538	0	0.000302348	2.58233e-05	0.000134002	6.58986e-05	2.65155e-05	2.75698e-05	0.000128032	3.106e-05	0.000125921	7.06172e-05	4.60426e-05	7.97079e-05	2.4855e-05	0	0.000268364	0.000246876
	TARA_PSE_MAG_00088	0	0	0.00030664	0.000146843	5.75655e-05	3.05833e-05	0	6.35006e-05	0.000583889	0	6.40246e-05	0.000224871	0.000156112	0	0	0	0	0	0.000618083	0.000474978	0.000954613	0.00121198	0.000291719	0	0	0	0	0	0	3.20882e-05	0.000125188	2.45197e-05	0.000283116	0.000132994	0.000138026	0.000158381	0.00076473	0.00036917	0.000560474	0.000127971	0.000194553	0.000363689	0.000497965	0.000328406	0.000307216	0.000342962	0.000580489	0.000593343
	TARA_PSE_MAG_00089	0.00014393	0	0.000121857	0.000175064	5.71906e-05	0.000303842	0.000131857	6.30872e-05	6.82455e-05	0.000246565	0.000381646	0.000127661	0.000868533	0.000439753	0.000315732	0	0.000550842	0.000410319	0.000377882	0.000741534	5.26887e-05	0	0	0	0	0	0	0.000116912	0	6.37584e-05	0	0.000292321	0	0.00100417	0	0	0.00238779	0.00236987	0.00131018	0.000317844	0.000386573	0.000144528	0.000282699	0.00114194	0.000864778	0.000511093	5.49247e-05	0
	TARA_PSE_MAG_00090	0.00239472	0.00271609	0.00157558	0.0021056	0.00158209	0.00146179	0.00079296	7.58786e-05	8.20829e-05	0.000185349	0.000153009	0.000230318	0.000261159	0.00123414	0.00137659	8.22745e-05	0.00132506	0.00177665	0.000852189	0.000810806	0.000190116	0.000154067	0.000697166	5.99119e-05	4.85004e-05	9.87282e-05	0.000105535	0.000105463	0.000103882	3.8343e-05	0.000119672	0.000117197	0.000101491	9.53508e-05	0.000131944	0.000162217	0.000130542	0.000407198	0.000157583	0.000114687	0.000154985	0.000130374	0.000198344	6.54035e-05	0.000183551	0.00015368	0.000627581	0.000810287
	TARA_PSE_MAG_00091	0.000427978	0.000386047	0.00027176	0.000223096	0.000291528	0.000309765	0.000210043	0.00100495	0	7.85539e-05	0	0	0	9.34013e-05	5.02948e-05	8.7173e-05	0	0	0.00969142	0.00266315	0.00879598	0.000326479	0.000184669	0	0	0.000348688	0.000335456	3.72473e-05	0.000770467	0.000365633	9.50981e-05	3.10437e-05	0.000179223	6.73519e-05	0.0004893	0.00103125	0.000726152	0.00693902	0.000333929	0.000688587	0.00143686	9.20912e-05	0.000180131	0.000485083	9.72394e-05	5.42767e-05	0.000384969	0.000500809
	TARA_PSE_MAG_00092	7.31072e-05	8.39293e-05	0.000167119	0.000142275	0.000104577	7.40797e-05	0.000120555	7.69064e-05	0.000124792	0.000112716	0.000155082	0.000194531	0.000151255	0.00013402	0.000144335	0	8.3938e-05	7.50298e-05	0.000115164	0.00102724	0.000321151	0.000640229	0.000220815	3.03617e-05	2.45786e-05	0.000233486	0.00021393	0.000124706	0.000157933	5.82935e-05	0.000121293	0.000133632	0.000154298	0.000112749	0.000150448	0.000191817	0.000148849	0.0023903	0.00025954	0.000154987	0.000117813	0.000154164	0.000473858	0.000215441	0.000186037	0.000207682	0.000100434	8.55482e-05
	TARA_PSE_MAG_00093	0.000191224	0.00158063	0.000291419	0.000325626	0.00022795	0.000193768	5.25554e-05	5.02905e-05	5.44025e-05	4.91379e-05	0	5.0883e-05	0	0.000116851	6.2922e-05	0.000109059	7.31847e-05	6.54178e-05	0.00180739	0.000107476	0.000630019	0.000204223	0.000115516	0.000277956	0.000257159	4.3623e-05	0	4.65987e-05	0	5.08256e-05	0.000118974	3.88376e-05	8.96875e-05	4.21307e-05	0	0.000143351	0.000259561	0.00013494	0.000313325	5.06745e-05	5.13599e-05	0	3.75593e-05	0	4.05509e-05	0	4.37837e-05	4.47532e-05
	TARA_PSE_MAG_00094	0	4.40012e-05	0	0	0	0	0	7.55988e-05	0	0	0	0	0	0	0	5.46474e-05	0	0	0.000377354	0	0.000420921	6.13994e-05	7.71772e-05	1.9897e-05	0	2.18587e-05	3.50487e-05	0	0.000172498	0.000152806	1.98718e-05	0	2.24704e-05	0	4.38193e-05	5.3873e-05	0.00554927	6.7616e-05	0.000549505	5.0784e-05	5.1471e-05	2.88653e-05	0	2.17208e-05	2.03193e-05	0	2.19392e-05	2.2425e-05
	TARA_PSE_MAG_00095	0.000590317	0.00414151	8.32984e-05	7.97794e-05	7.81879e-05	0.000166158	0.000450668	0.000431246	0.000559809	0.000168545	0.000260883	0.000523593	0.00050889	0.000601206	0.000431651	0.000748154	0.000251027	0.000224386	0.00180817	0.000184324	7.20331e-05	0	6.60375e-05	0	0	0	0	0	0	8.7167e-05	0	6.66074e-05	0	7.22552e-05	0.000149978	6.14627e-05	7.4192e-05	0.000154284	0.00017912	0.000173816	0.000176167	9.87955e-05	6.4415e-05	0.000223027	0.000904094	0.000465825	0	0
	TARA_PSE_MAG_00096	0	4.14883e-05	0	0	0	0	4.96611e-05	0	0	0	0	0.000769294	0	0	0	0	0	0	0	5.07788e-05	0.000198441	0.00548053	0.000145539	0.000112564	0.000121498	0	0	0	0	0	0	0	0	0	0	0	0	0	0	4.78838e-05	0	0	0	0	0	0	0.00107568	0.00139552
	TARA_PSE_MAG_00097	0	0	0.000700094	0.000223506	0.000328571	0.000116375	0.000126257	0.00120816	0.00758027	0.000354141	0.0029235	0.000488957	0.000237614	0	0	0	0	0	0	0	0	9.81235e-05	0.00360764	9.53931e-05	0	0	0	0	0	0	0.000285818	0	0.00107731	0.00030364	0	8.60954e-05	0.000103926	0	0	0.000121738	0	0	0	0	0.000194836	0	0	0
	TARA_PSE_MAG_00098	0	0.00010517	0.00558439	0.000557132	0.000764425	0.006614	0.000881216	0.00554129	0.00143344	0.000588511	0.00206476	0.00755669	0.00402763	0.00811704	0.00015072	0.000261233	0	0.000156698	0.00126272	0.000128721	0.000201215	0.00029351	0.000184467	0.00209252	0.00492786	0.000104492	0	0.00011162	0	0	0.00142491	0.000186059	0.000214832	0.000100917	0.000104736	0	0	0	0	0	0.000123025	0	0	0	0.0595426	0.000162652	0.000419507	0.000535995
	TARA_PSE_MAG_00099	5.57644e-05	0.000128038	0	0	0	7.06327e-05	0	0	0	0.00164789	0	0	0	0.000851895	0.000825712	0.0373691	0	9.53849e-05	0	0	0	0	0	0.00208432	0.00224976	0	0	0	0	0	0	0	0	0	0	0	0	0	0	0	7.48873e-05	0	0	0	5.91267e-05	0	6.38404e-05	0.000130508
	TARA_PSE_MAG_00100	6.34321e-05	0.000291288	8.05568e-05	7.71536e-05	7.56145e-05	8.03448e-05	0.000261501	0.000250232	0.001173	0.000162998	0.000168198	0.000168787	8.20236e-05	0	0	0.00144706	0.00048553	0.00195301	0.00062452	0.00508035	0.00278649	0.00487756	0.00134115	6.58589e-05	0.000106629	0	0	0.000386438	0.000114193	8.42981e-05	0.00493318	0.00103064	0.00721455	0.00195656	0.00877501	0.000356639	0.000932752	0.00104444	8.66123e-05	0.00033619	0.000170369	9.55439e-05	6.22949e-05	0.000287583	0.000403541	0.000112623	0.00130713	0.000742266
	TARA_PSE_MAG_00101	0.000784757	0.00304928	0.00168658	0.000734242	0.00136723	0.00443474	0.0010784	0.000476272	0.00231847	0.000232679	0.000400168	0.00216848	0.00218564	0.000184438	0	0	0.00046206	0.000826046	0.000118866	0.00152677	0.00053036	0.00264324	0.00188409	0.000313377	0.000507375	0.000963967	0.000110403	0.000735516	0.000108674	0.0013638	0.00187789	0.00208425	0.00304361	0.00159598	0.00103523	0.0013576	0.000682819	0.000851962	0.000164851	0.000239954	8.10668e-05	9.09255e-05	5.92837e-05	6.84204e-05	0.00249622	0	0.00207325	0.0031081
	TARA_PSE_MAG_00102	0	0	0	0	0	8.09269e-05	0.000175597	8.40149e-05	0.0011815	0	0	0	0	0	0	0	0	0	0.000125809	0.00547625	0.00154367	6.82347e-05	0	0	0	0	0	0	0	0.000339635	0	0.000778582	0.000599325	0.000351917	7.30462e-05	0	0	0.000450861	0.00122136	0.000169313	0.00463328	0.000288708	6.27462e-05	0.000144833	0.000135488	0	7.31447e-05	7.47643e-05
	TARA_PSE_MAG_00103	0.000306109	0.000527133	0.00213812	0.00167547	0.00246306	0.00116318	0.0103059	0.00382395	0.00947066	0.000786592	0.00720369	0.00407263	0.00257288	0	0	0.000654674	0.000292882	0.0010472	0.000602758	0.000645174	0.000756393	0.00261534	0.00115573	0.00063564	0.00128642	8.72888e-05	0.000139961	0.000279729	0	0.000101701	0.000238064	0.000621706	0.000179463	0.000168605	0.000174984	7.17108e-05	0.00034625	0.00162008	0.000104493	0.000202797	0	0.000115268	7.51553e-05	8.67381e-05	0.000730273	0	8.76102e-05	0.0025074
	TARA_PSE_MAG_00104	0.000221669	0.000254482	0	0	0	0.000140386	0	0.000291485	0.00189191	0	0	0	0	0.00711136	0.000364698	0	0.000848362	0.00094791	0.000436488	0.0284994	0.0047471	0.00213063	0.000781124	0.000460299	0.000558938	0.00012642	0.000405411	0.00499662	0.0231454	0.00397692	0.00873463	0.00945438	0.0015595	0.00109886	0.00304116	0.00207717	0.00376106	0.00808189	0	0.000293711	0.00104189	0.000834715	0.00152386	0.00125623	0.020683	0.000590358	0	0.000259391
	TARA_PSE_MAG_00105	0.000661326	6.32686e-05	0.000979843	0.0018769	0.000328474	0.00809733	0.00923929	7.24681e-05	0	0.0100546	0.0045301	0.00329949	0.00206663	0.00606172	0.00525887	0.00392883	0.00717118	0.00763559	0.00217036	0.00178103	0	0	0.000554859	0	0	6.28604e-05	0	0.000268593	9.92127e-05	7.32392e-05	0	5.59647e-05	0	6.071e-05	0	0	0	0.000129632	0	7.30215e-05	7.40092e-05	0	0.000541226	0.00256102	0.00298011	0.00264191	0.00107256	0.0005804
	TARA_PSE_MAG_00106	0.00692111	0.00591304	0.00153307	0.000880983	0.000575606	0.000305807	0.000663549	0.00423302	0.00606735	0.0011374	0.0075756	0.00160608	0.00166505	0	0	0	0.00138601	0.00206486	0.000633877	0.00203545	0.000972208	0.00507097	0.00226873	0.00150403	0.00135284	0	0	0	0	0	0.000500709	0.000408627	0.000283092	0.00053193	0.00312831	0.00165909	0.000546189	0.00104116	0.000109888	0.000213267	0.000108076	0.000121219	7.90354e-05	0.000182432	0.000426653	0	9.21333e-05	0.00028252
	TARA_PSE_MAG_00107	4.77183e-05	0.00202693	0.00145442	0.000870609	0.0016496	0.000846178	0.000196721	0.0065885	0.00264725	0.000122619	0.000126531	0.00793586	0.00172772	0.000145795	0	0.00040822	0	0.00122433	0.000187924	0.000201148	0.00010481	0.000101924	0.000288259	0.000198176	0.000320858	5.44286e-05	8.72721e-05	0	0	0	0.000148444	4.84578e-05	5.59517e-05	5.25667e-05	5.45555e-05	0	5.39758e-05	0	0	6.32267e-05	0	0	0	5.40852e-05	0.000354168	8.47236e-05	0.000327774	0.000223355
	TARA_PSE_MAG_00108	0	0	0.00430248	0.00018451	0	0	0.000138971	0.00837787	0.0958077	0.000129935	0.000670397	0.00154731	0.000457698	0	0	0	0	0	0	0	0	0	0	0	0	0	0	0	0	0	0	5.13488e-05	0	0	0	0	0	0	0	6.69988e-05	0.0013581	7.61632e-05	0	0.000630431	0	0	0	0
	TARA_PSE_MAG_00109	0	0	0.000303447	0.000145314	0.000996906	0.000226987	0.000164174	0.0117038	0.00934691	0.000230247	0.000237592	0.000397374	0.000540702	0	0	0	0	0	0	0	6.56023e-05	0.000765549	0.000721704	6.20205e-05	0.000100415	0	0	0	0	0	6.19422e-05	0	0	0	0	0	0	0	8.15644e-05	7.91491e-05	0	0	0	6.77055e-05	0.000760043	0	0	0
	TARA_PSE_MAG_00110	0	0	0	0	5.97849e-05	0	0.000206757	0	0	0.000193313	0	0	0	0.000153234	0.000165027	0	0	0	0	0	5.50788e-05	0	0	0.00124972	0.0024449	0	0	0	0	0	0	0	0	0	0	0	0	0	0	0	0	0	0	0	5.31768e-05	0	0	0
	TARA_PSE_MAG_00111	0	8.04893e-05	0.00133558	0.000511663	0.00142079	0.000532826	0.00404649	0.00110631	0.00319139	0.00018016	0.00213793	0.0017723	0.00154122	0	0.000115349	0	0.00147579	0.00179887	0.00110444	0.000886619	0.00192493	0.000973397	0.0126353	0.000291173	0.000471425	0	0	8.54251e-05	0	9.31738e-05	0.010469	0.000498382	0.00172637	0.00123575	0.00136266	0.00111687	0.00682021	0.000907036	0.00306341	0.00148635	0.00254214	0.00126724	0.000206562	0.000476793	0.000966396	0.000124481	8.02645e-05	8.20418e-05
	TARA_PSE_MAG_00112	0	0	0	0	0	7.95397e-05	0.000690349	0.000330299	0.000178653	0.000484094	0.000166512	0.000334191	0.000243605	0.000191864	0.000103315	0.00250698	0	0.000107413	0.000247305	8.82358e-05	0	6.70651e-05	6.32241e-05	0	0.000105561	0	0	0	0	0	6.51166e-05	6.37697e-05	0	0	7.1794e-05	0	7.10312e-05	7.38554e-05	8.57444e-05	0.00016641	8.43308e-05	9.45865e-05	6.16707e-05	0.00014235	0.000532662	0.00022299	0	0
	TARA_PSE_MAG_00113	0.000597048	0.000391674	0.0100737	0.000103743	0.000101673	0.000108034	0.000117207	0.000224312	0.00036398	0.000109586	0.000452327	0.000113478	0.000110291	0	0	0	0.000326429	0.000583571	0.000167949	0.000838917	0.00018734	0.000728723	0.00025762	0.0317915	0.000286754	0	0	0	0	0	8.84439e-05	8.66145e-05	0.000100009	9.39587e-05	0.000487567	0.000239773	9.64773e-05	0.000200626	0	0	0	0	0	0	0.000180871	0	0	0
	TARA_PSE_MAG_00114	0.000213202	0.000122381	0.00040614	0.000129661	0.000190611	0.000742631	0.000219734	0.000630792	0.000303275	0.000410891	0.000141333	0.000496397	0.000413535	0.000651404	0.000350769	0.00319182	0.000101995	0.000273511	0.000209908	0.000599144	0.000292678	0.000113847	0.000107327	0.00121747	0.00179196	0.000364775	0.000194963	0.0004546	0	7.08338e-05	0.000165809	0.000595393	6.24971e-05	5.87161e-05	0	4.99459e-05	0.00018087	0.00137912	7.27784e-05	7.06232e-05	7.15785e-05	8.02834e-05	0.000157035	0.000181237	0.00265617	0.00018927	0.000122039	0.000124742
	TARA_PSE_MAG_00115	6.78751e-05	0.000233768	8.61994e-05	0.000330231	8.09109e-05	8.59725e-05	9.32727e-05	0.000892531	0.000386204	8.72076e-05	0	9.03047e-05	8.77689e-05	0.000207381	0.000111671	0	0.000129885	0.0001161	0.000534612	0.000381488	0.000596334	0.000362445	0.00191345	0	0	0	0	0.000165402	0	9.02028e-05	0.000844595	0	0.000159173	0	0.00349202	0.000572429	0.000307104	0	0.00148287	0.000179869	0.000546907	0.000408945	0.00039995	0.000307726	0.000863613	0.000482048	0.00015541	0.000158851
	TARA_PSE_MAG_00116	0.000195833	0.000899287	0.000124351	0.000119097	0.000116722	0.000124024	0	0.000515024	0.000139284	0	0.000129818	0	0	0	0	0	0	0	0	0.000275166	0.000215067	0.000104572	0	0.000101662	0.000164597	0	0	0.000119304	0	0	0.000203068	0.000298302	0	0	0	0	0	0	0	0.000129739	0.000131494	0	0	0.000221962	0.00020764	0	0.000336291	0.000114579
	TARA_PSE_MAG_00117	0.00123563	0.00104026	0.325036	0.000801555	0.000883761	0.00260847	0.000113198	0	0.000234354	0.000105838	0.00141978	0.000328789	0.000106519	0.00226515	0	0.0011745	0.0465013	0.0727057	0.0437953	0.0372702	0.00922753	0.0055424	0.000165872	0.00102632	0.00235403	0.000469795	0	0.000301105	0.00415228	0.000109473	0.00205005	0.00961996	0	9.07448e-05	9.4178e-05	0	9.31773e-05	0.000290646	0	0	0	0	0	0	0.00882154	0	0.00018861	9.63932e-05
	TARA_PSE_MAG_00118	0.000258305	0.000296542	0.000109347	0.000104727	0	0	0	0	0.000244956	0	0	0.000114554	0	0	0	0	0.000164763	0.000294554	0.000169543	0.000241965	0.000189117	0.000367819	0	8.93959e-05	0.000144737	0	0	0.000209818	0.000155005	0	8.9283e-05	0.000349745	0	0	0	0	9.73927e-05	0.000101265	0	0	0	0	0	9.75902e-05	0.000182587	0	9.85714e-05	0.000201508
	TARA_PSE_MAG_00119	4.8669e-05	5.58735e-05	0.000432658	0.000177591	0.000232065	0.000739747	0.00040128	0.00217593	0.00193846	0.000187593	0.00180672	0.000582767	0.000377602	0	0	0.000277569	0.000186264	0.000582738	0.000383337	0.000547082	0.000694841	0.00140339	0.000294003	0.000202124	0.000409063	0.000166539	8.9011e-05	0.0001186	0	6.46788e-05	0.000151402	0.000494234	5.70665e-05	0.000107228	0.000111285	9.12119e-05	0.000330307	0.00120204	0.000132909	0.000128973	6.53588e-05	7.33073e-05	4.77966e-05	0.000110326	0.000464432	8.64117e-05	5.57175e-05	5.69513e-05
	TARA_PSE_MAG_00120	6.53336e-05	7.50049e-05	0.000165943	0.000317866	0.000155763	0.00024826	8.97802e-05	8.5911e-05	0	0.000251827	0	8.69233e-05	0.000168965	0	0	0.000186305	0.000125021	0.000111753	0	9.18008e-05	0.000143501	6.97748e-05	6.57786e-05	0.000135666	0.000109826	7.45211e-05	0	0	0	0	6.77475e-05	6.63462e-05	0	0	0	0	0	0	0	0	0	0	0	0	0.000138546	0	0	0
	TARA_PSE_MAG_00121	0	0	7.05897e-05	0.000135215	0	0.000140808	7.63821e-05	7.30903e-05	0.000158133	7.14153e-05	7.36934e-05	7.39515e-05	0.00014375	0.000169827	0.000182897	0	0.000212728	9.50758e-05	0.000766149	0.000546708	0.000244172	0.000118724	0.000111925	0	0	0	0	0	0	0	0	0	6.51743e-05	0	0.000190644	0.000104171	0.0115057	0	0.00516092	7.36484e-05	0.000298579	8.37224e-05	0.000109175	0.000378001	0.000294676	9.86887e-05	0	0
	TARA_PSE_MAG_00122	0	0	0	0	6.3784e-05	0.000338871	0.000147058	7.03604e-05	7.61134e-05	6.87479e-05	0.000496586	0.000355947	0.000415142	0.000326968	0.000264099	0	0	9.15247e-05	0.000316086	0.000150368	5.87631e-05	5.71449e-05	5.3872e-05	0	0	0	0	0	0	7.1109e-05	0	0	0	0	0	0	0.000242097	0	0.000219184	7.08976e-05	0.000143713	0	0.000105097	0.000303235	0.000453871	0.000285008	0	0
	TARA_PSE_MAG_00123	0.000419796	0.0010442	0.000888548	0.00187222	0.00025021	0.000354484	0.00096146	0.000644018	0.00527483	0.000269682	0.0012059	0.0062368	0.00189992	0	0	0	0.000669429	0.000598384	0.00013777	0.00255606	0.00115257	0.00119555	0.000633983	0.001017	0.00117613	0	0	0.000426243	0	9.29815e-05	0.00246674	0.00504458	0.0017228	0.00146442	0.000399955	0.000327813	0.00379877	0.00543098	9.5534e-05	9.2705e-05	9.3959e-05	0.000105386	0	0.000158603	0.000222554	0	8.00988e-05	0.00155558
	TARA_PSE_MAG_00124	0	0	0.00443084	0.00174397	0.00301954	6.05366e-05	0.00183896	0.000565619	0.00217553	0.00227203	0.00202768	0.00241631	0.00210125	0	0	0	9.14569e-05	8.17508e-05	0.00018822	0.000604396	0.00047239	0.00102085	4.8119e-05	4.96221e-05	0	0	0	0	0	0	4.95594e-05	4.85343e-05	0	0	0	0	0	0	0.000195777	0.000253306	0.000320915	0.000143977	0.00014081	0.000650047	5.06753e-05	8.48573e-05	0	0
	TARA_PSE_MAG_00125	0.00322483	0.000274237	0.000455049	0.000508462	0.000142377	0.000151284	0.000574454	7.85282e-05	8.49491e-05	0.000383643	0.000237528	0.000317814	0.000617779	0.000729848	0.000786018	0.00170295	0.000685664	0.000715046	0.00105834	8.39118e-05	6.55847e-05	0.000127557	0.000240503	0.000248015	0.000301163	0	0	7.27635e-05	0	7.93638e-05	0	6.06447e-05	0	0	0	0	0	7.02361e-05	8.15425e-05	0.000158256	8.01982e-05	8.99513e-05	0.000117297	0.000473811	0.000506559	0.000212062	6.83679e-05	0
	TARA_PSE_MAG_00126	9.73733e-05	0.000335362	0.000370984	0.000236874	0.000348223	0.00197337	0.000200713	0.00064021	0.00221618	0.000250215	0.000322746	0.000712528	0.000440695	0.00386761	0.000160202	0.000416504	9.31659e-05	0.000249835	0.000383475	0.00574644	0.00930354	0.00249582	0.00411753	0.000303296	0.000327369	5.55332e-05	8.90432e-05	0	0	6.47022e-05	0.00191845	0.000939383	0.00131301	0.00155537	0.000445301	0.000410602	0.000385498	0.000286304	0.000132957	6.45098e-05	0.000326912	0.00168668	0.000143442	0.000496645	0.0147123	0.000259329	0.000167213	0.000170916
	TARA_PSE_MAG_00127	0.000574414	0.000527556	0.00124013	0.000838405	0.00198573	0.000654812	0.00213124	0.000981931	0.000163418	0.000959428	7.61564e-05	7.64231e-05	0.000297108	0.00140402	0.00160658	0.00638819	0.000879351	0.000884281	0.000339324	0.000322846	0.000883166	0.000184038	0.000520494	0.000775308	0.00106215	0.00117934	0.0011556	0.00251958	0.00196477	0.00183208	0.000238255	0.00104997	0.000134705	0.000442944	6.56718e-05	5.38262e-05	0.000194922	0.000675573	0.000156865	0.00015222	0.000385697	0.000259562	0.000225647	0.000130211	0.000182715	0.000305961	0.000789124	0.000873814
	TARA_PSE_MAG_00128	0.000120857	0.000208122	0.000383713	0.000588004	0.000720343	0.000765406	8.30399e-05	0.00611851	0.00051575	7.76402e-05	0.000160234	0.00032159	0.00015628	0.00018463	0.000298259	0.000172318	0.00023127	0.000206726	0.00071394	0.000254726	0.000929095	6.45364e-05	0.000182521	0.000125481	0.000203161	0.00110282	0.00110518	0.00125168	0.000543933	0.000963681	0.000250645	0.000490922	0.000708552	0.000133137	0.00110539	0.00062288	0.00239235	0.000426424	0.000825114	0.00128109	0.000324604	0.0009102	0.00166167	0.00171229	0.00160181	0.00182394	0.000207541	0.000212136
	TARA_PSE_MAG_00130	0	0	0	0	0	0	0	0	0	0	0	0	0	0	0	0	0	0	0	0	0	0	0	0.000520915	0.000316272	0	0	0	0	0	0	0	0	0	0	0	0	0	0	8.30974e-05	0	0	0	0	6.64965e-05	0	0	0
	TARA_PSE_MAG_00131	0	0	0	0	0	0	0	0	0	0	0	0	0	0	0	0	0	0	0	0	0	0	5.04459e-05	0	0	0	0	0	0	0	0	0	0	0	0	0	0	0	0	6.63887e-05	0	0	0	0	5.31258e-05	0	0	0
	TARA_PSE_MAG_00132	0.000397702	0.00285359	0.000126268	0.000120933	0.00746681	0.000503741	0.000546515	0.000130741	0.00254575	0.000255489	0.000131819	0.000529124	0.000257133	0.00455668	0.000163579	0.00141761	0.00171233	0.0154761	0.000978894	0.000139704	0.000327573	0.000318553	0.000300308	0.0178587	0.0414493	0.0094128	0.00490968	0.00145372	0.00429578	0.000264264	0.000103099	0.000201933	0	0	0	9.3168e-05	0.00697275	0.000116935	0.000135759	0.000131739	0.000400563	0.000299518	9.76432e-05	0.000450767	0.000210841	0	0.00022765	0.000116345
	TARA_PSE_MAG_00133	0.00118266	0.00300129	0	0	0	0	0.000256609	0	0	0.000159948	0	0	0	0	0.000102408	0.00124249	0	0	0	8.74613e-05	6.83589e-05	6.64764e-05	0	0.00019388	0.000313903	7.09984e-05	0	7.58414e-05	0	0	0.000193635	0.00037926	7.29852e-05	0	0	0	0	7.32071e-05	0	8.24749e-05	0	0	0	0	6.59984e-05	0	7.12599e-05	7.28378e-05
	TARA_PSE_MAG_00134	0.00101619	0.000717915	0.000694899	0.000190155	0.000279542	0.00079208	0.000322252	0.000308364	0.00111192	0.000602594	0.000310908	0.00228798	0.00101079	0	0	0.000445808	0.00164539	0.00294154	0.00138529	0.00131802	0.015023	0.00559328	0.000708304	0.000243476	0.000657003	0	0	0.000476212	0.000140722	0.00135046	0.00235063	0.000793797	0.00348291	0.000602773	0.000893683	0.00095223	8.84187e-05	0.000183868	0.000106733	0	0	0	0	8.8598e-05	0.0213834	0	0	9.14703e-05
	TARA_PSE_MAG_00135	0.00503186	0.0027751	0.000501201	0.00540031	0.00129374	0.000499882	6.77911e-05	0	0.000210521	6.33829e-05	0	0.000721973	0.000127582	0	0	0	0.000188802	0.000337529	0.00378844	0.00020795	0.000162532	5.26854e-05	0	0.000102439	0.000165854	0.000562693	9.02235e-05	0.000901613	0.0063055	0.00013112	0.000255773	0.00280541	5.78439e-05	5.43443e-05	5.64004e-05	0	0.000111602	0.000116039	0	0	6.62491e-05	0	0	5.59143e-05	0.000104613	0	0.0104481	0.00253999
	TARA_PSE_MAG_00138	0.000512388	0.000411766	0	0	6.10795e-05	6.49005e-05	0.000211234	6.7377e-05	0	0.00315998	0	0	0	0.000469656	0.000421501	0.0819691	0	8.76439e-05	0	0	0	0	0	0.00148958	0.00155038	0	0	0	0	6.80939e-05	0	0	0	0	0	0	0	0	0	0	0	0	0	0	5.43283e-05	0	0.000175978	0.000239833
	TARA_PSE_MAG_00139	6.52266e-05	0.000599057	0.000497015	0.00142805	0.000622029	0.000495707	0.000896331	0.0109786	0.00751545	0.00108946	8.6478e-05	0.000607466	0.000506064	0.000597867	0.000536567	0.000186	0.000124816	0.00011157	0.00051375	0.00284116	0.00293696	0.00494589	0.0011164	0	0	0.000669591	0.000238586	0.000874214	0.000234848	0.000260049	0.00514037	0	0.000994253	0	0.00790468	0.00268934	0.0014756	7.67135e-05	0.00427501	0.00285203	0.00192707	0.00137546	0.00499647	0.00310505	0.00435705	0.00428495	0	7.63265e-05
	TARA_PSE_MAG_00141	0.00233919	0.000114275	0.000316032	0.000363217	0.000118657	0.00018912	0.000615536	6.54454e-05	7.07966e-05	0.000447619	0.000197956	0.00019865	0.000514857	0.00136857	0.00131014	0.00454156	0.000666672	0.00059592	0.000686013	6.99321e-05	0	0	0.000150327	0.000671763	0.00142228	0	0	6.06412e-05	0	6.61418e-05	0	0.000101083	0	5.48268e-05	0	0	0	0.00011707	0.000135915	0.00013189	0.000133674	7.49655e-05	9.77554e-05	0.000507696	0.000580479	0.000265099	0	0
	TARA_PSE_MAG_00142	0.000442709	0.000423536	9.37046e-05	8.97459e-05	8.79556e-05	9.3458e-05	0.000101394	0.000291072	0.000209915	9.48006e-05	9.78246e-05	0.000392669	9.54107e-05	0	0	0.000210405	0.000564774	0.000883462	0.000290579	0.000518379	0.00234993	0.00133961	0.000520012	0.000229823	0.00111629	0	0	0.00683253	0	0.000392226	0.0169089	0.00172335	0.011074	0.00227589	0.00362735	0.00345705	0.000166921	8.6779e-05	0.000100748	0	0	0	0	8.36299e-05	0.00680634	0	0.000337883	0.000345365
	TARA_PSE_MAG_00143	0.00271162	0.00252566	0.000194925	0.000248921	6.09887e-05	0.00181451	7.03068e-05	6.72768e-05	0.000363889	6.5735e-05	0.000135664	0.000680695	0.00033079	0	0	0.000437686	0.0116506	0.00936396	0.000805955	0.00546357	0.00764155	0.000601046	0.000721156	0.00435585	0.00344018	0	9.35716e-05	0.00810395	9.21055e-05	0.000543942	0.00228128	0.00566316	0.00347945	0.00219808	0.0112892	0.00186976	5.78719e-05	0.000120346	0	0	0	0	0	5.79892e-05	0.000705218	0	0.000175717	0.000179608
	TARA_PSE_MAG_00144	0	0.000104018	0	0	0.00183612	0	0	0	0.00051554	0.000116413	0	0.000120547	0	0.00110733	0.000149069	0.000516744	0.000520146	0.00464944	0.000535236	0.000127311	0.000597031	0.000290295	0.000182446	0.000470362	0.00213232	0.000516737	0.000331419	0.000110397	0.000326227	0	0	9.20103e-05	0	0	0	0	0.000512438	0	0	0	0.000121677	0.000136474	0	0.000205391	0.000288207	0	0	0
	TARA_PSE_MAG_00145	0.00113818	0.00571665	0.00424602	0.00276878	0.0044943	0.00144165	0.00156406	0.000654788	0.000202379	0.00036559	9.43129e-05	0.000189287	0.000275957	0.00152141	0.0016385	0.00243422	0.00176962	0.00182517	0.00070037	0.000399816	0.00218745	0.000683745	0.00128917	0.000369288	0.000597899	0.000324558	0.000390303	0.000433372	0.000768376	0.000661755	0.00110647	0.000288955	0.000834102	0.000235092	0.000487972	0.00066659	0.00321858	0.00167328	0.000485659	0.000282766	0.000477652	0.000428592	0.000279444	0.000322511	0.000452552	0.000378906	0.00618932	0.00732527
	TARA_PSE_MAG_00146	0.000855263	0.000245467	0.00760311	6.5017e-05	0.00012744	6.77062e-05	0	7.02897e-05	7.6037e-05	0.000206037	0.000141739	7.11179e-05	0.000138242	0.000816598	0.000703556	0.000152429	0.000102288	9.14328e-05	0.000210512	0.00217815	0.00164372	0.000171263	0	0	0	0.000121942	0	0.00019539	9.62303e-05	0.000142075	0.00360288	0.00852234	6.2677e-05	0.00011777	0.000305565	0	6.04636e-05	0.000565808	0	7.08264e-05	0	0	0	6.05862e-05	0.00056677	9.49072e-05	0.000122391	6.25504e-05
	TARA_PSE_MAG_00148	0.00011097	6.36987e-05	7.04646e-05	0	0.000132283	0.000210837	7.62467e-05	0.000145922	0.000236779	0	7.35628e-05	7.38205e-05	7.17475e-05	0	0	0	0	0	0.000218512	7.79627e-05	6.09349e-05	0	0.000223452	0.000921728	0.000559624	0.000126576	0.000101477	6.76048e-05	0.000299662	7.37372e-05	0.00011507	5.63452e-05	6.50588e-05	0	6.34353e-05	5.19931e-05	6.27612e-05	0	7.57614e-05	0.000147036	7.45124e-05	0.000167148	0.000108981	6.28885e-05	0.000235323	0.000197028	6.35208e-05	0.000129855
	TARA_PSE_MAG_00150	0.00179205	0.0121725	0.0024655	0.00181642	0.00418343	0.00151324	0.00441216	0.000589118	0.000106215	0.000575617	9.89964e-05	9.93432e-05	0.000193107	0.0018251	0.00196557	0.00319388	0.00214327	0.00229897	0.00102921	0.000209835	0.00114804	0.000956933	0.00157872	0.000310102	0.000502072	0.00127753	0.00136562	0.000272936	0.00107538	0.000396924	0.000696847	0.000227478	0.000525313	0.000164511	0.000256102	0.000419816	0.000675683	0.000614729	0.000407821	0.000197872	0.000501372	0.000337407	0.000293321	0.000338526	0.000237513	0.000265148	0.00624023	0.00681528
	TARA_PSW_MAG_00001	0	0	0.00264595	0.000661086	0.000431932	0.000114738	0.000746887	0.0021441	0.00631395	0.000581933	0.00108089	0.00084364	0.000702814	0	0	0	0	0	0	0.000509131	0.000198966	0.00116092	0	0.00244533	0.000761372	0	0	0	0	0	0	0	0	0	0.000103565	8.48844e-05	0.000717252	0.000958847	0	0.000120026	0	0.000136444	0.000266885	0.000205345	0	0.000160834	0	0
	TARA_PSW_MAG_00002	4.64848e-05	0.000106732	5.90343e-05	0.000113081	0.000110825	0.000117758	0.000127757	0	0	0.00011945	0	0	0	0.000284053	0.000229436	0.000132556	8.89524e-05	7.95121e-05	9.15331e-05	0.000391897	0.00107206	0.00168792	0.000234007	0	0	0.000159065	0.000255049	0.00492754	0.000920526	0.00166795	0.000337416	0.0035876	0.000109011	0.00343093	0	0	0	0.000437369	0.00145985	0.00271006	0.00131094	0.00315078	0.00292169	0.00416229	0.00468232	0.00379654	0	0
	TARA_PSW_MAG_00003	0	0	0	0	0	0	0	0.0241471	0.00117502	0	0	0	0	0	0	0	0	0	0	0	0	0	0	6.59722e-05	0.000106813	0	0	0	0	0	0	0	0	0	0	0	0	0	0	0	0	0	0	0	0	0	0	0
	TARA_PSW_MAG_00004	0.00010077	0.000115687	0.0209878	0.000122568	0.000120123	0.000127638	0.000138476	0.00265016	0.0020068	0.000258943	0.000400804	0.000402208	0.000130305	0	0	0.000287355	0.000192831	0.000344733	0.000198425	0.000283185	0.000221334	0.000215239	0.000304368	0.0004185	0.000338788	0	0	0	0	0	0.00073145	0.000306994	0.000236314	0.000111008	0.000115208	9.44275e-05	0.000341952	0.00248884	0.000550378	0.000400559	0.0484467	0.000151783	0	0.0581355	0.000213691	0	0	0
	TARA_PSW_MAG_00005	0	0	0.00337101	0.00062489	0.000714495	0.000108456	0.000470662	0.0222937	0.0451881	0.000770099	0.00420037	0.00148097	0.000664333	0	0	0	0	0	0	0	0	0	0	0	0	0	0	0	0	0	0	0	0	0	0	0	0	0	0	0	0	0	0	9.70508e-05	9.07887e-05	0	0	0
	TARA_PSW_MAG_00006	0.000455606	0.00017435	0.0025073	0.0032788	0.000633626	0.00105799	0.000782607	0.00164754	0.00043206	0.000439031	0.000755059	0.00191952	0.00225838	0.00208805	0.00149916	0.000108267	0.000145307	0.000259771	0.000373806	0.00528146	0.00216821	0.000567673	7.64516e-05	0	0	0.000562982	0.00041663	0.00259058	0.000341752	0.00105959	0.00015748	0.00235189	0.00138006	0.00225854	0.00230058	0.000213466	0.000128838	0.00111634	0.0106276	0.00548341	0.00769904	0.00285939	0.000447439	0.000516397	0.000845386	0.000876338	0.0015213	0.00133285
	TARA_PSW_MAG_00007	0.00147668	0.00398388	0.00201598	0.00229004	0.00154024	0.00158984	0.00187703	0	0.000210054	4.74317e-05	0.000342613	0.00260316	0.000572844	0.000902348	0.000728846	0	0.000565148	0.000631463	0.00952279	0.00881828	0.00174334	0.000197132	0.00144956	0.000229976	0.000248229	0	0	0	0	0	0	0	0	0	0	0	4.1758e-05	0.00160648	0.000302446	0	4.95766e-05	5.56057e-05	0.000688847	0.00108791	0.000587142	0.000458821	0.00376144	0.0052703
	TARA_PSW_MAG_00008	0	0	0.000108109	0	0	0	0	0.000111939	0.000121092	0	0	0	0	0	0	0	0	0.00029122	0.000502873	0.00167458	0.00121535	0.00109097	0.000342829	0.000265153	0.00100169	0	0	0.000103722	0.00015325	0.00011313	0.0165952	0.00242051	0.00149723	0.000187553	0.00603413	0.000159539	0.00616259	0.00680809	0	0	0	0	0	0	0.00018052	0	0.00282622	0.00219151
	TARA_PSW_MAG_00009	0	0	9.67632e-05	0	0	0	0	0.000100191	0.000758682	0	0.000202035	0.000101372	0	0	0	0.000217272	0	0	0	0	0	0	0	0.000870191	0.000768485	0	0	0	0	0	7.90084e-05	0	0	0	0	0	0.000258554	8.96115e-05	0.000624221	0.00222103	0.000204643	0.000459061	0.000299309	8.63596e-05	8.07874e-05	0.000135281	0	0
	TARA_PSW_MAG_00010	4.91986e-05	0	0.000124961	0.000119682	5.86474e-05	0.000186949	6.76078e-05	6.46941e-05	0.000559871	0.00082175	0.00169593	0.00170187	0.00076342	0.000150318	0.000161887	0.000140295	0.000188291	0.000168308	9.68769e-05	0.000414776	5.40308e-05	5.25429e-05	4.95337e-05	0	0	0.000168351	8.99795e-05	0.00527516	0.00106284	0.00202686	0	0.00869323	0.000115375	0.0082922	0	4.61022e-05	5.56502e-05	5.78629e-05	0.000201532	0.000717069	0.000660699	0.000444629	0.000966332	0.00072492	0.00219093	0.00253321	5.63237e-05	5.75709e-05
	TARA_PSW_MAG_00011	0	0	0	0	0	0	0	0	0	0	0	0	0	0	0	0	0	0	0	4.53943e-05	0	0	0	3.35426e-05	5.43074e-05	0	0	0	0	0	0	0	0	0	0	0	0	0	0	0	0	0	0	0	3.42546e-05	0	0	0
	TARA_PSW_MAG_00012	0.000339531	7.79583e-05	8.62388e-05	0.000247787	0	0	0.000279946	0.0311635	9.6595e-05	0.00034899	0.000630214	0.00243934	0.000175618	0.000414952	0.000446888	0.000387282	0.000389832	0.00034846	0.000133714	9.54155e-05	0	0	0	0.000141008	0.00011415	0.000232366	0.000248388	8.27388e-05	0.000122248	0.00342927	0	0.000137917	0	0	0	0	0	7.98649e-05	9.27214e-05	0.000809781	0.000182385	0.000102283	0.000400133	0.000153933	0.00187202	0.00156737	0	0
	TARA_PSW_MAG_00013	0	0	0	0	0	0	0	0.00899229	0.000985069	0.000111218	0.000114766	0	0	0	0	0	0	0	0	0	0	0	0	0	0	0	0	0	0	0	0	0	0	0	0	0	0	0	0	0	0	0	0	0	9.17821e-05	0	0	0
	TARA_PSW_MAG_00014	3.2782e-05	0	0	3.98733e-05	0	0	0	0	0	4.21191e-05	8.69253e-05	0	4.23901e-05	0.00010016	5.39342e-05	0	6.2731e-05	5.60735e-05	0	4.60622e-05	0	0	3.30052e-05	3.40362e-05	0	0	0	0	0	4.35657e-05	0	3.32901e-05	0	0	0	0	0	0	0	0	0	0	3.21943e-05	0	6.95172e-05	5.82043e-05	0	0
	TARA_PSW_MAG_00015	0	0	0.000186136	0	0	0	0	0.00019273	0.000416977	0	0.00019432	0	0	0	0	0	0	0	0	0	0	0	0	0	0	0	0	0	0	0	0	0	0.000171856	0	0	0	0	0	0	0.000776807	0	0	0	0	0.000155405	0	0	0
	TARA_PSW_MAG_00016	0	0	0.00126752	0.0020811	0.00161467	9.02989e-05	0.000685765	0.00403101	0.0375215	0.00119075	0.000850662	0.00189698	0.00230464	0	0	0	0.000136421	0.000121943	0.000140379	0.000100171	0.000156586	0.000228411	0.000143553	7.40183e-05	0.00011984	0	0	0	0	0	0	0	0	0	0	0	0	0	0	0	0	0.000107381	7.00128e-05	8.0803e-05	7.55894e-05	0	0	0
	TARA_PSW_MAG_00017	0	0.000161615	0.00643613	0.00136983	0.00318844	0.00178311	0.00290177	0.0168454	0.0528662	0.000361745	0.00111985	0.000374592	0.00218444	0	0.00023161	0	0.000269386	0.000481594	0.00249482	0.000197805	0.000463809	0.000751727	0.000708673	0	0	0	0	0	0	0	0	0	0.000165066	0	0	0	0	0	0.000384441	0.000373056	0.00321387	0.000212042	0.000276505	0.0059037	0.00134338	0.00174963	0.000161164	0
	TARA_PSW_MAG_00018	0	0	0	0	0	0	0	0	0.000196891	0	0.00018351	0	0	0	0	0	0	0	0	0	0	0	0	0	0	0	0	0	0	0	0	0	0	0	0	0	0	0	0	0.000183398	0	0	0	0	0.00014676	0	0	0
	TARA_PSW_MAG_00019	0	0	0.00230446	0.00136321	0.00019086	0.000337999	7.334e-05	0.0135446	0.0116913	0.00137142	0.0142224	0.022296	0.00607308	0.000815316	0.000614645	0	0.000817022	0.000821603	0.000525454	0.00779902	0.000820567	0.000170994	0.000806002	0	0	0.000791376	0.000390434	0.0112498	0.00172943	0.00482297	0	0.00986388	0.000312893	0.0207538	0	0	6.03686e-05	0.00935256	0.00400803	0.00990013	0.00974736	0.00691337	0.0156716	0.0217768	0.0242762	0.0251109	6.10992e-05	6.24522e-05
	TARA_PSW_MAG_00020	0	0	0.000594186	0.000189695	0.00018591	0.000395081	0.000214314	0.00574219	0.0206317	0.000400757	0.000620311	0.000414989	0.000403336	0	0	0.000444729	0	0.000266766	0.000307097	0.000219138	0.000342552	0.000666238	0.00015702	0	0	0.000177889	0	0	0	0	0.00032344	0.000158375	0.000365735	0.000171804	0.000178304	0.000146142	0.000176409	0.000183423	0	0.000413289	0	0.00023491	0	0.000176767	0.000826808	0	0	0
	TARA_PSW_MAG_00021	0	0	0	3.33684e-05	0	3.47485e-05	0	0.000252521	3.90241e-05	7.04955e-05	3.63721e-05	3.64995e-05	3.54746e-05	0	0	0	0	0	0	3.85476e-05	3.01284e-05	2.92988e-05	2.76207e-05	2.84835e-05	0	0	0	0	0	0.000546875	2.84475e-05	0	0.000257339	3.02213e-05	0	0	0	0	3.74592e-05	3.63499e-05	0	0	0	0	2.90881e-05	0	3.1407e-05	3.21024e-05
	TARA_PSW_MAG_00022	0.00010064	0	0.00063905	0.000367231	0.000719811	0.00293189	0.000138298	0.00172039	0.00429475	0	0.000667148	0.00200845	0.000390411	0	0.000165577	0	0.000192583	0.000172145	0.000396341	0.00367667	0.0048631	0.000322444	0.000101325	0	0	0.000688755	0.000368122	0.00147147	0.00108706	0.00762351	0.00166974	0.0138992	0.00389416	0.00376943	0.0011506	0.00207473	0.0219706	0.00769363	0.0170398	0.0165352	0.0114879	0.012127	0.0024709	0.00239543	0.00277442	0.00393109	0.000691291	0.000706599
	TARA_PSW_MAG_00023	0	0	0.00090115	0.00086308	0.00135338	8.98778e-05	0.000390039	0.000653152	0.00272529	0.000273507	0.00131708	0.00160491	0.00119282	0	0	0	0	0	0	9.97042e-05	0	7.57819e-05	7.14416e-05	0	0	0	0	0	0	0	7.35801e-05	0	0	0	0	0	0	0	0	9.40198e-05	0	0	0	8.04262e-05	0.000150474	0	0	0
	TARA_PSW_MAG_00024	0	0	0.000141088	4.50426e-05	4.41441e-05	0	0	0	0.000579448	0.000190318	9.81945e-05	0.000197077	0.000143657	0	0	0	0	0	0	0	0	0	0	0	0	0	0	0	0	0	0	0	0	0	0	0	4.18881e-05	0	0	0	0	5.5779e-05	0	4.1973e-05	0.000117794	0	4.23951e-05	4.33338e-05
	TARA_PSW_MAG_00025	0	0	0.00155629	0.00103192	0.0011237	0	0.000388615	0.000991647	0.00254773	0.000363345	0.00262455	0.00388791	0.00207221	0	0.00015509	0	0	0	0	0.000927177	0.000828197	0.00312089	0.007213	0.000293617	0.000158461	0	0	0.000114856	0	0.000501099	0.00117299	0.000382908	0.000221062	0.000934594	0.00107773	0.000794998	0.0023458	0.00321514	0.00347528	0.00412178	0.00291161	0.00227179	0.000370304	0.00192319	0.0001999	0.000167369	0	0
	TARA_PSW_MAG_00026	0	0	0	0	0	0	0	0.000186077	0	0	0	0	0	0	0	0	0	0	0	0	0	0	0	0	0	0	0	0	0	0	0	0	0	0	0	0	0	0	0	0	0	0	0	0	0.00015004	0	0	0
	TARA_PSW_MAG_00027	0.000109635	0	0.000139234	0.000133352	0.000130691	0.000416602	0	0.00331582	0.00592625	0.000422587	0.00218033	0.00481354	0.00269361	0.000669946	0.000721506	0	0.000209796	0	0.000215883	0.000462149	0	0.000117088	0.000331146	0	0	0.000125053	0	0.000400749	0	0.0018941	0	0.000779342	0	0.0004831	0	0	0	0	0.0004491	0.0540393	0.00309187	0.0176697	0.0086136	0.0175212	0.00929968	0.00934355	0.00037654	0
	TARA_PSW_MAG_00028	0	0	0.00190297	0.000227822	0.000223277	0	0.00025739	0.00344817	0.00399654	0	0.00024833	0.0001246	0.000242202	0	0	0	0	0	0	0	0	0	0	0	0	0	0	0	0	0	0	0	0	0	0	0	0	0	0	0	0	0.000141063	0	0	0.000198598	0	0	0
	TARA_PSW_MAG_00029	7.15911e-05	8.21887e-05	0.00218205	0.00130616	0.00128011	0.000906793	0.00196758	0.0116733	0.0101837	0.000735856	0.0105357	0.00257171	0.00203663	0	0.000117785	0.000204149	0.000136995	0.000489826	0.00028194	0.000402373	0.000471736	0.00290539	0.00353185	0.000594641	0.000842412	8.16586e-05	0	8.72287e-05	0	0	0.000148472	0.000290803	8.39436e-05	7.88651e-05	0.000409244	0.000536683	0.00307721	0.00336795	0.000391012	0.00123316	0.000865272	0.0009705	0.000140615	0.000973721	0.00068317	0.000254219	0	8.3774e-05
	TARA_PSW_MAG_00030	0.000213757	0	0.000814394	0.000779989	0.000127405	0.00175988	0.00102809	0.00140541	0.00152032	0.00109856	0.0177125	0.0120867	0.00870682	0.00163275	0.00140672	0.000609548	0.000818081	0.00073126	0.00168363	0.00765895	0.000117376	0.000114143	0.000322819	0	0	0.000731448	0.00039094	0.00117201	0.000192407	0.00568144	0	0.0021707	0	0.000235475	0	0	0	0.0001257	0.000291871	0.0031155	0.00200941	0.000321969	0.00829202	0.0113871	0.00895249	0.00569286	0	0
	TARA_PSW_MAG_00031	0	0	0.00239578	0.000764857	0.00029984	0	0.00034565	0.000661508	0.000894495	0.000484761	0.0436863	0.00836627	0.00536669	0	0.000206915	0	0	0	0.000247645	0.000706858	0.000276237	0.000402945	0.000126622	0.00182808	0.00105706	0	0	0	0	0	0	0	0	0	0	0	0	0	0	0	0	0	0.000370534	0.00042764	0.000133349	0.00066989	0	0
	TARA_PSW_MAG_00032	0	0	0.000540812	0.000129491	0.000126908	0.000269694	0.000146297	0.000419978	0.000454317	0	0.000282295	0.000141642	0.000137665	0	0	0	0	0.000182102	0.000209633	0.00014959	0.000467672	0.00102329	0.000750306	0.000110535	0.000178962	0	0	0.000129716	0	0	0.000551975	0.000216223	0.000374492	0.000117278	0.000243431	0.000598567	0.000602111	0.000500841	0.000290732	0.000141061	0.00014297	0.000160357	0.000104553	0.000120666	0.000451523	0	0	0
	TARA_PSW_MAG_00033	0	0	0	0	0	0	0	0	0	0	0	0	0	0	0	0	0	0	8.18476e-05	0	0	0	0	0	0	0	0	0	0	0	0	0	0	0	0	0	0.000470168	0.000244431	0.000851336	0	0	0	0	0	4.40723e-05	0	0	4.86395e-05
	TARA_PSW_MAG_00034	0	0	0.0105939	0.000400515	0.000130842	0	0.000301664	0.0203508	0.233731	0.000282048	0.00160075	0.00379684	0.00113545	0	0	0	0	0	0	0	0	0	0	0	0	0	0	0	0	0	0	0.000111463	0	0.000120914	0	0	0	0	0.000149872	0.000145434	0.00353763	0.000165327	0.000107794	0.00149288	0.00011638	0	0	0
	TARA_PSW_MAG_00035	0	0	0.0012355	0.000591651	0.000579848	0	0	0	0.0909891	0	0	0	0.000314498	0	0	0	0	0	0	0	0	0	0	0	0	0	0	0	0	0	0	0	0	0	0	0	0	0	0	0	0	0.000732676	0	0	0	0	0	0
	TARA_PSW_MAG_00036	0	3.15752e-05	0	3.34534e-05	0	3.48371e-05	0	3.61664e-05	0	3.53376e-05	0	3.65926e-05	0	0	0	0	0	0	5.41578e-05	0	0	0	2.76911e-05	2.85561e-05	0	6.27431e-05	5.03019e-05	3.35115e-05	9.90275e-05	3.65513e-05	2.852e-05	0	3.22494e-05	0	3.14447e-05	2.57728e-05	3.11105e-05	3.23475e-05	3.75547e-05	0	3.69355e-05	0	2.70108e-05	3.11736e-05	2.91622e-05	0	3.14871e-05	3.21843e-05
	TARA_PSW_MAG_00037	0	0	0	0	0	0	0	0	0	0	0	0	0	0	0	0	0	0	0.000361094	0	4.02783e-05	3.91691e-05	0	0	0	0	0	0	0	0	0	0	0	0	0	0.000103103	0.000622283	0.00017254	0.00280441	4.85957e-05	4.92531e-05	0	0	0	0	0	0	0
	TARA_PSW_MAG_00038	0	8.00401e-05	0	0	0	8.83087e-05	0	0	0	0	0	0	0	0	0	0	0	0.000119255	0.000411854	0.000685744	0.00589568	0.0037974	0.000210583	0	0	0	0	0	0	0	0	0	0	0	0	0.000979974	0.000236586	0.000737979	0.00295112	0.000277135	9.3628e-05	0.000105014	6.84697e-05	0.000158044	0.000147847	0	0	8.1584e-05
	TARA_PSW_MAG_00039	8.43936e-05	3.87546e-05	0.000171484	0.00010265	0.000140843	8.55162e-05	9.27777e-05	0.00068804	0.00256903	0.000195176	0.000402803	0.000134738	0.000109129	5.15702e-05	5.55391e-05	4.81313e-05	3.22988e-05	2.8871e-05	0.000199415	0.000308314	0.000370731	0.000522756	0.00132551	0.000140196	8.51194e-05	0.000115514	9.26087e-05	0.000102828	0.000151929	0.000179448	0.000192526	0.000154263	0.000217701	0.000148749	0.000154377	0.000142348	0.000114553	0.000138958	0.000138281	0.000223643	0.000204001	0.000177964	0.000132609	0.000248701	0.000161068	0.000149841	5.79695e-05	5.92531e-05
	TARA_PSW_MAG_00040	0.000878184	0.00697325	0.000464695	0.000267038	8.72369e-05	0.000278083	0	0.0149159	0.0016656	0.000846234	0.000485127	0.00116838	0.000567786	0.000894382	0.000842813	0.000417371	0.00014004	0.000125178	0.000288205	0.000205657	8.03699e-05	0.00296995	0.00139993	0	0	0.000417366	0.000401528	0.00998671	0.00092222	0.00632159	0.000151772	7.43162e-05	0.000343236	0.00201544	8.36677e-05	0	0	8.60699e-05	0.00269798	0.00116359	0.00108106	0.00154321	0.00244358	0.0083776	0.00558681	0.00389803	0.00494305	0.00445305
	TARA_PSW_MAG_00041	0.000296605	4.2564e-05	0.00047085	0.000360767	0.000176785	0.000281766	0.000101897	0.000146259	0.00358627	0.0006669	0.00206452	0.00320628	0.00148621	0.000453114	0.000426989	0.000105725	0.000212842	0.000190254	7.30057e-05	0.000937716	0.000122152	3.95959e-05	7.46563e-05	3.84941e-05	6.23242e-05	0.000422894	0.000203423	0.00307184	0.000533963	0.000246359	0	0.0105044	0.000130418	0.0084136	0	0	0.000125813	0.00095931	0.000911239	0.00284926	0.00134432	0.00195457	0.00145644	0.00109259	0.00766568	0.00394966	4.24451e-05	4.3385e-05
	TARA_PSW_MAG_00042	0	4.35145e-05	4.81365e-05	0	0	0	0	9.96834e-05	0	0	0	0	0	0	0	0	0	0	0.000223908	5.32587e-05	8.3253e-05	4.04802e-05	0	0	0	4.32338e-05	6.93221e-05	0	6.82359e-05	5.03721e-05	7.86081e-05	3.84911e-05	4.44436e-05	4.17548e-05	4.33346e-05	3.55181e-05	8.57482e-05	8.91575e-05	0.000155265	5.02223e-05	5.09017e-05	5.70919e-05	3.72241e-05	4.2961e-05	8.03781e-05	0	0	0
	TARA_PSW_MAG_00044	0	0	0.000103554	6.61196e-05	0	3.44272e-05	0	0.000607595	0.0172438	0.000279374	0.00136936	0.00169961	0.000281172	0.000166089	8.9436e-05	0	5.20116e-05	4.64917e-05	0.000107041	0.00118393	0.000895495	5.80557e-05	0	0	0	0	0	0.000827929	0	7.22424e-05	0	0.000220812	0	0.000449128	0	0	0	0.00255735	0.000408241	0.000648248	0.000182505	0.000614099	0.00242906	0.00147873	0.00319892	0.00366764	0	0
	TARA_PSW_MAG_00045	0.00572933	0.00104641	0.00214975	0.00277164	0.00015522	0.00131944	0.000536805	0.0118144	0.036026	0.00953607	0.056452	0.0306636	0.0318231	0.00596762	0.00396326	0	0.00660304	0.00723864	0.000769201	0.0038422	0.000786507	0.00201642	0.00308082	0	0	0.00111392	0.000952581	0.0269712	0.00246135	0.00847922	6.75115e-05	0.0154709	0.000305358	0.0163524	0	0	0	0	0.00204465	0.00655617	0.00192351	0.00274583	0.00511511	0.0208096	0.0372771	0.0110972	0.00193791	0.00129515
	TARA_PSW_MAG_00046	0	0	0.00119294	0.000126949	0.00447898	0.0001322	0.00086055	0.000548976	0.00237545	0.000402296	0.000691882	0.000555444	0.000134962	0	0.00343432	0.000297625	0	0	0	0.000146653	0.000114623	0.000222932	0.000105082	0	0	0.000119048	0	0	0	0	0.000108227	0.000105989	0.00012238	0.000114976	0.000119326	9.78024e-05	0.000118058	0.000122752	0.000142512	0.000276584	0.00154179	0.000314416	0.0023575	0.00473189	0.000331993	0.000370621	0	0
	TARA_PSW_MAG_00047	0.000512336	0	0.000325326	0.00068548	0.00140468	0.00116809	0.00373142	6.73701e-05	0	0.000921566	0	6.81638e-05	0.00172249	0.00297418	0.00311879	0.000730488	0.000294119	0.000262905	0.000403536	0	0.000281329	0	0.000876902	5.31937e-05	8.61236e-05	0.000233753	0.000187403	0.00262183	9.22331e-05	0.0010213	0	0	0	0	0	0	0.000231808	6.02562e-05	6.99561e-05	0	0.000275211	0	5.03151e-05	0	5.43227e-05	0	5.86534e-05	5.99522e-05
	TARA_PSW_MAG_00048	0.0112722	0.00100246	0.0135593	0.00806223	0.00387973	0.0210144	0.00572696	0.00109603	0.00112919	0.0215202	0.0346256	0.0239743	0.0240196	0.0503267	0.0508695	0.000226365	0.0120004	0.0133746	0.00515825	0.0461218	0.000435893	0.000381501	0.00163841	4.12094e-05	6.67204e-05	0.00203726	0.00152441	0.00246639	0.000714535	5.27473e-05	0	0.000161224	0	0.000174895	0	0	4.48958e-05	0.0299691	0.000758735	0.00210362	0.00138585	0.00101633	0.0293125	0.0167801	0.0390961	0.0509506	0.00422584	0.00134691
	TARA_PSW_MAG_00049	0.000257933	0	0.000218378	0.000156864	5.1245e-05	0.000163352	0.000118149	0.00231767	0.0244602	0.000441864	0.00923318	0.00863638	0.00138971	0.000131345	7.07269e-05	0	8.22626e-05	7.35323e-05	0	0.00265777	0.000188845	0	4.32816e-05	0	0	0.000490341	0.000235867	0.0250371	0.0016252	0.00525596	0	0.0191646	0.000554468	0.0324393	0	0	0	0.00171902	0.00111527	0.00267713	0.00178965	0.00103602	0.00189982	0.00302093	0.00382879	0.00228979	4.92146e-05	5.03044e-05
	TARA_PSW_MAG_00050	0	0	0.00119745	0.000764575	0.00162353	0.0001327	0.000431903	0.00123987	0.00208639	0.000403818	0.001389	0.00292712	0.00108378	0	0.000689462	0	0	0	0	0	0	0.000111888	0.000210959	0.000326323	0	0	0	0	0	0	0.000108637	0	0.000122843	0	0.000119777	9.81725e-05	0.000237009	0.000246433	0.000286103	0.000694076	0.00098485	0.000789015	0.00051444	0.00415607	0.000222166	0.00111607	0	0
	TARA_PSW_MAG_00051	0	0	0.000169172	6.94392e-05	9.07386e-05	0.000433868	0.000156903	0.000225212	0.000730878	0.0001467	0.00022707	0.00015191	9.84296e-05	0.000116285	0	0	0	0	0	0	0	0	0	0	0	0	0	0	0	0	1.9733e-05	0	0	0	0.000696209	0.00545665	0.000408982	0.0010743	0	0	0	0	0	0	0.00135188	0	0	0
	TARA_PSW_MAG_00052	0	0	0.0030465	0.00143137	0.000413652	0	0.000145129	0.000119035	4.29227e-05	0.00172522	0.00370053	0.00367334	0.00288737	0	0	0	0	0	0	0	0	0	0	0	0	0	0	0	0	0	0	0	0	0	0	0	0	0	0	0	0	0	0	0	0	0	0	0
	TARA_PSW_MAG_00053	0	0	0.00338791	0.000811195	0.00206703	0	0.0042158	0.018592	0.0332041	0.00394166	0.00141475	0.000532388	0.000689918	0	0	0	0	0	0	0	0	0	0	0	0	0	0	0	0	0	0	0	0	0	0	0	0	0	0	0	0	0.00020091	0	0	0.000141428	0	0	0
	TARA_PSW_MAG_00054	0.000269781	3.87146e-05	0.00132763	0.00106645	0.000160797	0.000512568	0.000139023	4.43439e-05	4.79697e-05	0.000303294	0.0276306	0.00417257	0.00444786	0.000309102	0.000332891	9.61634e-05	0.00206499	0.00149975	0.00245692	0.00303257	0.000185174	7.203e-05	6.79046e-05	0.000560205	0.000453502	7.69297e-05	6.16755e-05	0.00119157	6.07091e-05	0.00138929	0	0.00222594	0	0.000297192	0	0	3.81448e-05	0.00392648	9.20921e-05	0.000223412	0.000362295	0.000152383	0.00317934	0.00202578	0.00035756	0.000658619	3.86065e-05	3.94614e-05
	TARA_PSW_MAG_00058	0	0	0.00654122	0.000266591	0.000130636	0	0.00105417	0.0165721	0.00358543	0.000281605	0.000726471	0.000291606	0.000425127	0	0	0	0	0	0	0	0	0	0	0	0	0	0	0	0	0	0	0	0	0	0	0	0	0	0	0	0	0.000165067	0	0	0.000116197	0	0	0
	TARA_PSW_MAG_00059	3.05192e-05	0.000105111	0.000193792	0.000148484	0.000109142	7.73129e-05	4.19389e-05	8.02629e-05	8.68257e-05	7.84235e-05	0.000242776	0.000649669	0.000157856	0.000186493	0.000200845	0	0.000700811	0.000835248	0.00168267	0.00205837	0.00231266	0.000684469	0.000522359	3.16868e-05	0	6.96218e-05	5.58166e-05	7.43709e-05	5.49421e-05	4.05585e-05	0.000189881	6.19844e-05	0.000178925	3.36201e-05	0.000209352	0.000514771	0.00407351	0.00624553	0.0037088	0.000242627	0.00016394	0.000137908	0.000269749	0.000103774	0.000161797	0.00016256	0.000279513	0.000357127
	TARA_PSW_MAG_00060	0	0	0	0	0	0	0	0	0	0	0	0	0	0	0	0	0	0	0	0	0	0	5.80387e-05	0	0	0	0	0	0	0	0	0	0	0	0	5.4018e-05	0	0	0	0	0	0	0	0	6.11219e-05	0	0.000461962	0.000472192
	TARA_PSW_MAG_00061	0.000124869	0.000752607	0.000356806	0.000303762	0.000483766	7.90815e-05	4.28983e-05	0.000410495	0.000399654	4.01088e-05	0.000124165	0.00170286	0.000282569	0	5.136e-05	0.000356077	0	0	0.00116793	4.38638e-05	0.000137134	0.00280051	0.0022001	0.00038894	0.000209905	0.000284858	0.000228374	0.000380361	0.000112398	0.000373377	0.000291337	0.000190207	0.000109811	0	0.000214142	0.00011701	0.000176555	3.6715e-05	0.000213126	8.2726e-05	0.000586915	0.000141062	0.00027592	0.000106148	6.61993e-05	5.54263e-05	0	3.65297e-05
	TARA_PSW_MAG_00062	0.0011457	0.00084555	0.000831433	0.000298615	0.000292658	0.00145118	0.000337372	0.000322832	0.00209537	0.000630868	0.000433995	0.00239533	0.00179896	0	0	0.000466726	0.00203579	0.00363948	0.00193371	0.0019548	0.0288495	0.0068171	0.000823932	0.000339867	0.000962962	0	0	0.000697978	0.000147325	0.00130507	0.00280036	0.000914146	0.00364633	0.000721206	0.0012163	0.000996909	9.25673e-05	0.000192496	0.000111741	0	0	0	0	9.27551e-05	0.0165731	0	9.36877e-05	9.57622e-05
	TARA_PSW_MAG_00063	0	0	0.0135061	0.000163741	0.000240712	0.00272822	9.24964e-05	0.00115063	0.00497886	0.000259445	0.000356962	8.9553e-05	0.000261115	0.000205655	0	0	0	0	0	0	7.39214e-05	0.00366617	0.00264298	0.00125794	0.00113148	0	0	0	0	0	0.000628174	0.000410121	0.00220987	0.000593194	0.00323209	0.00126148	7.61369e-05	7.91641e-05	0	8.9186e-05	0	0.000101385	0	7.62913e-05	0.00378254	0	0	0
	TARA_PSW_MAG_00064	0	0	9.05312e-05	0.000173413	0	9.02929e-05	0.00088164	0.000843645	0.000912626	0.00018318	0.000283535	9.48427e-05	9.21795e-05	0	0.000117283	0.000203279	0.000272823	0.000243869	0.000701847	0.00560922	0.00540185	0.000152264	7.17716e-05	0	0	0	0	0	0	0	0	0	8.3586e-05	0	8.15001e-05	0.000133599	0.000483805	0.00016768	0.0246261	0.00188908	0.0263262	0.00193273	0.00161019	0.00420148	0.000680259	0.000506273	0	0
	TARA_PSW_MAG_00065	0	0	0.00119699	0.000617305	0.000432136	0.000183668	0.000896687	0.0139194	0.00371281	0.000186307	0.00480624	0.00385846	0.00150004	0	0.000119284	0.000206749	0	0	0	0.000305623	7.96239e-05	0.000929175	0.000510976	0.00022583	0.000121877	0	0	0	0	0	0.000150363	7.36265e-05	0.00034005	0.000239608	0.00074602	0.00917185	0.000574072	0.000426355	9.89977e-05	0.000192132	0.000194731	0.000218413	7.1203e-05	0.000328707	0.000153749	0.000128728	0	0
	TARA_PSW_MAG_00066	4.79986e-05	0	0.00128009	0.00116763	0	6.07964e-05	0	0.00845758	0.0602203	0.0236812	0.0407913	0.0280345	0.0377366	0.000879912	0.0010266	0	9.18493e-05	0	0	0.00020233	0	0	0	0	0	0.00295642	0.00105342	0.0258495	0.00224665	0.0227723	0	0.0157926	0.000225122	0.0131131	0	0	0	0.000790322	0.000720929	0.00775898	0.00180484	0.00180744	0.00164984	0.00337299	0.021833	0.00809603	0	0
	TARA_PSW_MAG_00067	0	0	0	0	0	0	0.00010927	0.000104561	0	0	0	0	0	0	0	0	0	0	0	0	0.000174653	0.000594452	8.0058e-05	0	0	0	0	0	0	0	0	0	0	0	0	0	0	0	0	0	0	0	0	0	8.43109e-05	0	0	0
	TARA_PSW_MAG_00068	0.000282616	0	0.000199397	0.000305557	3.74327e-05	0.000159098	8.63035e-05	0.00322078	0	0.000201729	0.0024147	0.000459565	0.00166482	0.000767544	0.000929943	0.000179091	6.00899e-05	5.37127e-05	0.0001855	0.000176492	0.000103458	3.35364e-05	6.32313e-05	0.000912889	0.00073901	0.00107453	0.000631739	0.000650435	0.000395717	0.00029212	0	0.000860989	3.682e-05	0.000172962	7.18022e-05	2.94255e-05	0.00174046	0.00830968	0.000428771	0.00307895	0.000126511	0.00170275	0.00274466	0.000676242	0.00605973	0.00802854	3.59495e-05	0
	TARA_PSW_MAG_00069	4.20448e-05	4.82687e-05	5.33956e-05	5.11399e-05	0.000150359	0.00010651	5.77771e-05	0	0	5.40201e-05	5.57433e-05	5.59386e-05	5.43678e-05	0.000128461	0.000138348	0.000119895	0.000402281	0.000431505	0.00165581	0.00224494	0.00212402	0.00229004	0.00347115	4.36533e-05	0	9.59146e-05	0.000153792	5.12286e-05	7.5691e-05	5.58755e-05	4.35982e-05	0	0	4.63167e-05	0	0.000118196	0.000903607	0.00860416	0.00160746	0.000891349	0.000169389	0.000126659	0.000206455	0.000285928	0.00017832	0.000149301	4.81339e-05	4.91997e-05
	TARA_PSW_MAG_00070	0	0	0	0	0	7.60931e-05	0	0	0	0	0	0	0	0	0	0	0	0	0.000354883	0	6.59759e-05	0	0	0	0	0	0	0	0	0	0	0	0	0	0	0	0.000679533	0.000565241	0.00164058	7.95999e-05	8.06766e-05	9.04879e-05	0	0	6.36977e-05	0	0	0
	TARA_PSW_MAG_00071	0	0	0.000280266	0.000402638	0	0.000139764	0.000151632	0.00464311	0.0191493	0.000141772	0.000877766	0.00249571	0.00156953	0.000674273	0.000544624	0	0	0	0.000434554	0.00124036	0.000363544	0.000117844	0.000555475	0	0	0	0	0	0	0.000586564	0	0	0	0	0.000126154	0	0	0	0.0120533	0.00701784	0.0280065	0.00315787	0.0031426	0.00762905	0.00280792	0.00176323	0	0
	TARA_PSW_MAG_00072	0	0	0.00147307	0.00199869	0.000115224	0.000979462	0.00278941	0.00177946	0.000137497	0.000496766	0.000897072	0.000128602	0.000749945	0.00177198	0.000795148	0.000275636	0.00147974	0.00231472	0.00380668	0.004482	0.00074308	0.000103231	0.00253029	0	0	0	0	0.000235548	0	0.000128457	0	9.81585e-05	0	0.000212963	0	0	0.000765351	0.0013642	0.0194016	0.00448262	0.0035048	0.00101916	0.00284783	0.0105175	0.0135285	0.00566346	0	0
	TARA_PSW_MAG_00074	0.000533244	0.00022554	0.00491864	0.00600803	0.00113749	0.00142194	0.000694206	0.0154632	0.00271473	0.0223567	0.0047256	0.00350994	0.0107059	0.035929	0.0378168	0.000160063	0.00134264	0.00129616	0.000663164	0.00086757	0.00360618	0.0012289	0.00257135	0.000116557	9.43561e-05	0.0613033	0.0586691	0.0216459	0.0390051	0.0192083	0.00785765	0.00535808	0.00302753	0.00216419	0.00911264	0.00428675	0.00361902	0.00551234	0.00835409	0.0124576	0.0168096	0.00925785	0.0120723	0.00470791	0.0173487	0.0219252	0.00019278	0.000164207
	TARA_PSW_MAG_00076	0.000420973	0.00512288	0.00021385	0.000307223	0.000200729	0.00031993	0.00150408	0.00044285	0.00023953	0.0012981	0.000111626	0.000224034	0.000108872	0.00102897	0.000692603	0.000960358	0.000322227	0.000432045	0.000994726	0.000118303	0.000739714	0.00125885	0.00144106	0	0	9.60345e-05	0.000153984	0	0.000151571	0.000111891	0.000349222	0	0.000197444	0	0.000481292	0.000710062	0.000285707	9.90221e-05	0.000689774	0.000111558	0.000226134	0.000253635	0.000330741	0.000668001	0.000535628	0.000298975	0.000192776	0.000591135
	TARA_PSW_MAG_00077	0.000444132	0.00101975	0.000141009	0.000180069	0.000661788	0.000421913	0.000406879	0.00155738	0.000105295	0.000142658	4.90695e-05	9.84828e-05	9.57174e-05	0.000452324	0.000548028	0.000105541	0.000141647	0.000126615	0.00240499	0.000104009	0.0010568	0.00051385	0.000298105	3.8427e-05	6.22155e-05	0.0146066	0.0261282	0.00437425	0.00786222	0.00427917	0.00372271	0.00165372	0.00351516	0.000203858	0.00203107	0.00163004	0.00418644	0.000261174	0.00156662	0.00137311	0.000745544	0.00122644	0.000472518	0.000587291	0.00074561	0.000722842	4.23711e-05	4.33093e-05
	TARA_PSW_MAG_00078	1.58186e-05	1.81603e-05	0.000120535	0.000115443	1.88567e-05	2.00363e-05	0	0.000228809	0.00013501	0.000162593	0.000104862	0.000210459	0.000245459	0.000289987	0.00028628	9.02167e-05	0	0	9.34453e-05	6.66806e-05	0.000503797	0.000202727	0.000302601	0.000722648	0.000585004	0.0275157	0.0228263	0.00210085	0.0246899	0.000693732	0.000344465	0.00012851	0.000445152	5.22776e-05	0.000488299	0.00034093	3.5786e-05	3.72088e-05	0.000151195	0.000104798	0.000169946	0.000119133	0.000139815	7.17171e-05	6.70897e-05	0.000112344	1.81095e-05	1.85105e-05
	TARA_PSW_MAG_00079	0	0.000122878	0.00108744	0.000781122	0.000510359	0.000135572	0.00044125	0.00239266	0.00654687	0.000275039	0.00255431	0.000996821	0.00096883	0	0	0	0	0.000183081	0.00021076	0.000150394	0.000117546	0.000342928	0.000215525	0	0	0	0	0	0	0	0.000110988	0.000108692	0.000125501	0.000117909	0.00012237	0.000200594	0.000121069	0.000125883	0	0.000141819	0	0	0	0.000121315	0.000340462	0	0	0.000125248
	TARA_PSW_MAG_00080	0	0	6.96676e-05	6.67244e-05	0	0.000138968	7.53844e-05	0	7.80338e-05	7.04824e-05	0	0	7.0936e-05	0	9.0254e-05	0	0.000104975	9.38339e-05	0.000540101	7.7081e-05	0.000180737	0	5.52313e-05	0	0	6.2572e-05	0	0	9.87574e-05	0	0	0	0	0	0	0	0.00390924	0.0027743	0.0108612	0.000218059	0.000147339	8.26288e-05	0	6.21772e-05	0.000116331	0	0	0
	TARA_PSW_MAG_00081	2.20647e-05	0	0.000196151	0.000161026	2.63023e-05	5.58955e-05	3.03209e-05	0.00539664	0.0319515	0.00618014	0.0156214	0.0127699	0.00273904	0.00256177	0.0021055	6.29197e-05	4.22226e-05	3.77416e-05	4.34476e-05	0.0131454	0.00247165	4.71292e-05	2.2215e-05	0	0	0.00138421	0.000807084	0.0575055	0.00278054	0.00794651	4.57599e-05	0.0190905	0.00191451	0.121071	0	0	7.48744e-05	0.0389257	0.0115089	0.026663	0.0187566	0.0183788	0.0259813	0.0139549	0.0307646	0.0436418	2.52602e-05	0
	TARA_PSW_MAG_00082	0	0	0.00370907	0.0047365	0.00937329	0	0.00195526	0.00275725	0.0021305	0.00202055	0.00417	0.00797069	0.00629433	0	0.000369621	0	0	0	0	0.00073657	0.000986908	0.00271924	0.00196032	0	0	0	0	0	0	0	0	0	0	0	0	0	0	0	0	0	0	0.000112798	0.000147089	0.0032254	7.94024e-05	0.00119665	0	0
	TARA_PSW_MAG_00083	0.000119491	0.000342949	0.000910503	0.000872038	0.00014244	0.000227027	8.21014e-05	0.000549942	0	7.67627e-05	7.92114e-05	0.000556422	0.00023177	0.000182543	9.82961e-05	0.000170371	0	0	0.000352936	0.000251848	0.00314947	0.00108472	0.000781984	0	0	0.0012948	0.000874153	0.000145592	0.00290404	0.00127039	0.00563774	0.00115276	0.00483376	0.000329081	0.00730877	0.0139964	0.013854	0.000702674	0.00456842	0.00197908	0.00224655	0.00278973	0.000938795	0.00169294	0.00101357	0.000742548	6.83984e-05	0.000139826
	TARA_PSW_MAG_00084	0.000280796	0.000161181	0.000713205	0.000683075	0.000251043	0.00044458	0.00048233	0.000553853	0.0102852	0.00153329	0.00744563	0.00663115	0.00236012	0.000643444	0.000461977	0	0.000537326	0.000600376	0.000967601	0.00522777	0.00701554	0.00712223	0.00148422	0	0	0.000320283	0.000513549	0.00564514	0.000884629	0.00121278	0.000436756	0.00278019	0.000905424	0.00363458	0.000160515	6.57808e-05	0	0.00313734	0.00153363	0.00241835	0.00103699	0.0011631	0.0108237	0.0279275	0.0150352	0.0110928	0.000723289	0.000903595
	TARA_PSW_MAG_00085	0.00022157	9.53882e-05	0.00010552	0.000101062	0.000198092	0.000140323	0.000228358	3.64194e-05	7.87945e-05	7.11695e-05	7.34398e-05	0.000110545	0.000107441	8.46212e-05	9.11338e-05	0	0.000158997	0.000189497	0.00158156	0.00050591	0.000334582	2.95789e-05	5.57697e-05	2.87558e-05	0	3.1591e-05	5.06537e-05	0.000134984	4.98601e-05	0	2.87195e-05	0.000112502	3.2475e-05	9.15308e-05	3.16646e-05	5.19062e-05	0.000751875	0.00599357	0.00234468	7.3395e-05	3.71939e-05	8.34343e-05	0.000135999	6.27833e-05	0.000117465	0.000147524	6.34146e-05	9.72282e-05
	TARA_PSW_MAG_00087	0	0	0.0440505	0	0.000108241	0	0	0	0	0	0	0	0	0	0	0.00025893	0	0	0	0	0	9.6974e-05	9.142e-05	0	0	0	0	0	0	0	0	0	0	0	0	0	0	0	0.000123984	0.000120312	0	0	0	0	9.62766e-05	0	0	0
	TARA_PSW_MAG_00088	5.60808e-05	0	0.000106831	0.000102318	3.34257e-05	0.000142067	3.85326e-05	0.000147488	0.000159547	0.000144108	0.000148705	0.000149226	0.000145035	0.000171346	0.000184533	0	5.36576e-05	4.79631e-05	0.000165643	0.000315199	0.000153973	2.99465e-05	2.82314e-05	2.91132e-05	0	3.19836e-05	0	6.83305e-05	5.04797e-05	3.72643e-05	2.90764e-05	0.0001139	3.28786e-05	0.000154447	3.20581e-05	2.62756e-05	0.00694613	0.00488083	0.00195265	0.000111461	0.000150624	0.000168942	0.000110151	6.35636e-05	8.91934e-05	9.95713e-05	3.21014e-05	3.28122e-05
	TARA_PSW_MAG_00089	0.00014894	0.000626956	0.00031525	0.000241545	0.000236727	6.2884e-05	0	0.000522268	7.06214e-05	0	0	6.60527e-05	0	0	0	0.000141573	0	0	9.77594e-05	6.97591e-05	0.000218092	0.000159065	0.000399879	5.15462e-05	0	0.000169885	9.07991e-05	0.000181473	0.000178753	0.000395869	0.000154443	5.04162e-05	0.000116426	5.46911e-05	0.000170281	9.30443e-05	0.00252707	0.00035034	0.00142358	0.000197346	0.000200015	0.00014956	4.87568e-05	0.000112542	0.000105281	8.81476e-05	0.000113674	0.000116191
	TARA_PSW_MAG_00090	0.000883299	0	0.000436241	0.000298437	0.000116993	0.000186468	0.000202302	0.000258112	0.000139608	0.000189147	0.000650603	0.000391729	0.00234783	0.00104952	0.000968826	0.00237888	0.000375614	0.000335751	9.66279e-05	6.89517e-05	0	0	0	0.000152849	0.000164981	0.000839594	0.00053849	0.000119582	0.000176684	0.00071736	0	0.000348829	0	0	0	0	0.0102133	0.00069257	0.000804058	0.000130041	6.59001e-05	7.39144e-05	0.000674694	0.00011124	0.000988589	0.000609892	0	0
	TARA_PSW_MAG_00091	9.39752e-05	0	0.000179019	0.000285759	5.60118e-05	0.00119032	0.000193708	6.17868e-05	0.000200516	6.03708e-05	0.000934448	0.000687662	0.00127595	0.000143563	0.000154612	0	0.00143863	0.00152707	0.00407102	0.031955	0.00485065	0.000401453	9.46152e-05	0	0	5.35952e-05	0	0.00240454	0.000338357	0.000124888	4.87236e-05	0.00176549	0.00033057	0.00310571	5.37201e-05	0.000528364	0.00116928	0.0144235	0.000898219	0.000186776	0.000189302	0.000212324	0.000507598	0.00127817	0.00109606	0.000917689	0	0
	TARA_PSW_MAG_00092	5.07239e-05	0.000174698	3.22089e-05	3.08482e-05	3.02328e-05	0	3.48519e-05	0.0001334	3.60768e-05	3.25856e-05	3.36251e-05	3.37429e-05	3.27953e-05	7.74892e-05	4.17265e-05	7.2322e-05	0	0	4.99402e-05	3.56363e-05	8.35589e-05	0.00013543	5.10693e-05	2.63322e-05	0	8.67853e-05	9.27691e-05	0.000154509	0.000182631	0.000134819	0.000341887	5.151e-05	0.000446069	5.58777e-05	0.000173975	0.000213892	0.000745882	0.000238627	0.000346301	0.000168023	0.000238414	0.000229207	0.000323795	0.00014373	8.06735e-05	9.006e-05	0.000145175	0.000148389
	TARA_PSW_MAG_00093	0.00654017	0.00106	0	9.35875e-05	0	0	0.00941032	0.000303532	0.0006567	0	0	0	0	0.000705262	0.00037977	0.000219411	0.000147237	0.000131611	0.000151509	0.042813	0.000929506	0	0	0	0	0.000175527	0.000281443	0.00740624	0.00304737	0.000409015	7.9786e-05	0.000234407	0.000451096	0.0153417	8.79678e-05	0	8.70331e-05	0.00470566	0.00325689	0.000611698	0.0237656	0.000579475	0.000151128	0.000174419	8.15826e-05	0	0.00114512	0.00153063
	TARA_PSW_MAG_00095	0	0	0.000291076	9.29263e-05	0.000182145	0	0.000104987	0.000200925	0.000543384	9.816e-05	0.000405165	0.000304938	9.87918e-05	0	0.000251391	0	0	0	0	0.000322049	0.000167807	0.000652744	0.00438443	0.000396613	0.000256855	0.000435716	0.000838365	0.0014894	0.000687691	0.00274135	0.0140224	0.0211028	0.00286662	0.00807957	0.00873463	0.00178978	0.00864182	0.00853615	0.00427706	0.006175	0.00923389	0.00276183	0.00067527	0.00805319	0.000162012	0.000813883	0	0
	TARA_PSW_MAG_00096	0.000201374	4.62367e-05	0.00306887	0.00215543	0.00124826	0.000765199	0.000774829	0.000211839	0.00022916	0.000517461	0.000587364	0.000750173	0.00229148	0.00233801	0.00265047	0.000229695	0.000385346	0.00034445	7.93052e-05	0.00543269	0.000265384	0	0.000202746	0.000376341	0.000270808	0.0005972	0.000515612	0.000637937	0.000435028	0.00032114	4.17629e-05	0.000245394	4.7224e-05	0.000133101	0	0	4.55563e-05	0.00018947	0.00181476	0.00517633	0.00286656	0.00121327	0.00185898	0.000912973	0.00209246	0.00200222	4.61076e-05	4.71286e-05
	TARA_PSW_MAG_00097	0	0	0	0.000102338	0	0.000319714	0	0.000221276	0	0.000108102	0.000223101	0.000111941	0.000108798	0.000257069	0.000138427	0	0	0.000143918	0.0112659	0.0361762	0.000369607	0	0	0	0	0	0	0.000205032	0	0	0	0	0	0.000463433	0	0	0	0.00356239	0.000114885	0.000111483	0.000112991	0.000126732	0	9.53642e-05	0.000178422	0.000149386	0	0
	TARA_PSW_MAG_00098	6.7514e-05	7.75081e-05	8.57408e-05	6.1589e-05	0.000100601	8.55152e-05	4.63883e-05	8.87782e-05	7.20279e-05	0.00010843	6.7133e-05	6.73682e-05	8.73019e-05	0.000154709	0.000166615	4.81307e-05	6.45968e-05	5.77413e-05	3.32355e-05	0.000118581	5.56089e-05	5.40776e-05	8.49673e-05	0.000262864	0.000170237	0.000115512	0.000123477	6.16958e-05	9.11565e-05	4.48614e-05	7.00085e-05	6.85604e-05	9.89539e-05	5.57803e-05	7.71876e-05	9.48974e-05	9.54593e-05	7.94038e-05	0.000115233	0.00011182	0.000113333	0.000127115	8.28797e-05	5.73918e-05	0.000125274	0.000119871	7.72917e-05	5.92524e-05
	TARA_PSW_MAG_00099	0.00561071	0.00617656	9.76088e-05	0	0	9.73519e-05	0	0.00282986	0.000218661	0	0.0001019	0.000102257	0	0	0	0	0.000147076	0.000131467	0	0.000107995	0.000168816	0.00131334	0.0106014	0.00351118	0.0014212	0.000876674	0.00168681	0.00103012	0.000691827	0.00112356	0.012433	0.00413667	0.0136983	0.00660413	0.00421784	0.0179334	0.00121713	0.00108474	0.00304344	0.00407353	0.00485114	0.000347305	7.54813e-05	0.000261343	8.14934e-05	0	8.79902e-05	8.99385e-05
	TARA_PSW_MAG_00100	9.80039e-05	3.75038e-05	0.00078826	0.000516551	0.000155768	0.000289647	8.97835e-05	0.00725975	0.000139408	0.00117523	0.000303181	0.000521559	0.000802612	0.00189642	0.00193488	9.31559e-05	0.000125026	0.000111757	0.000321632	0.000596727	0.00139919	3.48886e-05	0.000164452	0.000169589	0.00010983	0.00316726	0.0026886	0.00123391	0.00235242	0.00117218	0.000711374	0.00069666	0.000383046	0.000287898	0.00339874	0.000275508	0.0010716	0.000230526	0.0138725	0.0148035	0.00679994	0.0111205	0.00160412	0.000481349	0.000969856	0.00139205	7.47982e-05	0.000114682
	TARA_PSW_MAG_00103	0.000125863	0.000144495	0.000479528	0.000280665	0.000100024	0.000106281	0.000144132	0.000358594	0.000119358	8.0856e-05	0.00230838	0.000418638	0.00111214	0.000769109	0.000724763	5.98185e-05	0.00100354	0.000789392	0.000826124	0.000324228	9.21503e-05	4.48063e-05	0.000190081	0.000370256	0.000352627	0.000191417	0.000191826	0.003885	0.000302113	0.000250899	0.000282779	0.00104381	0.000196773	0.000115543	0.000239829	9.82848e-05	7.11841e-05	0.00471225	0.000143215	0.000472511	0.00036622	0.000221177	0.00447045	0.00161678	0.00424823	0.0073745	4.80304e-05	4.9094e-05
	TARA_PSW_MAG_00104	0.000398592	0	0.00037965	0.00096963	5.93929e-05	0.000126217	0.00095854	0.000131033	0.000354367	0.000768181	0.00105691	0.000464019	0.000708697	0.000913374	0.000901697	0.000994546	0.00286027	0.00281239	0.00578839	0.000280032	5.47177e-05	0	5.01633e-05	0.00010346	8.37541e-05	0.000227322	0.000182247	0.000546363	0.000179391	0.000463496	0	0.000151789	0	0.000109773	0	0	5.63576e-05	0.000878976	6.80314e-05	0.000132034	0.000267639	0.000150094	0.000440377	0.00028236	0.000528282	0.000530774	0	0
	TARA_PSW_MAG_00105	0	0	0.000423461	0.000540761	6.62467e-05	0.00246369	0.00106915	0.000219231	0.00245062	0.000357011	0.00265248	0.00532354	0.00222771	0.000339592	0.000274296	0	0.00499819	0.00513316	0.00032829	0.00609078	6.1032e-05	0	0.000167856	0	0	0	0	0	0	0	0	0	0	0	0	0	0	0	0.000151764	0.0031663	0.00328376	0.000669657	0.00158274	0.0066768	0.0114903	0.00246677	0	0
	TARA_PSW_MAG_00106	5.30695e-05	6.09254e-05	6.73967e-05	6.45495e-05	6.32618e-05	6.72194e-05	7.29272e-05	6.97843e-05	7.54902e-05	0	0	7.06065e-05	6.86239e-05	0	8.73122e-05	0	0.000101553	9.07754e-05	0.000835994	0.000149137	0.00174846	0.000113354	5.3431e-05	0	0	0	0	6.46615e-05	0	7.05268e-05	0.000275152	5.38921e-05	0.000124453	5.84617e-05	6.06735e-05	0.000497295	0.000720345	0.00056174	0.00246374	0.000281269	0.000142537	0.000159871	0.000104236	0.000120301	0.000168808	9.42248e-05	0.000607553	0.000683107
	TARA_PSW_MAG_00107	0	0	0.000681152	0.000521901	0.000639362	0	0.00103186	0.0022569	0.00991835	0.000413471	0.00227552	0.000713592	0.000970975	0	0	0	0	0	0	0	0	0	0.000108001	0	0	0	0	0	0	0	0	0	0	0	0	0	0	0	0	0	0	0	0	0	0.000113739	0	0	0
	TARA_PSW_MAG_00108	0	0	0.00362315	0.00121758	0.000954629	0	0.00075658	0.000987238	0.00306149	0.00160769	0.000929025	0.00119864	0.00155331	0	0	0	0	0	0	0	5.49677e-05	0	0	0	0	0	0	0	0	0	5.19009e-05	0	0	5.51371e-05	0	0	0	0	0	6.63184e-05	0	7.53898e-05	0	0	5.30695e-05	0	0	0
	TARA_PSW_MAG_00109	4.75516e-05	0.000218363	0	5.78379e-05	5.66841e-05	0	6.53445e-05	0.000125057	0	0	0	0	0	0	7.82338e-05	0.000135598	0	0	0.000842704	6.68151e-05	0.000156666	5.0784e-05	9.57509e-05	0	0	5.42385e-05	0	0	8.56047e-05	0	0	0	0	0	0	8.91176e-05	0.0167278	0.000559258	0.00538907	6.30059e-05	0.000127716	7.16241e-05	0	0	5.04188e-05	0	0.000163315	0.000166931
	TARA_PSW_MAG_00110	0.000470393	0	0.000265504	0.00031786	6.23038e-05	0.000397208	0.000430937	6.87275e-05	0.00535299	0.000671525	0.00325684	0.000973522	0.00243305	0.00111783	0.000945889	0	0.0033005	0.00321842	0.00092625	0.00315789	0	0	5.26218e-05	0	0	0	0	0.00114628	0	0.000277835	0	0.00461761	0.000183852	0.010594	0	0	0.000177359	0.00417998	0.000428194	0.00110804	0.00112302	0.000236175	0.000718605	0.00337666	0.00570798	0.00287673	5.98352e-05	0
	TARA_PSW_MAG_00111	0.000610847	0.000400726	0.010639	0.000106141	0.000104023	0.000110531	0.000119916	0.000229497	0.000372392	0.000112119	0.000462781	0.0001161	0.00011284	0	0	0	0.000333973	0.000597058	0.000171831	0.000858306	0.00019167	0.000838761	0.000175716	0.0328887	0.000293381	0	0	0	0	0	9.0488e-05	8.86163e-05	0.000102321	0.00019226	0.000598603	0.000245315	9.87071e-05	0.000205263	0	0	0	0	0	9.89073e-05	9.25255e-05	0	0	0.000102114
	TARA_PSW_MAG_00112	0	0	0.000184662	0	0	0	9.99076e-05	0.00047801	0.0016547	9.3411e-05	9.63908e-05	0	9.40122e-05	0	0	0	0	0	0	0	0	0	0	0	0	0	0	0	0	0	0	7.38302e-05	0	0	0	0	0	8.5507e-05	0	0	0	0.000109509	0	0	7.70871e-05	0	0	0
	TARA_PSW_MAG_00113	0.00183948	6.5993e-05	0.000657023	0.000839022	0.000137047	0.00101935	0.0011849	7.55887e-05	0.000327077	0.00214184	0.00503002	0.00145311	0.00639253	0.00403954	0.00340468	0.00016392	0.00351999	0.00324475	0.000452765	0.00210004	6.31297e-05	0	5.78752e-05	5.9683e-05	9.66301e-05	6.55673e-05	0	0.0010506	0	0.000458358	5.96076e-05	0.00233499	6.74021e-05	0.000759892	0	0	0.000130044	0.00304232	0.000784902	0.000609327	0.00231589	0.000692674	0.00175005	0.0080139	0.010971	0.00602166	6.58088e-05	0
	TARA_PSW_MAG_00114	0.000122108	0	0.00023261	0.000371305	7.27796e-05	7.73326e-05	0.000167798	8.02834e-05	0.000173696	0.000156887	0.0173224	0.000649835	0.00118423	0.00037308	0.000301345	0.000174101	0.000467327	0.000313298	0.000240442	0.000257362	0	0	0	6.33897e-05	0.000102632	0.000348198	0.000223323	0.00111585	0	0.00778922	0	0.001736	0	6.72573e-05	0	0	0	0.000143612	8.33651e-05	0.00121345	0.000409953	0.000183924	0.00215854	0.0012456	0.00537302	0.00444444	0	0
	TARA_PSW_MAG_00115	6.34047e-05	0.000145581	0.000322088	0.000231361	7.55819e-05	0.00024093	8.71295e-05	0.00350173	0.0159639	0.000570247	0.00353063	0.00590499	0.000737893	0.000193723	0.000104316	0	0.00024266	0.000325361	0.0014982	0.00285089	0.00181044	0.0108344	0.00300032	0	0	7.23209e-05	0.000115961	0.0109701	0.000342433	0.00269638	0.00151219	0.0100444	0.00356855	0.0132011	0.000579916	0	0	0.00328111	0.00259725	0.00268836	0.00110692	0.00267407	0.00691175	0.0208408	0.00732782	0.00562874	0.00232279	0.00230003
	TARA_PSW_MAG_00116	0.000113901	0.000392287	0.000144651	0.00013854	0.000135777	7.21353e-05	7.82606e-05	0.0199951	8.10111e-05	7.31716e-05	0	7.57702e-05	7.36425e-05	0.00139203	0.00121807	0.000324801	0	0	0.000112142	8.00219e-05	0.000875621	0.000182466	0.000286693	5.91296e-05	0	0.00279325	0.0014582	0.000832685	0.00246061	0.0269438	0.00106299	0.000404834	0.000600994	0.000125474	0.000781329	0.000266832	0.000644189	0.000401881	0.00163301	0.00460304	0.00252385	0.00154407	0.000559298	0.00129099	0.000966154	0.000404463	0.000130397	0.000133284
	TARA_PSW_MAG_00117	0.000105966	0	0	0	0	0	0.000218424	6.96702e-05	0	0	0	0	0	0	0	0.000151086	0	0	0	0.000595572	5.81867e-05	0	0	0	0	6.04334e-05	9.69004e-05	0.00045189	0.000476911	0.000140823	5.49403e-05	0	6.21246e-05	0.000175098	6.05743e-05	0	0.000419514	0.00018694	0.00166392	7.02022e-05	0.00106728	0	0	0	5.61774e-05	0	0	0
	TARA_PSW_MAG_00118	4.94312e-05	5.67485e-05	0.000376657	0.000661365	0.000176774	0.000313055	0.000135855	0.00013	7.03148e-05	0	0.000196609	0.00217027	0.000255677	0.000151029	0.000162652	0	0.000851316	0.000760968	0.00038934	0.00152804	0.000814295	0.000475122	0.000497678	0	0	0	0	0	0	0	0.000153773	0	5.79602e-05	0	0.000226055	4.63201e-05	0.0008387	0	0.00161988	0.000327482	0.000132765	0.000223366	0.000631086	0.000840401	0.000366882	0.000263295	0	5.78431e-05
	TARA_PSW_MAG_00119	0.0017515	0.00156394	0.539159	0.00118355	0.00150792	0.0036975	0	0	0.000138415	0.000125021	0.00180612	0.000388382	0.000125825	0.00237841	0	0.00221981	0.0728051	0.0978674	0.0674448	0.0488108	0.0120755	0.00748225	0.000195937	0.00111131	0.00245356	0.000665935	0	0.00047424	0.00578075	0.000258629	0.00292612	0.0136363	0.000114095	0.000107192	0.000111248	0	0.000110066	0.000343326	0	0	0	0	0	0.000110289	0.00980142	0	0.000222796	0.000227729
	TARA_PSW_MAG_00120	0	0	7.72676e-05	0	0	0	0	0.000320019	0.000346186	0	0	0	0	0	0	0	0	0	0	0	0	6.49779e-05	0	0	0	0	0	0	0	0	0	0	0	0	0	0	0	0	0	0	0	0	0	0	6.45106e-05	0	0	0
	TARA_PSW_MAG_00121	0	0.000111854	0.000989879	0.00361448	0.000348431	0.000185114	6.69442e-05	0.00192177	0.000138594	0.000250364	6.45877e-05	0.00032407	0.0010079	0.000893057	0.000961788	0.000138918	0	0	9.5926e-05	0.000205352	0.000428004	0.000416218	0.00103	0	0	0.000277831	0.000178193	5.93566e-05	0.000263101	0.000129482	0.000909281	0.000148412	0.000628334	5.36654e-05	0.000389871	9.12993e-05	0	5.72949e-05	0.00106429	0.00335651	0.000261686	0.000953908	0.00310975	0.00231906	0.00356406	0.00397875	0	0
	TARA_PSW_MAG_00122	0	0	0	0	0	0.0002909	0	0.0296966	0	0.000196719	0.000202994	0.000101853	9.89926e-05	0	0.000125951	0	0	0	0.000150744	0.000107568	0	0	0	0	0	0.000261961	0	0.00027983	0	0.00315387	0	0.00155483	0	0.000168667	0	0	0	0	0.000104531	0.0113607	0.000719652	0.00057655	0.000225548	0.000607387	0.00129873	0.00135923	0	0
	TARA_PSW_MAG_00123	6.26904e-05	0	0	0	0	7.94054e-05	8.6148e-05	0.000989224	0.000178351	8.05461e-05	8.31155e-05	0.00025022	0	0	0	0.000178768	0	0	0.000123444	0.000176174	0.000137696	0	0	0	0	0	0	0	0	0	0.00019502	0	0.000661565	0	7.16728e-05	0.000234979	0.0019146	7.37307e-05	0.000941596	0.000415324	0.000926072	0.00028328	6.15666e-05	0.00014211	0.000132941	0.000111307	0	0
	TARA_PSW_MAG_00124	0	0	0.00105613	0.000433505	0.000283238	7.52392e-05	0.000244884	0.00015622	0.000929465	0.00068688	0.00370147	0.00221285	0.00107536	0	0	0	0	0	0	8.34651e-05	6.52355e-05	0.000190317	5.98057e-05	0	0	0	0	0	0	0	0.000184788	0.00259384	6.96504e-05	6.54366e-05	6.79123e-05	0.000111325	6.71907e-05	0.000209587	0	7.87065e-05	0	8.94724e-05	0	6.7327e-05	0.000125966	0	0	0
	TARA_PSW_MAG_00125	0	0	0.00589122	0.000434026	0.000364601	0	0.00301219	0.00033516	0.00246544	0.000261983	0.00162204	0.000746041	0.000659174	0	0	0	0	0	0	0	0	0	0	0	0	0	0	0	0	0	0	0	0	0	0	0	0	0	0	0	0	7.67829e-05	0	0	5.40502e-05	0	0	0
	TARA_PSW_MAG_00126	0	0	0.000155905	7.46593e-05	7.317e-05	0	0.000337396	0.0209856	0.000785823	7.88643e-05	0.00032552	0.00048999	0.000238115	0	0	0	0	0	0	0	0	0	0	0	0	0	0	0	0	0	0	0	0	0	0	0	0	0	0	0	0	0	0	0	6.50824e-05	0	0	0
	TARA_PSW_MAG_00127	0	0	0.00858129	0.000693149	0.000582276	0	0.00391555	0.000749362	0.00555863	0.000522992	0.00388566	0.0016247	0.00126326	0	0	0	0	0	0	0	0	0	0	0	0	0	0	0	0	0	0	0	0	0	0	0	0	0	0	0	0	0.000122624	0	0	8.63194e-05	0	0	0
	TARA_PSW_MAG_00128	0	0	0.00351547	9.09987e-05	8.91834e-05	0.000284288	0.000205618	0.00393514	0.00170276	9.61239e-05	0.000396761	0.000199075	9.67425e-05	0	0	0	0.000143164	0.000127971	0	0.00210246	0.000657305	0.00215731	0.000451946	0.00054374	0.000125764	0	0	0	0	0	0.000232737	7.59744e-05	0.000175447	8.24164e-05	8.55345e-05	7.01062e-05	8.46256e-05	8.79903e-05	0.000306464	9.91297e-05	0.000301412	0.000112689	7.34736e-05	0.00356148	0.00126921	0	0	0
	TARA_PSW_MAG_00129	0.00479948	0.0122208	0.0030476	0.00329306	0.00212713	0.00116907	8.45558e-05	0.000242735	0.00192561	0.00031623	8.15794e-05	0.00155544	0.000318265	0.001692	0.000303704	0.00087732	0.0584021	0.018524	0.00763322	0.0370908	0.00527088	0.00834574	0.00253999	0.0336679	0.00393053	0.0152301	0.0015755	0.0551045	0.0438659	0.00850437	0.019652	0.038866	0.00923503	0.0327395	0.00654239	0.0012685	0.0126673	0.0107828	0.000252053	0.00228283	0.0266077	0.00240972	0.00120857	0.0169473	0.00861193	0.000546247	0.00479013	0.0116645
	TARA_PSW_MAG_00130	0	0	0.00651842	0.000578059	0.000566528	0	0.00222049	0.00149985	0.0112222	0.000854863	0.00743512	0.00316151	0.00184364	0	0	0	0	0	0	0	0	0	0	0	0	0	0	0	0	0	0	0	0	0	0	0	0	0	0	0	0	0.000143169	0	0	0.000100782	0	0	0
	TARA_PSW_MAG_00132	0	0	0.00744117	0.000479113	0.000469555	0	0.00385673	0.000129492	0.0007004	0.000126524	0.000522241	0.000262035	0.000509354	0	0	0	0	0	0	0	0	0	0	0	0	0	0	0	0	0	0	0	0	0	0	0	0	0	0	0	0	7.41642e-05	0	0	5.22069e-05	0	0	0
	TARA_PSW_MAG_00134	0	0	0.00026703	0	0	0.000199746	7.22355e-05	0.000207367	0.000224323	0	6.96928e-05	6.99369e-05	6.7973e-05	0	0	0	0	0	0	0.000147723	5.77293e-05	0.00291925	0.000105848	0	0	0	0	0	0	0	0.000654101	5.3381e-05	0.000554726	0.000115814	0.000180294	9.85157e-05	0	6.18236e-05	0	0	7.05924e-05	0	0	0.00184698	0.00105898	0	0	0
	TARA_RED_MAG_00001	0.00107613	0.00393794	0.000170832	8.18075e-05	0.000160351	0.00349284	0.000277275	0.000353767	0.00086106	8.6415e-05	0.000267515	0.000178968	0.000173942	0.000205497	0	0	0.000128704	0.000115045	0	0.00018901	7.38643e-05	0.00150843	0.000609447	0.000279326	0.000339183	0.000613731	0.00110708	0.00139314	0.000847571	0.00160889	0.0163897	0.00232222	0.00126181	0.00474189	0.00138411	0.000567227	0.000989015	0.000395515	0.000459184	0.000267351	0.000632258	0.000303921	6.60525e-05	0.000152465	0.00356568	0.000119417	0.00623691	0.00668983
	TARA_RED_MAG_00002	0.000308351	0	6.52661e-05	0.000125018	6.12619e-05	0.00149717	0.000141243	0	0.000950349	0.000264118	0.00231662	0.000957242	0.000132909	0.000157019	0.000169104	0	0.000196685	8.79057e-05	0	0.00238297	5.64395e-05	0	0	5.3358e-05	0	5.86188e-05	0	0.000375704	0	0	0	0.000835014	0.000241037	0.01421	0	0	0	0.000664866	0.00105258	0.000136188	0.000276061	0.000154817	0.000605647	0.000990233	0.00136226	0.000638722	0.00076485	0.000120275
	TARA_RED_MAG_00003	4.73644e-05	0	0	5.76102e-05	0	0.000299965	6.50872e-05	0	0	6.08549e-05	0.000125592	6.3016e-05	6.12465e-05	0	0	0	9.06356e-05	8.10166e-05	0	6.65521e-05	0	0	0	0	0	0	0	0	0	0	0	0	0	0	0	0	0	0	0.000194019	0.000125516	0	0	0.000139546	0.000429473	0.000753304	0.000672762	5.42239e-05	0
	TARA_RED_MAG_00004	0	0	0	0	0	6.28865e-05	0	0.000587575	0.00105936	0.000956849	0.00934712	0.00574682	0.000385203	0.000151694	8.16842e-05	0	9.5007e-05	8.49242e-05	0	0.000209286	0	5.30237e-05	0	5.15483e-05	0	0	0	0.00768268	0.00026814	0.000131962	0	0.000605019	0	5.46933e-05	0	0	0	5.83923e-05	0.000610129	0.00151305	0.000133349	0.000224349	0.00370566	0.00770945	0.00415875	0.0036142	0	0
	TARA_RED_MAG_00005	5.21714e-05	0	6.62562e-05	6.34571e-05	0	0.000396491	7.1693e-05	6.86033e-05	7.42127e-05	0.000804374	0.00193674	0.000277647	0.000134925	0.000159401	8.58346e-05	0	9.98343e-05	8.92392e-05	0	0	0	0	0	0	0	0	0	0	0	0	0	0	0	0	0	0	0	0	0.00042742	0.00103691	0	0	0.00066607	0.00106439	0.00177015	0.000926302	5.97271e-05	0
	TARA_RED_MAG_00006	0.0001772	0	0.000450078	0.000646596	0.000105616	0.00112223	0.00280031	0.000466022	0.00113428	0.0051226	0.0101021	0.00931238	0.00217679	0.00243633	0.00204076	0	0.00169544	0.00197015	0.000348925	0.00298783	0	9.46228e-05	0.00026761	0	0	0.000303178	0.000324082	0.0174884	0.000957013	0.000824217	0	0.000629813	0	0.000195205	0.000101295	0	0	0.00031261	0.000362933	0.00199572	0.000475932	0.000533812	0.00200127	0.00592489	0.00591837	0.00471927	0.000304295	0.000103678
	TARA_RED_MAG_00007	0	0	7.54169e-05	7.22308e-05	0	7.52184e-05	8.16055e-05	0.0020303	0.0233992	0.00122078	0.00417284	0.00347638	0.00069111	0.00018144	0.000195404	0.000169342	0.000113638	0.000101578	0	0.000584094	0	0.000190265	5.97892e-05	0	0	0	0	0.00224304	0.000106907	0.000789195	0	0.00307556	6.96312e-05	0.00170088	0	0	0	0	8.1086e-05	0.000314739	0	8.94477e-05	0.000699843	0.00417312	0.000503724	0.000316312	0	0
	TARA_RED_MAG_00008	0.00121088	0	0.000723661	0.00147281	0	0.0177732	0.000978804	0	0.000405282	0.00237941	0.00632714	0.00170578	0.00119736	0.00108813	0.000585937	0	0.000817805	0.00109652	0.000420766	0.000100083	0	0	0	0	0	0	0	0	0	0	0	0	0	0	0	0	0	0	0	9.43773e-05	0	0	0.000139902	0.000565124	0.00551317	0.00113819	0.00122316	8.33493e-05
	TARA_RED_MAG_00009	2.19666e-05	2.52183e-05	0.00225965	0.0013092	0.000104741	5.56469e-05	0	0.029174	0.0454018	0.00132649	0.0109213	0.00724792	0.00269846	0.000201346	0.000144561	0	0	3.75738e-05	4.32544e-05	0.00228404	0.00798508	0.00150143	0.000552904	0	0	2.50556e-05	4.01747e-05	0.000107059	0.000197726	0.000437888	0.0322767	0.000111535	0.0260916	0.00428313	0.0295592	0.0173729	0.00238533	0.00682046	0.00713855	0.00582114	0.00864333	0.00727912	0.00547949	0.00313709	0.00784909	0.0073713	5.02957e-05	5.14094e-05
	TARA_RED_MAG_00010	0	0	0	4.21811e-05	0	4.39258e-05	0	0.000319213	0.000789289	0.000311898	0.000275869	0.000138418	4.48436e-05	0	0	0	0	0	0	9.74565e-05	0	0	0	0	0	0	0	0.000464798	0	4.60872e-05	0	0.00218344	0.000162652	0.0110024	0	0	0	0	9.47047e-05	4.59501e-05	0	0	3.40577e-05	0.00011792	0.000110311	6.1573e-05	0	0
	TARA_RED_MAG_00011	0.000163075	9.36075e-05	0.0002071	0.000198351	9.71971e-05	0.000206555	0.000336142	0.0266974	0.00150781	0.000104761	0.000864825	0.00303749	0.000527178	0.000498249	0.000402446	0	0	0	0.000481666	0.0018331	0.00295502	0.00026124	0.000738835	0	0	0.0158106	0.0116317	0.0105309	0.0146788	0.0279567	0	0.00115922	0	0.00224555	0	0	0.00156791	0.00258922	0.00779339	0.0313308	0.0313166	0.0153519	0.00464439	0.0117369	0.0100286	0.00839663	0.000280038	0.000381652
	TARA_RED_MAG_00012	0	0	0.000284265	0.000181504	0	9.45055e-05	0.00010253	0.000588669	0.00711096	0.00393039	0.0013849	0.00565825	0.00231552	0.000683893	0.000491018	0	0.000285552	0.000255247	0.000146918	0.000524189	0	0.00215146	0.00052584	0	0	0	0	0.00536365	0.00013432	0.00138818	0	0.00636453	0	0.000246578	0	6.9916e-05	0	8.77516e-05	0.00101878	0.00375671	0.00100198	0.00550678	0.0101851	0.0245245	0.0243661	0.0214606	0.000427087	0.000436544
	TARA_RED_MAG_00013	0.0421552	0.0479709	9.39225e-05	0	8.81601e-05	9.36753e-05	0.00010163	0.000194499	0.000631208	0	9.80521e-05	9.83956e-05	9.56326e-05	0	0.000121676	0.00632682	0.000424565	0.00177103	0.00131065	0.00914468	0.00950279	0.00600276	0.000967982	7.67859e-05	0.000124321	0.000927922	0.000946815	0.000810997	0.00106512	0.000786276	0.0215496	0.00157716	0.00641707	0.00162942	0.00295936	0.00145534	0.00133847	0.00139169	0.000201965	0.000293977	0.000496589	0.00178234	0.000217892	0.000922068	0.000784157	0.000131309	0.0338669	0.0315013
	TARA_RED_MAG_00014	0.00019038	0	0.000193421	0.000277875	0	0.00366533	0.00015697	0	5.41622e-05	0.00141871	0.00348322	0.000759874	0.00034465	0.000349004	0.000250576	0	0.000364307	0.000325644	7.49753e-05	0.000802512	0	0	3.83352e-05	0	0	0	0	0.000185571	0	0	0	0	0	0.000167779	0	0	0	0	0.000155971	5.04506e-05	0	0	0.000149573	0.000604189	0.000968922	0.00108166	0.000523083	4.45555e-05
	TARA_RED_MAG_00015	0	3.49849e-05	0.000116103	7.41319e-05	7.2653e-05	3.8599e-05	0	0.000961725	0.0014305	7.83071e-05	0.000727245	0.000648704	0.000236433	0	5.01368e-05	0	0	5.21255e-05	0.000420042	0.000299734	0.00137215	0.00296163	0.00233179	0	0	6.95185e-05	0.000111468	0.000297042	0.000274303	0.000283488	0.0158631	0.000433246	0.00832553	0.000839254	0.00421567	0.0111083	0.00144774	0.00064513	0.000540931	0.000403779	0.00020462	0.000413108	0.000598551	0.000310859	0.00074316	0.000919806	3.48872e-05	3.56597e-05
	TARA_RED_MAG_00016	0.0002777	0	0.000176335	0.000281477	0	0.00216908	0.000127203	0	0.000987555	0.00178398	0.00368177	0.000862089	0.000478789	0.000282822	0.000228442	0	8.8567e-05	0.000158335	0	0.00279642	0	0	4.65986e-05	0	0	5.27919e-05	0	0.000394751	0	0	0	4.70007e-05	0	0.00025493	0	0	0	0	0.000315984	0.000735905	6.2155e-05	6.97138e-05	0.00049999	0.00146885	0.00225741	0.00213657	0.000476877	0
	TARA_RED_MAG_00017	0.00150867	0	0.000222787	0.000256051	4.18238e-05	0.000577723	0.000241069	4.61359e-05	0	0.000180315	0.00548896	0.000700193	0.000952744	0.000214396	0.000230896	0	0.00147706	0.00120027	0	0.00897239	3.85315e-05	3.74704e-05	3.53244e-05	0.000291422	0.000235915	0	0	0.00974681	6.31625e-05	0.000139881	0	0.000427551	0.000246835	0.014262	0	0	0	0.000247586	9.58138e-05	4.64882e-05	0.000141351	0	0.000206739	0.000119301	0.000260407	0.000373765	0.000160667	4.10561e-05
	TARA_RED_MAG_00019	0	0	0	0	0	5.5415e-05	0	0	0	0	5.80042e-05	0	0	0	0	0	0	0	0	0.00196715	0	0	0	0	0	0	0	0	0	0	0	0	5.12988e-05	0.00433757	0	0	0	0.00010291	0.000418165	0.000231875	0	0	0	0	4.6388e-05	0	0	0
	TARA_RED_MAG_00020	0	0	0	0	0	0.000157987	0	0.000164015	0.000177426	0.000160257	0.000165369	0	0	0	0	0	0	0	0	0	0	0	0	0	0	0	0	0	0	0	0	0	0	0	0	0	0	0	0	0.000165268	0	0	0	0	0.000264502	0	0	0
	TARA_RED_MAG_00022	0.000776438	0.00059425	0.000109562	0	0	0.0016391	0	0	0	0	0	0	0	0.000263587	0	0	0.000660346	0.00103296	0.00407702	0.00072732	0.000663211	0.000921353	0	8.95715e-05	0.000145021	0	0	0.00294322	0.000465927	0.00126115	0.0141344	0.00692104	0.000505782	0.000190073	9.86321e-05	0	9.7584e-05	0.000101464	0	0	0	0	0	0	0.000365891	0	0.00019753	0.000201904
	TARA_RED_MAG_00023	0.00036168	0	0.000229661	0.000439918	4.31142e-05	0.00471857	0.000248507	0	0.000360137	0.000278817	0.00484314	0.00168419	0.00065476	0.00110505	0.000833071	0	0.000484473	0.000247461	0.000142437	0.000863939	0	0	3.64143e-05	0	0	0	0	4.40682e-05	0	0	0	0	0	7.96857e-05	0	0	0	0	9.87701e-05	0	0	0	0.000213118	0.000245963	0.000920371	0.00128432	0.000703902	4.23229e-05
	TARA_RED_MAG_00024	0	0	0	0	0	0.000364549	0	0	0.000136468	0.000246524	0.000254388	0	0.000124055	0	0	0	0	0	0.000188909	0.000134802	0	0	0	0	0	0	0	0	0	0	0	0	0	0	0	0	0	0	0	0	0	0	0	0.000108738	0.000305165	0.000170336	0	0
	TARA_RED_MAG_00025	4.91544e-05	0.000169292	6.24246e-05	5.97874e-05	5.85948e-05	6.22603e-05	0	0.00219763	0.000908974	0	0	0.00209272	0.000127122	0	0	0	0	0	0.000483949	0.000966942	0.0070177	0.0024148	0.000395913	0	0	0	0	5.98912e-05	0	0.000130648	0.000764558	0.000748744	0.00109508	0.000270744	0.000618171	0.000460608	0.000389202	0.00196557	0.0162423	0.0123095	0.0141263	0.0156961	0.00188266	0.00211709	0.00109448	0.000698188	0.000281366	0.000287596
	TARA_RED_MAG_00026	8.46528e-05	0	0.000107507	0.00020593	0	0.00235892	0.000116328	0.000111315	0.00132458	0.000435056	0.00415264	0.00112627	0.000218928	0	0.000139274	0	0.00032398	0.000434395	0	0.000118946	0	0	0	0	0	0	0	0.000103143	0	0	0	0	0	0.000373016	0	0	0	0	0.000231176	0.000560825	0	0	0.000415676	0.00230275	0.00134636	0.000751504	9.69126e-05	0
	TARA_RED_MAG_00027	0	0	2.89871e-05	2.77625e-05	0	2.89108e-05	0	6.00279e-05	6.49361e-05	0	3.02616e-05	3.03676e-05	0	6.9738e-05	7.51052e-05	0	0	0	0	0	0.000952541	0	0	0	0	0.00148398	0.00179502	0.00661894	0.00883449	0.00661266	0.0028402	0.00278145	0.00286367	0.0258733	0.00268783	0.000192496	0.00116182	0.00169121	0.00227512	0.00399209	0.00585457	0.00209718	0.000851801	0.000543281	0.00179089	0.00190471	0	0
	TARA_RED_MAG_00028	2.85203e-05	0	0.00014488	0.000138759	0	0.000180623	0.000117576	3.7503e-05	0.00194733	0.00124588	0.00276031	0.00159368	0.000442552	8.7139e-05	9.38454e-05	0	5.45759e-05	4.87839e-05	0	0.000400741	0	0	0	0	0	3.25309e-05	0	0.00503874	0.000102687	3.79021e-05	0	0.00156396	0.000133765	0.00895415	0	0	0	0.000670858	0.000194713	0.000377894	0.000229803	0.000128875	0.000504162	0.000581862	0.00123984	0.00126594	6.53014e-05	3.33737e-05
	TARA_RED_MAG_00029	4.64827e-05	0.000106727	5.90317e-05	5.65378e-05	5.54099e-05	5.88763e-05	0	0.0058678	0.000132241	0	6.16272e-05	0.000371058	6.01065e-05	0	7.64752e-05	0.00013255	0	0	0	6.53132e-05	0.00250136	4.96424e-05	9.35985e-05	0	0	0.00323418	0.00178526	0.000113272	0.00351458	0.010625	0.0150866	0.000188813	0.00877498	0.00046085	0.0138171	0.0137205	0.00268149	0.000218675	0.00590263	0.00400332	0.00430717	0.00413083	0.000365195	0.000368794	0.00231641	0.00214578	0	5.43929e-05
	TARA_RED_MAG_00030	0.000189913	0	0.000120592	0.000230995	0	0.00372852	0.000260976	0.000124864	0.000270148	0.000244005	0.000881262	0.000252671	0.000122788	0	0.000156227	0	0.000181708	0.000162423	0	0	0	0	0	0	0	0	0	0	0	0	0	0	0	0	0	0	0	0	0.000129657	0.000503271	0	0	9.32545e-05	0.000753387	0.00140955	0.000168595	0.000108709	0
	TARA_RED_MAG_00031	0.000223233	0	0.000212625	0.000475165	0	0.0045594	7.66907e-05	0	7.93861e-05	0.00125482	0.00303364	0.000705378	0.000505157	0.000341026	0.000229545	0	5.33969e-05	4.773e-05	0.000109892	3.92084e-05	0	0	0	0	0	0	0	0	0	0	0	0	0	0	0	0	0	0	0	0	0	0	2.74039e-05	9.48821e-05	0.000739667	0.000594525	0.000191672	0
	TARA_RED_MAG_00032	0	0	0	0.000120562	0	0.000376647	0	0.00013034	0.000140997	0.000127353	0.000394246	0.000263751	0.000256345	0	0	0	0.000189676	0.000169546	0.000195179	0.000696377	0.000108856	0.000105859	9.97958e-05	0	0	0	0	0	0	0	0	0	0	0	0	0	0	0	0.000135343	0.000131335	0.000133112	0	9.73438e-05	0.000224693	0.000525487	0.000175989	0	0
	TARA_RED_MAG_00033	0	0	4.56334e-05	4.37055e-05	0	0.000227566	0	0	0.00030668	0.00129268	0.00238199	0.00057368	0.000139393	0	0	0	0	0	0	0.00151468	0	0	0	0	0	0	0	0.000700502	0	0	0	0.000182448	0	0.000870838	0	0	0	0	0.0005397	0	0	0	0.000105865	0.000570179	0.00171446	0.00146736	4.11365e-05	0
	TARA_RED_MAG_00034	5.76079e-05	0	7.31603e-05	0.000210209	0	0.00167826	7.91637e-05	0	0.000163892	0.0018504	0.00175667	0.000383223	0.000223477	0	9.47788e-05	0	0.000110237	9.85382e-05	0.000113436	8.09453e-05	0	0	0	0	0	0	0	7.01911e-05	0	0	0	0	0	0	0	0	0	0	0	0.000152661	0	0	0.000282876	0.00163236	0.00189352	0.00112511	6.59509e-05	0
	TARA_RED_MAG_00035	0.00136808	6.41058e-05	0.000460947	0.000645231	0.00016641	0.00169748	0.000498771	3.67135e-05	0.00190634	0.00161425	0.0038127	0.00167158	0.00166074	0.00119427	0.00119431	7.96163e-05	0.00165624	0.00162374	0.000164931	0.00380536	3.06622e-05	2.98178e-05	0.00011244	8.69642e-05	9.38667e-05	0.000159231	0	0.000578313	5.02628e-05	3.71042e-05	0	0.00371419	3.27373e-05	0.00255281	0	0	0	0.0024956	0.000152491	0.000369939	0.000562414	0.000504649	0.00115161	0.000569614	0.00156898	0.00198287	0.000127854	3.26712e-05
	TARA_RED_MAG_00036	0.000136741	0	0.000520973	0.00149689	0	0.0178397	0.000375815	0.000179809	0.00116707	0.00175689	0.0126905	0.00309278	0.00194501	0.000417791	0.000449945	0	0.000523332	0.00116948	0.000807772	0	0	0	0	0	0	0	0	0	0	0	0	0	0	0	0	0	0	0	0	0.000181182	0	0	0.00026858	0.00170485	0.00608943	0.00218506	0.000156545	0
	TARA_RED_MAG_00037	0	0	6.04919e-05	0	5.67806e-05	6.03327e-05	0	0.00012527	0.00176166	6.11994e-05	0.000126303	0.000126746	6.15933e-05	0	7.8367e-05	0	0	0	0.000187586	0.000669289	0.000627732	0.000559575	4.79569e-05	9.89098e-05	8.00703e-05	0	0	5.80369e-05	0	0	0.0100761	0.000822303	0.000893619	0.000157417	0.00228721	0.00174075	0.00447194	0.00464974	6.50391e-05	6.31131e-05	0	0.000645714	9.35573e-05	0.000755833	0.000202018	8.45714e-05	5.45309e-05	0
	TARA_RED_MAG_00038	0	0	0.000197543	0.000151358	0	3.94046e-05	0	8.18164e-05	0.00340749	0.000439678	0.00218602	0.00368373	0.000764331	0.000285153	0.000204733	0	5.95313e-05	5.32134e-05	0.000122517	0.00222935	0.00409986	0.000132898	0	3.23001e-05	0	0	0	0.00314613	0.000112011	0.000289405	0	0.000979353	3.64777e-05	0.00174781	0	0	3.51894e-05	0.0110497	0.00123188	0.00226713	0.000710229	0.00238981	0.00794356	0.00479547	0.00982973	0.0128699	3.56153e-05	0
	TARA_RED_MAG_00039	0.000443926	0	0.000225509	0.000431965	0	0.00736599	0.000244014	0	0.000378885	0.00176814	0.00276624	0.00076781	0.000574038	0.00094944	0.000730365	0	0.000169898	7.59335e-05	0.000174827	6.23764e-05	0	0	0	0	0	0.000101271	0	0	0	0	0	0	0	0	0	0	0	0	0	0	0	0	0.00013079	0.000855369	0.00174156	0.00141874	0.000508218	0
	TARA_RED_MAG_00040	0	0	0.000316527	0.000242524	0	0.000378832	0.000274	0.000589931	0.0117706	0.00544389	0.0105742	0.00815739	0.00348073	0.000609208	0.000574082	0	9.5388e-05	8.52647e-05	0	0.000350208	0	0	0	0	0	0	0	0.00443374	8.97385e-05	0.000993681	0	0.00344219	0.000175346	0.0114218	0	0	0	0.000117253	0.000408384	0.0021796	0.000267767	0.000300331	0.00332889	0.0159892	0.0144819	0.0108861	0.000114134	0
	TARA_RED_MAG_00041	0.000149664	0	0.000126712	0.000242718	0	0.0024012	0.000205665	0	0.000567715	0.000576874	0.00238111	0.000597361	0.000322548	0.000152424	0.000164155	0	0.000190929	0.000170666	9.82342e-05	0	0	0	0	0	0	0.000113807	0	0	0	0	0	5.06611e-05	0	5.49567e-05	0	0	0	0	0	6.61015e-05	0	0	4.89936e-05	0.000339266	0.000793439	0.000265727	0.000114226	0
	TARA_RED_MAG_00042	0.000159508	0	0.00106349	0.000727547	0.000142607	0.000252546	0.000273991	0.000209746	0.000850861	0.00020494	0.000793038	0.000742762	0.000825034	0.00109654	0.000918501	0	0.000610463	0.000613885	0.000628173	0.00638759	8.75873e-05	0	0.000160594	0	0	0.00100066	0.000875173	0.00451862	0.00114861	0.000370962	4.13503e-05	0.000850395	0.000140272	0.00584251	0	0	0.000225531	0.00332987	0.00163348	0.00116241	0.0240447	0.00432463	0.00305464	0.00140113	0.00486236	0.00665533	4.56521e-05	4.6663e-05
	TARA_RED_MAG_00043	7.67699e-05	0	0	0	0	0.000437575	0.000105496	0	0.000218407	0.000197272	0.000101782	0	0	0.000117279	6.31525e-05	0.000109458	0	0	0	5.3935e-05	0	0	0	0	0	8.75656e-05	0	0	0	0	0	7.79597e-05	0	0.00025371	0	0	0	4.51448e-05	0	0	0	0	3.76968e-05	4.35066e-05	0.000447693	0.000136305	4.3944e-05	0
	TARA_RED_MAG_00044	3.03704e-05	0	3.85695e-05	0.00011082	0	0.00176953	4.17344e-05	0	8.64024e-05	0.000273144	0.00185221	0.000484876	0.000157087	0.000185583	0.0001499	0	5.81162e-05	0	5.98023e-05	4.26737e-05	0	0	0	0	0	3.46412e-05	0	0	0	0	0	0	0	0	0	0	0	0	8.29375e-05	0	0	0	2.98259e-05	0.000103268	0.000966048	0.000916683	0.000139075	0
	TARA_RED_MAG_00045	0	0	7.47471e-05	7.15894e-05	0	0.000149101	0	0.000386975	0.0128097	0.00128556	0.0117831	0.0125291	0.00144605	0	9.68345e-05	0	0.000112628	0.000100675	0	0.00636798	0	0.00169717	0.00112591	0	0	0	0	0.0109722	0.000423832	0.000391093	0	0.0013747	6.90128e-05	0.00440896	0	0	0	0.000138445	0.000321464	0.000857846	7.90409e-05	8.86533e-05	0.00346814	0.00973975	0.00380678	0.00313503	6.73814e-05	6.88734e-05
	TARA_RED_MAG_00046	7.18451e-05	0	0.000319344	0.000699092	0.00650889	0.00177452	0.000444277	4.72367e-05	0.000102198	0.000184617	0.000285759	0.00014338	0.000929024	0.00230486	0.00319147	0.000102437	0.000137481	0.000122891	0.00162691	0.00010095	0.0046552	0	0.000434006	0.000372969	0.000362315	0.0025404	0.00177387	0.00157569	0.00129339	0.00152766	0	7.29586e-05	0	7.91449e-05	0	3.36617e-05	0.000162533	0.000168995	0.00353159	0.029558	0.00419699	0.0209939	0.016722	0.00606663	0.00278046	0.00414572	0	0
	TARA_RED_MAG_00047	0	0	0	0	0	6.02131e-05	0	0	6.76219e-05	6.10781e-05	0.000252106	0.000126494	0	0	0	0	0	0	0	0	0	0	0	4.93568e-05	0	0	0	0	0	0	0	0	0	0	0	0	0	0	0	6.2988e-05	0	0	4.66859e-05	0.000107762	0.000957684	0.000590826	0	0
	TARA_RED_MAG_00048	6.61911e-05	0	0	0	0	0.000503037	0	0	0.000659087	0.00042522	0.000702054	0.000352257	8.55912e-05	0	0.0001089	0.00018875	0	0	0	0.00223214	0	0	0	0	0	0	0	0.000241948	0	0	0	6.7217e-05	0	0.000218749	0	0	0	0	0.000180759	8.77032e-05	0	0	0.000130009	0.00127539	0.00182474	0.0010577	0	0
	TARA_RED_MAG_00050	0.000254734	0	0.000323505	0.000929515	0	0.0216178	0.000525077	0.000167483	0.000181177	0.00981867	0.0052348	0.0015251	0.000988186	0.00194575	0.00188595	0	0.000487455	0.000653584	0.00125399	0	0	0	0	0	0	0	0	0	0	0	0	0	0	0	0	0	0	0	0	0.000506285	0	0	0.000125084	0.00115489	0.00540188	0.00248754	0.000583252	0.000149042
	TARA_RED_MAG_00051	0	0	4.55389e-05	4.36151e-05	0	9.08381e-05	0	0.00160317	0.000357053	0.000138215	9.50824e-05	0.00114499	0.000139104	0.000328677	0.000235982	0	0	0	0	0.00267039	0.000866365	0.000344662	0	0	0	0	0	0.000480598	6.45538e-05	0.000190616	3.71831e-05	0.000254898	0.000168181	0.00505621	0	3.36014e-05	0.00178466	0.00333168	0.00381904	0.00261317	0.00231143	0.0034027	0.00211293	0.000853498	0.00136873	0.00184632	0.0072661	0.00650386
	TARA_RED_MAG_00052	2.82832e-05	0	3.59188e-05	3.44014e-05	0	7.16486e-05	0	3.71913e-05	0.00140813	0.000835796	0.00153742	0.00105362	0.000402301	8.64147e-05	4.65327e-05	0	5.41222e-05	0	0	0.00270239	3.10612e-05	0	2.84758e-05	0	0	3.22605e-05	0	0.00272243	0.000101834	0.000112761	0	0.00244133	6.63265e-05	0.00448659	0	0	0	0.00502288	0.00034757	0.000674554	0.00087359	0.000639019	0.00136103	0.000897595	0.00137947	0.00175758	3.23793e-05	0
	TARA_RED_MAG_00053	0	0	7.21774e-05	6.91282e-05	0	0.000107981	3.90501e-05	0	0.0064676	0.000985792	0.00557597	0.00264652	0.000734916	0	4.67527e-05	0	0.000108756	9.72144e-05	0	0.000199645	0	0	0	0	0	0	0	0.00405102	0	3.77648e-05	0	0.000923437	3.33201e-05	0.00331825	0	0	0	3.34214e-05	0.000310412	7.5305e-05	3.81618e-05	8.56056e-05	0.00133956	0.00190031	0.001386	0.00161454	3.25324e-05	0
	TARA_RED_MAG_00054	0.000175558	0	5.57382e-05	5.33835e-05	0	0.00205689	6.0312e-05	0	0.000124863	0.00016917	0.000640078	0.000116786	0.000113506	0.000134097	7.22086e-05	0	8.39859e-05	7.50727e-05	0	6.16693e-05	0	0	0	4.55685e-05	7.37781e-05	0	0	0	0	0	0	0.000222848	0	4.83488e-05	0	0	0	0	0	5.81534e-05	0	0	4.31026e-05	0.000248727	0.000604965	0.000389627	5.02456e-05	0
	TARA_RED_MAG_00056	0	0	0.000108333	0.000103756	0	0.000144063	3.90741e-05	0.00011217	0.0109208	0.00222853	0.00252581	0.00662037	0.00169134	8.68768e-05	4.67815e-05	0	5.44116e-05	4.86371e-05	0	0.00355586	6.24545e-05	0.000151837	0	0	0	0	0	0.00498893	0.000102378	0.000113364	0	0.00101063	3.33406e-05	0.00140956	0	0	0	3.3442e-05	0.000388254	0.00101724	7.63705e-05	0.000299804	0.0116167	0.0148573	0.0145318	0.0162562	3.25524e-05	0
	TARA_RED_MAG_00057	0	0	0.000160056	0.000153294	0	0.00766247	0.00017319	0.00198871	0.00519902	0.000161928	0.00551408	0.00301822	0.00032594	0	0	0.00035939	0.000241171	0.000215576	0	0	0	0	0.00012689	0	0	0	0	0	0	0	0	0	0	0.000138837	0	0	0	0	0.00068835	0.00901754	0.00016925	0.000189833	0.00247544	0.0212843	0.00360802	0.00290898	0	0
	TARA_RED_MAG_00058	0	0	0.00112612	0.000570996	0.000186535	0.000198204	0	0.000274357	0.0154331	0.000134035	0.00629311	0.00874406	0.00175366	0	8.58168e-05	0	0.000199627	0.000178441	0.000410838	0.010554	0.00521283	0.00200543	0.000367611	0	0	0.000237983	0.00028619	0.000381325	0.000281706	0.000346595	0.000162264	0.0022247	0.000183482	0.00201112	5.96344e-05	4.88778e-05	0.000236003	0.00625735	0.00071222	0.000622016	0.000350239	0.00172846	0.00635197	0.00632588	0.00730036	0.00805716	0.000836007	0.000915556
	TARA_RED_MAG_00059	0.0012422	0.000834127	0.000982256	0.00102628	0.000195574	0.000118748	6.44156e-05	0.000400657	0.000166699	0.000542042	0.000807926	0.000717207	0.00169721	0.00100255	0.00092546	0	0.000269101	0.000320723	9.23027e-05	0.000922115	0.000386098	0.000100124	0.0018642	2.43345e-05	3.9399e-05	0.000989148	0.00132883	0.00411225	0.00130801	0.00149509	0.000631898	0.00249911	0.000659564	0.00477655	0.00026796	0.000417291	0.000768828	0.00270141	0.000448039	0.000279496	0.000818355	0.00060015	0.000690529	0.000345346	0.00124255	0.0012068	0.000187825	0.000164558
	TARA_RED_MAG_00060	0	0	0	0	0	0.00011388	0	0.000118226	0	0.000115516	0.00119201	0.000358856	0.00011626	0	0	0	0	0	0	0	0	0	0	0	0	0	0	0	0	0	0	0	0	0	0	0	0	0	0.000122764	0.000476514	0	0	0.000176593	0.00112095	0.00123928	0.000638527	0	0
	TARA_RED_MAG_00061	0.000232729	0	0.000197039	0.000424608	0	0.00569909	0.000106604	0	0.000331051	0.00114623	0.00293126	0.00072248	0.000501566	0.000355532	0.000255263	0	0.000148448	6.6347e-05	7.63776e-05	0	0	0	0	0	0	0	0	0	0	0	0	0	0	0	0	0	0	0	0	0	0	0	7.61855e-05	0.000439635	0.00127493	0.00123963	0.000355245	0
	TARA_RED_MAG_00063	6.62737e-05	0	8.41657e-05	8.061e-05	0	0.00100733	0	0.000871473	0.000471365	0.00298025	0.00246026	0.000617219	0.000257094	0	0.000109036	0.000188986	0	0	0.0001305	0.000558731	0.000145566	7.07788e-05	0	0	0	0	0	0.000403749	0	0	0	0.000134602	7.77088e-05	0.00182519	0	0	0	0	0.00036197	0.00122938	0	0	0.000325428	0.00217838	0.00154594	0.00094135	0.000151744	0
	TARA_RED_MAG_00064	0	0	8.65597e-05	8.29029e-05	0	0.000474825	0	8.96261e-05	0.000290863	0.00201416	0.00108439	0.000589434	0.000220339	0	5.60688e-05	0	6.52138e-05	5.82928e-05	0	0.000191541	0	0	0	0	0	3.88718e-05	6.2328e-05	0.000332187	6.13514e-05	0	0	0.000415291	3.99596e-05	0.000713299	0	0	0	0	0.000279199	0	0	0	0.000167342	0.000849785	0.000794954	0.000665587	7.80299e-05	0
	TARA_RED_MAG_00065	0.000290368	0	0.000327785	0.00070636	0	0.0125865	0.000354683	0	0.000275361	0.00219698	0.00564626	0.00107311	0.000959541	0.000788596	0.000743127	0	0.000185214	0.000220744	0.000190588	0	0	0	0	0	0	7.36001e-05	0	0	0	0	0	3.27631e-05	0	3.55412e-05	0	0	0	0	0	0	0	0	9.50541e-05	0.00051195	0.00239459	0.00160392	0.000258549	0
	TARA_RED_MAG_00066	0.000374858	0	0.000272034	0.000390812	3.1918e-05	0.00434108	0.000220767	0	0.000190438	0.00127287	0.00255595	0.000748097	0.000450103	0.000327234	0.000264314	0	0.00056361	0.000595395	0.000105448	0.000188113	0	0	2.69579e-05	0	0	0	0	3.26242e-05	0	0	0	0	0	5.89922e-05	0	0	0	0	0.000219362	0.000212866	0	0	0.00023666	0.000880098	0.00102204	0.000808179	0.00036784	0
	TARA_RED_MAG_00067	0	0	0	5.42536e-05	0	0.000451981	6.1295e-05	0	6.34493e-05	5.73092e-05	0.000354824	5.93445e-05	5.76781e-05	0	0	0	8.53548e-05	7.62963e-05	0	6.26745e-05	0	0	0	0	0	0	0	0	0	0	0	0	0	0	0	0	0	0	0	0	0	0	0	5.05563e-05	0.000189177	0.000158391	0	0
	TARA_RED_MAG_00068	0.000102801	0.000265541	0.000489577	0.000937789	0.000214452	6.51052e-05	7.06334e-05	0.000608305	0.000109674	0	0	0.000376122	3.32327e-05	0	0	0	9.83589e-05	8.79203e-05	0.000101212	0.000216669	0.00787462	0.00252514	0.00137139	2.66834e-05	0	0	0	6.26277e-05	9.25335e-05	0.000136617	0.0054632	7.82955e-05	0.00117525	5.66229e-05	0.00808021	0.00156538	0.00110467	9.06786e-05	0.00336883	0.00098753	0.000241594	0.00170327	0.000656226	0.000233035	2.72498e-05	4.56306e-05	0.000706133	0.000842064
	TARA_RED_MAG_00069	0.000369452	0	0.00119103	0.00134811	3.38774e-05	0.0146147	0.00035148	0	4.04259e-05	0.00781397	0.00640537	0.00102089	0.00146995	0.00121563	0.0010754	0	0.000761359	0.000680558	0.000167882	0.00127783	0	0	8.58387e-05	0	0	0	0	0.000138508	0	0	0	0	0	3.13069e-05	0	0	0	0	0.000116414	0.000150623	0	0	0.000530288	0.00167499	0.00409808	0.00297705	0.00149662	3.32556e-05
	TARA_RED_MAG_00070	3.73077e-05	0	0	4.5378e-05	0	0.000330785	0	0	5.30694e-05	0.000575206	0.000494629	9.92722e-05	4.82423e-05	0.000113988	6.13801e-05	0	0	0	7.34625e-05	0.000471792	0	0	0	0	0	0	0	0.00127279	0	0	0	0.000416745	0	0.000410983	0	0	0	4.38779e-05	0.000152824	4.94327e-05	0	0	0.000403028	0.00169142	0.0022152	0.00211967	4.27108e-05	0
	TARA_RED_MAG_00071	0	0	0	5.90525e-05	0	0.00036897	0	0.000255366	6.90616e-05	0.000124757	0.00038621	0.000193781	6.27799e-05	0	0	0	0	0	0	6.82183e-05	0	0	0	0	0	0	0	0	0	0	0	4.93027e-05	0	5.34831e-05	0	0	0	0	6.62921e-05	0.000192987	0	0	4.76799e-05	0.000165085	0.000257388	0.000172401	0	0
	TARA_RED_MAG_00073	8.77995e-06	2.01593e-05	0.000100353	7.47546e-05	1.04662e-05	1.11209e-05	1.20652e-05	0.000138543	0.00113653	6.76842e-05	0.000465622	0.000642472	0.000510898	2.68257e-05	2.88903e-05	0	0	0	0	4.93471e-05	0.00012535	0.000646998	0.00035359	9.11586e-06	1.47591e-05	0.000610892	0.000369327	0.00182932	0.00145416	0.000548402	0.000373278	0.00176537	0.000885359	0.000396554	4.01519e-05	5.75916e-05	4.96565e-05	3.09785e-05	8.39192e-05	6.98006e-05	9.43264e-05	0.000132247	9.48481e-05	5.97087e-05	9.30935e-05	0.00012471	1.00515e-05	1.02741e-05
	TARA_RED_MAG_00074	0.00211272	0.000377295	0.000238497	0.000399738	0.000559663	0.00428165	0.00406457	0.00154341	0.00140247	0.0036193	0.00155615	0.0015616	0.000910649	0.00258203	0.00254902	0.00133881	0.000988257	0.00104399	0.000277344	0.00138535	0.000206243	5.01409e-05	0.000850845	0	0	0.00107103	0.000601062	0.00137291	0.00118329	0.0102325	4.8684e-05	0.00338507	0.000165151	0.00625808	0	0	0.000318636	0.000276088	0.000961595	0.00360806	0.00100879	0.00176793	0.00262814	0.00686458	0.0103045	0.00758562	0.000806232	0.00104384
	TARA_RED_MAG_00075	0.000215792	0	9.96542e-05	0.000167027	0	0.00233571	0.00013479	0	8.37161e-05	0.00126025	0.00218475	0.000548101	0.000253672	0.000359627	0.000258203	0	0.000112619	6.71112e-05	7.72573e-05	0.00231543	0	0	0	0	0	0	0	0.000143415	0	0	0	1.99215e-05	0	0.000194496	0	0	0	0	0.000321436	0	0	0	9.63288e-05	0.000155645	0.000478406	0.000731444	0.00060638	2.29558e-05
	TARA_RED_MAG_00076	0	0	0	5.35619e-05	0	0.000557773	0	0	0.000313202	0.000169736	0.000291917	5.85879e-05	5.69428e-05	0	0	0	0	0	0	0	0	0	0	0	0	0.00075343	0	0	0	0	0	0	0	0	0	0	0	0	0	0	0	0	0	9.98235e-05	0.000466913	0.000312744	0	0
	TARA_RED_MAG_00077	0.000430469	0	0.000218673	0.000445049	2.56571e-05	0.00757888	0.000236617	0	6.12332e-05	0.000995538	0.00196898	0.000458175	0.000417477	0.000723374	0.000601991	0	0.000164747	0.000147263	8.47635e-05	6.04855e-05	0	0	0	0	0	2.45502e-05	0	0	0	0	0	8.74281e-05	0	4.74206e-05	0	0	0	0	0	0	0	0	4.22752e-05	0.000219557	0.00104978	0.00087894	0.000394249	2.51862e-05
	TARA_RED_MAG_00078	0	0	0	0	0	0.000128864	0	0	0.00014472	0	0.00026977	0.000135358	0.000131557	0	0	0	0	0	0	0	0	0	0	0	0	0	0	0	0	0	0	0	0	0	0	0	0	0	0	0.000404409	0	0	0	0.000230626	0.00043149	0.000180636	0	0
	TARA_RED_MAG_00080	0	1.62566e-05	8.99168e-05	5.16709e-05	1.688e-05	0	0	0.00148963	0.000866146	7.27748e-05	0.000356707	0.000489835	0.000292973	0.00025959	0.000209676	4.03799e-05	2.70972e-05	2.42214e-05	8.365e-05	0.000497424	0.000979731	0.00148206	0.000784129	0	0	0.000113062	0.000129491	5.17606e-05	0.000127462	0.000112911	0.000881019	5.75197e-05	0.00162717	0.000124794	0.002137	0.000981924	0.000112122	0.000283122	0.00108277	0.000769267	0.00112197	0.000917149	0.0014741	0.000770393	0.000585557	0.00110624	1.62112e-05	1.65702e-05
	TARA_RED_MAG_00081	9.81801e-05	0	0.000124686	0.000119418	0	0.00223844	0.000134917	0.000129103	0.000139659	0.000126144	0.000520672	0.000261248	0.000126956	0	0	0	0.000187876	0.000167937	0.000193326	0	0	0.000104854	0	0	0	0.000111987	0	0	0	0	0	9.97018e-05	0	0	0	0	0	0	0	0	0	0	0	0.00011128	0.0007287	0.000174318	0.000112399	0
	TARA_RED_MAG_00082	0.000111674	0	0.000113458	0.000190164	0	0.00282899	3.06921e-05	0	3.17708e-05	8.60889e-05	0.000236893	8.91462e-05	5.77619e-05	0.000204721	0.000183731	0	4.27395e-05	3.82036e-05	0	0	0	0	0	0	0	0	0	0	0	0	0	2.2681e-05	0	2.46041e-05	0	0	0	0	0	0	0	0	2.19344e-05	2.53149e-05	0.000189452	7.93107e-05	2.55694e-05	0
	TARA_RED_MAG_00083	0.000170411	0	0.000180348	0.000103637	3.38566e-05	0.000107924	3.90293e-05	0.00108307	0.0182613	0.000328423	0.00658971	0.00608377	0.00099161	8.67773e-05	9.34559e-05	0	5.43493e-05	4.85814e-05	0	0.00243437	0.000187149	0	2.85953e-05	0	0	0.000323959	0.000103889	0.0134962	0.000920348	0.00290634	0	0.00948905	0.000233117	0.0144862	0	0	0	0.00153657	0.000736837	0.00176873	0.00122053	0.000684481	0.00142253	0.00209245	0.0024995	0.00156325	9.75455e-05	6.64703e-05
	TARA_RED_MAG_00084	0.000242846	0	0.000308407	0.000590757	0	0.0139956	0.000500572	0	0.000172722	0.0021841	0.0040246	0.00193857	0.000785057	0.000741977	0.00059931	0.00034625	0.000464706	0.000207694	0.000956376	0.00221796	0.000133349	0	0	0	0	0.000138498	0	0	0	0	0	0	0	0	0	0	0	0	0.000165795	0	0	0	0.000357739	0.00371586	0.00514978	0.00388055	0.000139008	0
	TARA_RED_MAG_00085	0	0	0	0	0	0.000216789	0	0	0.000791257	0.000164928	0.000850944	0.000113857	5.53297e-05	0	0	0	0	0	0	0.00348712	0	0	0	0	0	0	0	0.00010427	0	0	0	4.34518e-05	0	0.000707043	0	0	0	0	0.000467401	0.00045356	0	6.445e-05	0.000126065	0.000727468	0.000226843	0.000151942	0	0
[truncated: 125 more rows]
[truncated: 45 more columns]
